# Supplementary material for: Investigating the Composition and Metabolic Potential of Microbial Communities in Chocolate Pots Hot Springs
Source: Front Microbiol. 2018 Sep 7;9:2075. doi: 10.3389/fmicb.2018.02075 (PMC6137239; doi:10.3389/fmicb.2018.02075)
Supplement: Supplementary file 4 [file Data_Sheet_1.FASTA]

>denovo0 .8.1._68396
TACAGAGGGTGCAAACGTTGTTCGGAATTACTGGGCGTAAAGCGCGTGTAGGCGGCTTTTCAAGTCAGACGTGAAAGCCCTGGGCTTAACCCAGGAATTGCGTTTGATACTGTAAAGCTAGAGTGTGGAAGGGGCGTACTGGAATTCCGTGTGTAGCGGTGAAATGCGTAGATATACGGAGGAACACCTGCGGCGAAGGCGGGTAGCTGGGCCAACACTGACGCTGAGACGCGAAAGCTAGGGTAGCAAACGGGATTAGAAACCCGTGTAGT
>denovo1 .2.4._197577
GACGTAGGGCGCAAGCGTTGTCCGGATTTACTGGGCGTAAAGCGCGTGTAGGCGGCCTGCTAAGTGGCGTGTGAAAGCCTCCGGCTCAACCGGAGGAGGCCGCGCCAAACTGGCGGGCTTGAGGGCGGCAGAGGGTGATGGAATTCCCGGTGTAGCGGTGAAATGCGTAGATATCGGGAGGAACACCAGTGGCGAAGGCGGCCTCCTGGACCATACCTGACGCTCAGACGCGAAAGCTAGGGGAGCGAACGGGATTAGAAACCCCTGTAGT
>denovo10 .8.1._69384
TACAGAGAGTGCAAACGTTGTTCGGAATTACTGGGCTTAAAGCGCACGTAGGCTGCGTCGTAAGTGTCAGGTGAAATCCCACGGCTCACCCGTGGAACTGCCTGGCATACTGCGATGCTCGAGTGTGGTAGGGGAGAGCGGAACTCCTGGTGGAGCGGTGAAATGCGTAGATATCAGGAGGAACACCGGTGGCGAAGGCGAGTCCCTGGACAACCCCTGACACTGAGGCACGAAAGCTAGGGGAGCAAACGGGATTAGATACCCCAGTAGT
>denovo100 .3.6._17723
GACAGAGGCGGCGAGCGTTACCCGGATTCACTGGGCGTAAAGGGTGCGTAGGCGGTTGGATAAGTCGGTTGTGAAATCTCCAAGCTCAACTTGGAAATGGCAACCGAAACTGTCCGGCTAGAGGAATGGAGGGGAGACTGGAATTCTCGGTGTAGCAGTGAAATGCGTAGATATCGAGAGGAACACCGGTGGCGAAGGCGAGTCTCTGGACATTTCCTGACGCTGAGGCACGAAAGCCAGGGGAGCAAACGGGATTAGATACCCTAGTAGT
>denovo1000 .1.11._312657
TACCAGCTCCTCGAGTGGTTGGGACGATTATTGGGTCTAAAGCATCCGTAGCCGGCCGAAAATGTTCTCCGTTAAATCCAGCGATCCAATCGCTGGGCTGCGGGGAATACTTTTCGGCTTGGGGGCGGGGGAGGTCGGCGGTAGTCCAAGGGTAGGAGCGAAATCCTATAATCCCGGGAGGACCACCAGTGGCGAAGGCGGCCGGCCAAAAACGCGCCCGACGGTGAGGGACGAAAGCTGGGGGAGCGAACGGGATTAGAACTACCCTGTACGT
>denovo10000 .5.2._24757
TACAGAGGGTGCAAGCGTTGTTCGGAATCATTGGGCGTAAAGGGCGTGTAGGCGGTTTGTTAAGTCATGTGTGAAATCCCTCGGCTCAACCGGGGAAGGACGCATGAAACTGGCAAGCTAGAGTACCAAAGAGGGGGTGGAATTCCCGGTGTAGCGGTGAAATGCGTAGATATCAGGAAGAACACCGGTGGCGAAGGCGGTCACCTGGTCCGCAACTGACGCCCAGAGCGCGAAAGCGTGGGGAGCAAACAGGATTAGAACCTACGAGT
>denovo10001 1.20.m_404099
TACGTAGGGACCGAGCGTTGTCCGGAATCATTGGGTGTAAAGGGTCCGCAGGCGGATGTGTAAGTCGGAGGTGAAATCTTCCCGCTCAACGGGAAACTGCTTTCGATACTGCACGTCTTGAGTGCGGGAGAGGCCGACGGTATTCTCGGGGTAGGGGTGAAATCCTATAATCCCGGGAAGACCACCAGTGGCGAAGGCTGTCGGCTAGAACGCGCCCGACGGTGAGGGATGAAAGCTGGGGGAGCGAACCGGATTAGATACCCCCGGTAGT
>denovo10002 .8.1._163416
TACGTAGGTCGCGAACGTTATTCGGAATCACTGGGCTTAAAGGGCGCGTAGGCGGCTGGTCAAGTCATGGGTGAAATCCAACGGCTCACCCGTTGAACTGCCTCTGATACTGACCGGCTTGAGTTGCGGAGGGATGCGTGGAACTTGTGGTGGAGCGGTGAAATGCCCAGATATCACAGGGAACACCGGTGGCGAAGGCGACGCATTGGCCGTAAACTGACGCTGAGGCGCGAAAGCATGGGGAGCGAACGGGATTAGATACCCGTGTAGT
>denovo10003 1.20.al_396090
TACGTAGGTGGCTAGCGTTATCCGGATTCACTGGGCGTAAAGAGCGCGTAGGCGGTGTGCTAAGTTGGACGTGAAAGCCCCCCGGCTTAACCGGGGGAGGTCGTCCAATACTGGTGCACTTGAGGGTGGACGGGGAAAGGCGGAAGTTCCCGGTGTAGTGGTGAAATGCGCAGATATCGGGAGGAACACCAGTGGGGAAGCCGGCCGTTCTGGCCTGTAGCTGACGCTGAGGGACGAAAGCCAGGGGAGCGAACCGGA
>denovo10004 3.20.al_421428
TACGGAGGGTGCGAGCGTTGTTCGGAATTATTGGGCGTAAGCGCGTGTAGGCGGTTTGTTAAGTCTGATGTGAAAGCCCCGGCGTCAACCTGGGAGTGCATTGGATACTGGCAGACTTGAGTACGGGAGGAGGAGAGTGGAATTCCCACGTGTAGGAGTGAAATACCGTAGATATTGGGAGGGAACACCGGTGGCGAAGGCGGCTCTCTGGACCGATACTGACGCTGAGACGCGAAAGACCAGGGGAGCAAAC
>denovo10005 .4.4._171966
TACAGAGGGTGCAAGCGTTGTTCGGAATTACTGGGCGTAAAGGGCGCGCAGGCGGCTTGGCAAGTCGAGTGTGAAAGCCCTTGGCTTAACCAAGGAATGGCGCTCGAAACTACCTCGCTAGAGGGCGGGAGAGGGAAGTGGAACTCTCGGTGTAGGGGTGAAATCTGTAGATATCGAGAGGAACACCGGTGGCGAAGGCGGATCTCTGGGCCTGTCCTGACGCTCAGGCGCGAAAGCTAGGGGAGCGAACAGGATTAGAAACCCCGGTAGT
>denovo10006 .6.4._369260
TACGTAGGTGGCAAGCGTTGTCCGGAATTATTGGGCGTAAAGCGCGCGCAGGTGGTTTAATAAGTCTGATGTGAAAGCCCACGGCTCAACCGTGGAGGGTCATTGGAAACTGTTAAACTTGAGTGCAGGAGAGAAAAGTGGAATTCCTAGTGTAGCGGTGAAATGCGTAGAGATTAGGAGGAACACCAGTGGCGAAGGCGGCTTTTTGGCCTGTAACTGACACTGAGGCGCGAAAGCGTGGGGAGCAAACAGGATTAGAAACCCTTGTAGT
>denovo10007 .1.2._223663
TACAGAGGTCCCAAGCGTTGTTCGGATTCACTGGGCGTAAAGGGTGCGTAGGCGGTCGGGTAAGTCTGACGTGAAATCCCGCGGCTTAACCGCGGAACTGCATCGGAAACTGCCTTGCTAGAGGTTGGTAGAGGAGTCTGGAATTCACGGTGTAGCGGTGAAATGCGTAGATATCGTGAGGAACACCGCTGGCGAAGGCTGTTGGCTAGAACACGCCCGACGGTGAGGGATGAAAGCTGGGGGAGCGAACCGGATTAGATACCCCAGTAGT
>denovo10008 .5.6._139738
TACCAGCACCCCGAGTGGTCGGGATGATTATTGGGCCTAAAGCATCCGTAGCCTGTCTTGCAAGTCTTCCGTTAAATCCACCTGCTTAACAGTTGGGCTGCGGGAGATACTGCAGGACTAGGGNGGNGGAGNGNGGAGGTCTCTGGGTAGGGTAAAATCTCTGATCCATGGAGGACCACCAGTGGCGAAGGCGTCTCGCTAGAACGCGCTCGACGATGAGGGATGAAAGCTGGGGGAGCAAACCGGATTAGATACCCGGGTAGT
>denovo10009 .3.6._342175
GACGTAGGGGGCAAGCGTTGTCCGGATTCACTGGGCGTAAAGCGCGTGTAGGCGGCCTGTTAAGTGGCGTGTGAAAGCCCACGGCCCAACCGTGGGATGCCGCGCCAGACTGGCGGGCTAGAGGTAGGCAGAGGAAAGCGGAATTCCCGGTGTAGCGGTGAAATGCGTAGATATCGGGAGGAACACCAGTGGCGAAGGCGGCCTTCTGGGCCTGTCCTGACGCTGAGGCGCGAAAGCGTGGGGAGCGAACCGGATTAGATACCCTGGTAGT
>denovo1001 .1.5._260692
TACCAGCTCTCCGAGTGGTAGGGATGATTATTGGGCTTAAAGCGTCCGTAACCGGCCCAGTAAGTCTTCGGTTAAATCCGGTGATTTAATCATCGGACTGCTGGAGATACTGTTAGGCTAGGGGGCGGGAGAAGCCGACGGTATTTCCGGGGTAGGGGTAAAATCCTATAATCCCGGGAAGACCACCAGTGGCGTAGGCGGTCGGCTAGCACGCGCTCGACAGTGAGGGACGAAAGCTGGGGTAGCGAACCGGATTAGAAACCCTAGTAGT
>denovo10010 .5.7._40926
TACGTAGGGGGCGAGCGTTGTCCGGAATTACTGGGCGTAAAGGGCGCGTAGGCGGNGCTNAGTCGGNGANACTCGCGCTAACCGAGGGGTCGCCGATACTGCCGTTCTTGAGGGATGCAGAGGAGACTGGAATTCCCGGTGTAGCGGTGAAATGTGTAGAGATCGGGAGGAACACCGGTGGCGAAGGCGGGTCTCTGGGCATCTCCTGACGCTGAGGCGCGAAAGCGTGGGGAGCAAACGGGATTAGAAACCCCGGTAGT
>denovo10011 .1.11._288132
TACCAGCTCTCCGAGTGGTAGGGATGATTATTGGGCTTAAAGCGTCCGTAGCTGGCCTTTTAAGTCTCTTGTTAAATCCAGCGATTCAATCGTTGGACTGCGGGAGATACTGTTAGGCTAGGGGGCGGGAGAAGCCGACGGTATTTCCGGGGTAGGGGCGAAATCCTATAATCCCGAGAGGACCACCAGTGGCGAAGGCGGCCGACTAAAGCGCGCCCGACGGTGAGGGACGAAAGCTGGGGGAGCGAACGGGATTAGAAACCCGAGTAGT
>denovo10012 .6.10._391983
TACGTAGGGAGCGAGCGTTGTTCGGATTTACTGGGCGTAAAGCGCGCGTAGGCGGCCTGGTAAGTCGGGTGTGAAAGCCCTCGGCTTAACCGAGGATCCGCGCTCGAAACTGCCAGGCTTGAGTCTAGGAGAGGAGAGCGGAATTCCCAGTGTAGCGGTGAAATGCGTAGATATTGGGAGGAACACCGGTGGCGAAGGCGGCTCTCTAGACTAGCCCTGACGCTGAGGTGCGAAAGCCAGGGGAGCAAACGGGATTAGAACTACCGTAGT
>denovo10013 3.20.al_411354
TACGTAGGGTGCGAGCGTTAATCGGAATTACTGGGCGTAAAGCGTGCGCAGGCGGTGATGTAAGACAGTTGTGAAATCCCCGGGCTCAACCTGGGAACTGCATCTGTGACTGCATCGCTGGAGTGCGGCAGAGGGGGATGGAATTCCGCGTGTAGCAGTGAAATGCGTAGATATGCGGAGGAACACCGATGGCGAAGGCAATCCCCTGGGCCTGCACTGACGCTCATGCACGAAAGCGTGGGGAGCAAACAGGATTAGATACCCGCGTAGT
>denovo10014 .1.3._160925
TACGTAGGGGGCAAGCGTTACTCGGAATTACTGGGCGTAAAGGGTGTGTAGGCGGCCGAGCAAGTCGAAGATGAAATCCCAGGGCTCAACCCTGGAATTGTCTTCGATACTGCTTGGCTTGAGGGTAGTGGAGGAGAGCGGAATTCCCGGTGGAGCGGTGAAATGCGTAGATATCGGGAGGAACACCGGTGGCGAAGGCGACTCTCTGGCCCGATACTGACGCTGAGACGCGAAAGCGCGGGGAGCAAACAGGATTAGATACCCTTGTAGT
>denovo10015 .3.2._163670
TACGTAGGGGGCCAGCGTTGTCCGAAGTTACTGGGCGTAAAGCGCGCGTGGGCGGGGGCGTAAGTGAGAGGTGAAAGGCTTGGGCTCAACCTGATGCAGCGCCTCTCAGACTGCGTCTCTTGAGGGAGGTAGAGAGAAGTGGAATGGCTGGTGTAGCGGTGAAATGCGTAGATATCATGAAGAACACCGGTTGCGAAGGCGGTCATCTGGCCCACAACTGACGCTCAGGGACGAAAGCGTGGGGAGCAAACAGGATTAGAAACCCCGGTAGT
>denovo10016 .1.4._279740
TACCAGCTCCCCGAGTGGTGAGGACGATTATTTGGCCTAAAGCGTCCGTAGCCGGTCTAACAAGTCTCTCGTTAAATCTGACGACATAATCGCCAGGTCGCGGGAGATACTGTTAGACTAGAGGGCGAGAGAGGTCGACGGTAGTCTCGGGGTAGGGGTGAAATCCTATAATCCCGGGAAGACCACCAGTGGCGTAGGCGGTCGGCTAGCACGCGCTCGACAGTGAGGGACGAAAGCTGGGGTAGCGAACCGGATTAGATACCCCTGTAGT
>denovo10017 .2.4._311673
TACGTAGGTGGCAAGCGTTGTCCGGATTTACTGGGCGTAAAGGGCGTGTAGGCGGTTCGTTAAGTCCGGTGTGAAATCTTCCGGCTCAACTGGGAGGGGTCACCGGATACTGGCGAGCTAGAGGGGGGCAGAGGAAGGCGGAATTCCCGGTGTAGCGGTGAAATGCGTAGATATCGGGAGGAACACCAGTGGCGAAGGCGGCCTTCTGGGCCCATCCTGACGCTGAGGCGCGAAAGCGTGGGGAGCAAACCGGATTAGATACCCGTGTAGT
>denovo10018 1.0.ln_466739
GACAGAGGTGGCAAGCGTTGTTCGGATTTACTGGGCGTAAAGCGTTCGTAGGCGGCTTTCATAAGTCGGGGGTGAAATTCCCCGAGCTCAACTCGGGAACTGCCCCCGATTACTATGGGGCTAGAGCACGTCAGGGGGCGATGGAATTCCCGGTGTAGCGGTAAAATGCGTAGATATCGGGAGGAACACCAGTGGCGAAGGCGGTCGCCTGGGGCGTTGCTGACGCTGAGG
>denovo10019 1.20.m_453563
TACGGAGGGGCGGAGCGTTGTTCGGAATCACTGGGCGGTAAAGGGACGGTGTAGGCGGTCCGGCCAGTCGAAGGTGTAAGCCCACGGCTCAACCGTGGAAGGGCCTTCGATACTACCGGGCTAGAGTGCGGGAGAGGAGAGCGGAATTCCCAGTGTAGCGGTGAAATGCGTAGATATTGGGAGGAACACCGGTGGCGAAGGCGGCTCTCTGGACCGCAACTGACGCTGAGGCGCGAAAGCGTGGGGAGCAAACAGGATTAGATACCCCCTGTAGT
>denovo1002 .8.1._57145
TACAGAGGTCCCAAGCGTTGTTCGGATTCACTGGGCGTAAAGGGTGTGTAGGAGGTCAGGCAAGTCTGGCGTGAAATCCCGGCATTCAATGTCGGAACAGCTCTGGATACTGCCTGACTCGAGTGCCGGAGAGGAAAACGGAATTCCTGGTGTAGCAGTGAAATGCGCAGATATCAGGAGGAACACCGAAGGCGAAAGCAGTTCTCTGGAAGGTTACTGACTCTGAAACACGAAGGCCAGGGGAGCAAACGGGATTAGATACCCCGTGTCTCNGANGTCGACGAGCACAGGAGGTAGAG
>denovo10020 .5.3._48434
TACGTAGGGGGCGAGCGTTGTCCGGATTCACTGGGCGTAAAGAGCTCGTAGGCGGCTACGAAAGTCGGCTGTGAAAGCCCGGGGCTCAACCCCGGGAGGCCAGTCAATACTTCGTGGCTAGAGGACGGCAGAGGGAGATGGAATTCCCGGTGTAGCGGTGAAAATGCGCAGATATCGGGAGGAACACCAGTGGCGAAGGCGGTCTCCTGGGCCGGCCCTGACGCTGAGGAGCGAAAGCTGGGGGGAGGCGACGAGAGTAGAGTACCCGGTACGT
>denovo10021 .1.7._275113
TACCAGCTCTCCGAGTGGTAGGGATGATTATTGGGCTTAAAGCGTCCGTAGCTGGCCTTTCAAGTCTCTTGTTAAATCCAGCGATTCAATCGTTGGACTGCGGGAGATACTGTTAGGCTAGGGGGCGGGAGAAGCCGACGGTATTTCCGGGGTAGGGGTAAAATCCTATAATCCCGGGAAGACCACCAGTGGCGTAGGCGGTCGGCTAGCACGCGCTCGACAGTGAGGGACGAAAGCTGGGGTAGCGAACCGGATTAGAACCGGTACGGTCTCGAGACTGCACGAGCACAGGAGTAG
>denovo10022 .8.1._57126
GACGAGCCACACGAACGTTATTCGGAATCACTGGGCTTAAAGGGTGCGTAGGCTGTGCAGAAAGTTGGGTGTGAAATCCGACAGCTTAACTGTCGAAGTGCATTCAAAACTGCTGTGCTCGAGGGAGACAGAGGTGAGCGGAACTGAGGGTGGAGCGGTGAAATGCGTTGATATCCTCAGGAACACCGGTGGCGAAGGCGGGTCTCTGGACAGTTCCTGACGCTGAGGCGCGAAAGCCAGGGGAGCAAACGGGATTAGAAACCCGTGTAGT
>denovo10023 .5.3._156528
GACGGAGGGTGCAAGCGTTGCTCGGACTCATTGGGCGTAAAGGGTGCGTAGGCGGCTTGGTAAGTCGGTTGTGAAAGCCTCGGGCTCAACTCGAGAATGGCGACCGAAACTGCCAGGCTCGAGTGCGGTAGGGGATGCTGGAATTCCTGGTGTAGCGGTGAAATGCATAGATATCAGGAGGAACACCGGTGGCGAAGGCGGGCATCTGGGCCGCTACTGACGCTGAGGCGCGAAAGCTAGGGGAGCAAACCGGATTAGAAACCCCGGTAGT
>denovo10024 .2.1._229308
AACGTAGGAGGCGAGCGTTATCCGGATTCACTGGGCGTAAAGCGCGTGCAGGCGGTTCGACAAGTTGGGCGTGAAAGCTCCCGGCTCAACTGGGAGAGGCGTCCAATACTCNGGGCTAGAGTGCGGTAGAGGAAAATGGAATTCCCGGTGTAGTGGTGAAATGCGTAGATATCGGGAGGAACACCAGTGGCGAAAGCGATTTTCTGGACCGTTACTGACGCTCAGACGCGAAAGCTAGGGTAGCAAACGGGATTAGAAACCCGAGTAGT
>denovo10025 .1.4._130188
AACGTAGGGGCCAAGCGTTATCCGGATTTACTGGGCGTAAAGGGCGTGTAGGCGGGGGTGTAAGTGGGGTGTGAAAGCCCCCGGCTCAACCGGGGAGGGTCATCCCATACTGCACTCCTTGAGGGCAGCAGAGGAGGGTGGAATTCCCGGTGTAGCGGTGAAATGCGTAGAGATCGGGAGGAACACCCGTGGCGTAGGCGGCGTCCTGGCCGACACCTGACGCTGAAGCGCGAAAGCGTGGGGAGCGAACGGGATTAGAACTACCGTGGTACGT
>denovo10026 3.20.al.plus.m_405764
TACGTAGGGGCGGAGCGTTGTCCGGAATTATTGGGCGTAAAGACGCGCGTAGGCGGCCGGACGCATCCGCCGTGAAAGACCCTCGGGCGTCAACCTGGGGAGGGTCGGCGGAGATGGTCGGGCTGGAGGCCAGGAGGGGGCGCGGAATTCCCGGTGTAGTGGTGGAATGCGTAGAGATCGGGAGGAACACCAGTGGCGAAGGCGGCGCCCTGGGCTGGCCCTGACGCTGAGGCGCGAAGGCGTGGGGAGCGA
>denovo10027 .3.2._152338
TACGGAGGGGGCAAGCGTTGCTCGGAATTACTGGGCGTAAAGGGTCCGTAGGCGGCTTCGTAAGTTAGATGTGAAAGCTCAGGGCTTAACCCTGAAATCGCATCTAAAACTGCGGAGCTAGAGTCCAGAAGAGGTCGGCGGAATTCCCGGTGTAGGGGTGAAATCTGTAGAGATCGAGAGGAACACCGGTGGCGAAGGCGGCTGCCTGGCCCGTTGCTGACGCTGAGGCGCGAAAGCGTGGGGAGCAAACAGGATTAGAAACCCTGGTAGT
>denovo10028 .8.1._166627
TACGTAGGGTGCGAGCGTTAATCGGAATTACTGGGCGTAAAGCGTGCGCAGGCGGTTGTGCAAGACAGATGTGAAATCCCCGGGCTTAACCTGGGAACTGCATTTGTGACTGCACGGCTCGAGTGCGGAAGAGGAGAGTGGAATTCCCGGTGTAGCGGTGAAATGCGTAGATATCGGGAGGAACACCTGTGGCGAAAGCGGCTCTCTGGACCGTAACTGACGCTGAGACACGAAAGCGTGGGGAGCAAACAGGATTAGATACCCCTGTAGT
>denovo10029 .8.1._383794
AACGTAGGTGACGAGCGTTATCCGGATTTACTGGGCGTAAAGCGCGTTCAGGCGGCGTGGCAAGTCGGGCATTAAATCTCCCGGCCTAACCGGGAGGGGCTGTCCGATACTGCTGGGCTTGAGGGCGGTAAAAGGTGGCGGAATTCCGCATGTAGTGGTGAAATGCGTAGATATGCGGAGGAACACCAGTGGCGAAGGCGGCCACCTGGACCGACCCTGACGCTGAGATCCGAAAGCGTGGGGAGCAAACAGGATTAGATACCCTAGTAGT
>denovo1003 .4.1._102430
TACGTAGGGGGCAAGCGTTGTTCGGAATTACTGGGCGTAAAGGGCGCGTAGGCGGCTCTTCAAGTCGGGCGTGAAATCCCCGGGCTTAACCTGGGAACTGCGCTTGTGACTGCAAAGCTAGAGTGCGGCAGAGGGGGGTAGAATTCCACGTGTAGCAGTGAAATGCGTAGAGATGTGGAGGAATACCGATGGCGAAGGCAGCCCCCTGGGTCGACACTGACGCTCATGCACGAAAGCGTGGGGAGCAAACAGGATTAGAAACCCCAGTAGT
>denovo10030 .1.1._259981
TACGTAGGGGGCAAGCGTTGCTCGGATTTACTGGGCGTAAAGGGCGTGTAGGCGGCCAGGCAAGTCAGGTGTGAAAGTCCTCGGCTCAACCGAGGTTCCGCGCCTGAAACTACTTGGCTTGAGTCTGGAAGAGGAGGGTGGAATTCCCGGTGTAGTGGTGAAATGCGTAGATATCGGGAGGAACACCCGTGGCGAAGGCGGCCTCCTGGGCTGCTCCTGACGCTGAAGGCGAAAGCCAGGGGAGCGAACGGGATTAGATACCCTGGTAGT
>denovo10031 .6.10._7691
AACGTAGGAGACGAGCGTTATCCGGAATTACTGGGCGTAAAGCGCGTGCAGGCGGGTCGACAAGTTCGTCGTGAAAGCGCCTGGCTCAACCGGGCGAGGTCGAGGGATACTGTCGGTCTGGAGTGCGAGAGAGGGACGTGGAATTCCGGGTGTAGTGGTGAAATGCGTAGATATCCGGAGGAACACCAGTGGCGAAGGCGGCGTCCTGGCTCGCAACTGACGCTCAGACGCGAAAGCATGGGGAGCGAACGGGATTAGAAACCCCAGTAGT
>denovo10032 1.20.al.plus.m_451932
GACAGAGGTGGCGAGCGTTGTTCGGAATTACTGGGCTTAAAGGGCGCGTAGGCGGTGGCGTAAGTCTGGGTGGAATTCCACGGCTTAACTGGGAGGGACCTCGGATACTGGCAGGCTGGAGTGCGGCAGAGGGGTGGAAGTTCCGTCGTAGTGGTGAATAGCGTAGATATCGGGAGGAACGACCACGTGGCGAAGGCGGCCGTCCTCGGGCCGGTAACTGACGCTGAGGCGCGAAAGACGTGGGGAGCGAACCGGAGTTAGATACCCGCGTA
>denovo10033 .3.5._90513
GACGTAGGGGGCGAGCGTTGTCCGGATTTACTGGGCGTAAAGCGCGTGTAGGCGGCCTGTTAAGTGGCGTGTGAAAGCCCACCGCTCAACGGTGGGAGGCCGCGCCAGACTGGCGGGCTTGAGGGTGGCAGAGGGTGATGGAATTCCCGGTGTAGCGGTGAAATGCGTAGATATCGGGAGGAACGCCAGTGGCGAAGGCGGTCTTCTGGACTGTTTCTGACGCTCAGACGCGAAAGCTAGGGGAGCGAACGGGATTAGAAACCCTTGTAGT
>denovo10034 1.20.al.plus.m_403456
GACGTAGGAGGCGAGCGTTATCCGGATTCACTGGGCGTAAAGCGCACGCAGGCGGCTTCGTTAGTCGGATGTGAAAGCTCCTGGCTTAACTGGGAGAGGCCATTCGATACTGCGGGGCTTGAGGTTGGAAGAGGGGTGTGGAATTCCCGGTGTAGTGGTGAAATGCGTAGATATCGGGAGGAACACCAGTGGCGAAGGCGGCCTCCTGGGCTGTCCCTGACGCTGAAGGCGAAAGCCAGGGGAGCGAACGGGATTAGATACCCGGGTAGT
>denovo10035 1.20.m_453396
TACGTAGGAGGCGAGCGTTGTCCGGATTGACTGGGCGTAAAGCGCGTGTAGGCGGTCTTTACGTCGGGTGTTAAGGCCCTGGCTCAACCAGGGAAGAGCGCCCGAAACGGGAAGGCTGGAGGGCAGTAGAGGAAGTGGAATTCCCGGAGGAGCGGTGAAATGCGTAGATACCGGGAGGAACACCAGTGGCGAAGGCGAGGCTCTAAGCTGCACCTGACGCTGAGACGCGAAAGCGTGGGGAGCGAACGGGATTAGATACCCCCTGTAGT
>denovo10036 .3.1._216686
AACGTAGGAGGCGAGCGTTATCCGGATTCACTGGGCGTAAAGCGCGTGCAGGCGGTTTGGTAAGTTGGGCGTGAAAGCTCCCGGCTCAACTGGGAGAGGTCGTCCAAAACTACCAGACTAGAGAGCGATAGAGGAAAATGGAATTCCCGGTGTAGTGGTGAAATGCGTAGATATCGGGAGGAACACCAGTGGCGAAGGCGATTTTCTGGATCGTTTCTGACGCTCAGACGCGAAAGCTAGGGTAGCAAACGGGATTAGATACCCGAGTAGT
>denovo10037 .2.5._66216
TACGTAGACCTCAAGCGTTATCCGGATTTATTGGGCGTAAAGGGTCTCCAGGCGGTTCGGTTAGTCGCGCGTTAAATCCCGCTGCTCAACGGCGGGGCCGCGCGCGAAACGGCCGGGCTAGAGGGATGGAGAGGGGATAGGAACTCACGGTGTAGGGGTGAAATCCGTTGATATCGTGGGGAACACCAAAGGCGAAGGCAAATCCCTGGCCATCTCCTGACGCTCATGAGACGAAAGCGTGGGGAGCGAGTGGGATTAGAAACCCGGGTAGT
>denovo10038 .3.5._237732
TACGGAGGGTGCGAGCGTTGTCCGGAATCACTGGGCGTAAAGGGCGCGTAGGCGGCGCGACAAGTCGGGTGTGAAAGCTCAGGGCTCAACCCTGAAAGGACATTCGGGACTGTCGAGCTAGAGTGCGGAAGAGGCTGCTGGAATTCCCGGTGTAGCGGTGAAATGCGTAGATATCGGGAGGAACACCGGTGGCGAAGGCGGGCATCTGGGCCGCTACTGACGCTGAGGCGCGAAAGCTAGGGGAGCAAACCGGATTAGAAACCCCGGTAGT
>denovo10039 .2.2._213958
AACGTAGGGGCGGAAGACGTTGTTCCGGACGTTCTACTGGGCGGTAAAGACGCGTGTAGGCGGCCGTCGTTAAGTTAGGCGTGTGAAAGCCCACGGCCCAACCGTGGGATGCCGCGCCAGACTGGCGGGCTTGAGGGTGGCAGAGGGTGATGGAATTCCCGGTGTAGCGGTGAAATGCGTAGATATCGGGAGGAACGCCAGTGGCGAAGGCGGTCACCTGGGCCATCCCTGACGCTGAGACGCGAAAGCTGGGGGAGCGAACGGGATTAGATACCCCGAGTACGT
>denovo1004 .6.4._266559
TACGTAGGTGGCGAGCGTTGTCCGGATTTACTGGGCGTAAAGGGCTTGTAGGCGGTCCGTTAAGTCCGGTGTGAAATCTCCCGGCCCAACCGGGAGGGGTCATCGGATACTGGCGGGCTAGAGGTAGGCAGAGGAAAGCGGAATTCCCGGTGTAGCGGTGAAATGTGTAGAGATCGGGAGGAACACCGGTGGCGAAGGCGGGTCTCTGGGCATCTCCTGACGCTGAGGCGCGAAAGCGTGGGGAGCAAACGGGATTAGATACCCGAGTAGT
>denovo10040 .1.12._36274
TACCAGTTCTCCGAGTGGTAGGGATGATTATTGGGCCTAAAGCATCCGTAGCCGGCTCTGCAGGTCCTCTGTCAAATTCAACGGCTCAACCGTTGAACCGCAGGGGATACCACAGGGCTAGGAGGCGGGAGAGGCGGACGGTACTCCGTGGGTAGGGGTAAAATCCTCTGATCCACGGAAGACCACCAGTGGCGAAGGCGGTCCGCCAGAACGCGCTCGACGGTGAGGGATGAAAGCTGGGGGAGCGAACCGGATTAGATACCCCAGTAGT
>denovo10041 .8.1._19001
TACGTAGGACCCAAGCGTTGTCCGGAATTACTGGGTGTAAAGGGTGCGTAGGCGGACAGGTGCGTCAGAGGTGAAATCTCCGAGCTTAACTTGGAGGGTGCCTTTGATACGGCTTGTCTTGAGTACGAGAGAGGATGATAGAATTCCTGGTGTAGCGGTGAAATGCGTAGAGATCGGGAGGAAGGCCGGTGGCGAAGGCGGCGCTCTGGAACATTTCTGACGCTGAGGCTCGAAAGCGTGGGGAGCAAACAGGATTAGATACCCCAGTAGT
>denovo10042 .7.3._8688
TACAGAGGTCCCAAGCGTTGTTCGGATTCACTGGGCGTAAAGGGTGCGTAGGTGGTGAGGTAAGTTCGATGTGAAATCTCTGAGCTCAACTCAGAAATGGCATTGAATACTATCTCGCTGGAGGGTCGGAGGGGAGACTGGAATTCTCGGTGTAGCAGTGAAATGCGTAGATATCGAGAGGAACACCAGTGGCGAAGGCGAGTCTCTGGACGACTCCTGACACTGAGGCACGAAAGCTAGGGGAGCAAACAGGATTAGAAACCCTTGTAGT
>denovo10043 .6.9._143123
TACGTAGGCAGCAAGCGTTGTTCGGAATTACTGGGCGTAAAGCGTGTGTAGGCGGTTGGGTAAGTCTGGTGTGAAATCTCCCGGCTCAACCGGGAGGGTGCGCCGGAAACTGCCTGGCTCGAGTGCGGAAGAGGAGACTGGAATTCACGGTGTAGCGGTGAAATGCGTAGATATCGTGAGGAACACCAACGGCGAAGGCAGGTCTCTGGACAATTCCTGACGCTCATGCACGAAAGCCAGGGGAGCAAACGGGATTAGATACCCCAGTAGT
>denovo10044 .1.4._76595
GACAGAGGCGGCGAGCGTTACCCGGATTCACTGGGCGTAAAGGACGCGTAGGCGGTCTGTTAAGTCCAGGGTGAAAGCTCCCGGCTCAACTGGGAGAGGTCCTTGGATACTGGCGGACTCGAGGGAGGCAGAGGAAAGTGGAATTCCCGGTGTAGTGGTGATATGCGTAGATATCGGGAGGAACACCAGTGGCGAAGGCGGCTTTCTGGGCCTTACCTGACGCTGAGACGCGAAAGCGTGGGGAGCGAACCGGATTAGAAACCCCGGTAGT
>denovo10045 .7.3._251085
GACGTAGGGGGCAAGCGTTGTCCGGATTCACTGGGCGTAAAGCGCGTGTAGGCGGCCTGTTAAGTGGCGTGTGAAATCTCCCGGCCCAACCGGGAGGGGTCATCGGATACTGGCGGGCTAGAGGTAGGCAGAGGAAAGCGGAATTCCCGGTGTAGCGGTGAAATGCGTAGATATCGGGAGGAACACCAGTGGCGAAGGCGGCTTTCTGGGCCTATCCTGACGCTGAGGAGCGAAAGCGTGGGGAGCAAACCGGATTAGAAACCCTTGTAGT
>denovo10046 3.20.al.plus.m_432505
TACGGAAGGTGCAAGCATTAATCGGAATTATTGGGCGTAAAGGGCGCGTAGGCGGATTTGCAAGTCTGATGTGAAATTCCAAAGCTCAACTTTGGAGCTGCATTAGAAACTGCAAACCTTGAGGAGTGGCGGAGAAATGGAATTCCACGTGTAGCGGTGAAATGCGTAGATATGTGGAAGAACACCGGTGGCGAAAGCGGTTTTCTGGTCCGTTACTGACGCTCAGGGACGAAAGCGTGGGGAGCAAACAGGATTAGATACCCCTGTAGT
>denovo10047 .1.12._23157
TACGGAGGTGGCAAGCGTTACTCGGATTCACTGGGTGTAAAGGGTATGTAGGTGGTCTTGTAAGTCGAATGTGAAATCCCACAGCTCAACTGTGGAACTGCATTCGAAACTGCTTGACTTGAGTACGGGAGAGGAGAATGGAATTCCCGGTGTAACGGTGAAATGTGTAGATATCAGAAGGAACACCGGTGGTGAAGACGGCCTCCTGGCCCGTTCCTGACGCTGAAGCGCGAAATCTGGGGGAGCGAACGGGATTAGAAACCCCTGTAGT
>denovo10048 .6.4._193072
TACGGGGGGAACGAGCGTTGTTCGGAATCACTGGGCGTAAAGGGTCCGTAGGCGGGGCGGCAGGTCTGTGGTGAAATCTCCCGGCTTAACCGGGATCCCGCTACAGAAACCGTCGCTCTTGAAGGTGGGAGAGGAAAGTGGAATTCCTGGTGTAGCGGTGAAATGCGTAGATATCATGAAGAACACCGGTTGCGAAGGCGGTCATCTGGCCCACAACTGACGCTCAGGGACGAAAGCGTGGGGAGCAAACAGGATTAGAAACCCTAGTAGT
>denovo10049 1.20.al.plus.m_416135
TACCAGCTCTCCGAGTGGTGGGATGTTTATTGGGCCTGAAGCATCCGTAGCTGGCTGAGCAAGTTCTCCGTTAAATCCAGCGATTTAATCGTTGGACTGGCGGGATACTGTCGCGTAGGGGCGGAGAGGCCGACGGTATTCGTCGGGGTAGGGGTAGAAACTCCTATAACGTACCCGGGAACGACCACCAGTGGACGAAGGCTGTCGGCTAAGAACACCGCCCGACGGTGGA
>denovo1005 .6.12._135818
CACGTAGGATCCGAGCGTTATCCGAATTTACTGGGCGTAAAGCGCGTGCAGGCGGCCGGGCAAGTTGGACGTGAAAGCTCCTGGCTCAACTGGGAGAGGTCGTTCAAGACTGCCGGGCTAGAGGGCGACAGAGGGAGGTGGAATTCCCGGTGTAGTGGTGAAATGCGTAGAGATCGGGAGGAACACCAGAGGCGAAGGCGGCCTCCTGGGTCGCCCCTGACGCTGAGACGCGAAGCGNGGGAGCGAACGAGAGTAGAACCGAGTAGT
>denovo10050 .1.2._381173
TACGTAGGGGGCGAGCGTTGTTCGGAATCACTGGGCGTAAAGAGCACGTAGGTGGGTTGGCAAGTCACGAGGTAAATCTTTCAGCTCAACTGAAGGGCTTCTTGTGAAACTACCAATCTTGAGTATGGGGAGAGGAAGGTGGAATTCCTGGTGTAGCGGTGAAATGCGTAGATATCAGGAAGAACACCGGTTGCGAAGGCGGTCACCTGGCCCGTTACTGACGCTCAGGGACGAAAGCGTGGGGAGCAAACAGGATTAGATACCCGAGTAG
>denovo10051 .1.9._243135
GACAGAGGTGGCTAGCGTTGTTCGGTGTTACTGGGCTTAGAGCGTGTGTAGGTGGGAAGGTACGCGTCTTGTGAAATCCCCCGGCTCAACCGGGGAATTGCTTGACGAACCGCCTTCCTTGAGGCAAGTAGGGGTGCGTGGAACTCTTGGTGGAGCGGTGGAATGCGTAGATATCAAGAGGAACGCCGGCGGTGAAGACGACGCACTGGGGGTGCGCTGACACTGAGACACGAAAGCCAGGGGAGCAAACGGGATTAGAAACCCTAGTAGT
>denovo10052 .3.7._7721
TACGTAGGTCCCGAGCGTTGTCCGGAATTACTGGGCGTAAAGCGCGGGTAGGCGGTTCGGTAAGTCGAATGTGAAATCCCTGGGCTCAACCCAGGAACGGCGTTCGAAACTGCCGAACTCGAGTGCCGGAGGGGAGAGTGGAATTCCTGGTGTAGCGGTGAAATGCGTAGAGATCAGGAGGAATACCGGTGGCGAAAGCGACTCTCTGGACGGCAACTGACGCTGAGGCACGAAAGCGTGGGGAGCAAACAGGATTAGAAACCCGTGTAGT
>denovo10053 .1.3._117977
AACGGAGGGGGCGAGCGTTGTTCGGAATTACTGGGCGTAAAGGGCGCGTAGGTGGTTGGGTAAGTCGAATGTGAAATCCCCACGGCTCAACCGGGTGAATTGCATTCGAAACTGCCTGACTTGAGTGCAGGAGAGGAGAGCGGAATTCCCGGTGTAGCGGTGAAATGCGTAGATATCGGGAGGAACACCAGTGGCGAAGGCGGCTCTCTGGCCTGAAACTGACACTGATGCGCGAAAGCCAGGGGAGCAAACGGGATTAGAAACCCGTGTAGT
>denovo10054 .8.1._352687
GACGGAGGGTGCAAGCGTTGCTCGGACTCATTGGGCGTAAAGGGTGCGTAGGCGGCCTGGTCAGTCTGCTGTGAAAGCCCCGGGCTCAGCCCGGGAAGGGCGGCGGATACTGCCAGGCTAGAGTGCCGGAGGGGAGAGTGGAATTCCTGGTGTAGCGGTGAAATGCGTAGATATCGGGAAGAACACCAGTGGCGCAAGCGTTCTGCTGGGCTGTAACTGACACTGAGGCACGAAAGCTAGGGGAGCGAAAGGGATTAGAAACCCTGGTAGT
>denovo10055 .7.5._391331
TACGTAGGGGGGCAAGCGTTGTTCGGAATTATTGGGCGTAAAGGGCGCGTAGGCGGCGCGACAAGTCGGGTGTGAAAGCTCAGGGCTCAACCCTGAAAGGACATTCGAGACTGTCGAGCTAGAGTGCGGAAGAGGCTGCTGGAATTCCCGGTGTAGCGGTGAAATGCGTAGATATCAGGAAGAACACCGGTGGCGAAGGCGGTCACCTGGTCCGCAACTGACGCTCAGGGACGAAAGCGTGGGGAGCAAACAGGATTAGAAACCCCGGTAGT
>denovo10056 .1.1._85757
TACGGAGGGTGCAAGCGTTGTTCGGAATTACTGGGCGTAAAGCGCGTGTAGGCGGTCTAGCAAGTCAGATGTGAAATCCCTTGGCTCAACCAAGGAAGGGCATTTGAAACTGCTAGACTTGAGTACGAGAGGGGGAAGCGGAATTCCCGGTGTAGAGGTGAAATTCGTAGATATCGGGAGGAACACCGGAGGCGAAGGCGGTCTCCTGGCCCGTTACTGACGCTCAGGCACGAAAGCGTGGGGAGCAAACAGGATTAGATACCCCAGTAGT
>denovo10057 .7.2._173880
TACGTAGGGGGCAAGCGTTGTCCGGATTTACTGGGCGTAAAGCGCGTGTAGGCGGAAGCGTAAGCGTGGCCTGAAAGACCCCGGCTCAACCGGGGAGTGGGGCTGCGAACTGCGCTTCTTGAGGGCGGCAGAGGAGAGTGGAATTCCTGGTGTAGCGGTGAAATGCGTAGAGATCAGGAGGAACACCCGTGGCGAAGGCGGCTCTCTGGGCCGGCCCTGACGCTGAGACGCGAAAGCGTGGGGAGCGAACGGGATTAGATACCCTGGTAGT
>denovo10058 .1.8._373965
AACGTAGGAGGCGAGCGTTATCCGGATTTACTGGGCGTAAAGCGCACGCAGGCGGCTTCGTTAGTCGGATGTGAAAGCTCCTGGCTTAACTGGGAGAGGCCATTCGATACTGCGGGGCTTGAGATTGGGAGAGGGGTGCGGAATTCCCGGTGTAGTGGTGGAATGCGTAGATATCGGGAGGAACACCAGTGGCGAAGGCGGCACCCTGGCCCACATCTGACGCTGAGGTGCGAAAGCGTGGGAGCAAACNGGATTAGAAACCCTGGAGT
>denovo10059 .1.4._288988
TACCAGCTCTCCGAGTGGTGGGGATGTTTATTGGGCTTAAAGCGTCCGTAGCTGGCCTTTCAAGTCTCTTGTTAAATCCAGCGATTCAATCGTTGGACTGCGGGGAATACTGTCTGGCTAGGGGGCGAGAGAGGCCGACGGTATTCTCGGGGTAGGGGTGAAATCCTATAATCCCGGGAAGACCACCAGTGGCGAAGGCTGTCGGCTAGAACGCGCCCGACGGTGAGGGATGAAAGCTGGGGGAGCGAACCGGATTAGAAACCCGGGTAGT
>denovo1006 1.20.al_409604
TACGGAGGGTGCGAGCGTTGTCCGGAATCACTGGGCGTAAGGGCGCGTAGGCGGCTGGCTAAGTCACTTGTGAAATCCTGGGGCTCAACTCCAGGGCTGCAGGTGAGACTGGCTGGCTAGAGCTCGGTAGAGGCGAGTGGAATTCCCGGTGTAGCGGTGGAATGCGTAGATATCGGGAGGAACACCGGTGGCGAAGGCGGCTCTCTGGTCTTGTTCTGACGCTGAGTATGCGAAAGCT
>denovo10060 .5.1._326034
GACGGAGGGTGCAAGCGTTGCTCGGACTCATTGGGCGTAAAGGGTGCGTAGGCGGCCTGGTCAGTCTGCTGTGAAAGCCCCGGGCTCAGCCCGGGAAGGGCGGCGGATACTGCCAGGCTAGAGCCTCGGAGGGGGAGGTGGAACTTCCAGAGTAGCGGTGAAATGCGCAGATACTGGAAGGTACCTCGATAGCGAAGGCAGCCTCCTGGCCGAGTGCTGACGCTGAAGCGCGAAAGCGTGGGGAGCAAACCGGATTAGATACCCGGGTAGT
>denovo10061 .1.8._235688
TACGTAGGATGCGAGCGTTATCCGGAATCATTGGGCGTAAAGCGTGCGCAGGCGGTTTGCAAAGTCGGGCGTTAAAGACTCTGGCCCAACCAGAGAAGAGCGCTCGAAACTTGCAGACTAGAGATTTATAGAGGCAGATGGAATTCTGTGTGTAGGGGTAAAATCCGTTGATACACAGAAGAACACCGAAAGCGAAGGCATTCTGCTGGATAAATTCTGACGCTCAAGCACGAAAGCGTGGGGAGCGAAAAGGATTAGATACCCTGGTAGT
>denovo10062 .1.6._48480
AACGTAGGGCGCGAGCGTTATCCGGATTCACTGGGCGTAAAGCGCGTTGAGGCGGCTCCGTAAGTTGGGCGTGAAAGCCCCGGGCTTAACCCGGGGAGGCCGTCCAATACTGCGGGGCTTGAGGGCAGCAGAGGGAGGTGGAATTCCCGGTGTAGTGGTGAAATGCGTAGATATCGGGAGGAACACCCGTGGCGAAGGCGGCCTCCTGGGCTGCTCCTGACGCTGAAGGCGAAAGCCAGGGGAGCGAACGGGATTAGAAACCCTGGTAGT
>denovo10063 3.20.m_434889
ACCAGCACCTCGAGTGGTCAGGGGTTTAGTTGGGCCGTAAAGACATCCGTAGCCGGCTGCTCAAGTTTCGGTTAAATCTATGCGCTCAACGTATAGGCCGCCGAAATACTGGGCAGCTAGGGAGTGGGAGAGGTACACGGTACTCAATAGGAAGGGGTAAATACCTTTGATCTATTGATGACCACCTGTGGCGAAGGCGGTGTACCAGAACACGTTCGACGGTGAGGGACGAAAGCTGGGGGAGCAAACCGGATTAGATACCCGGGTAGT
>denovo10064 1.20.e_406090
ACGTAGGAGGCGAGCGTTGTCCGGAATTACTGGGCGTAAAGGGCGCGCAGGCGGTCTGTTAAGTCAGAGGTGAAACTCCGGCTCAACCGGGGGACGTGCCTTTGTAAACTAGGCGGGACGTTGTAGGGCGAGGAGGAGGGGAGGTGGAAGTTACCCGGTTCGGTAGCGGTGGAAATAGCGTAGATATCGGGAGGGAAC
>denovo10065 .2.1._138034
TACGTAGGGTCCGAGCGTTGTCCGGAATCACTGGGTGTAAAGGGCGCGCAAGCGGGTGAATAAGTCGGTGGTGAAAGCTGTTCGCTCAACGGACAAACCGCCGCCGATACTGTTCATCTTGAGTGCGGGAGAGGGTGATGGAATTCCTGGTGTAGCGGTGAAATGCGTAGATATCGGGAGGAACACCGGTGGCGAAGGCGACTCTCTGGCCCGATACTGACGCTGAGACGCGAAAGCGTGGGGAGCAAACAGGATTAGATACCCCGGTAGT
>denovo10066 3.20.m_401494
TACGTAGGGCGAAGCGTTGTCCGGATATTGGCGTAAAGAGCGCGTAGGCGGTTTGGCAAGTCCGGAGTGAAAACCCAACGGGCGTCAACCCTCGGGCCTGCTTCGGATACTTCCAGACTAGAGTTCGGTAGAGGGAACTGGAATTCCTGGTGTAGCGGTGAAATGCGCAGATATCAGGAAGAACACCGGTGGCGAAGGCGGGTTCCTGGCCGCAACTGACGCTGAGGCGCGAAAGCTAGGGGAGCAAACAGGATTAGATA
>denovo10067 3.20.al.plus.m_438218
CGTAGGAGGCGAGCGTTATCCGGATTCACTGGGCGTAAGCGCATGTAGGTGGTTCTGCAAGTCGCCGGTTAAAGCCCCTCGGCGTCAACTAGGGGAGGGTCGTGGCGAGACTGTGGGACGTGGAGGACAGCAGAGGAGCGCGGAACTCCCGGTCGTAGCGGTGGAATGCGTAGAGATCGGGAAGGAACACCAGTGGCGAAGGCGGCGCTCTGGGCGTGTGCCTGACACTGAGATGCGAAAGCGTGGGGAGCAAACGGGATTAGATACCCGGGTAGT
>denovo10068 .3.10._322312
TACGTAGGGGGCAAGCGTTGCTCGGATTTACTGGGCGTAAAGAGCGCGTAGGCGGCCAGGCAAGTCAGGTGTGAAAGCCCCCGGCTCAACTGGGGAGGGTCACTCGATACTGGCCGACTCGAAGGCGGGAGAGGGAAGCGGAATTCCCGGTGTAGCGGTGAAATGCGTAGATATCGGGAGGAACACCAGTGGCGAAGGCGGCTTCCTGGCCTGTTCTTGACGCTGAGGCGCGAAAGCTAGGGGAGCGAACGGGATTAGATACCCTAGTAGT
>denovo10069 .3.1._47141
GACGGAGGGTGCAAGCGTTGCTCGGACTCATTGGGCGTAAAGGGTGCGTAGGCGGCCTGGTCAGTCTGCTGTGAAAGCCCCGGGCTCAGCCCGGGAAGGGCGGCGGATACTGCCAGGCTAGAGTGCGGCAGAGGGGGGTAGAATTCCACGTGTAGCAGTGAAATGCGTAGAGATGTGGAGGAATACCGATGGCGAAGGCAGCCCCCTGGGTCGACACTGACGCTCATGCACGAAAGCGTGGGGAGCAAACAGGATTAGAAACCCTTGTAGT
>denovo1007 .8.1._1476
TACGAAGGGGCGTAGCGTTGTTCGGAATTACTGGGCGTAAAGCGCACGCAGGCGGTTCGATCAGTCAGAAGTGAAAGCCCCGGGCTCAACCTGGGAACTGCTTTTGATACTGTCGAGCTTGAATCACGGAGAGGGTAGTGGAATTCCGAGTGTAGAGGTGAAATTCGTAGATATTCGGAAGAACACCAGTGGCGAAGGCGGCTCGCTGGGCCGATGCTGACGCTGAGGCGCGAAAGCGTGGGGAGCAAACAGGATTAGAAACCCCAGTAGT
>denovo10070 .3.5._120961
TACGTAGGAGGCAAGCGTTGTCCGGATTTATTGGGCGTAAAGGGCGTGTAGGCGGCTCGGTGTGTCGGTGGTGAAATCTGTCGGCCTAACCGACAGGATGCTACCGATACTACCGGGCTTGAGGGCAGCAGAGGAAGGTGGAATTCCCGGTGTAGTGGTGAAATGCGTAGAGATCGGGAGGAACACCAGTGGCGCAGGCGGCGTCCTGGTCGGCCCCTGACGCTCAGACACGAAAGCTCGGGGAGCGAACGGGATTAGATACCCCAGTAGT
>denovo10071 .1.9._364265
AACGTAGGTGGCAAGCGTTATCCGGAATCACTGGGCGTAAAGGGCGTCTAGGCGGACGGGTAAGTCGTGCGTGAAAGCTTCCGGCTCAACCGGGAGAGGTCGTACGATACTGCCTGTCTTGAGGGTCGGAGAGGGACGTGGAATTCCCGGTGTAGCGGTGAAATGCGTAGAGATCGGGAGGAACACCGGTGGCGAAGGCGGGCGCCTGGGCCGCGACTGACGCTGAGCCGCGAAAGCTAGGGGAGCAAACCGGATTAGAAACCCTGGTAGT
>denovo10072 3.20.al.plus.m_399761
TACGTAGGGTGCGAGCGTTGTCCGGATTCACTGGGTGTAAAGGGTCCGCAGGCGGGTCGGTCAGTCGTTGGTGAAATTTCCCAGGGGCTTAACTACTGGAACTAGCCGACGATACTGCCGATCTTGAGTACGGAAGAGGAAGATGGAAGTTCCTGGTGTAGCGGTGAAATAGCGTAGATATCAGGAAGAACACCGGTGGCGAAGGCGGTC
>denovo10073 .7.6._366053
GACAGAGGGGGCGAAGCGTTGCTCGGAATCACTGGGCGTAAAGGGCGCGTAGGCGGGATGGCAAGTCGGTCGTGAAATCCCTCGGCTCAACCGAGGAGCGTCGGCCGATACTGCTGTTCTTGAGGGATGCAGAGGAGACTGGAATTCCCGGTGTAGCGGTGAAATGTGTAGAGATCGGGAGGAACACCGGTGGCGAAGGCGGCTCTCTGGACTAGTACTGACGCTGAGGCGCGAAAGCTAGGGGAGCAAACGGGATTAGAAACCCGGTAGT
>denovo10074 .1.8._369582
AACGTAGGGGGCGAGCGTTGTCCGGAATTACTGGGCGTAAAGAGCTCGTAGGCGGAAAAATAAGTCAGAGGTGAAATTCCAAGGCTTAACCTGGGAACTGCCTTTGAAACTATTTTCTAGAGTGTAGAAGAGGATGGTGGAATTCCCGATGTAGCGGTGAAATGCGCAGATATCGGGGGGAACACCGGTGGCGAAAGCGGCCATCTGGTCTATTACTGACGCTGAGGAGCGAAAGCTAGGGGAGCAAACAGGATTAGAAACCCCCGAGTACGT
>denovo10075 3.20.al.plus.m_455981
GACGTAGGGGCGAGCGTTGTCCGGAGTTACTGGGCGTAAAGCGCGTGCAGGCGGTTCGTTAAGTCCCGTGTGAAATCTCCCGGCTCAACCGGGAGGCGCCGCGGGATACTGGCGGGCTTGAGGGCGGTAGAGGGTGATGGAATTCCCGGTGTAGCGGTGAAATGCGTAGATATACGGAGGAACACCGGAGGCGAAGGCGGGTAGCTGGGCCAACACTGACGCTGAGGCGCGAAAGCTAGGGGAGCAAACGGGATTAGATACCCGGGTAGT
>denovo10076 .6.9._248030
GACGTAGGGGGCAAGCGTTGTCCGGATTCACTGGGCGTAAAGCGCGTGTAGGCGGCCTGTTAAGTGGCGTGTGAAATCCCTCGGCTCAACCGAGGGGGTCGGCCGATACTGCCGTTCTTGAGGGATGCAGAGGAGACTGGAATTCCCGGTGTAGCGGTGAAATGTGTAGAGATCGGGAGGAACACCGGTGGCGAAGGCGGGTCTCTGGGCATCTCCTGACGCTGAGGCGCGAAAGCGTGGGGAGCAAACGGGATTAGATACCCCTGTAGT
>denovo10077 .5.4._50278
GACAGGAGGTGCAAGCGTTACTCGGAATGACTGGGCGTAAAGCGTCTGTAGGCGCCCCGTGAGGTCTGACATGAAATCACAGAGCTTAACTCTGCGCCCGTGTTGGAAACCGGCGGGGTTGAGGTACTCAGAGGCATCTGGAATGTCGTGTGTAGGGGTAAAATCCGTTGATACACGATGGAACGCCGAAAGCGAAGGCAGGATGCTGGGAGTGTCCTGACGCTCAGAGACGAAAGCGTGGGAAGCAAACCGGATTAGAAACCCGGGTAGT
>denovo10078 .6.9._272657
TACGTAGGGGGCGAGCGTTGCTCGGAATTACTGGGCGTAAAGGGTCCGTAGGCGGCCAGGTCAGTCGGCGGTGAAATCTCCCGGCTTAACTGGGAGGGGTCCGCCGAAACTGCCGTTCTTGAGGGATGCAGAGGAGACTGGAATTCCCGGTGTAGCGGTGAAATGTGTAGAGATCGGGAGGAACACCGGTGGCGAAGGCGGGTCTCTGGGCATCTCCTGACGCTGAGGCGCGAAAGCGTGGGGAGCAAACGGGATTAGAAACCCGGGTAGT
>denovo10079 .3.6._106748
TACGTAGGGGGCGAGCGTTGTTCGGATTTACTGGGCGTAAAGAGCGCGTAGGTGGTTCGATAAGTCGGACGTGAAATCCCCCGGCTCAACCGGGGAATGGCGTCCGATACTAGTCGGCTCGAGTGCGGGAGAGGGACGTGGAATTCCCGGTGTAGCGGTGAAATGCGTAGATATCGGGAGGAACACCGGTGGCGAAGGCGGCGTCCTGGACCGTGACTGACGCTGAGGGACGAAAGCCAGGGGAGCAAACAGGATTAGATACCCCAGTAGT
>denovo1008 .4.3._42360
TACAGAGGGTGCAAGCGTTAATCGGAATTACTGGGCGTAAAGCGCGCGTAGGCGGCTGCCTAAGTCGGGTGTGAAAGCCCCGGGCTCAACCTGGGAACTGCACTCGATACTGGGCGGCTAGAGTATGAGAGAGGGAGGTAGAATTCCACGTGTAGCGGTGAAATGCGTAGATATGTGGAGGAATACCGGTGGCGAAGGCGGCCTCCTGGCTCAATACTGACGCTGAGGTGCGAAAGCGTGGGGAGCAAACAGGATTAGATACCCTGGTAGT
>denovo10080 .7.1._83758
TACGAAGGGGGCTAGCGTTGTTCGGAATCACTGGGCGTAAAGCGCGCGTAGGCGGCTTCCTAAGTCAGAGGTGAAATACCCGGGCTCAACCCGGGAACTGCCTTTGAAACTGGGAAGCTGGAGTACTGGAGAGGAGTGCGGAATTCCTAATGTAGTGGTGAAATACGTAGATATTAGGAGGAACACCGATGGCGAAGGCAGCACTCTGGACAGTCACTGACGCTCAGGCGCGAAAGCGTGGGGATCAAACAGGATTAGAAACCCCGNGTAGT
>denovo10081 .2.2._287811
TACGTAGGGGGCGAGCGTTGTCCGGAATTACTGGGCGTAAAGCGCGCGTAGGCGGCCTGCGAAGACCGGCGTGAAATCCCCGGGCTCACCCCGGGGGGTCGCAGGTGACTGGCAGGCTGGGGTCCGGTAGAGGCGGGTGGAATTCCCGGTGGAGCGGTGAAATGCGTAGAGATCGGGAGGAACACCAGTGGCGAAGGCGGCCCGCTGGGCCGTGACCGACGCTGAGGCGCGAAAGCGTGGGGAGCGAACCGGATTAGATACCCTAGTAGT
>denovo10082 .5.3._65713
TACGGAGGGCGCAAGCGTTGTTCGGAATTACTGGGCGTAAAGCGCGTGTAGGCGGCCAGGTAAGTCGGGTGTGAAAGCCCGGGGCCCAACCCCGGAACTGCACCCGATACTGCTTGGCTGGAGTCCCGGAGAGGATGGCGGAATTTCCGGTGTAGAGGTGAAATTCGTAGATATCGGAAGGAACACCAGTGGCGAAGGCGGCCATCTGGACGGTGACTGACGCTGAGACGCGAAAGCGTGGGGAGCAAACAGGATTAGAAACCCTGGTAGT
>denovo10083 .2.5._1305
TACGTAGGTCCCGAGCGTTGTCCGGAATTACTGGGCGTAAAGCGCGGGTAGGCGGTTCGGTAAGTCGAATGTGAAATCCCTGGGCTCAACCCAGGAACGGCGTTCGAAACTGCCGAACTCGAGTGCGGTAGGGGTGCCGGAATTCCCGGTGTAGCGGTGAAATGCATAGATATCGGGAGGAACACCAGTAGCGAAGGCGGCCACCTGGCCCGCCACTGACGCTGAGGCGCGAAAGCGTGGGGAGCAAACAGGATTAGATACCCCCGGTAGT
>denovo10084 .7.2._119092
GACGGAGGGTGCAAGCGTTGCTCGGAATTACTGGGCGTAAAGGGTGCGTAGGCGGTCTCTTAAGTCTGACGTGAAAGCCCAGGGCTCAGCCCTGGAAGGGCGCCAGAAACTGAGGGGCTGGAGTGCCGGAGGGGAGAGTGGAATTCCCGGTGTAGCGGTGAAATGCGTAGAGATCGGGAGGAATACCAGTGGCGAAGGCGGCCCCCTGGTCGGATACTGACGCTGATACGCGAAAGCGTGGGGAGCAAACAGGGTATAGACTACCCTGTACGT
>denovo10085 1.20.e_424676
TACGTAGGGCTCAAGCGTTATCCGGATTTATTGGGCGTAAAGAGTGTGTAGGCGGTTTAGAAGTCTTTCTAAATCTTTAGGCTTAACCTAAGTTAGGAAAGATACTTTAGGCTAGAGGAAACAGGGGTAGGTGGAATTCCCGGTGTAGCAGTGAAATGCGTTGATACCGGGAGGAAGGCCTGTGGCGAAGGCGAGTCCCTGGACAACACCTGACGCTGAGGCACGAAAGC
>denovo10086 .6.9._26976
GACGTAGGGGGCAAGCGTTGTCCGGATTCACTGGGCGTAAAGCGCGTGTAGGCGGCCTGTTAAGTGGCGTGTGAAAGCCCACGGCCCAACCGTGGGATGCCGCGCCAGACTGGCGGGCTTGAGGGTGGCAGAGGGTGATGGAATTCCCGGTGTAGCGGTGAAATGCGTAGATATCGGGAGGAACGCCAGTGGCGAAGGCGGCTCTCTGGCCTAATCCTGACGCTGAGGCGCGAAAGCCAGGGGAGCAAACGGGATTAGATACCCGAGTAGT
>denovo10087 .1.11._162792
AACGTGAGGGACGAACGTTGTCCGGAATCACTGGGCGTAAAGGGTACGCAGGCGGTGGAGAAAGTCGGGTGTGAAAGCCTTAGGCTCAACCTGAGGGGGACGCCCGATACTTCTCCACTTGAGGAAGGGAGAGGGAGGTGGAATTCCCGGTGTAGCGGTGAAATGCGCAGATATCGGGAGGAACACCAGTGGCGAAGGCGGCCTCCTATCCCTTTCCTGACGCTCAGGTACGAAAGCTAGGGGAGCGAACCGGATTAGATACCCGTGTAGT
>denovo10088 .3.5._27412
GACGTAGGGGGCGAGCGTTGTCCGGATTTACTGGGCGTAAAGCGCGTGCAGGCGGTTCGGTAAGTTGGGTGTGAAATCTTCCGGCCTAACCGGGAGGGGTCTGCCGATACTATCGGGCTTGAGGGCAGCAGAGGAAGGTGGAATTCCCGGTGTAGTGGTGAAATGCGTAGATATCGGGAGGAACACCAGTGGCGAAGGCGGCCTTCTGGGCTGTTCCTGACGCTGAGGCGCGAAAGCGTGGGGAGCGAACCGGATTAGATACCCGGGTAGT
>denovo10089 .8.1._347258
TACGTAGGTCTCAAGCGTTGTCCGGATTTACTGGGCGTAAAGAGTCTGTAGCAGGATTTGTGAGTCTGCTTTCAAATATTCTGACTCAATCAGAAAAAGGGAGTAGATACTGCTAATCTAGAGGTTTTTAGGGGACAGTGGAATTTCCAGTGGAGAGGTGAAATTCGTTGATATTGGAAGGAACGCCGAAAGCGAAAGCAGCTGTCTATAACAACCTGACTGTGATGGACGAAAGCTTGGGTAGCAAACGGGATTAGATACCCCAGTAGT
>denovo1009 .3.4._223841
TACGTAGGGAGCGAGCGTTGTTCGGATTTACTGGGCGTAAAGCGCGCGTAGGCGGCCTGGTAAGTCGGGTGCGAAAGCCCTCGGCTTAACCGAGGATCCGCGCTCGAAACTGCCAGGCTTGAGTCTAGGAGAGGAGAGCGGAATTCCCGGTGTAGCGGTGAAATGCGTAGATCTCGGGAGGAACTCCAGAGGCGAAAGCGGCTCGCTGGGCTGTCCCTGACGCTGAGGCGCGAGAGCGTGGGGAGCAAACCGGATTAGATACCCCAGTAGT
>denovo10090 .5.3._111712
TACGTAGGTGGCGAGCGTTGTCCGGATTTACTGGGCGTAAAGCGTGCGTAGGCGGTTAGGTCAGTTGGGTGTGAAAGGTTGGGGCTTAACCCTAACATTGCACCCAATACTGCCTGGCTTGAGTACCGGAGAGGAGAACGGAATTCCACGTGTAGCGGTGAAATGCGTTGAGATGTGGAGGACCACCAGTGGCGAAGGCGGCCGGCAAAAGCGCGCCCGACGGTGAGGGACGAAAGCTGGGGGAGCGAACCGGATTAGAAACCCCTGTAGT
>denovo10091 .4.4._124348
TACGGAGGGTGCGAGCGTTGTCCGGAATCACTGGGCGTAAAGGGCGCGTAGGCGGCCGCGCAAGTCGGAGGTGAAATCCCCCGGCTCAACCGGGGAATGGCCTCCGATACTGCGTGGCTCGAGTCCCGGAGAGGGTGGTGGAATTCCCAGTGTAGCGGTGAAATGCGTAGATATCGGGAGGAACGCCGGTGGTGAAGACGGCTCTCTGGACCGCACCTGACGCTGAGACATGAAAGCGTGGGGAGCAAACAGGATTAGATACCCCGGTAGT
>denovo10092 .6.2._377376
TACGAATCGTCCTAACGTTGTTCGGATTCACTGGGTTTAAAGGGCGCGTAGGCGGGGAGGTAAGTCGGGTGTGAAAGCCCTCGGCTCAACCGGGGAACGGCGCCCGAAACTGCCGCTCTTGAGTCCCGGAGAGGAAGGTGGAATTCCCGGTGTAGCGGTGAAATGTGTAGAGATCGGGAGGAACACCGGTGGCGAAGGCGGCCTTCTGGACGGTGACTGACGCTGAGGCGCGAAAGCGTGGGGAGCAAACGGGATTAGATACCCTAGTAGT
>denovo10093 1.20.al.plus.m_430572
CGTAGGTGGCAAGCGTTATCCGGAATCACTGGGCGTAAAGGGCGTCTAGGCGGACGGGTAAGTCGTGCGTGAAAGCTTCCGGCTCAACCGGGAGAGGTCGTACGATACTGCCTGTCTTGAGGGTCGGAGAGGGACGTGGAATTCCCGGTGTAGCGGTGAAATGCGTAGAGATCGGGAGGAACACCAGTGGCGAAGGCGGTCGCCTGGGGCGTTGCTGACGCTGAGGAACGAGAGCCAGGGGAGCGAAC
>denovo10094 .3.10._77746
TACAGAGGCCCCAAGCGTTGCTCGGATTTACTGGGCGTAAAGGGTGTGTAGGGGGTCGGGTAAGTCGAATGTGAAATCCCACGGCTCAACCGTGGAACTGCATTCGATACTGCCCGGCTAGAGGACCGGAGGGGGAAGCGGAACTCTCGGTGTAGCGGTGAAATGCGTAGATATCGAGAGGAACACCGGTGGCGAAGGCGGCTTCCTGGAAGGTTCCTGACCCTGAAACACGAAAGCTAGGGGAGCGAAACGAGTAGTAGACCACCTTGTACGT
>denovo10095 1.20.m_410691
GACAGAGGTCCCAAGCGTTATCCGGATTCACTGGGCGTAAGCGCGTGTAGGCGGCCGGGTAAGTCTCCTGTGAAAGCCCCTGGCTCAACTGGGGAGGGTCATTCGATACTGCCTGGCTTGAGGGCGAGAGGGGAGAGTGGAATTCCCGGTGTAGCGGTGGAATGCGTAGAGATCGGGAGGAACACCAGTGGCGAAGGCGGCTCTCTGGCTCGTTCCTGACGCTGAGTGCGCGAAAGCGTGGGGAGC
>denovo10096 .5.2._256203
GACAGAGGTGGCAAGCGTTGTTCGGATTTACTGGGCGTAAAGAGCGCGTAGGTGGCCGCATATGTCAGATGTGAAATCCCAGGGCTTAACCCTGGAATGGCATTTGAAACTGTGCGGCTAGAGGACAGGAGGGGGAAGTGGAATTCCCGGTGTAGCGGTGAAATGCGTAGATATCGGGAGGAACACCGGTGGCGAAGGCGGCTTCCTGGACTGTACCTGACGCTGAGGCGCGAAAGCTGGGGAGCAAACGGAGTAGTAGAACCCCAGTAGT
>denovo10097 .3.5._127128
TACGTAGGTGGCGAGCGTTGTCCGGATTTACTGGGCGTAGAGCGTGCGTAGGCGGTTAGGTCAGTTGGGTGTGAAAGGTTGGGGCTTAACCCTAACATTGCACCCAATACTGCCTGGCTTGAGTACCGGAGAGGAGAACGGAATTCCACGTGTAGCGGTGAAATGCGTTGAGATGTGGAGGAACACCAGTGGCGAAAGCGGTTCTCTGGACGGCAACTGACGCTGAGGCACGAAAGCGTGGGGAGCAAACAGGATTAGATACCCGAGTAGT
>denovo10098 .6.7._279791
TACGTAGGGGGCAAGCGTTGCTCGGATTTACTGGGCGTAAAGGGCGTGTAGGCGGCCAGGCAAGTCAGGTGTGAAAGCCCTCGGCTCAACCGAGGTTCCGCGCCTGAAACTATCTGACTTGAGTCTGGAAGAGGAGGGTGGAATTCCCGGTGTAGCGGTGAAATGCGTAGATATCGGGAGGAACACCGGTGGCGAAGGCGGGCATCTGGGCCGCTACTGACGCTGAGGCGCGAAAGCTAGGGGAGCAAACCGGATTAGAAACCCCGGTAGT
>denovo10099 .3.6._390060
TACGTAGGAGGCGAGCGTTGTCCGGATTTACTGGGCGTAAAGAAGGCGTAGGCGGTTTTCCAAGTCTTGCGTGAAATCTCCTGGCTTAACCGGGAGGGTGCGTGAGATACTGGAGGACTAGAGGGCATCAGAGGAAAGCGGAACTCCCGGTGTAGTGGTGAAATGCGTAGATATCGGGAAGAACACCAGTGGCGAAGGCGGCTTTCTGGCCCACTCTTGACGCTGAGGGACGAAGGCTCGGGGAGCAAACAGGATTAGATACCCGAGTAGT
>denovo101 3.20.e_443287
GACAGAGGTGGCGAGCGTTGTTCGGAATTACTGGGCTTAAAGGGCGCGTAGGCGGTGGCGTAAGTCTGGGTGGATCACGCTACGTGGCTGCTGAGACTGCGTTGCTTGAGTCAGTGAGGGGAGGGCGGAATTCCCAGTGTAGCGGTGAAATGCGTAGATATTGGGAGGAACACCAGTGGCGAAGGCGGCTTTCTGGCATACAACTGACGCTGAGGCGCGAAAGCGTGGGGAGCGAACGGGATTAGATACCCGTGTAGT
>denovo1010 .1.2._149951
GACAGAGGCGGCGAGCGTTACCCGGATTCACTGGGTGTAAAGGGTGCGTAGGCGGGCTTGCGCGTCAAGGGTTAAAGACCTCGGCTCAACCGAGGGAATGCCCTTGATACGGCAGGCCTTGAGTGCGGGAGAGGATGGTGGAATTCCTGGTGTAGCGGTGAAATGCGTAGAGATCAGGAGGAACACCGAAGGCGAAGGCAGCCATCTGGACCGCCACTGACGCTGAGGCACGAAAGCGTGGGGAGCAAACAGGATTAGATACCCCGGTAGT
>denovo10100 .1.2._242550
TACGGAGGGTGCGAGCGTTGTCCGGAATCACTGGGCGTAAAGGGCGCGTAGGCGGCTGGCTAAGTCACTTGTGAAATCCTGGGGCTCAACTCCAGGGCTGCAGGTGAGACTGGCTGGCTAGAGCTCGGTAGAGGCGAGTGGAATTCCCGGTGTAGCGGTGGAATGCGTAGATATCGGGAGGAACACCGGTGGCGAAGGCGGCTCTCTATGCTACTCCTGACGCTGAGGCACGAAAGCTAGGGGAGCAAACGGGATTAGAAACCGAGTAGT
>denovo10101 .8.1._215125
AACGTAGGAGGCGAGCGTTATCCGGATTTACTGGGCGTAAAGCGCGCGTAGGCGGTCGGTCAAGTCAGATGTTAAAGCCCCTGGCTCAACTAGGGGAGGTCATTTGATACTGTCCGGCTTGAGGGTGAGAGAGGAGAGTGGAATTCCCGGTGTAGCGGTGGAATGCGTAGATATCGGGAGGAACACCAGTGGCGAAGGCGGCCTTCTGGCCCGTTCCTGACGCTGAGGCGCGAAGGCTAGGGGAGCAAACGGGATTAGATACCCCGGTAGT
>denovo10102 .4.3._220261
TACGTAGGGTGCGAGCGTTGTCCGGAATCACTGGGTGTAAAGGGTCCGCAGGCGGATGGGTAGGTCGGTGGTGAAAGTTCGCAGCTTAACTGTGAAATTGCCCTCGATACTGCCCGTCTTGAGTCCGGTAGAGATCTGTGGAGTTCCGAGTGTAGCAGTGAAATGTGTAGATATTCGGAAGAACACCAGTGGCGAAGGCAGCAGATTGGGCCGGTACTGACGCTCAGGCACGAAAGCGTGGGGATCAAACAGGATTAGATACCCGGGTAGT
>denovo10103 3.0.ln_450628
TACGTAGGTGGCGAGCGTTGTCCGGATTTACTGGGCGTAAAAGCCCGCAGGCGGCCTGTTAAGTTCAAGGTGAAATCTCCCGGCTTAACTGGGAGGGTGCCTCGAAAACTGGCAGGCTTGAGGCATGGAGAGGGATGCAGAATTCCTGGTGTAGCGGTGAAATGCGTAGATATCAGGAGGAATACCAGTGGCGAAGGCGGCATCCTGGCCATGTCCTGACGCTCAGGGGCGAAAGCGTGGGGAGCAAACCGGATTAGATACCCGTGTAGT
>denovo10104 .6.2._172715
TACAGAATCCCCGAGCGTTATCCGGATTTATTGGGCGTAAAGCGCAAATAGGCGGTATGTCCCGCAAGGGGTCGCTTCATGGTGAATTTCATTATGGAGGGATTAAGTCAGATGTTAAATTCCAAAGCTCAACTTTGGAGCCGCATCCGATACTAGCAAACTAGAGAAGAGTAGGGGGTTCCGGAACGACTGGTGGAGGGGTGAAATCCGTTGATATCAGTCGGAACACCGAAGGCGAAGGCAGGAACCTGGGCTCTATTCTGACGCTGATTTAGCGAAAGCGTGGGGAGCAAAAAGGATTAGAAACCCCGGTAGT
>denovo10105 .5.3._97996
GACGAAGGGGGCGAGCGTTGTTCGGAATTACTGGGCGTAAAGGGCGTGTAGGCGGTTAAGGAAGTCCTGGGTAAAAGTCCTTTTTTCAAAGGGGGAAGGGCCCAGGAAACTCCTTGGCTAGAGGATAGGAGGGGGGAGTGGAATTCCCGGTGTAGCGGTGAAATGCGTAGAGATCGGGAGGAACACCAGTGGCGAAGGCGGCTCACTGGCCCGCAACTGACGCTGAGGCGCGAAAGCGTGGGGAGCAAACAGGATTAGAAACCCCGGTAGT
>denovo10106 .1.3._195075
AACGTAGGAGGCAAGCGTTATCCGGAATCACTGGGCGTAAAGCGTTCGTAGGCGGCTTCATAAGTCGGGGGTGAAATCCTCGAGCTCAACTCGGGAACTGCCCCCGATACTATGGGGCTAGAGCACGTCAGGGGGCGATGGAATTCCCGGTGTAGCGGTAAAATGCGTAGATATCGGGAGGAACACCAGTGGCGAAGGCGGCTTCCTGGACCGGTTCTGACACTCATGCGCGAAAGCGTGGGAGCAAACAGGATTAGAAACCCCAGTAGT
>denovo10107 .2.2._153278
GACGTAGGGCGCAAGCGTTGTCCGGATTTACTGGGCGTAAAGCGCGTGTAGGCGGCCTGTTAAGTGGCGTGTGAAAGCCCACGGCCCAACCGTGGGATGCCGCGCCAGACTGGCGGGCTTGAGGGTGGCAGAGGGTGATGGAATTCCCGGTGTAGCGGTGAAATGCGTAGATATCGGGAGGAACGCCAGTGGCGAAGGCGGTCACCTGGGCCATCCCTGACGCTGAGACGCGAAAGCTGGGGGAGCGAACGAGTAGTAGAACCCGGGTAGT
>denovo10108 .3.4._144090
GACGAAGGGGGCGAGCGTTGTTCGGAATTACTGGGCGTAAAGGGCGTGTAGGCGGTTAAGGAAGTCCTGGGTAAAAGTCCTTTTTTCAAAGGGGGAAGGGCCCAGGAAACTCCTTGGCTAGAGGATAGGAGGGGGGAGTGGAATTCCCGGTGTAGCGGTGAAATGCGTAGAGATCGGGAGGAACACCAGTGGCGAAAGCGGTTCTCTGGACGGTGACTGACGCTCATACACGAAAGCCAGGGGAGCGTACGGGATTAGAAACCCGAGTAGT
>denovo10109 .1.4._392621
TACCAGCTCTCCGAGTGGTGGGGACGTTTATTGGGCTTAAAGCATCCGTAGCCGGCTGGGCAAGTCCCCTGTTAAATCTAACGATTCAATCGTTGGATTGCGGGGGGATACTGCTCGGCTAGGGGGCGGGAGAGGCCGACGGTAGTCCCGGGGTAGGGGCGAAATCCTATAATCCCGGGAGGACCACCAGTGGCGAAGGCGGCCGGCCAAACGCGCCCGACGGTGAGGGATGAAAGCTGGGGGAGCGAACGGGATTAGAAACCCCAGTAGT
>denovo1011 .6.8._252826
GACGGAGGGTGCAAGCGTTGTTCGGAATTACTGGGCGTAAAGCGCGTGTAGGTGGTCCGTTAAGTCATGTGTGAAAGCCCCCAGCTCAACTGGGGAATGACGCATGAAACTGGCGGACTCGAGTACGGGAGAGGGGGGTGGAATTCCCGGTGTAGCGGTGAAATGTGTAGAGATCGGGAGGAACACCGGTGGCGAAGGCGGGTCTCTGGGCTACTCCTGACGCTGAGGCGCGAAAGCGTGGGGAGCAAACGGGATTAGAAACCCTGTAGT
>denovo10110 .8.1._16709
TACGTAGGGAGCAAGCGTTGTTCGGATTTACTGGGCGTAAAGGGCGCGTAGGCGGCATTGTTAGTCACTTGTGAAATCTCCGGGCTTAACCCGGAACGGCCAAGTGATACTGCAGTGCTAGAGTGCGGAAGGGGCAATCGGAATTCTCGGTGTAGCGGTGAAATGCGTAGATATCGAGAGGAACACCTGAGGTGAAGACGGGTTGCTGGGCCGACACTGACGCTGAGGCGCGAAAGCCAGGGGAGCAAACGGGGATTAGATACCCCTGTAGT
>denovo10111 .2.1._260913
AACGTAGGATCCGAGCGTTATCCGAATTTACTGGGCGTAAAGCGCGTGCAGGCGGTTCGGTAAGTTGGGTGTGAAATCTCCCGGCTCAACTGGGAGAGGTCGCTCAATACTGTCGGACTAGAGGATGGTAGAGGGAGGTGGAATTCCCGGTGTAGCGGTGAAATGCGTAGATATCGGGAAGAACACCGGTGGCGAAGGCGGTCACCTGGTCCGCAACTGACGCCCAGAGCGCGAAAGCGTGGGGAGCAAACAGGATTAGAAACCCCTGTAGT
>denovo10112 .1.4._92123
TACCAGCTCTCCGAGTGGTAGGGATGATTATTGGGCTTAAAGCGTCCGTAGCTGGCCTTTCAAGTCTCTTGTTAAATCCAGCGATTCAATCGTTGGACTGCGGAGGATACTGTTCGGCTAGGGGGCGGGAGAGGCCGACGGTATTCTCGGGGTAGGGGTGAAATCCTATAATCCCGGGAAGACCACCAGTGGCGAAGGCGGCGTCCTGGCCGACACCTGACGCTGAAGCGCGAAAGCGTGGGGAGCGAACGGGATTAGAAACCCCAGTAGT
>denovo10113 1.0.ln_436491
TACCCGCTCCCGAGTGGTGGGGCGTTTACTTGAGCTTAAAGCGCCCGTAGCCGGTCATGCGTGTCTCCAGTTAAATCCAGCAGCCTAACTGCTGGGCCGCTGGAGATACTGTATGACTTGGAGGCGGGAGAGGCTACCGGTAGTCCCGGGGTAGGAGTGAAATCCTCTGATCCCGGGAGGACCTGCAGTGGCGAAGGCGGGTAGCCAGAACGCGCTCGACGGTGAGGGGCGAAAGCTGGGGGAGCGGAACAGGATTAGATACCCCTGTA
>denovo10114 .2.3._946
TACGTAGGTGGCGAGCGTTGTCCGGATTTACTGGGCGTAAAGCGCGTGCAGGCGGTCCGTTAAGTTCAGGGTGAAAGCTCCCGGCTCAACTGGGAGAGGTCGCTCAATACTGTCGGACTAGAGGATGGTAGAGGGAGGTGGAATTCCCGGTGTAGCGGTGAAATGCGTAGATATCGGGAGGAACACCAGTGGCGAAGGCGGCCTCCTGGACCATACCTGACGCTCAGACGCGAAAGCTAGGGGAGCGAACGGGATTAGAAACCCGAGTAGT
>denovo10115 1.20.al.plus.m_448795
ACGTAGGGGCGAGCGTTGCCCGGACTTTACTGGGCGTAAAGGGCGTGTAGGCGGCCCGTCGTATCCCCTGGCAAAAGCCCCCCGCCTCAAGGGGGGAAGGGGCGGGGGAGGATTGGCGGGCGTTGAGGGAGGCGAGGGGAGGGTGGAATTCCTGGTGGAGCGGTGATATGCGTAGATATCGGCAGGAACACCAGTGGCGAAGGCGGCTCTCTATTCCAGTACTGACGCTGAGGGACGAAAGCGTGGGGAGCGATCGGGATTAGATACCCCGTGTAGT
>denovo10116 .4.3._4544
AACGTAGGTGGCGAGCGTTATCCGGATTTACTGGGCGTAAAGGGTGTGCAGGCTGCGCCGCAAGTGGTGTATGAAAGGGCTCGGCTCAACCGGGCTAGGTTATGCCAGACTGCGGGGCTAGAGAGCGAGAGCGGGACGTGGAATTCCGGGTGTAGTGGTGAAATGCGTAGAGATCCGGAGGAACCCCAGAGGCGAAGGCGGCGTCCTGGCTCGCATCTGACGCTCAGACACGACAGCATGGGGAGCGAACGGGATTAGATACCCCGGTAGT
>denovo10117 1.20.e_400711
TACCGGCCGCCCGAGTAGTGACCACTATTATTGGGCCTAAGCGTCCGTAGCCGGTTTTGTAAGTTTCTGGGTAATCCCACAGCTTAACTGCGGGAATTCCAGAATACTGCAGAGCTAGGGGCCGGGAGACGCAGAAGGTACTCCTGGGGTAGGGTGAAATCCTATAATCCTAGGGGGACCACCAGTGGCGAAGGCGGTCGGCTAGCACGCGCTCGACAGTGAGGGACGAAAGCTGGGGTAGCGAACCGGATTAGATA
>denovo10118 .3.5._21043
GACGTAGGATGCAAGCGTTGTCCGGATTTATTGGGCGTAAAGAGTTCGTAGGCGGTTTGTTAAGTCTGATGTTAAAGATCGAGGCTCAACCTCGGGAGTGCATTGGATACTGGCAGACTGGAGTGCGGTAGAGGCGAGTGGAATTCCCAGTGTAGCGGTGAAATGCATAGATATCGGGAGGAACACCAGTGGCGAAGGCGGGCACCTGGGCCGCTACTGACGCTGAGCCGCGAAAGCTAAGGGAGCAAACCGGATTAGATACCCCAGTAGT
>denovo10119 .6.1._59576
TCCCAGCGGTTCAAGTCGCAGCCACAATTATTTGGTCTAAAATATCTGTAGCTTGCTTTACAAGTCTCTTGTGAAATTCCATATCTTAAGTATGGAGCGTGCAGGAGATACTGTAAAGCTAGAGACCGGGAGACGTAAGAAGTACAGTTAAGGTAGTAGTAAAATACGTTGATCTTAATTGGACTAACAATAGCGAAGGCATCTTACGAGCACGGATCTGACAGTGAGAGATGAAGGCTAGGGTCGCGAAAAGGATTAGATACCCCAGTAGT
>denovo1012 .1.3._40763
TACGGAGGGTGCAAGCGTTGTTCGGAATTATTGGGCGTAAAGCGCGTGTAGGTGGTTGGGCAAGTCAGATGTGAAAGCCCTCCGCTTAACGGAGGAAGTGCATTTGAAACTGCCCAGCTAGAGTACGGGAGAGGAGAGTGGAATTCCCGGTGTAGAGGTGAAATTCGTAGATATCGGGAGGAACACCCGTGGCGTAGGCGGCGTCCTGGCCGACACCTGACGCTGAAGCGCGAAAGCGTGGGGAGCGAACGGGATTAGATACCCCAGTAGT
>denovo10120 .5.6._219981
TACGTAGGGGGCAAGCGTTGTTCGGAATTATTGGGCGTAAAGGGCGCGTAGGCGGCGCGACAAGTCGGGTGTGAAAGCTCAGGGCTTAACCCTGAAATTGCATCTAAAACTGCGGAGCTAGAGTCCAGAAGAGGTCGGCGGAATTCCCGGTGTAGCGGTGAAATGCGTAGATATCGGGAGGAACACCAGCGGCGAAGGCGGCCGACTAGTTTGGAACTGACGCTGAGGGACGAAAGCGTGGGGAGCAAACCGGATTAGAAACCCCAGTAGT
>denovo10121 .3.7._332898
GACGTAGGGCGCAAGCGTTGTCCGGATTTACTGGGCGTAAAGCGCGTGTAGGCGGCCTGCTAAGTGGCGTGTGAAAGCCTCCGGCTCAACCGGAGGAGGCCGCGCCGAACTGGCGGGCTTGAGGGCGGCAGAGGGTGATGGAATTCCCGGTGTAGCGGTGAAATGCGTAGATATCGGGAGGAACACCAGTGGCGAAGGCGGCCCCCTGGCCCGGCACTGACGCTGAGGCGCGAAGGCTGGGGGGAGCGAACGGGATTAGAAACCCGGGTAGT
>denovo10122 1.0.ln_397359
TACGTAGGGTGCGAGCGTTGCCCGGATTTACTGGGCGTAAGAGCGCGTAGGCGGCTCGGTAAGTTGGGCGTGAAATCTCCCGGCTCAACCGGGAGGGTCGTCCAAACTGCCGGGCTTGAGGGCGGGAGAGGAAGGTGGAATTCCCGGTGTAGCGGTGAAATGCGTAGATATCGGGAGGAACACCAGTGGCGAAGGCGGCTTTCTGGGCCTATCCTGACGCTGAGGAGCGAAAGCGTGGGGAGCAAACCGGATTAGATACCCGCGTAGT
>denovo10123 .6.12._152076
GACGAACCGTGCAAACGTTGTTCGGAATCACTGGGCTTAAAGGGCGCGTAGGCGGGCGGCCAAGTCCGGGGTGAAATCTTTCGGCTCAACCGGAAAAGTGCCCTGGATACTGGCCGTCTCGAGGGAGGTAGGGGCCGATGGAACTTCTGGTGGAGCGGTGAAATGTGTTGATATCAGAAGGAACTCCGGTGGCGAAGGCGGGCATCTGGGCCGCTACTGACGCTGAGGCGCGAAAGCTAGGGGAGCAAACCGGATTAGAAACCCCTGTAGT
>denovo10124 .1.11._135313
TACGTAGGGGGCAAGCGTTGCTCGGATTTACTGGGCGTAAAGGGCGCGTAGGCGGCCAAGTAAGTCAGGTGTGAAAGCCCTCGGCTCAACCGAGGTCCTGCGCCTGAAACTGCCTGGCTTGAGTCTGGAAGAGGAGGGCGGAATTCCCGGTGTAGCGGTGAAATGCGCAGATATCGGGAAGAACACCGGTGGCGAAGGCGGCTTTCTGGGCTGTGACTGACGCTGAGGTGCGAAAGCTAGGGGAGCGAACAGGATTAGATACCCTAGTAGT
>denovo10125 .3.8._270487
TACCAGCTCCCCGAGTGGTTGGGACGATTATTGGGTCTAAAGCGTCCGTAGCCGGCCGGAAAAGTTCCCCGTTAAATCTGACGATCCAATCGTCGGGCTGCGGGGAATACTCTTCGGCTTGGGGGCGAGGGAGGTCGGCGGTAGTCTCGGGGTAGGGGCGAAATCCTATAATCCCGAGAGGACCACCAGTGGCGAAGGCGGCCGACTAAAGCGCGCCCGACGGTGAGGGACGAAAGCTGGGGAGGCGAACGGGAGTTAGAACCGACGTACGGT
>denovo10126 .6.6._33859
TACGTAGGGTGCGAGCGTTAATCGGAATTACTGGGCGTAAAGCGTGCGTAGGTGGTTCGTTGTGTCTGTGGTGAAAGCCCCGGGCTTAACCTGGGAATGGCCATGGAAACTGGCGAGCTGGAGTCTGGCAGAGGGGGGTGGAATTCCGCGTGTAGCAGTGAAATGCGTAGAGATGCGGAGGAACACCGATGGCGAAGGCAGCCCCCTGGGCTAAGACTGACGCTGAGGCACGAAAGCGTGGGGAGCAAACAGGATTAGATACCCTGGTAGT
>denovo10127 .3.7._317584
TACGGAGGGGGCAAGCGTTGCTCGGAATCACTGGGCGTAAAGGGTCCGTAGGTGGCTTCGTAAGTTAGATGTGAAAGCTCAGGGCTCAACCCTGAAATTGCATCTAAAACTGCGGAGCTGGAGTCCAGAAGAGGTCGGTGGAATTCCCGGTGTAGCGGTGAAATGCGTAGATATCGGTAGGAACACCGGAGGCGAAAGCGGCTCGCTGGACGGCTCCTGACGCTGAGGGACGAAAGCTGGGGGAGCAAACAGGATTAGAAACCCTGGTAGT
>denovo10128 .5.3._231669
TACGTAGGCAGCAAGCGTTGTTCGGAGTTACTGGGCGTAAAGCGTGTGTAGGCGGCCGGGCAAGTCCGGTGTGAAATTCCGCGGCTCAACCGAGGATCCGCACTGGAAACTCCCTGGCTTGAGTCCAGGAGAGGAGGGTGGAATTCCCGGTGTAGCGGTGAAATGCGTAGATATCGGGAGGAACACCGGTGGCGAAGGCGGCCCTCTGGGCTGGTACTGACGCTGAGGCGCGAAAGCTGGGGGAGCAAACGGGATTAGATACCCGGGTAGT
>denovo10129 .5.3._317578
TACGTAGGGGGCGAGCGTTGTCCGGATTTATTGGGCGTAAAGAGCTCGTAGGCGGTTCGGTAAGTCGGATGTGAAATCTCCACGCTCAGCGTGGAGGCGCCATCCGATACTGCCGTGACTAGAGTCCGGTAGGGGAGTGTGGAATTCCCGGTGTAGCGGTGAAATGCGCAGAGATCGGGAGGAACACCCGTAGCGAAGGCGGCACTCTGGGCCGGTACTGACGCTGAGGAGCGAAAGCGTGGGGAGCAAACAGGATTAGATACCCCGGTAGT
>denovo1013 .5.4._129583
TACGTAGGTGGCGAGCGTTGTCCGGATTTACTGGGCGTAAAGGGCGCGTAGGCGGCCCGGTAAGTCCCCTGTCAAATCTCCTGGCTCAACCGGGAGAGGTCGGGGGATACTACCGGGCTCGAGGGGGGCAGAGGAGGGTGGAATTCCCGGTGTAGCGGTGAAATGCGTAGAGATCGGGAGGAACGCCGGTGGCGAAGGCGGGTCTCTGGGCATCTCCTGACGCTGAGGCGCGAAAGCGTGGGGAGCAAACGGGATTAGAAACCCTGGTAGT
>denovo10130 3.20.e_447101
AACGTAGGGGGCGAGCGTTGTCCGGAATTACTGGGCGTAAAGGGCTTGTAGGCGGTTCGTTAAGTCTGGTGTGAAATCTCCCGGCTCAACTGGGGAGGGTCACTCGATACTGGCCGACTCGAAGGCGGGAGAGGGAAGCGGAATTCCCGGTGTAGCGGTGAAATGCGTAGATATCGGGAGGAACACCAGTGGCGAAGGCGGCTTCCTGGCCCGTTCTTGACGCTGAGGCGCGAAAGCTAGGGGGAGCGAACGGGATTAGATACCCCTGTAGT
>denovo10131 .3.6._296824
GACGTAGGGAGCGAGCGTTGTCCGGATTCATTGGGCGTAAAGCGCGCGTAGGCGGCCCGGAAAGTCGGATGTGAAAACCCGGGGCTCAACCCCGGGCCTGCATCCGATACTACCGGGCTCGAGGCAGGTAGGGGGGATCGGAATTCCTGGTGTAGCGGTGAAATGCGCAGATATTAGGAGGAACACCGGTGGCGAAGGCGGATCTCTGGGCCTGTCCTGACGCTCAGGCGCGAAAGCTAGGGGAGCGAACAGGGATTAGAACTACCGTAGTACGT
>denovo10132 .3.6._194178
TACGTAGGATGCAAGCGTTGTCCGGAATTATTGGGCGTAAAGCGAACGTAGGCGGTTTCTTAAAGTCTGGTCTTAAAAGACCGGGGCTCAACCCCGGGAATGGATTGGATACTGGGGGACTAGAGGATGTCAGAGGAAAGTGGAATTCCAAGTGTAGCGGTGAAATGCGTAGATATTTGGAGGAACACCAGTGGCGAAAGCGGCTTTCTGGGACATTCCTGACGCTGAGGTTCGAAAGCTCGGGGAGCAAACAGGATTAGATACCCTTGTAGT
>denovo10133 .5.7._278986
TACGAATCGTCCTAACGTTGTTCGGATTCACTGGGTTTAAAGGGCGCGTAGGCGGCGCGTTAAGTCGGCGGTGAAATACTTCGGCTCAACCGGAGAATGGCCGCTGATACTGGCGCCCTTGAGGCAGGACGAGGTGCGTGGAACTTCCGGTGGAGCGGTGAAATGCGTTGATATCGGAAGGAACACCGGTGGCGAAGGCGGCCGACTAGTCTGGTACTGACGCTGAGGGACGAAAGCGTGGGGAGCAAACCGGATTAGAAACCCCTGTAGT
>denovo10134 .8.1._61912
TACGGAGGGTGCGAGCGTTACCCGGATTTACTGGGTGTAAAGGGCGTGTAGGCGGTCTCTCAAGTCCGATGCTAAAGACCAAGGCTCAACCTCGGGAGTGCGTTGGATACTGTGAGGCTAGACGGTCGGAGAGGGTAGCGGAATTTCCGGAGTAGCGGTGAAATGCGCAGATACCGGAAGGTACCTCGATAGCGAAGGCAGCCTCCTGGCCGAGTGCTGACGCTGAAGCGCGAAAGCGTGGGGAGCAAACCGGATTAGATACCCTTGTAGT
>denovo10135 .2.1._289982
TACGTAGACCTCGAGCGTTATCCGGAGTTACTGGGTGTAAAGGGCGTGCAGGCGGCTGAGCAAGACGTATGTGAAAGCGCTCAGGCTCAACCGGGCGAGGACATGCGAGACTGCTGAGCTAGAGGCAGGTAGAGGCGCGTGGAATTCCGGGTGTAGTGGTGGAATGCGTAGATATCGGGAGGAACACCGGTGGCGAAGGCGGCTCGCTGGGCCGATGCTGACGCTGAGGCGCGAAAGCGTGGGGAGCAAACAGGATTAGAAACCCTAGTAGT
>denovo10136 .4.3._267238
TACGGTAGGTGGCGAGCGTTGTCCGGATTTACTGGGCGTAAAGCGCGTGCAGGCGGTCCGTTAAGTTCAGGGTGAAAGCTCCCGGCTCAACTGGGAGAGGTCCTTGGATACTGGCGGACTAGAGGGAGGCAGAGGAGAGTGGAATTCCCGGTGTAGTGGTGATATGCGTAGATATCGGGAGGAACACCGGTGGCGAAGGCGGGCATCTGGGCCGCTACTGACGCTGAGGCGCGAAAGCTAGGGGAGCAAACCGGATTAGATACCCCTGTAGT
>denovo10137 .1.1._3998
GACAGAGGTGGCAAGCGTTGTTCGGAATCACTGGGCTTAAAGGGCGTGTAGGCGGCATTGCAAGTCTGGGGTGGAATCCGGTGGCTTAACCACCGAACTGCCCTGGAAACTGCATTGCTTGAGTCAGTGAGGGGAGGGCGGAATTCCCGGTGTAGCAGTGAAATGCGTAGATATCTGGAGGAACACCCGTGGCGAAGGCGGCTCTCTGGCCTGCGACTGACGCTGAGGCGCGAAAGCTGGGGGAGCGAACGGGATTAGATACCCGTGTAGT
>denovo10138 .5.2._216703
TACGTAGGGGGCAAGCGTTGTTCGGAATTATTGGGCGTAAAGGGCGCGTAGGCGGCGCGACAAGTCGGGTGTGAAAGCTCAGGGCTCAACCCCGAAAGGACATTCGAGACTGTCGAGCTAGAGTGCGGAAGAGGCTGCTGGAATTCCCGGTGTAGCGGTGAAATGCGTAGAGATCGGGAGGAAGGCCGGTGGCGAAGGCGGTGCTCTGGAACGTTCCTGACCCTGAGGTTCGAAAGCGTGGGGAGCAAACAGGATTAGAAACCCGTGTAGT
>denovo10139 1.20.al_430531
ACGTAGGGGCAAGCGTTGTCCGGAATTACTGGGCGTAAAGGGTGTGTAGGCGGATCCGCAAGTCCACTGTGAAATTCCTCGGCTCAACCGAGGAACGGCGGTGGATACTACGGATCTTAAGGGCAGGAGAGGAGGGTGGAACTCCCGGTGTAGTGGTGAAATGCGTAGAGATCGGGAGGAACACCAGTGGCGCAGGCGGCGTCCTGGTCGGCCCCTGACGCTCAGACACGAAAGCTCGGGGAGCGAACGGGATTAGATACCCCCGGTAGT
>denovo1014 .4.1._230988
GACGTAGGGGGCGAGCGTTGTCCGGATTCACTGGGCGTAAAGAGCGCGTAGGCGGCCTGCTAAGTCAGGAGTGAAATCTCCAGGGCTCAACCCGGAAACTGCTTCTGATACTGGCAGGCTCGAGGGTCAGAGAGGTGATTGGAATTCCCGGTGTAGCGGTGACATGCATTGATATCGGGAGGAACACCCGTGGCGAAGGCGGATCACTGGCTGACACCTGACGCTGAGGCGCGAAAGCGTGGGGAGCGAACAGAATTAGATACCCTTGTAGT
>denovo10140 .2.1._87099
AACGTAGGTGGCGAGCGTTATCCGGAATCACTGGGCGTAAAGGGCGTCTAGGCGGTCGGGTAAGAGAGACGTGAAAGCTCCTGGCTCAACGNGGAGNGTGTNANNGCGGCTGAGGTGGAGAGGGAAGTGGAATTCCCGGTGTAGTGGTGGAATACGTAGATATCGGGAGGAACTCCAGTGGCGAAGGCGACTTCCTGGCCTACACCTGACGCTGAGGTGCGAAAGCGTGGGGAGCAAACAGGATTAGAAACCCTGGTAGT
>denovo10141 .1.4._72837
AACGTAGGGGGCAAGCGTTGTCCGGAATTACTGGGCGTAAAGGGTGTGTAGGCGGATCCGCAAGTCCACTGTGAAATTCCTCGGCTCAACCGAGGAACGGCGGTGGATACTACGGATCTTGAGGGCAGGAGAGGAGGGTGGAACTCCCGGTGTAGCGGTAAAATCCGTTGATATCGGGAAGAACACCAGTGGCGAAGGCGGTCTGCTAGGATGCTCGTGACGCTGAGGCGCGAAAGCCTGGGGAGCGAAAGGGATTAGATACCCCCAGTAGT
>denovo10142 .3.4._140932
TACGTGGGGTGCGAGCGTTGTCCGGAATCACTGGGTGTAAAGGGTCCGCAGGCGGATGGGTAAGTCAGATGTGAAATCTCAAGGCTTAACCTTGAAACTGCATTTGATACTGCTCGGCTTGTGTGCGGAAGAGGTTGATGGAATTACGGGTGTAGCAGTGAAATGCATGGATATCCGTAAGAACACCAATGGCGAAGGCAGTCAACTGGTCCGCTACAGACACTCAAGCACGAAAGCGTGGGGAGCAAACAGGATTAGATACCCTAGTAGT
>denovo10143 3.20.al.plus.m_423334
TACGGAGGGTGCGAGCGTTGTTCGGAATTATTGGGCGTAAAGCGCGTGTAGGCGGTTTGTTAAGTCTGATGTGAAAGCCCCGGGCTCAACCTGGGAAGTGCATTGGATACTGGCAGACTTGAGTACGGGAGAGGAGAGTGGAATTCCCAGTGTAGGAGTGAAATCCGTAGATATTGGGAGGAACACCGGTGGCGAAGGCGGTCACCTGGTCCGCAACTGACGCCCAGAGCGCGAAAGCGTGGGGAGCAAACAGGATTAGATACCCGGGTAGT
>denovo10144 .2.1._362780
TACGTAGGGTGCGAGCGTTAATCGGAATTACTGGGCGTAAAGCGCGCGTAGGTGGGGCCTTAAGTCGGGCGTGAAAGCCCCAGGCTCAACCTGGGGAGGCCGTCCGAAACTGAGGCCCTTGAGGGCGAGAGAGGGTGGTGGAATTCCCGGTGGAGCGGTGAAATGCGTAGAGATCGGGAGGAACACCAGTGGGGAAGCCGGCCACCTGGCTCGTTCCTGACACTGAGGCGCGAAAGCGTGGAGAGCAAACCGGATTAGAAACCCCAGTAGT
>denovo10145 1.20.al.plus.m_462307
TACCAGCTCCTCGAGTGGTTGGGCGTTATTGGGCCGTAAGACATCCGTAGCCGGCTCCATAAGTCCTCCGTTAAATCCAACGGCTCAACCGTTGGGCTGCGGAGGATACTGTGGGGCTAGGGGCGGGAGGAGGCGGACGGTATTCCCTGGGTAGGGGTAAAGTACCGCTGATCCAGGGAGGACCACCAGTGGCGAAGGCGGTCCGCCAGAACGCGCCCGACGGTGAGGGATGAAAGCTGGGGGAGCGG
>denovo10146 .7.1._167455
TACGTAGGGTGCGAGCGTTAATCGGAATTACTGGGCGTAAAGCGTGCGCAGGCGGTTTTGTAAGACAGGCGTGAAATCCCCGGGCTTAACCTGGGAACTGCGCTTGTGACTGCAAAGCTAGAGTGCGGCAGAGGGGGGTAGAATTCCACGTGTAGCAGTGAAATGCGTAGAGATGTGGAGGAACACCAGTGGCGAAGGCGGCTCTCTGGCCTCTCCCTGACGCTGAGGCGCGAAAGCGTGGGGAGCAAACCGGATTAGATACCCTGGTAGT
>denovo10147 1.20.al.plus.m_414147
GACGTAGGGGCGAGCGTTGTCCGGATTCACTGGGCGTAAAGGGCGCGTAGGCGGCTTAGCAAGTTAGCAGGTAAAGGCACGGGCTCAACCTGTGAGGGACTGCTAAGACTGCTAAGCTAGAGAGCAGGAGAGGGGAGTGGAATTCCAGGTGTAGCGGTGAAATGCGTAGATATCGGGAGGAACACTCATGGCGAAGGCAGCTTCCTGGGCCAGCACTGACACTGAGGCGCGAAAGCGTGGGGAGCAAACAGGATTAGATACCCGCGTAGT
>denovo10148 .8.1._231647
TACGGAGGGGGCGAGCGTTGCTCGGAATTACTGGGCGTAAAGGGTCCGCAGGTGGCCTCGTAAGTTAGATGTGAAATCTTAGGGCTTAACCCTGAAACTGCATCTAATACTGTGAGGCTTGAGTCCAGGAGAGGTTGGCGGAATTCCAGGTGTAGCGGTGAAATGCGTAGATATCTGGAGGAACACCAGTGGCGAAGGCGGCCAACTGGCCTGGTACTGACACTCAGGGACGAAAGCGTGGGTAGCGAACCGGATTAGAAACCCCAGTAGT
>denovo10149 .4.4._267305
TACGTAGGGGGCGAGCGTTGTTCGGATTTACTGGGCGTAAAGAGCGCGTAGGCGGCCGGATAAGTCCGTTGTGAAATCCCCCGGCTCAACCGGGGACCCGCTTCGGAAACTATCCGGCTTGAGTCGCGGAGAGGAGAGCGGAATTCCCAGTGTAGCGGTGAAATGCGTAGATATCAAGAGGAACACCTGAGGCGAAGGCGGGTTGCTGGGCCGACACTGACGCTGATGCGCGAAAGCCAGGGGAGCAAACGGGATTAGAAACCCCGNGTAGT
>denovo1015 .1.1._104285
TACGTAGGGGGCAAGCGCTGTCCGGATTCACTGGGCGTAAAGGGTGTGTAGGCGGACTGGCGTGTCGACAGTGAAAGCTCCCGGCTCAACCGGGAAAGGGCTGTCGAAACTACCAGTCTCGAGGACAGGAGAGGAAACTGGAACTTCCGGTGTAGCGGTGAAATGCATAGATATCAGGAGGAACACCGGTGGCGAAGGCGGGCGCCTGGGCCGCGACTGACGCTGAGCCGCGAAAGCTAGGGGAGCAAACCGGATTAGAAACCCTTGTAGT
>denovo10150 .2.2._260500
GACAGAGGGGGCAAGCGTTGCTCGGAATCACTGGGCGTAAAGGGCGCGTAGGCGGGGTGGCAAGTCGGTCGTGAAATCCCCCGGCTCAACCGGGGAGGGTCGGCCGAGACTGCCGCTCTTGAGGGATGCAGAGGAGACTGGAATTCCCGGTGTAGCGGTGAAATGTGTAGAGATCGGGAGGAACACCGGTGGCGAAGGCGGGTCTCTGGGCATCTCCTGACGCTGAGGCGCGAAAGCGTGGGGAGCAAACGGGATTAGAACTACCTGGTACGT
>denovo10151 .6.1._118406
GACAGAGGTGGCAAGCGTTGTTCGGATTTACTGGGCGTAAAGAGAGCGTAGGTGGCCGCATATGTCAGATGTGAAATCCCAGGGCTTAACCCTGGAACGGCATTTGAAACTGCGGAGCTGGAGTCCAGAAGAGGTCGGTGGAATTCCCGGTGTAGCGGTGAAATGCGTAGATATCGGGAGGAACACCAGTGGCGAAGGCGGCCGACTAGTCTGGTACTGACGCTGAGGGACGAAAGCGTGGGGAGCAAACCGGATTAGAAACCCCTGT
>denovo10152 .3.7._222463
GACGGAGGGTGCAAGCGTTGCTCGGACTCATTGGGCGTAAAGGGTGCGTAGGCGGCCTGGTCAGTCTGCTGTGAAAGCCCCGGGCTCAGCCCGGGAAGGGCGGCGGATACTGCCAGGCTAGAGTGCCGGAGGGGAGAGTGGAATTCCTGGTGTAGCGGTGAAATGCGTAGAGATCAGGAGGAATACCGGTGGCGAAAGCGGCCCTCTGGAATGGCACTGACGCTGAGGCGCGAAAGCTGGGGGAGCAAACGGGATTAGAAACCCCTGTAGT
>denovo10153 .3.5._91024
GACAGAGGTCCCAAGCGTTGTTCGGATTCACTGGGCGTAAAGGGTGCGTAGGCGGTTGGATAAGTCGGTTGTGAAATCTCCAAGCTCAACTTGGAAATGGCAACCGAAACTGTCCGGCTAGAGGAATGGAGGGGAGACTGGAATTCTCGGTGTAGCAGTGAAATGCGTAGATATCGAGAGGAACACCGGTGGCGAAGGCGAGTCTCTGGACATTTCCTGACGCTGAGGCACGAAAGCCAGGGGAGCAAACGGGATTAGATACCCGTGTAGT
>denovo10154 .1.11._336637
TACGAACCGTCCGAACGTTATTCGGAATCACTGGGCTTAAAGGGCGCCTAGGCGGCCTTGCATGTCTGGGGTGAAATCCCTCGGCTCAACTGGGGGAGGTCCTCGGAAACTGTAAGGCTGGGGCCCAGGAGAGGGGAGCGGAACTTCTAGAGTAGCGGTGAAATGCGCAGATACTAGAAGGTACCTCGATAGCGAAGGCAGCTCCCTGGTCTGGTGCCGACGCTGACGCGCGAAAGCGTGGGGAGCAAACCGGATTAGAAACCCCGGTAGT
>denovo10155 .5.5._348948
TACGGGGGAACGAGCGTTGTTCGGAATCACTGGGCGTAAAGGGTCCGTAGGCGGGGCGGCAGGTCTGTGGTGAAATCTCCCGGCTTAACCGGGATCCCGCTACAGAAACCGTCGCTCTTGAAGGTGGGAGAGGAAAGTGGAATTCCTGGTGTAGCGGTGAAATGCGTAGAGATCAGGAGGAACACCGGTGGCGAAGGCGGGGCTCTGGGCATCTCCTGACGCTGAGGCGCGAAAGCGTGGGGAGCAAACGGGATTAGAAACCCCAGTAGT
>denovo10156 .3.2._294422
TACGTAGGGGGCAAGCGTTGTTCGGAATTATTGGGCGTAAAGGGCGCGTAGGCGGCGCGACAAGTCGGGTGTGAAAGCTCAGGGCTCAACCCTGAAAGGACATTCGAGACTGTCGAGCTAGAGTGCGGAAGAGGCTGCTGGAATTCCCGGTGTAGCGGTGAAATGCGTAGATATCGGGAGGAACACCAGAGGCGAAGGCGGGCAGCTGGGCCACAACTGACGCTCAGGGACGAAAGCGTGGGGAGCAAACAGGATTAGAAACCCCAGTAGT
>denovo10157 3.20.e_419790
CACGTAGGGAGCGAGCGTTGTCCGGATTCATTGGGCGTAAAGCGCGCGTAGGCGGTCGTGCAAGTCGGTCGTGAAATCCCGGGGCTCAACCCCGCGAACCGCGTCCGATACTGCACGACTGGAGGCAGGTAGGGGAGGATCGGAATTCCTGGTGTAGCGGTGAAATGCGCAGATATCAGGAGGAACACCGGTGGCGAAGGCGGATCTCTGGGCCTGTCCTGACGCTGAGGCGCGAAAGCTAGGGGGAGCAAAACA
>denovo10158 1.0.ln_432700
GACGTAGGGTCCAAGCATTATCCGGATTTACTGGGCGTAAAGAGTGCGTAGGTGCTCGTCTTAATTTCGTCTGAAAGGCTGTGGCTCAACCATAGAATTGGACGAAAATTGGACGAGTTGAGGCCGGAAGGGGCAGGTGGAATTCTCGGTGTAGGGGTGAAATCCGTTGATATCGAGAAGAACGCCAATGGCGAAGGCAGCCTGCTGGTCCGGTTCTGACACTGAGGCACGAAAGCGTGGGGAGCGAACGGGATTAGATACCCGGGTAGT
>denovo10159 .2.5._20265
GACGTAGGGGCGAGCGTTGTCCGGATTTACTGGGCGTAAAGCGCGCGTAGGCGGCTTGGTCAGTCGGTTGTGGAAGCCCCGGGCTCAACCCGGGAATGGCGACCGAAACTGCTGAGCTGGAGTGCGGCAGGGGGTGCTGGAATTCCCGGTGTAGCGGTGAAATGCATAGATATCGGGAGGAACACCGGTGGCGAAGGCGGCTTCTTGGGCCGTTCCTGACGCTGAGGCGCGAAAGCCAGGGGAGCGAACGGGATTAGATACCCGTGTAGT
>denovo1016 .1.13._213146
TACGGAGGATCCAAGCGTTATCCGGAATCATTGGGTTTAAAGGGTCCGTAGGCGGTTTTGTAAGTCAGTGGTGAAATCCGGCAGCTTAACTGTCGAACTGCCATTGATACTGCAGGACTTGAATTACTGTGAAGTAACTAGAATATGTAGTGTAGCGGTGAAATGCTTAGATATTACATGGAATACCAATTGCGAAGGCAGGTTACTAACATTATATTGACGCTGATGGACGAAAGCGTGGGTAGCGAACAGGATTAGATACCCGTGTAGT
>denovo10160 .3.1._271752
TACGAGAGGCCCAAACGTTATTCGGAATTACTGGGCTTAAAGAGTCCGTAGGCGGCTCAGAAAGTGGGGTGTGAAAGCCCTCGGCTTAACCGAGGAATTGCGCTCCAAACTCCTGAGCTCGAGGAACCTAGAGGTGAGCGGAACTGATGGTGGAGCGGTGAAATGCGTTGATATCATCAGGAACACCGGAGGCGAAGGCGGCTCGCTGGGCCGATGCTGACGCTGAGGCGCGAAAGCGTGGGGAGCAAACAGGATTAGAAACCGTGTAGTCCCTGAACTGCCAAGGCACACAGGGGATAGG
>denovo10161 .6.10._328687
TACGTAGGGGGCGAGCGTTGTCCGGAATTACTGGGCGTAAAGCGCGCGTAGGCGGCTTGGCAAGTCGGTTGTGAAAGCTTCGGGCTCAACTTGAGAATGGCGACCGAAACTGCCAGGCTCGAGTGCGGTAGGGGGTGCTGGAATTCCTGGTGTAGCGGTGAAATGCATAGATATCGGGAGGAACACCGGTGGCGAAGGCGGGCACCTGGGCCGTGACTGACGCTGAGGCGCGAAAGCTGGGGGAGCGAACGGGATTAGAAACCCTAGTAGT
>denovo10162 .3.9._244980
TACGGAGGGGGCCAGCGTTGCTCGGAATTACTGGGCGTAAAGGGCGCGTAGGCGGCCGCGCAAGTCGGAGGTGAAATCTCCCTGCTCAACGGGGAGAGGTCCGACGAAACTGCGTGGCTGGAGGGCCGGAGAGGGAGGCGGAACTTCCAGAGTAGCGGTGAAATGCGTAGATACTGGAAGGTACCTCAATAGCGAAGGCAGCCTCCTGGCCGGTTCCTGACGCTGAGGCACGAAAGCGTGGGGAGCAAACCGGATTAGATACCCCGGTAGT
>denovo10163 .7.5._158205
TACGTAGGGTCCGAGCGTTGTCCGGAATCACTGGGTGTAAAGGGCGCGCAAGCGGGTGAGAAAGTCGGTGGTGAAAGCTGTCCGCTCAACGGGCAAATCGCCGTCGATACTTCTTACCTTGAGTGCGGAAGAGGGTGATGGAATTCCTGGTGTAGCAGTGAAATGCGTAGATATCAGGAAGAACACCAGTGGCGAAGGCGGTCACCTGGTCCGCAACTGACGCCCAGTGCGCGAAAGCGTGGGGAGCAAACAGGATTAGATACCCCGGTAGT
>denovo10164 3.20.m_419506
TACGTAGGGGGCGAGCGTTGTCCGGAATTACTGGGCGTAAAGAGCATGTAGGCGGGTATTTAAGTCAGGAGTGAAAACTATGGGCTCAACCCATAGCCTGCTCATGAAACTGGGTACCTTGAGGGTATGAGAGGAAAGCGGAATTCCCAGTGTAGCGGTGAAATGCGTAGATATTGGGAGGAACACCAGTGGCGAAGGCGGCTTTCTGGCATACAACTGACACTGAGATGCGAAAGCGTGGGGAGCGAACGGGATTAGATACCCGCGTAGT
>denovo10165 .1.12._240811
TACGTAGGGGGCAAGCGTTGTTCGGAATTATTGGGCGTAAAGCGCGTGTAGGTGGTTTGACAAGTCAGATGTTAAAGGTATAGGCTCAACTTATATTTTGCATCTGATACTATCAAGCTGGAGAACGGTAGAGGGAAGCGGAACTTCCGGTGTAGCGGTGAAATGCGTAGATATCGGAAGGAACACCAGTGGCGAAGGCGGCTTCCTGGGCCGTTTCTGACGCTGAGACGCGAAAGCTAGGGGAGCGAACGGGATTAGAAACCCCAGTAGT
>denovo10166 .3.3._117434
TACAGAGGTCCCAAGCGTTGTTCGGATTTACTGGGCTTAAAGGGTGCGCAGGCGGTCGGTTAAGTCGGGTGTGAAATCCCAAAGCTCAACTTTGGAACTGCGCCCGAAACTGATCGGCTCGAGGGTTGGAGAGGAGACTGGAATTCACGGTGTAGCGGTGAAATGCGTAGATATCGTGAGGAACACCAATGGCGAAGGCAGGTCTCTGGACAATTCCTGACGCTCATGCACGAAAGCCAGGGGAGCAAACGGGATTAGAACTCGTAGTCTCNGANNCACGAGCACAGGAGGTAG
>denovo10167 .2.1._367835
GACGTAGGAGGCGAGCGTTATCCGGATTTACTGGGCGTAAAGCGCACGCAGGCGGCTTCGTTAGTCGGATGTGAAAGCTCCTGGCTTAACTGGGAGAGGCCATTCGATACTGCGGGGCTTGAGGTTGGAAGAGGGGTGTGGAATTCCCGGTGTAGAGGTGAAATTCGTAGATATCGGGAGGAACACCAGCGGCGAAGGCGGCCCTCTGGACTGCAACTGACGCTGAAACNCGAAAGCGTGGGGAGCAAACAGGATTAGAAACCCCAGTAGT
>denovo10168 .1.1._17982
TACGGAGGGTGCAAGCGTTGTTCGGAATCATTGGGCGTAAAGGGCGCGTAGGCGGTTCGGTAAGTCGGGCGTGAAAGCCCCGGGCTCAACCCGGGAAGTGCATCCGAAACTGCCGGACTTGAGTACGGGAGGGGAAGTGGAATGGCTGGTGTAGCGGTGAAATGCGTAGATATCAGTCGGAACACCGGTGGCGAAGGCGGCTTCTTGGGCCGTTCCTGACGCTGAGGCGCGAAAGCCAGGGGAGCGAACGGGATTAGATACCCTAGTAGT
>denovo10169 .8.1._221882
GACAGAGGGTGCAAACGTTGTTCGGAATTACTGGGCGTAAAGCGTACGCAGGCGGCCATGTAAGACAGGTGTGAAATCCCCGGGCTTAACCTGGGAACTGCATTTGTGACTGCATGGCTAGAGTTTGTCAGAGGGGGGTGGAATTCCACGTGTAGCAGTGAAATGCGTAGAGATGTGGAGGAACACCGATGGCGAAGGCAGCCCCCTGGGACATGACTGACGCTCAGGTACGAAAGCGTGGGGAGCAAACAGGATTAGAAACCCTTGTAGT
>denovo1017 .1.12._292136
TACCAGCTCTCCGAGTGGTGGGGACGTTTATTGGGCTTAAAGCATCCGTAGCCGGCTGGGCAAGTCCCCTGTTAAATCTAACGATTCAATCGTTGGATTGCGGGGGGATACTGCTCGGCTAGGGGGCGGGAGAGGCCGACGGTATTCCCGGGGTAGGGGTGAAATCCTATAATCCCGGGAGGACCACCAGTGGCGAAGGCTGTCGGCTAGAACGCGCCCGACGGTGAGGGATGAAAGCTGGGGGAGCGAACCGGATTAGAAACCCCTGAGT
>denovo10170 .6.9._127719
GACAGAGGGGGCAAGCGTTGCTCGGAATTACTGGGCGTAAAGCGCGTGCAGGTGGTTTGGTAAGTCGGGCATGAAAACTCTTGGCTCAACTGAGAGACGCTGTCCGATACTGCTGGACTTGAGGGTGTGAGAGGGAGGTGGAATTCCGCATGTAGTGGTGAAATGCGTAGATATGCGGAGGAACACCAGTGGCGAAGGCGGCCTCCTGGCACACTCCTGACGCTCAGACGCGAAAGCTAGGGGAGCGAACGGGATTAGAAACCCGTGTAGT
>denovo10171 .5.6._39378
GACAGAGGGGGCAAGCGTTGCTCGGAATTACTGGGCGTAAAGGGCGTGTAGGCGGAGCGGCAAGTCGGTCGTGAAAGCCTCCGGCTCAACTGGAGAACGTCGATCGATACTGCCGTCCTTGAGGGTAGCAGAGGAGACTGGAATTCCCGGTGTAGCGGTGAAATGTGTAGAGATCGGGAGGAACACCGGTGGCGAAGGCGGGTCTCTGGGCTGGTACTGACGCTGAGGCGCGAAAGCTGGGGGCGCAAACGGGATTAGATACCCCAGTAGT
>denovo10172 .2.2._250442
TACGTAGGTCCCGAGCGTTGTCCGGAATTACTGGGCGTAAAGCGCGGGTGGGCGGTTCGGTAAGTCGAATGTGAAATCCCTGGGCTCAACCCAGGAACGGCGTTCGAAACTGCCGAACTCGAGTGCGGTAGGGGGTGCCGGAATTCCCGGTGTAGCGGTGAAATGCATAGATATCGGGAGGAACACCAGTGGCGAAGGCGAGGCTCTAAGCTGCACCTGACGCTGAGACGCGAAAGCGTGGGGAGCGAACGGGATTAGATACCCTGGTAGT
>denovo10173 .2.4._133260
TACGTAGGGGGCGAGCGTTGTCCGGAATTACTGGGCGTAAAGCGCGCGTAGGCGGCTTGGTAAGTCGGTTGTGAAAGCCTCGGGCTCAACTCGAGAATGGCGACCGAAACTGCCAGGCTCGAGTGCGGTAGGGGATGCTGGAATTCCGGGTGTAGTGGTGAAATGCGTAGAGATCCGGAGGAACACCAGTGGCGAAGGCGGCACGCTGGGCCCGGCCTGACGCTCAGACGCGAAAGCATGGGGAGCGAACGGGATTAGAAACCCTTGTAGT
>denovo10174 .7.6._66251
TACGGAGGGGGCGAGCGTTGTTCGGAATCATTGGGCGTAAAGGGCGCGTAGGCGGTCGGGTAAGTCTGGTGTGAAATCCCCTCGCTCAACGAGGGAACGGCGCCGGAAACTGGCAGACTCGAGTACCGGAGAGGAAGGTGGAATTCCCGGTGTAGCGGTGAAATGCGTAGATATCGGGAGGAACACCGGTGGCGAAGGCGGCCTTCTGGACGGATACTGACGCTGATACGCGAAAGCGTGGGGAGCAAACAGGATTAGAAACCCTGGAGT
>denovo10175 .7.2._233324
TACGGAGGGGGCCAGCGTTGCTCGGAATCATTGGGCGTAAAGGGCGCGTAGGCGGTCGGGAAAGTCCGGCGTGAAATCCCTTGGCTCAACCAAGGAACTGCGCCGGATACTCCCCGACTAGAGGCTAGGAGAGGGAAGTGGAATTCCCGGTGTAGCGGTGAAATGCGTAGATATCGGGAGGAACACCGGTGGCGAAGGCGAGCATCTGGGCCGCTACTGACGCTGAGGCGCGAAAGCTAGGGGAGCAAACCCGGATTAGACTACCCGTGTACGT
>denovo10176 .1.2._25263
TACCGGCGCCTCAAGTGGTATTCGCTTTTATTGGGCCTAAAGCGTTCGTAGCCGGTCTGATGGGTCTTTGGTGAAATCCTTGTGTATAACGCAAGGGCGTGCCAGAGAAACTAACGGACTAGAGACTGGGAGAAGGTAGAGGTATTCCTTGGGTAAGAGTTAAATCTGATAATCCAAGGAGGACCACCAGTGGCGGAGGCGTCTACCTAGAACAGGTCTGACGGTGAGGAACGAAAGCTGGGGGATCAAACGGGATTAGATACCCTTGTAGT
>denovo10177 1.20.al.plus.m_459751
TACGTAGGTGCAAGCGTTATCCGGATTTATTGGGCGTAAGAGTCTGTAGGTGGTTTTAAAGTTAGGATATTAAAGAACCTCGACTTAATCGAGGGTGTGTATCCAAACTTAAGACTAGAGGCAAGGAGAGGCAAGCGGAACTTGTGGTGTAGGGGTAAAGTACCGTAGATATCACAGGGAACGCCAATGGTGAAACAGCTTGCTGGTCTTGTCCTGACACTGAGAGACGAAAGCGTGGGTAGCGAACGGGATTAGATACCCGTGTAGT
>denovo10178 .3.6._281455
TACGTAGGGGGCGAGCGTTGTTCGGAATTACTGGGCGTAAAGGGCGTGTAGGCGGTGCGGCAAGTCGGGCGTAAAATCCCCGGGCTTAACTCGGGGCGGCCGCTCGAAACTGCCGTGCTCGAGTGCGGGAGAGGGAAGTGGAATTCCCGGTGTAGCGGTGAAATGCGTAGATACTGGGAGGAACACCGGTGGCGAAGGCGGCCACCTGGACGGGTACTGACGCTGAGGCGCGAAAGCTAGGGGAGCAAACAGGATTAGATACCCGAGTAGT
>denovo10179 1.0.ln_409526
TACGGAAGGGGCAAGCGTTACCCGGATTTACTGGGTGTAAAGGGTCCGCAGGCGGTTAAGCAAGTCAGTTTTTAAATCCTCTGGCTCAACCAGAGAACTGGAACTGATACTGTTTAACTATGAGTCCAGAGGGGGGAAACGGAACTGCCGGTGTAGCGGTGAAATGCGTAGATATCGAAAGGAACACCAATGGCGAAGGCAGTCCTCTGGAATATTCCCGACGCTGAAACACGAAAGCTGGGGGAGCAAACAGGATTAGATACCCGCGTAGT
>denovo1018 1.20.al.plus.m_438330
GACAGAGGCGGCGAGCGTTACCCGGATTCGACTGGGCGTAAAGGGTGTGTAGGCGGTCGCGCATGTCGTCGGTGAAATCTACCCCTGCTCAACGGGGAGAGGTCCGACGAAACTGCGCGGCTGGAGGGCCGGAGAGGGAGGCGGAACTTCCAGAGTAGCGGTGAAATGCGTAGATACTGGAAGGTACCTCAAATAGCGAAGGCAAGCCTACCTGGCCGGTTCCTGACGCTGAGACACGAAAG
>denovo10180 .1.2._72809
GACAGAGGTGGCGAGCGTTGCTCGGAATCACTGGGCTTAAAGGGCGTGTAGGCGGTTATGCAAGTGCTGGGTGGAATGCTATGGCTTAACCATAGAGCTGCCCTGCAGACTGCATGACTTGAGTGAGCGAGGGGAGGGCGGAATTCCCGGTGTAGTGGTGAAATGCGTAGAGATCGGGAGGAACACCCGTGGCGTAGGCGGCGTCCTGGCCGACACCTGACGCTGAAGCGCGAAAGCGTGGGGGGCGAACGGGATTAGAAACCCTTGTAGT
>denovo10181 .3.8._19848
TACAGAGGCCCCAAGCGTTGCTCGGATTTACTGGGCGTAAAGGGTGTGTAGGGGGTCGGGTAAGTCGAATGTGAAATCCCACGGCTCAACCGTGGAACTGCATTCGATACTGCCCGGCTAGAGGACCGGAGGGGGAAGCGGAACTCTCGGTGTAGCGGTGAAATGCGTAGATATCGGGAGGAACACCAGTGGCGAAGGCGGCTTTCTGGGCCTATCCTGACGCTGAGGAGCGAAAGCGTGGGGAGCAAACCGGATTAGAAACCCTTGTAGT
>denovo10182 .2.4._107880
TACGTAGGGGGCGAGCGTTGTTCGGATTTACTGGGCGTAAAGCGCGGGTAGGCGGTTCGGTAAGTCGAATGTGAAATCCCTGGGCTCAACCCAGGAACGGCGTTCGAAACTGCCGAACTCGAGTGCGGTAGGGGGTGCCGGAATTCCCGGTGTAGTGGTGAAATGCGTAGATATCGGGAGGAACACCGGAGGCGAAGGCGGCCTCCTGGGTCGTACCTGACGCTGAGATGCGAAAGCTAGGGGAGCGAACGGGATTAGATACCCCTGTAGT
>denovo10183 1.20.m_411628
ACGTAGGAGGCGAGCGTTATCCGGATTTACTGGGTGTAAAGCGCGTGCAGGCGGTGCGGTAAGACGTGTGTGAAAGCGCCCAGGCTCAACCGGGCGAGGACGGACGAGACTGCCGCACTGGAGGCGGGCAGAGGCGTGTGGAATTCCGGGTGTAGTGGTGAAATGCGTAGAGATCCGGAGGAACACCAGTGGCGAAGGCGGCATCCTGGCTCATAACTGACGCTGAGTCGCGAAAGCGTGGGGATCAAACAGGATTAGATACCCGTGTAGT
>denovo10184 .3.7._211265
TACGGGGGAACGAGCGTTGTTCGGAATCACTGGGCGTAAAGGGTCCGTAGGCGGGGCGGCAGGTCTGTGGTGAAATCTCCCGGCTTAACCGGGATCCCGCTACAGAAACCGTCGCTCTTGAAGGTGGGAGAGGAAAGTGGAATTCCTGGTGTAGCGGTGAAATGCGTAGAGATCAGGAGGAACACCGGTGGCGAAGGCGGCTTTCTGGGCTGACCCTGACGCTGAGACGCGAAAGCCGGGGGAGCAAACCGGATTAGAAACCCGAGTAGT
>denovo10185 .3.7._327333
AACCAGCACCTCGAGTGGTCAGGAGGTTTATTGGGCCTAAAGCATCCGTAGCCGGCTGCTCAAGTTTTCGGTTAAATCCAGCGATTCAATCGTTGGACTGCGGGAGATACTGTTAGGCTAGGGGGCGGGAGAAGCCGACGGTATTTCCGGGGTAGGGGTAAAATCCTATAATCCCGGGAAGACCACCAGTGGCGTAGGCGGTCGGCTAGCACGCGCTCGACAGTGAGGGACGAAAGCTGGGGTAGCGAACCGGATTAGATACCCGAGTAGT
>denovo10186 .1.8._137314
TACCAGCTCCTCGAGTGGTTGGGACGATTATTGGGTCTAAAGCGTCCGTGGCCGGCCGGAAAAGTCCTCCGTCAAATCCGACGATTCAATCGTCGGGCTGCGGGGGATACTCTTCGGCTAGGGGGCGAGGGAGGTCGGCGGTAGTCTCGGGGTAGGGGCGAAATCCTATAATCCCGGGAGGACCACCAGTGGCGAAGGCGGCCGGCCAAAACGCGCCCGACGGTGAGGGATGAAAGCTGGGGGAGCGAACGGGATTAGAACCACGTAGTCCGTCAGACTGCACGAGCACAGGAGAG
>denovo10187 1.0.ln_396573
TACGTAGGGGCCAAGCGTTGTCCGGAATCATTGGGCGTAAAGGGCGTGTAGGCGGTCTGATAAGTCAGATGTTAAATCTACGAGCTCAACTCGTAGCCGCATCTGATACTGTCAGGCTAGAGAATGGTAGAGGGAAGTGGAATTCCCGGTGTAGCGGTGAAATGCGTAGATATCGGGAGGAACACTCATGGCGAAGGCAGCTTCCTGGGCCAGCACTGACACTGAGGCGCGAAAGCGTGGGGAGC
>denovo10188 .5.5._376188
AACGTAGGAGACGAGCGTTATCCGGATTTACTGGGCGTAAAGCGTGTGCAGGCGGCCTGACAGGTCGGGCGTGAAAGACCCTGGCTTAACCGGGGGAGGTCGTCCGAAACCGTCGGGCTTGAGCACCGGAGAGGGACGTGGAATTCCCGGTGGAGCGGTGAAATGCGTAGAGATCGGGAGGAACACCAGTGGCGCAGGCGGCGTCCTGGCCGGTTGCTGACGCTCAGACACGAAAGCTTGGGGAGCGAACGGGATTAGAAACCCCTGTAGT
>denovo10189 .7.1._137720
TACGTAGGCAGCGAGCGTTGTTCGGAGTTACTGGGCGTAAAGGGTGTGTAGGCGGAGCGGCAAGTCGGTCGTGAAATCCTCCGGCTCAACTGGAGAATGTCGGTCGATACTGCCGTCCTTGAGGGTAGCAGAGGAGACTGGAATTCCCGGTGTAGCGGTGAAATGTGTAGAGATCGGGAGGAACACCGGTGGCGAAGGCGGGTCTCTGGGCTACTCCTGACGCTGAGGCGCGAAAGCGTGGGGAGCAAACGGGATTAGAACGTACGTCGTGCNNGCAGCAGCAGGA
>denovo1019 3.20.al.plus.m_440068
TACGGAGGGTGCAAGCGTTGCTCGGAATCACTGGGTGTAAAGCGCGAGTAGGCGGTTAATTAAGTCAGATGTGAAAGCCCACGGCTCAACCGTGGAAGTGCATCTGAAACTGGTTAGCTAGAGTGTGAGAGAGGGATGCGGAATTCCCGGTGTAGCGGTGAAATGCGTAGATATCAGGAAGAACACCGATGGCGAAGGCAAGCTCCTGGCCGATGACTGACGCTGAGGTGCGAAAAGTGTGGGGATCAAACAGGATTAGATACCCCTGTAGT
>denovo10190 .2.1._340698
TACGTAGGATCCGAGCGTTGTCCGGAATCACTGGGTGTAAAGGGCGCGCAAGCGGGTAAGCAAGTCGGTGCTGAAAGCTGTCCGCTCAACGGACAAATTGGTGCCGATACTGTTTATCTTGAGTGCGGAAGAGGGTGATGGAATTCCAGGTGTAGTAGTGAAATACGTAGATATCTGGAAGAACACCAGTGGCGAAGGCGGCTTCTTGGTCTGTAACTGACACTGAGGCGCGAAAGCGTGGGGAGCGAAACAGGATTAGATACCCGAGTAGT
>denovo10191 .3.8._136736
TACGGAGGGTGCGAGCGTTGTCCGGAATCACTGGGCGTAAAGGGCGCGTAGGCGGCTGGCTAAGTCACTTGTGAAATCCTGGGGCTCAACTCCAGGGCTGCAGGTGAGACTGGCTGGCTAGGGCTCGGTAGAGGCGAGTGGAATTCCCGGTGTAGCGGTGGAATGCGTAGATATCGGGAAGAACACCAGTGGCGAAGGCGGCCTGCTGGGCTGTTCCTGACGCTGAAGCGCGAAAGCTAGGGGAGCGAACGGGATTAGATACCCCGGTAGT
>denovo10192 1.20.m_401417
TACCAGCTCTCCGAGTGGTGGGGACGCTTATTGGGCCTAAAGCATCCGTAGCCGGCTGGACAAGTCCCCCGTTAAATCCAGCGATTTAATCGTTGGATTGCGGGGGATACTGCTCGGCTAGGGGGTGGGAGAGGCCAACGGTATTCTCGGGGTAGGGGTGAAATCCTATAATCCCGGGAGGACCACCAGTGGCGAAGGCTGTTGGCTAGAACACGCCCGACAGTGAGGGATGAAAGCTGGGGGAGCGAACCGGATTAGATACCCCGGGTAGT
>denovo10193 .3.6._195088
TACGTAGGTCCCGAGCGTTGTCCGGAATTACTGGGCGTAAAGCGTGCGCAGGCGGTTTTGTAAGACAGGCGTGAAATCCCCGGGCCTAACCTGGGAACTGCGCTTGTGACTGCAAGGCTAGAGTGCGGCAGAGGGGGGTAGAATTCCACGTGTAGCAGTGAAATGCGTAGAGATGTGGAGGAATACCGATGGCGAAGGCAGCCCCCTGGGTCGACACTGACGCTCATGCACGAAAGCGTGGGGAGCAAACAGGATTAGAAACCCCAGTAGT
>denovo10194 .1.12._293530
TACGTAGGGGGCAAGCGTTGTTCGGATTTACTGGGCGTAAAGAGCGCGTAGGCGGTTTGATAAGTCAGGTGTGAAAGCCCTCGGCTCAACCGAGGTCCTGCGCCTGAAACTGCCTGGCTTGAGTCTGGAAGAGGAGGGCGGAATTCCCGGTGTAGCGGTGAAATGCGTAGAGATCGGGAGGAACACCGGTGGCGAAGGCGGCCCTCTGGTCCAGTACTGACGCTGAGGCGCGAAAGCTAGGGGAGCGAACGGGATTAGAAACCCTGGTAGT
>denovo10195 .7.1._324038
AACGTAGGTACCGAGCGTTATCCGGATTCACTGGGCGTAAAGCGCGTGCAGGTGGTTTGGTAAGTCGGGCATGAAAACTCTTGGCTCAACTGAGAGACGCTGTCCGATACTGCCGGACTTGAGGGTGTAAGAGGGAGGTGGAATTCCGCATGTAGTGGTGAAATGCGTAGATATGCGGAGGAACACCAGTGGCGAAGGCGGCCTCCTGGTACACTCCTGACACTCAGACGCGAAAGCTAGGGGAGCGAACGGGATTAGATACCCCGAGTACGT
>denovo10196 .3.4._111453
GACGAACCGTGCGAACGTTATTCGGAATCACTGGGCATAAAGCGCACGTAGGTGGTGTTGTAAGTCGGTTGTGAAATCCCTTGGCTCAACCGAGGAATAGCGACCGATACTGCAATGCTCGAGTGCAGGAGGGGAGAGTGGAACTCCTAGTGGAGCGGTGAAATGCGTAGATATTAGGAGGAACGCCGGTGGCGAAAGCGACTCTCTGGACTGCAACTGACACTGAGGTGCGAAAGCTAGGGTAGCAAACAGGATTAGAAACCCTGGTAGT
>denovo10197 .7.6._276013
GACAGAGGGGGCAAGCGTTGCTCGGAATTACTGGGCGTAAAGGGCGTGTAGGCGGAGCGGCAAGTCGGTCGTGAAAGCCTCCGGCTCAACTGGAGAACGTCGATCGATACTGCCGTCCTTGAGGGTAGCAGAGGAGACTGGAATTCCCGGTGTAGCGGTGAAATGTGTAGAGATCGGGAGGAACACCGGTGGCGAAGGCGGGTCTCTGGGCTACTCCTGACGCTGAGGAACGAAAGCTGGGGGAGCAAACAGGATTAGAAACCCCTGTAGT
>denovo10198 1.0.ln_428596
TACCAGCTCTTCGAGTGGTTGGGACGATTATTGGGTCTAAAGCATCCGTAGCCGGCTGGATGTTTTCTCCGTTAAATCCAACGATCCAATCGTTGGGCTGCGGAGAATACTATCCAGCTTGGGGGCGGGGAGGGTCGGCGGTATTCCCGGGTAGGGGCGGAAATACTTATAATCCCGGGACGGGACCACCAGTGGCGAAGGCGGCCGACTAAAACGACGCCCGA
>denovo10199 .5.4._14220
TACGTAGGGGCGAGCGTTGTTCGGAATTACTGGGCGTAAAGGGCGTGTAGGTGGCCTTGCAAGTCAGGCGTGAAATCCTCCGGCTTAACCGGAGAAGGGCGCTTGATACTGCAAGGCTTGAGTGCGGGAGAGGAGAGTGGAATTCCCGGTGGTGCGGTGAAATGCGTAGATATCGGGAAGAACACCGGTGGCGAAGGCGGCTCTCTGGACCGCAACTGACACTGAGACGCGAAAGCTAGGGGAGCAAACGGGGATTTAGAAAACCCCTGGTAGT
>denovo102 .6.11._227648
GACAGAGGGTGCAAACGTTGCTCGGAATCACTGGGCGTAAAGGGCGTGTAGGCGGACAAGTAAGTCGGGCGTGAAATCCCCAGGCTCAACCTGGGAACTGCACTCGAAACTGCGTGTCTTGAGTGCCGGAGAGGAAAGCGGAATTCCTGGTGTAGAGGTGAAATTCGTAGATATCAGGAGGAACACCAGTGGCGAAGGCGGCTTTCTGGACGGTGACTGACGCTGAGACGCGAAAGCGTGGGGAGCAAACAGGATTAGAAACCCTTGTAGT
>denovo1020 .7.1._80952
GACGGAGGGTGCAAGCGTTGCTCGGAATTATTGGGCGTAAAGGGTGCGTAGGCGGCTTCTTAAGTCTGGCGTGAAGGCCCAGGGCTCAGCCTTGGAAGTGCGCTAGAAACTGAGGAGCTAGAGTACCGGAGGGGAGAGTGGAATTCCTGGTGTAGCGGTGAAATGCGTAGATATCAGGAGGAATACCGGTGGCGAAAGCGGCCCCCTGGTCGGATACTGACGCTGATACGCGAAAGCGTGGGGAGCAAACAGGATTAGAAACCCCGGTAGT
>denovo10200 .2.1._356172
AACGTAGGATCCGAGCGTTATCCGAATTTACTGGGCGTAAAGCGCGTGCAGGCGGTTCGGTAAGTTGGGTGTGAAATCTCCCGGCCCAACCGGGAGGGGTCATCGGATACTGGCGGGCTAGAGGTAGGCAGAGGAAAGCGGAATTCCCGGTGTAGCGGTGAAATGCGTAGATATCGGGAGGAACGCCAGTGGCGAAGGCGGTCACCTGGGCCATCCCTGACGCTGAGACGCGAAAGCTGGGGGAGCGAACGGGATTAGATACCCGTGTAGT
>denovo10201 .5.1._37698
TACGTAGGGGGCGAGCGTTGTTCGGATTTACTGGGCGTAAAGAGCGCGTAGGCGGCCGGATAAGTCCGTTGTGAAATCCCCCGGCTCAACCGGGGACCCGCTTCGGAAACTATCCGGCTTGAGTCGCGGAGAGGAGAGCGGAATTCCCAGTGTAGCGGTGAAATGCGTAGATATTGGGAGGAACACCGGTGGCGAAGGCGGCGCTCTGGAACATTTCTGACGCTGAGGCTCGAAAGCGTGGGGAGCAAACAGGATTAGAAACCCTTGTAGT
>denovo10202 .4.4._73215
GACGGGGGATGCGAGCGTTGTTCGGAATCACTGGGCTTAAAGCGCGTGTAGGCGGCCGGGTAAGTACCGTGTGAAATCCCACGTCTCAACCGTGGAACGGCTCGGTATACTGCCTGGCTCGAGGCTGGTAGAGGTGCCTGGAACTCTAGGTGGAGCGGTGAAATGCGTAGATATCTAGAGGAACGCCCGTGGCGAAAGCGGGGCACTGGGCCTGACCTGACGCTGAAACGCGAAAGCGTGGGGAGCAAACGGGATTAGAAACCCCGGTAGT
>denovo10203 .2.2._219607
AACGTAGGTGGCGAGCGTTATCCGGAATCACTGGGCGTAAAGGGCGTCTAGGCGGTCGGGTAAGAGAGACGTGAAAGCTCCTGGCTCAACTGGGAGAGGTCGTTTCAGACTGCCCGGCTTGAGGGTCGGAGAGGGACGTGGAATTCCCGGTGTAGCGGTAAAATGCGTAGATATCGGGAGGAACACCAGTGGCGAAGGCGGCCACCTGGGGCGTTGCTGACGCTGAGGAACGAGAGCTAGGGGAGCGAACGGGATTAGAAACCCTGTAGT
>denovo10204 1.0.ln_436824
TACGGAGGGTGCAAGCGTTGTTCGGAATTATTGGGCGTAAAGAGCGTGTAGGCGGCATGATAAGTCAGGTGTGAAAGCCCTGGGCTTAACCCAGGAAGGGCACTTGAAACTGTCATGCTTGAGTAAGGAAGGGGGAAGTGGAATTCCTGGTGTAGAGGTGAAATTCGTAGATATCAGGAGGAACACCAGTGGCGAAGGCGGCCCTCTGGGCTCTTCCTGACGCTGAGGTGCGAAAGCGTGGGGAGCAAACCGGATTA
>denovo10205 .2.1._234884
AACGTAGGAGGCGAGCGTTATCCGGATTCACTGGGCGTAAAGCGCGTGCAGGCGGTTCGACAAGTTGGGCGTGAAAGCTCCCGGCTCAACTGGGAGAGGACGTCCAATACTGTCGGGCTAGAGGAAGGGAGAGGGAGGTGGAATTCCCGGGTGTAGCGGTGAAATGCGTAGATACTGGAGGGTACCTCGATAGCGAAGGCAGCCTCCTGGCCGAGTGCTGACGCTGAAGCGCGAAAGCGTGGGGAGCAAACCGGATTAGAAACCCTTGTAGT
>denovo10206 3.20.e_396543
GACGAAGGTGGCAAGCGTTGCTCGGAATCACTGGGCTTAAAGGGCGCGTAGGCGGTCGACCAAGTCGGGTGTGAAATCCCTCGGCTCAACCGAGGAATCGCATTCGATACTGGTCGGCTGGAGTGCGGGAGGGGAGAGTGGAACTCCAGGTGTAGCGGTGAAATGCGTAGATATCTGGAGGAACGCCGGTGGCGAAAGCGACTCTCTGGCCCGCAACTGACGCTGAGGCGCGAAAGCCAGGGGAGC
>denovo10207 .4.3._37633
TACGAAGGGGGCTAGCGTTGCTCGGAATCACTGGGCGTAAAGCGCACGTAGGTGGGTCGCTGAGTCGGGGGTGAAATCCTGGAGCTCAACTCCAGAACTGCCTTCGATACTGGCGATCTTCGAGTCCGGGAGAGGTGGGTGGAACTGCGAGTGTAGAGGTGAAATTCGTAGATATTCGCAAGAACACCAGTGGCGAAGGCGGGCAGCTGGGCCGACACTGACGCTGAGGCGCGAAAGCTAGGGGAGCAAACGGGATTAGAAACCCTTGTAGT
>denovo10208 .4.5._85439
TACGGAGGGGGCCAGCGTTGCTCGGAATTATTGGGCGTAAAGGGCGCGTAGGCGGCCAGGTAAGTTTGATGTGAAATCCCACGGCTTAACCGTGGAATTGCATCTTATACTGCCCGGCTTGAGTCTGGGAGAGGGAAGTGGAATTCCCGGTGTAGCGGTGAAATGCGTAGATATCAAGAAGAACACCGATGGCGAAGGCAGTCCACTGGTCTGTTACTGACGCTCATGCTCGAAAGCGCGGGGAGCAAACAGGATTAGAAACCCGAGTAGT
>denovo10209 .8.1._43130
TACGTAGGGAGCAAGCGTTGTCCGGAATCATTGGGCGTAAAGGGCGCGTAGGCGGTAATTTAAGTCAAATGTGAAATACACTGGCTCAACTGGTGTGCTGCGTTTGAAACTGGGTTACTGGAGGACAGGAGAGGAGAGTGGAATTCCTAGTGTAGCGGTGAAATGCGTAGATATTAGGAGGAACACCTATGGCGAAGGCAGCTCTCTGGCCTGTAACTGACGCTGAGGCGCGAAAGCGTGGGTAGCAAACAGGATTAGAAACCCCNGTAGT
>denovo1021 .6.12._138305
CACGTAGGATCCGAGCGTTATCCGAATTTACTGGGCGTAAAGCGCGTGCAGGCGGCCGGGCAAGTTGGACGTGAAAGCTCCTGGCTCAACTGGGAGAGGTCGTTCAAGACTGCCGGGCTAGAGGGCGACAGAGGGAGGTGGAATTCCCGGTGTAGTGGTGAAATGCGTAGAGATCGGGAGGAACACCAGAGGCGAAGGCGGCCTCCTGGGTCGCCCTGAGCTCAGACGCGAAGACTGGGAGGCGACGGAGTTAGANACCGTCGTGT
>denovo10210 .5.5._128450
GACAGAGGTCCCAAGTGTTGTTCGGATTCACTGGGCGTAAAGGGCGCGTAGGCGGTTGGATAAGTCGGTTGTGAAATCTCCAAGCTCAACTTGGAAATGGCAACCGAAACTATCCGGCTAGAGGAATGGAGGGGAGACTGGAATTCTCGGTGTAGCAGTGAAATGCGTAGATATCGGGAGGAACACCAGTGGCGAAAGCGCCTTGCTGGACCACTACTGACGCTGAGGAACGAAAGCCAGGGGAGCGAAAGGGATTAGATACCCCGGTAGT
>denovo10211 1.20.e_423259
GACAGAGGCGGCGAGCGTTACCCGGATTCACTGGGCGTAAAGGGTGTGTAGGCGGTCGCGCATGTCGTCGGTGAAATCTCCCTGCTCAACGGGGAGAGGTCCGACGAAACTGCGCGGCTGGAGGGCCGGAGAGGGAGGCGGAACTTCCAGAGTAGCGGTGAAATGCGTAGATACTGGAAGGTACCTCAATAGCGAAGGCAGCCTGCTGGTCCGGTTCTGACACTGAGGCACGAAAGCGTGGGGAGCGAACGGGATTTAGATA
>denovo10212 .4.2._326752
TACGGAGGGGGCAAGCGTTGCTCGGAATTACTGGGCGTAAAGGGTCCGTAGGCGGCTTCGTGTGTCACCTGTGAAAGTCTTCGGCTTAACCGGGGGACGTCGGGTGAAACTACGAGGCTAGAGCCTCGGAGGGGGAGGTGGAACTTCCAGAGTAGCGGTGAAATGCGCAGATACTGGAAGGTACCTCGATAGCGAAGGCAGCCTCCTGGCCGAGTGCTGACGCTGAAGCGCGAAAGCGTGGGGAGCAAACCGGATTAGAAACCCCAGTAGT
>denovo10213 .3.7._145099
TACGTAGGGGGCGAGCGTTGTCCGGATTTATTGGGCGTAAAGCGCGCGTAGGCGGTTTGGTAAGTCGGCCGTGAAAGTCTCGGGCTCAACTCGAGGAGGTCGGCCGAGACTGTCAGACTAGAGGGCCGTAGAGGGAGCTGGAATTCCCGGTGTAGTGGTGAAATGCGTAGAGATCGGGAGGAACACCAGTGGCGAAGGCGAGCTCCTGGGCGGTTCCTGACGCTGAGGCGCGAAAGCGTGGGGAGCGAACGGGATTAGATACCCGTGTAGT
>denovo10214 3.20.m_459889
TACGTAGGGGGCGAGCGTTGTCCGGAATTACTGGGCGTAAAGGGCGCGTAGGCGGGCTATTAAGTCAGGTGTGAAAACCGACGGCTCAACCGGAGGCCTGCACCTGAAACTGATAGTCTTGAGGACAGGAGAGGAAAGTGGAATTCCTAGTGTAGCGGTGAAATGCGTAGATATTAGGAGGAACACCAGTGGCGAAGGCGACTTTCTGGACTGTAACTGACGCTGAGGCGCGAAAGCGTGGGGAGCAAACAGGATTAGATACCCCCTGTAGT
>denovo10215 .2.4._359555
TACGTAGGGGGCGAGCGTTGTTCGGATTTACTGGGCGTAAAGAGCGCGTAGGTGGTTCGATAAGTCGGAGGTGAAAGCCCTCGGCTCAACCGAGGATCCGCGTCCGATACTGTCGAACTTGAGTGCAGGAGAGGAGAGCGGAATTCCCAGTGTAGCGGTGAAATGCGTAGATATTGGGAGGAACACCGGTGGCGAAGGCGGCGTCCTGGACCGGTATTGACGCTGAGGAGCGAAAGCCAGGGGAGCAAACGGGATTAGAACTCGGTAGT
>denovo10216 .5.3._203626
TACGTAGGGAGCGAGCGTTGTTCGGATTTACTGGGCGTAAAGCGCGCGTAGGCGGCCTGGTAAGTCGGGTGTGAAAGCCCTCGGCTTAACCGAGAAAGTGCGGAGGGGACTGCCGGACTAGAGGACGGGAGAGGAGCGCGGAATTCCCGGTGTAGCGGTGAAATGCGTAGAGATCGGGAGGAAGGCCGGTGGCGAAGGCGGTGCTCTGGAACGTTCCTGACCCTGAGGTTCGAAAGCGTGGGGAGCAAACAGGATTAGAAACCCTTGTAGT
>denovo10217 .2.5._206227
TACGTAGGGTGCAAGCGTTAATCGGAATTACTGGGCGTAAAGCGTGCGCAGGCGGTTTTGTAAGTCTGACGTGAAATCCCCGGGCTCAACCTGGGAATTGCGTTGGAGACTGCAAGGCTGGAGTCTGGCAGAGGGGGGTAGAATTCCACGTGTAGCAGTGAAATGCGTAGAGATGTGGAGGAACACCGATGGCGAAGGCAGCCCCCTGGGTCAAGACTGACGCTCATGCACGAAAGCGTGGGGAGCAAACAGGATTAGATACCCTGGTAGT
>denovo10218 .6.2._175077
TACGTAGGGTGCGAGCGTTGTCCGGAATCACTGGGTGTAAAGGGTCCGCAGGCGGATGGGTAAGTCGGTGGTGAAAGTTCGCAGCTTAACTGTGAAATTGCCCTCGATACTGCCCGTCTTGAGTGTGGGAGAGGTGATTGGAATTCCCGGTGGAGCGGTGAAATGCTTAGATATCGGGAGGAACACCCGAGGCGAAGGCGGATCACTGGCTGCCAACTGACGCTGAGGCGCGAAAGCGTGGGGAGCAAACAGGATTAGATACCCGTGTAGT
>denovo10219 .3.7._204844
TACGGAGGGTGCGAGCGTTGTCCGGAATCACTGGGCGTAAAGGGCGCGTAGGCGGCTGGCTAAGTCACTTGTGAAGTCCTGGGGCTCGACTCCAGGGCTGCAGGTGAGACTGGCTGGCTAGAGCTCGGTAGAGGCGAGTGGAATTCCCGGTGTAGCGGTGGAATGCGTAGATACTGGGAGGAACACCGGTGGCGAAGGCGGCCACCTGGACGGGTACTGACGCTGAGGCGCGAAAGCTAGGGGAGCAAACAGGATTAGAAACCCTAGTAGT
>denovo1022 .5.1._90497
TACGTAGGGAGCGAGCGTTGTTCGGATTTACTGGGCGTAAAGAGCGCGTAGGCGGCCGGATAAGTCCGTTGTGAAATCCCCCGGCTCAACCGGGGACCCGCTTCGGAAACTATCCGGCTTGAGTCGCGGAGAGGAGAGCGGAATTCCCGGTGTAGCGGTGAAATGCGTAGATATCGGGAAGAACACCAGTAGCGAAGGCGGCTTTCTGGTCCGTCACTGACGCTGAGGCGCGAAAGCGTGGGTAGCAAACAGGATTAGAAACCCCTAGTAGT
>denovo10220 .4.1._229579
TACGTAGGGGCGAGCGTTGCTCGGAATTACTGGGCGTAAAGGGTCCGTAGGCGGCCAGGTCAGTCGGCGGTGAAATCTCCCGGCTTAACTGGGAGGGTCCGCCGAAACTGCCAGGCTCGAGGGCCGGAGAGGCGAGTGGAATTACCGGTGTAGCGGTGAAATGCGTAGATATCGAGAAGAACACCAGTAGCGCAGGCGGCTTTCTGGTCTGTAACTGACGCTGAGGCACGAAAGTGTGGGTAGCAAACAGGATTAGAAACCCGGGTAGT
>denovo10221 .3.2._51145
TACGGAGGGGCCAGTGTTGTTCGGAATTACTGGGCGTAAAGGGCGCGCAGGCGGCCCGGCCAGTCGAGTGTGAAAGCCCTCGGCTTCACCGAGGAAGGGCGCTCGACACTACCGGGCTAGAGGACGGGAGAGGGCAGTGGAACTCTCGGTGTAGGGGTGAAATCTGTAGAGATCGAGAGGAACACCGGTGGCGAAGGCGGCTTTCTGGGCCTATCCTGACGCTGAGGAGCGAAAGCGTGGGGAGCAAACCGGATTAGAGACCCTTGAGT
>denovo10222 .1.11._354541
TACGTAGGGGGCAAGCGTTACTCGGAATTACTGGGCGTAAAGGGTGTGTAGGCGGCCGAGCAAGTCGAAGATGAAATCCCAGGGCTCAACCCTGGAATTGTCTTCGATACTGCTTGGCTTGAGGGTAGTGGAGGAGAGCGGAATTCCCGGTGGAGCGGTGAAATGCGTAGATATCGGAAGGAACACCAGTGGCGAAGGCGGCTTTCTGGGCCATTTCTGACGCTGAGACGCGAAAGCTAGGGGAGCGAACGGGATTAGAAACCCCAGTAGT
>denovo10223 3.20.al.plus.m_411028
TACGTAGGTGGCGAGCGTTGTCCGGATTTACTGGGCGTAAGGGCTTGTAGGCGGTCCGTTAAGTCCGGTGTGAAATCTCCCGGCCCAACCGGGAGGGGTCATCGGATACTGGCGGGCTAGAGGTAGGCAGAGGAAGCGGAATTCCCGGTGTAGCGGTGAAATGCGTAGAGATCGGGAAGAACATCGGTGGCGAAGGCGGCCTGCTGGGCCGTTGCTGACGCTGAGGCGCGACAGCGTGGGGAGCAAACAGGATTAGATA
>denovo10224 .1.5._351184
AACGTAGGTGGCGAGCGTTGCCCGGATTCACTGGGTGTAAAGGGTGTGTAGGCGGACTGGAAAGTCCAAGGTGAAAGCCCTCGGCTCAACTGAGGAATTGCCTTGGATACTTCCAGCCTAGAGGACGGGAGAGGGGAGTGGAACTCCCGGTGTAGCGGTAGAATGCGTGGATATCTGGAGGAACACCCGTGGCGAAGGCGGCTCTCTGGCCTGCGACTGACGCTGAGGCGCGAAAGCTGGGGGAGCGACGGGATTAGATACCCTTGAGT
>denovo10225 .3.9._240404
TACGTAGGGGGCAAGCGTTGTTCGGAATTACTGGGCGTAAAGGGTGCGTAGGCGGTCTCTTAAGTCTGACGTGAAAGCCCAGGGCTCAGCCCTGGAAGGGCGCCAGAAACTGAGGGGCTGGAGTGCCGGAGGGGAGAGTGGAATTCCCGGTGTAGCGGTGAAATGCGTAGATATCGAGAGGAACACCGGTGGCGAAGGCGGCTTCCTGGAAGGTTCCTGACCCTGAAACACGAAAGCTAGGGGAGCGAACGGGATTAGATACCCGAGTAGT
>denovo10226 1.20.al_456199
GACGTAGGGGCGGAGCGTTGTCCGGATTTACTGGGCGTAAAGACGCGTGTAGGCGGCCTGTTAAGTGGCGTGTGAAAGACCCACCGCTCAACGGTGGGAGGCCGCGCCAGACTGGCGGGCTTGAGGGTGGCAGAGGGTGATGGAATTCCCGGTGTAGCGGTGAAATGCGTAGATATCGGGAGGAACACCGGTGGCGAAGGCGGCTCCCTGGCCTACCACTGACGCTGAGGCGCGAAAGCGTGGGGAGCGAACGGGATTAGATACCCGTGTAGT
>denovo10227 .6.9._345568
TACGTAGGTGGCGAGCGTTGTCCGGATTTACTGGGCGTAAAGGGCGCGTAGGCGGGAGGGCCAGTCGGTCGTGAAATCCCTCGGCTCAACCGAGGGGGGTCGGCCGATACTGCCGTTCTTGAGGGATGCAGAGGAGACTGGAATTCCAGGTGTAGCGGTGAAATGCGTAGATATCTGGAGGAACACCGGTGGCGAAGGCGGCTTCCTGGACCGGTATTGACGCTCATGCACGAAAGCGTGGGGAGCAAACAGGATTAGATACCCCGGTAGT
>denovo10228 .1.2._302476
AACGTAGGTGGCAAGCGTTATCCGGAATCACTGGGCGTAAAGGGCGTCTAGGCGGACGGGTAAGTCGTGCGTGAAAGCTTCCGGCTCAACCGGGAGAGGTCGTACGATACTGCGGGACTTGAGGTCGGGAGAGGGAAGCGGAATTCCCGGTGTAGTGGTGGAATGCATAGATATCGGGAGGAACACCAGTGGCGAAGGCGGCTTCCTGGCCCGCACCTGACGCTCAAGCGCGAAAGCGTGGGGAGCGAACGGGATTAGATACCCGGGTAGT
>denovo10229 .5.4._61926
TACGGAGGGGGCGAGCGTTATTCGGAATTACTGGGCGTAAAGCGCGCGTAGGTGGTACGGTAAGTGGCAGGTGAAAGCCCTTGGCTCAACCGAGGAATTGCCTGCCAAACTGCTGTGCTTGAGTCCGGGAGGCGGAAGCGGAATTCCTGGTGTAGCGGTGAAATGCGTAGATACCAGGAGGAACACCGGTGGCGAAGGCGGCTTCCTGGACCGGTACTGACACTCATGCGCGAAAGCGTGGGGAGCAAACAGGATTAGATACCCGAGTAGT
>denovo1023 1.20.al_405921
GACGTAGGGTCCAAGCATTATCCGGATTTACTGGGCGTAAAGAGTGCGTAGGTGCTCGTCTTAATTTCGTCTGAAAGGCTGTGGCTCAACCATAGAATTGGACGAAAAATTGGACGAGTTGAGGCCGGAAGGGGCAGGTGGAATTCTCGGTGTAGGGGTGAAATCCGTTGATATCGGAAGGAACACCAGTGGCGAAGGCGGCTTTCTGGGCCATTTCTGACGCTGAGACGCGAAAGCTAGGGGAGCGAACGGGATTAGATACCCGGGTAGT
>denovo10230 .5.5._228010
TACGTAGGGGGCCAGCGTTGTCCGAAGTTACTGGGCGTAAAGCGCGCGTAGGCGGGGGCGTAAGTGAGAGGTGAAAGGCTCGGGCTCAACCGGAGCAGTGCTTCCGAAACTGCCAGTCTTGAGGGCGGTAGGGAGAAGTGGAATGGCTGGTGTAGCGGTGAAATGCGTAGATATCAGTCGGAACACCGGTGGCGAAGGCGGCTTCTTGGGCCGTTCCTGACGCTGAGGCGCGAAAGCCAGGGGAGCGAACGGGATTAGATACCCCGGTAGT
>denovo10231 .1.10._132328
CACCGGCGCCACAAGTGGGGATCATATTTATTGGGCCTAAAGCGTCCGTAGCCGAACTGGCAAATCTCTTGTGAAATTGCCGGGCTTAACCCGACGAATTGCAAGGGAGACTACCAGTTTAGAGATCGGGAAGGGACAGAGGTATTCCTTGGGAAGCGGTAAAATGCGATAATCCTTGGAAGACCACCCGTGGCGAAGGCGTCTGTCTAGAACGAGTCTGACGGTGATGGACGAAAGCTGGGGGAGCGATCCGGATTAGATACCCGGGTAGT
>denovo10232 .1.2._352509
TACGTAGGACCCAAGCGTTATCCGGATTTACTGGGCATAAAGAGTGCGTAGGTGCCTGCTTTAATTTTGTCTAAAATTTCATGGCTTAACCATGAACTTGGACAAAAAATTGAGTGGCTTGAGTCCAGTAGAGGAGAGTGGAATTCCCGGTGTAGCGGTGAAATGCGCAGAGATCGGGAAGAACACCAGTGGCGAAGGCGGCTCTCTGGTCTGAGACTGACGCTGAGGCGCGAAAGCTAGGGGAGCGAACAGGATTAGAAACCCCTGTAGT
>denovo10233 .8.1._186155
TACGTAGGGTGCGAGCGTTACTCGGAATTACTGGGCGTAAAGCGTGCGCAGGCGGATTTTTAAGCCAGATGTGAAATCCCCGGGCTTAACCTGGGAACTGCGTTTGGAACTGGAAGTCTGGAGTGTGTCAGAGGGGGGTGGAATTCCACGTGTAGCAGTGAAATGCGTAGAGATGTGGAGGAACACCGATGGCGAAGGCAGCCCCCTGGGTCGACACTGACGCTCATGCACGAAAGCGTGGGGAGCAAACAGGATTAGAAACCCGGGTAGT
>denovo10234 1.0.ln_407296
CACCGGCGCCTCAAGTGGTACCCACGAATATTGGGTCTAAGCGCCCGTAGCCGGTCGTGCAAGTCCACTGTGAAATGTTGGGGCTTAACTCCAACGCGTGCAGTGGATACTGCACGACTTGGGAGCGGGGAGGGTAGGGTACGCCCGGGTAGCGGTAAATAGCGTAGATATCGGCAGGAACACCAGTGGCGAAGGCGGCTCTCTATTCCAGTACTGACGCTGAGGGACGAAAGCGTGGGGAGCGATCGGGATTAGATACCCCCGGTAGT
>denovo10235 .1.6._141507
TACCAGCTCCCCGAGTGGTCAGGACGATTATTGGGCCTAAAGCATCCGTAGCCGGCTTCGTTGGTCTCTTGTTAAATCCAACGGCCCAACCGTTGGAATGCAGGGGATACCGCGGGGCTAGGGGGCGGGAGAGGCGGACGGTACTCCATAGGTAGGGGTAAAATCATATAATCCCAAGAGGACCACCAGTGGCGAAGGCTGTCGGCTAGAACGCGCCCGACGGTGAGGGATGAAAGCTGGGGGAGCGAACCGGATTAGAAACCCTTGTAGT
>denovo10236 1.20.al.plus.m_400343
TACGGAGGGTGCAAGCGTTGTTCGGAATTACTGGGCGTAAAGCGCGTGTAGGCGGCCTTGTAAGTCGGATGTGAAAGCCCTCGGCTCAACCGGGGAAGGGCATCCGAAACTGCTTGGCTCGAGTGCCGGAGAGGGAGGCGGAATTCCCAGTGTAGAGGTGAAATTCGTAGATATTGGGAGGAACACCAGTGGCGAAGGCGGCTTCCTGGCCTGCTTCTGACGCTGAGGAGCGAAAGCGTGGGGAGCGAACGGGATTAGATACCCGTGTAGT
>denovo10237 .4.4._272402
GACAGAGGTCTCGAGCGTTATCCGGAATCACTGGGCGTGAAGGGCGTCTAGGCGGCTTCGTGTGTCACCTGTGAAAGTCTTCGGCTTAACCGGGGGACGTCGGGTGAAACTACGAGGCTAGAGCCTCGGAGGGGGAGGTGGAACTTCCAGAGTAGCGGTGAAATGCGCAGATACTGGAAGGTACCTCAATAGCGAAGGCAGCCTCCTGGCCGGTTCCTGACGCTGAGGCACGAAAGCGTGGGGAGCAAACCGGATTAGATACCCTTGTAGT
>denovo10238 1.20.e_441016
ACGTAGGAGTCAAGCGTTATCCGAATTTACTGGGCGTAAGCGCGTGCAGGCGGTTGGACAAGTTGGATGTGAAGCTCCTGGCTCAACTGGGAGAGGACGTTCAAGACTGTTCGACTAGAGGGCGACAGAGGGAGGTGGAATTCCCGGTGTAGTGGTGAAATGCGTAGATATCGAAAGAACACCAATGGCGAAGGCAGCCTGCTGGTCTGGTTCTGACACTGAGGCACGAAAGCGTGGGGAGCGAAAGGGATTAGATACCCGGGTAGT
>denovo10239 .3.3._350440
TACGGAGGGGGCCAGCGTTGCTCGGAATTACTGGGCTTAAAGCGTGCGTAGGCGGCTCAGCAAGTTGGGTGTGAAATCCCCCGGCTCAACCGAGGAATTGCGCCCAAAACTACTGGGCTAGAGTGAGTCAGAGGAGAGCGGAACTCACAGTGGAGCGGTGAAATGCGTTGATATTGTGGGGAACACCGGTGGCGAAAGCGGCTCTCTGGGCCATCCCTGACGCTGAGACGCGAAAGCTGGGGTAACGAACCGGATTAGATACCCTGGTAGT
>denovo1024 .3.6._15224
GACAGAGGTCTCGAGCGTTATCCGGAATCACTGGGCGTAAAGCGCGTGTAGGCGGCCTGTTAAGTGGCGTGTGAAAGCCCACGGCCCAACCGTGGGATGCCGCGCCAGACTGGCGGGCTTGAGGGTGGCAGAGGGTGATGGAATTCCCGGTGTAGCGGTGAAATGCGTAGATATCAGGAAGAACACCGGTGGCGAAGGCGGTCACCTGGTCCGCAACTGACGCCCAGAGCGCGAAAGCGTGGGGAGCAAACAGGATTAGATACCCGTGTAGT
>denovo10240 .7.2._86686
TACGTAGGATCCGAGCGTTGTCCGGAATTACTGGGTGTAAAGGGCGCGTAGGCGGCCACACAAGTCTGGGGTGAAAGCCCTCGGCTCAACCGAGGAATTGCCCTGGAAACCATGTGGCTAGAGTATTGGAGAGGAAAGTGGAATTCCCAGTGTAGCGGTGAAATGCGTAGATATTGGGAGGAACACCGGTGGCGAAGGCGGCTTTCTGGACAATCACTGACGCTGAGGCGCGAAAGCTAGGGGAGCAAACGGGGATTAGATACCCCCAGTAGT
>denovo10241 3.20.e_465455
TACGTAGGGGCGAAGCGTTGTCCGGAATTATTGGGCGTAAAGAGCATGTAGGCGGGAATTTAAGTCAGATGTGAAAACTTGGGGCTCAACCGCAAGATTGCATCTGATACTGGATTTCTTGAGGGTATGAGAGGAAAGCGGAATTCCTAGTGTAGCGGTGAAATGCGTAGATATTAGGAGGAATACCAGTGGCGAAGGCGGCCATCTGGCTCGCAACTGACGCTCAGGCACGAAAGCGTGGGGAGC
>denovo10242 3.20.e_432088
GACGTAGGGGCGAGCGTTGTCCGGATTTACTGGGCGTAAAGCGCGTGCAGGCGGTCTGCTCAGTCCCGTGTTAAAACCTCCGGCTCAACCGGAGAACGCCGCGGGATACTGGCGGGCTTGAGGATGGTAGAGGGCGATGGAATTCCCGGTGTAGCGGTGAAATGCGTAGATATCGGGAGGAACACCAGTGGCGAAGGCGGCTTCCTGGCCCGTTCTTGACGCTGAGGCGCGAAAGCTAGGGGAGCGAACGGGATTAGATACCCCCTGTAGT
>denovo10243 3.20.e_465457
ACGTAGGATCCGAGCGTTGTCCGGAATCACTGGGTGTAAAGGGTGCGTAGGCGGGCTTGCGCGTCAAGGGTTAAAGACCTCGGCTCAACCGAGGATCCGCGTCCGATACTGTCGAACTTGAGTGCAGGAGAGGAGAGCGGAATTCCCAGTGTAGCGGTGAAATGCGTAGATATTGGGAGGAACACCGGTGGCGAAGGCGGCTCTCTGGACTGCCACTGACACTGAGGCGCGAAAGCTAGGGGAGCAAACGGGATTAGATACCCCTGTAGT
>denovo10244 .1.4._329602
TACGGAGGTGGCGAGCGTTGTCCGGAATCACTGGGCGTAAAGGGTGTGTAGGCGGTCTGATGGGTTGGATGTGAAAGCCTCCGACTCAATCGGAGAACTGCATCCAAAACTATCGGACTCGGGGCCGTGAGGGGAGAGTGGAACTCGCGGTGTAGCGGTAGAATGCGTGGATATCGGGAGGAACACCAGTGGCGAAGGCGAGGCTCTAAGCTGCACCTGACGCTGAGACGCGAAAGCGTGGGGAGCGAACGGGATTAGATACCCGGGTAGT
>denovo10245 .1.12._85773
TACGTAGGTGGCGAGCGTTGTCCGGATTTACTGGGCGTAAAGGGCGCGTAGGCGGCCCGGTAAGTCCCCTGTCAAATCTCCTGGCTCAACCGGGAGAGGTCGTACGATACTGCCTGTCTTGAGGGTCGGAGAGGGACGTGGAATTCCCGGTGTAGCGGTGAAATGCGTAGAGATCGGGAGGAACACCAGTGGCGAAGGCGGCGTCCTGGCCGACACCTGACGCTGAAGCGCGAAAGCGTGGGGAGCGAACGGGATTAGATACCCTGGTAGTCCCTGAGACTCCAAGGCACACAGGGGATAGG
>denovo10246 .4.1._202828
TACGGAGGTGGCAAGCGTTGCTCGGAATTACTGGGCGTAAAGGGCGCGTAGGCGGCCGGCTCAGTCAGACGTGAAATCCCTCGGCTCAACCGGGGAACTGCGTCTGATACTGGCTGGCTCGAATCCGGGAGAGGGAAGTGGAATTCCAGGTGTAGCGGTGAAATGCGTAGATATCGGGAGGAATACCAGTGGCGAAGGCGGCTTTCTGGGCCTATCCTGACGCTGAGGAGCGAAAGCGTGGGGAGCAAACCGGATTAGATACCCTAGTAGT
>denovo10247 .3.6._347624
TACGTAGGTGGCAAGCGTTGTTCGGAATTATTGGGCGTAAAGGGCGCGTAGGCGGCTTGTTAAGTCGGCTGTGAAAGCCCGGGGCTCAACCCCGGAGGGTCGGCCGATACTGGCGAGCTAGAGTACGGAAGAGGTAGCTGGAATTCCCGGTGTAGCGGTGAAATGCGTAGATATCGGGGGGAACACCAGTGGCGAAGGCGGCCCTCTGGACCAGTACTGACGCTGAGGCGCGAAAGCTAGGGAGCGAACGGGATTAGATACCCGGGTAGT
>denovo10248 .1.11._77484
TACGTAGGGGGCGAGCGTTGTCCGGAATCACTGGGTGTAAAGGGTCCGCAGGCGGGTGGGTAAGTCGGTGGTGAAATCTTTCCGCTTAACGGGAAAATTGCCTCCGAGACTGCTCATCTTGAGTACGGGAGAGGGTGATGGAATTCCTGGTGTAGCGGTGAAATGCGTAGATATCAGGAAGAACACCGGTGGCGAAGGCGGCTCTCTGGCCCGATACTGACGCTGATACGCGAAAGCGTGGGGAGCAAACAGGATTAGATACCCGTGTAGT
>denovo10249 .3.4._220729
TACGAGGGCCCCAAGCGTTGTCCGGATTTATTGGGCGTAAAGGGCGCGTAGGAGGTCCGACGCGTTTCATCTTAAAGCCCCGGGCTTAACCCGGGAATTGGATGGAATACGGTTGGACTAGAGGGCGTAAGAGGCAGATGGAACGCACGGTGTAGGGGTGAAATCCGTTGATATCGACAGGAACGCCAAAGGCGAAGGCGGGTAGCTGGGCACTTCTTGACACTCTAGGACGAAGGCTAGGGGAGCGAACCGGATTAGAAACCCCTGTAGT
>denovo1025 .1.11._89278
TACGTAGGGGGCAAGCGTTGCTCGGATTTACTGGGCGTAAAGGGCGTGTAGGCGGCCAGGCAAGTCAGGTGTGAAAGTCCTCGGCTCAACCGAGGTTCCGCGCCTGAAACTACTTGGCTTGAGTCTGGAAGAGGAGGGTGGAATTCCCGGTGTAGCGGTGAAATGCGTAGAGATCGGGAGGAACACCGGTGGCGAAGGCGGCCGACTAAAACGCGCCCGACGGTGAGGGATGAAAGCTGGGGGAGCGAACGGGATTAGAAACCCTGTAGT
>denovo10250 .6.10._136905
TACGTAGGGGGCGAGCGTTGTTCGGATTTACTGGGCGTAAAGCGCGCGTAGGCGGCCAGGTAAGTCGGATGTGAAAGCCCTCGGCTTAACCGAGGATCCGCACCCGAAACTGCCAGGCTTGAGTCTAGGAGAGGAGAGCGGAATTCCCAGTGTAGCGGTGAAATGCGTAGATATTGGGAGGAACACCTGTGGCGAAGGCGACCCCCTGGTTGGATACTGACGCTGATACGCGAAAGACGTGGGGAGCAAACAGGATTAGAAACCCGGTAGT
>denovo10251 .1.3._308744
TACCAGCTCTTCGAGTGGTAGGGATGTTTATTGGGCCTGAAGCATCCGTAGCCGGCTGGACAAGTCCTCCGTTAAATCCAGCGATTCAATCGTTGGATTGCGAGGGATACTGTTCGGCTAGGGGGTGAGAGAGGCCAACGGTATTCCCGGGGTAGGGGTGAAATCCTATAATCCCGGGAGGACCACCAGTGGCGAAGGCGGCTTCCTGGTCTGCTCCTGACGCTAAGAGGCGAAAGCTAGGGGAGCGAACGGGATTAGAAACCCCGGTAGT
>denovo10252 1.0.ln_458522
TACGGAGGGTGCGAGCGTTGTCCGGAATTACTGGGCGTAAAGCGCCCGTAGGCGGGGTGAAGTACGGGTGTGAAATACCCCCGACCCAACTCGGGGACCCGGCCGCCCGACTACTCCACTCCTGGAGGGAAGCAGAGGAAGGCGGAATTCCCGGTCGTAGCGGTGAAATGCGTAGATACCGGGAGGAACACCGTTGGCGAAGGCGGCCTTCTGGGCTTCTCCTGACGCTGAGGGGCGAAAGCCTGGGGAGCGAACCGGATTAGATACCCCGGTAGT
>denovo10253 .7.6._48067
TACGGAGGGTGCAAGCATTAATCGGATTTATTGGGCGTAAAGGGCGCGTAGGCGGGGATGTAAGTCAGACGTGAAATCCCAGGGCTCAACCCTGGAACAGCATTTGAGACTGCATTTCTTGAGGGTAGGCGGAGAAAACGGAATTCCACATGTAGCGGTGAAATGCGTAGATATGTGGAAGAACACCGGTGGCGAAGGCGGTTTTCTAGCCTATACCTGACGCTGAGGCGCGAAAGTAAGGGGATCAAACAGGATTAGATACCCCTGTAGT
>denovo10254 .3.1._327051
TACGTAGGACCCAAGCGTTATCCGGATTCACTGGGTGTAAAGGGTGTGTAGGCGGGCGTGCGCGTCCGGGGTGAAAGGTTCCGGCTCAACCGGAAACATGCCTTGGATACGGCACGTCTTGAGTGCGGGAGAGGACGGTGGAATTCCTGGTGTAGCGGTGAAATGCGTAGAGATCAGGAGGAATACCGGTGGCGAAAGCGACTCTCTGGACGGCAACTGACGCTGAGGCACGAAAGCGTGGGGAGCAAACAGGATTAGAAACCCTGGTAGT
>denovo10255 .1.2._44722
AACGTAGGAGGCAAGCGTTACCCGGATTTACTGGGCGTAAAGCGTGTGCAGGCGGCTCGGCAGGTCGGGCGTGAAAGCCCCCGGCTCAACTGGGGGAGGGCCGTCCGAAACCGTCGGGCTTGAGCACCGGAGAGGGACGTGGAATTCCCGGTGGAGCGGTGAAATGCGTAGAGATCGGGAGGAACACCCGTGGCGAAAGCGGCTCTCTGGCCTAATACTGACGCTGAGGCGCGAAAGCGTGGGGAGCAAACAGGATTAGATACCCTTGTAGT
>denovo10256 1.20.e_422665
GACAGAGGTCCCAAGCGTTATCCGGATTCACTGGGCGTAAAGCGCGTGTAGGCGGTCTTTACGTCGGGTGTTAAGGCCCTGGCTCAACCAGGGAAGAGCGCCCGAACGGGAAGGCTGGAGGGCAGTAGAGGAAGTGGAATTCCCGGAGGAGCGGTGAAATGCGTAGATACCGGGAGGAACACCATTGGCGAAGGCGGCTTTCTGGGCTGACCCTGACGCTGAGACGCGAAAGCCGGGGAGC
>denovo10257 .5.5._231256
TACGGAGGGGGCGAGTGTTGTTCGGAATTACTGGGCGTAAAGGGCGCGCAGGCGGCTTGGCAAGTCGAGTGTGAAAGCCCTTGGCTTAACCAAGGAATGGCGCTCGAAACTACCTCGCTAGAGGGCGGGAGAGGGAAGTGGAACTCTCGGTGTAGGGGTGAAATCTGTAGATATCGGGAGGAACACCGGTGGCGAAGGCGGGTCTCTGGGCTACTCCTGACGCTGAGGCGCGAAAGCGTGGGGAGCAAACGGGATTAGAAACCCGGGTAGT
>denovo10258 .5.3._54970
GACGAACCGTGCAAACGTTGTTCGGAATCACTGGGCTTAAAGAGCGCGTAGGCGGCCGGATAAGTCCGTTGTGAAATCCCCCGGCTCAACCGGGGACCCGCTTCGGAAACTATCCGGCTTGAGTCGCGGAGAGGAGAGCGGAATTCCCAGTGTAGCGGTGAAATGCGTAGATATTGGGAGGAACACCGGTGGCGAAGGCGGCTCTCTGGACGCGTACTGACGCTGAGGCGCGAAAGCTAGGGGAGCAAACGGGATTAGATACCCCTGTAGT
>denovo10259 .7.4._44319
TACGTAGGGGGCAAGCGTTGCTCGGAATTACTGGGCGTAAAGGGTCCGTAGGCGGCCGCGCGTGTCGGCGGTAAAATCTCTCGGCTCAACCGAGAGGCGCCCGCCGAAACTACGCGGCTGGAGGGCCGGAGAGGTGAGTGGAATTCCTGGTGTAGCGGTGAAATGCGTAGATATCAGGAGGAACACCGGAGGCGAAAGCGGCTCACTGGACGGCACCTGACGCTGAGGGACGAAAGCTGGGGGAGCAAACAGGATTAGAACGTACGGTCTCGNGANGCACGAGCACAGGAGAG
>denovo1026 .2.2._178941
TACGTAGGTGGCAAGCGTTGTCCGGATTTACTGGGCGTAAGGGGCGTGTAGGCGGTCCGTTAAGTCCGGTGTGAAATCTCCCGGCTCAACTGGGAGGGGTCATCGGATACTGGCGGGCTAGAGGGGGGCAGAGGAAGGCGGAATTCCCGGTGTAGCGGTGAAATGCGTAGATATCGGGAGGAACACCAGTGGCGAAGGCGGCCTTCTGGGCCTGCCCTGACGCTCAGACGCGAAAGCTAGGGGAGCGAACGGGATTAGAAACCCCAGTAGT
>denovo10260 .7.4._158368
TACGTAGGGGGCAAGCGTTGCTCGGATTTACTGGGCGTAAAGAGCGCGTAGGCGGCCAGGCAAGTCAGGTGTGAAAGCCCTCAGCTCAACTGAGGTCCTGCGCCTGAAACTGTTTGGCTTGAGTCTGGGAGGGGAGGGTGGAATTCCCGGTGTAGCGGTGAAATGCGTAGAGATCGGGAGGAACACCGGTGGCGAAGGCGGCCCTCTGGGCCAGTACTGACGCTGAGGCGCGAAAGCTAGGGGAGCGAACGGGGATTAGAACCTACGTAGGT
>denovo10261 3.20.al.plus.m_396062
TACGTAGGTGGCGAGCGTTGTCCGGATTTATTGGGCGTAAAGCGCACGCAGGCGGTTCGTCAAGTCTCTGGTGAAATCTCCCGGCTCAACTGGGAGGGGTCCGGAGATACTGGCGGACTTGAGGGGACCAGAGGAGAGTGGAATTCCCGGTGTAGTGGTGAAATGCGTAGATATCGGGAGGAACACCAGTGGCGAAGGCGGCTCTCTGGGGTCAACCTGACGCTGAGGTGCGAAAGCGTGGGGAGCGAACCGGATTAGATACCCGCGTAGT
>denovo10262 .4.2._190238
TACGTAGGGAGCGAGCGTTGTTCGGATTTACTGGGCGTAAAGCGCGCGTAGGCGGCCTGGTAAGTCGGGTGTGAAAGCCCTCGGCTTAACCGAGGATCCGCGCTCGAAACTACCCGGCTTGAGTTCGGGAGAGGAGAGTGGAATTCCCGGTGTAGAGGTGAAATTCGTAGATATCGGGAGGAACACCGGTGGCGAAGGCGACTCTCTGGCCCGATACTGACGCTGAGACGCGAAAGCGTGGGGAGCAAACAGGATTAGAAACCCCTGTAGT
>denovo10263 3.20.m_411885
GCCAGCACCTCGAGTGGTCAGGAGGTTATTGGGCCTAAGCATCCGTAGCCGGCTGCTCAAGTTTCGGTTAAATCTATGCGCTCAACGTATAGGCCGCCGAAATACTGGGGCAGCTAGGGAGTGGGAGAGGTACACGGTACTCAATAGGAGGGGTAATACCTTTGATCTATTGATGACCACCTGTGGCGAAGGCGGTGTACCAGAACACG
>denovo10264 1.20.al.plus.m_458666
GACAGAGGCGGCGAGCGTTACCCGGATTCACTGGGCGTAAAGGGCGTCTAGGCGGACGGGTAAGTCGTGCGTGAAAGCTTCCGGCTCAACCGGGAGAGGTCGTACGATACTGCCTGTCTTGAGGGTCGGAGAGGGACGTGGAATTCCCGGTGTAGCGGTGAAATGCGTAGAGATCGGGAGGAACACCAGAGGCGAAGGCGGCTCTCTATGCTACTCCTGACGCTGAGGCACGAAAGCTAGGGGAGCAAACGGGATTAGATACCCGGGTAGT
>denovo10265 1.20.e_412497
GACGTAGGGGGCGAGCGTTGTCCGGATTCACTGGGCGTAAAGGGCGCGTAGGCGGCTTTGTAAGACGGATGTGAAATCCCTGGGCTTAACCTAGGAACTGCGTTCGTGACTGCAAAGCTAGAGTGCGGCAGAGGGGGGTGGAATTCCTGGTGTAGCAGTGAAATGCGTAGAGATCAGGAGGAACACCGATGGCGAAGGCAGCCCCTGGGTTGACACTGACGCTCATGCACGAAAGCGTGGGGAGCAAAACAGGATTAGATACCCCGGTAGT
>denovo10266 .3.6._306787
TACGAAGGTGGCAAGCGTTGTTCGGATTTACTGGGCGTACAGGGTGCGTAGGCGGTTTGGTAAGCCCTTCGGGAAATCTCCGGGCTTAACCCGGAAAGCGCGGAGGGGACTGCCAGGCTAGAGGACGGGAGAGGAGCGCGGAATTCCCAGTGTAGCGGTGAAATGCGTAGATATTGGGAGGAACACCGGTGGCGAAGGCGGCTCTCTGGACTGCCACTGACACTGAGGCGCGAAAGCTAGGGGAGCAAACGGGATTAGATACCCGAGTAGT
>denovo10267 .6.9._270330
TACGGAGGGTGCGAGCGTTGTTCGGAATCACTGGGCGTAAAGGGCGTGTAGGCGGTCCGCTAAGTCTGATGTGAAAGCCCGGGGCTCACCCCCGGAAGTGCATTGGAAACTGGCGGACTCGAGTCCGGGAGAGGAGGGTGGAATTCCTGGTGTAGCGGTGAAATGCGTAGATATCGGGAGGAACACCTGTGGCGAAGGCGGCCCCCTGGCCCGATACTGACACTGATACGCGAAAGCGTGGGGAGCAAACAGGATTAGATACCCCAGTAGT
>denovo10268 .4.1._247077
TACGTAGGATGCGAGCGTTGTCCGGAATCACTGGGTGTAAAGGGAGCGCAGGCGGGTTGGTAAGTCAGTGGTGAAATTCTCAGGCTTAACCTGGGGACTGCCACTGATACTGCTGATCTTGAGTGCAGAAGAGGTGGATGGAATTCTTGGTGTAGCGGTGAAATGCGTAGATATCAAGAGGAACACCAGCGGCGAAGGCGGCTCACTGGGCTCCACCTGACGCTGAGGCGCGAAAGCGTGGGGAGCGAACCGGATTAGATACCCGGTAGT
>denovo10269 .3.9._207453
TACGGAGGGTGCGAGCGTTGTTCGGAATCACTGGGCGTAAAGCGCGTGTAGGCGGTCCGTTAAGTCTGATGTGAAAGCCCGGGGCTCACCCCCGGAAGGGCATTGGAAACTGACGGACTCGAGTCCCGGAGAGGAGGGTGGAATTCCTGGTGTAGCGGTGAAATGCGTAGATACTGGGAGGAACACCGGTGGCGAAGGCGGCCACCTGGACGGGTACTGACGCTGAGGGACGAAAGCGTGGGGAGCAAACAGGATTAGAAACCCTAGTAGT
>denovo1027 .1.6._321215
TACCCGCTCCCCGAGTGGTGGGGGCTTTTACTGAGCTTAAAGCGCCCGTAGCCGGTCATGCGTGTCTCCAGTTAAATCCAGCAGCCTAACTGCTGGGCCGCTGGAGATACTGTATGACTTGGAGGCGGGAGAGGCTACCGGTAGTCCCGGGGTAGGAGTGAAATCCACTGATCCCGGGAGGACCACCAGTGGCGAAGGCGGCCGCCCAGAACACGCCCGACGGTGAGGGACGAAAGCTGGGGGAGCAAACGGGATTAGATACCCTAGTAGT
>denovo10270 .4.3._257960
GACGGAGGGTGCAAGCGTTGCTCGGACTCATTGGGCGTAAAGGGTGCGTAGGCGGCCTGGTCAGTCTGCTGTGAAAGCCCCGGGCTCAGCCCGGGAAGGGCGGCGGATACTGCCAGGCTAGAGTGCCGGAGGGGAGAGTGGAATTCCTGGTGTAGCGGTGAAATGCGTAGAGATCAGGAGGAATACCGGTGGCGAAAGCGGTCATCTGGCCCACAACTGACGCTCAGGGACGAAAGCGTGGGGAGCAAACAGGATTAGATACCCGTGTAGT
>denovo10271 .5.3._16508
TACGTAGGGGCAAGCGTTGTCCGGATTCACTGGGCGTAAAGAGCGCGTAGGCGGTCTGTTAAGTCGGGAGTGAAATCCAACGGCTCAACCGTTGGACGTCTCCCGATACTGTTTATCTTGAGTGCGGAAGAGGGTGATGGAATTCCTGGTGTAGCGGTGAAATGCGTAGATATCAGGAAGAACACCGGTGGCGAAGGCGGTCACCTGGTCCGCAACTGACGCCCAGAGCGCGAAAGCGTGGGGAGCAAACAGGATTAGATACCCTGGTAGT
>denovo10272 .3.7._339570
TACGTAGGTGGCAAGCGTTGTCCGGAATGATTGGGCGTAAAGGGCGCGCAGGCGGGTCGTTAAGTCTGATGTCTAAGAGCGGGGCTCAACCCCGTATAGGCGTTAGAAATTGAAGATCTTGAGTGCAGGAGAGGAAAGTGGAATTCCCAGTGTAGCGGTGAAATGCGTGGAGATCGGGAGGAACACCAGTGGCGAAGGCGGCTTTCTGGGCCTATCCTGACGCTGAGGAGCGAAAGCGTGGGAGCAAACCGGATTAGAAACCCCTGTAGT
>denovo10273 .6.5._198595
TACGTAGGGTGCGAGCGTTAATCGGAATTACTGGGCGTAAAGCGTGCGCAGGCGGCGTCGCAAGTCAGGCGTGAAAGCCCCGGGCTTAACCTGGGAATGGCGCTTGAAACTACGACGCTCGAGTGCGGCAGAGGGAGGTGGAATTCCACGTGTAGCGGTGAAATGCGTAGATATGTGGAGGAACACCGATGGCGAAGGCAGCCTCCTGGGCTGACACTGACGCTCATGCACGAAAGCGTGGGGAGCAAACAGGATTAGATACCCGTGTAGT
>denovo10274 .2.1._301381
AACGTAGGTGGCAAGCGTTATCCGGATTCACTGGGCGTAAAGCGCCTGCAGGCGGTCTTGTAAGTGGGATGTGAAATCTCCTGGCTCAACTGGGAGGGGCCATTCCATACTGCGAGGCTGGAGGACAGAAGAGGGAAGCGGAATTCCCGGTGTAGTGGTGAAATGCGTGGATATCGAGAGGAACACCGGTGGCGAAGGCGGGTCCTTGGACAATTCCTGACGCTGAGGCACGAAAGCTAGGGGAGCAAACAGGATTAGAAACCCTAGTAGT
>denovo10275 .2.2._365044
TACGTAGGGTCCGAGCGTTGTCCGGAATCACTGGGTGTAAAGGGCGCGCAAGCGGGTGAATAAGTCGGTGGTGAAAGCTGTTCGCTCAACGGACAAACCGCCGCCGATACTGTTCATCTTGAGTGCGGGAGAGGGTGATGGAATTCCTGGTGTAGCGGTGAAATGCGTAGATATCAGTCGGAACACCGGTGGCGAAGGCGGCTTCTTGGGCCGCTCCTGACGCTGAGGCGCGAAAGCCAGGGGAGCGAACGGGATTAGAAACCCCGGTAGT
>denovo10276 .6.4._1802
TACGTAGGGGGCAAGCGTTGTCCGGATTTACTGGGTGTAAAGGGTGCTCAGGTGGCCGGGTAAGTCAGATGTGAAATCTCAAGGCTTAACCTTGAAACTGCATTTGATACTGCTCGGCTTGTGTGCGGAAGAGGTTGATGGAATTACGGGTGTAGCAGTGAAATGCGTAGATATCCGTAAGAACACCAATGGCGAAGGCAGTCAACTGGTCCGCTACAGACACTCAAGCACGAAAGCGTGGGGAGCAAACAGGATTAGAAACCCCAGTAGT
>denovo10277 .6.7._385067
GACGGAGGGTGCAAGCGTTGTTCGGAATTACTGGGCGTAAAGCGCGTGTAGGTGGTCCGTTAAGTCATGTGTGAAAGCCCCCAGCTCAACTGGGGAATGACGCATGAAACTGGCGGACTCGAGTACGGGAGAGGGGGGTGGAATTCCCGGTGTAGCGGTGAAATGCATAGATATCAGGAGGAACACCGGTGGCGAAGGCGAGCATCTGGGCCGCTACTGACGCTGAGGCGCGAAAGCTAGGGGAGCAAACCGGATTAGAAACCCTAGTAGT
>denovo10278 3.0.ln_435216
TACGTAGGTGGCAAGCGTTGTCCGGAATTATTGGGCGTAAAGCGCGCGCAGGCGGTTTCTTAAGTCTGATGTGAAAGCCCCCGCCGTCAACCGGGACGGGGTCGATTGGTAACGTAGGGAACGGTTAGTAGTGCAGAAAGAAGGAGGAGTGGAAGTTACCTACCGTGTAGCGGTGGAAATAGCGTAGAGATGTGGAGGAACGACCA
>denovo10279 .6.6._26496
TACGTAGGGAGCAAGCGTTGTCCGGAATCACTGGGCGTAAAGAGCTCGTAGGCGGGGGCGCACGTCTCAGAGGAAATCTCACGGCTCAACCGTGGGGCTTTCTGAGATACGGCGCTTCTTGAGTGCAGGAGAGGGAAGTGGAATTCCCGGTGTAGCGGTGAAATGCGTAGATATCGGGAGGAACACCAGTGGCGAAGGCGGCTTCCTGGCCTGCTACTGACGCTGAGGAGCGAAAGCGTGGGGAGCAAACGGGATTAGATACCCGGGTAGT
>denovo1028 .1.7._147502
TACCCGCGGCCCGAGTGGTGGTCATTATTATTGAGCCTAAAGCGTCCGCAGCCGGTTTGGTAGATGCCTGGGTAAATCGAATCGCTTAACGATCCGAATTCCGGGTAGACCGCCAAACTTGGGACCGGGAGAGGTTGGAGGTACTTCTGGGGTAGGGGTAAAATCCTATAATCCCGGGAAGACCACCAGTGGCGTAGGCGGTCGGCTAGCACGCGCTCGACAGTGAGGGACGAAAGCTGGGGTAGCGAACCGGATTAGAAACCCGGGTAGT
>denovo10280 .4.3._304489
TACGGGGGGAACAAGCGTTGTTCGGAATTACTGGGTTTAAAGCGCGTGTAGGCGGGAAGGCAAGTCCGGTCGTGAAATCCCCCGGCTTAACCGGGGAACTGCGTTGGAAACTGCCTTTCTAGAGTGCGGAAGAGGAAAGTGGAATTCCCGGTGTAGCGGTGAAATGCGTAGATATCGGGAAGAACACCGGTGGCGAAGGCGGCTTTCTGGTCCGTAACTGACGCTGAGACGCGAAGGCTAGGGGAGCAAACAGGATTAGAACTCGAGTCTCCNGATGCACGAGCACAGGAGGAGAG
>denovo10281 .6.8._262390
GACGTAGGGGGCAAGCGTTGTCCGGATTCACTGGGCGTAAAGCGCGCGTAGGCGGCTCAGTCAGTCGGTTGTGGAAGCCCCGGGCTCAACCCGGGAATGGCGACCGAAACTGCTGAGCTGGAGTGCGGCAGGGGGTGCTGGAATTCCCGGTGTAGCGGTGAAATGCATAGATATCGGGAGGAACACCGGTGGCGAAGGCGGGCACCTGGGCCGCCACTGACGCTGAGGCGCGAAAGCTAGGGGAGCAAACCGGATTAGATACCCCAGTAGT
>denovo10282 .3.6._109431
GACGTAGGGCGCAAGCGTTGTCCGGATTTACTGGGCGTAAAGCGCGTGTAGGCGGCCTGCTAAGTGGCGTGTGAAAGCCTCCGGCTCAACCGGAGGGGGCCGCGCCAAACTGGCGGGCTTGAGGGCGGCAGAGGGTGATGGAATTCCCGGTGTAGCGGTGAAATGCGTTGAGATCGGGAGGAACGCCGGTGGCGAAGACGGCTCTCTGGACCGCATCTGACGCTGAGACACGAAAGCGTGGGGAGCAAACAGGATTAGATACCCTTGTAGT
>denovo10283 3.20.al.plus.m_445243
CCCCAGCGCCACAAGTGGGAACCGACGTTTATTGGGTCGTAAAGACATCCGTAGTCGGTTTGGTCAAATAGCCCTCGTGAAATACGCATCGCTTAACGGTGCGGCGTGCAGGGTAGACTACCAAACTAGGGACCAGGAAAGGAAAGCGATATTTCTGAGGGAGCGGTAAAATAGTTATAATCTCAGAAGGATCACCAATGGCGAAGGCAGCTTTCTAGAATGGATCCGACGATGAGGGATGAAAGCTAGGGGAGCGAACGGGATTAGATACCCCCTGTAGT
>denovo10284 .1.12._4457
CACGTAGGAGGCGAGCGTTATCCGGATTTATTGGGCGTAAAGCGCGCGCAGGTGGCTTCGTAAGTCGGACGTGAAAGCCCCTGGCTCAACTAGGGGAGGCCGTTCGATACTGCGGGGCTTGAGGTCGGGAGAGGGGTGTGGAATTCCCGGTGTAGTGGTGGAATGCGTAGATATCGGGAGGAACACCGGTGGCGAAGGCGGCCTCCTGGGCCTCTCCTGACGCTGAGGCGCGAAAGCGTGGGGAGCAAACCGGATTAGATACCCGAGTAGT
>denovo10285 .4.3._239180
AACGTAGGTGGCGAGCGTTATCCGGATTTACTGGGCGTAAAGGGTGTGCAGGCTGCGCCGCAAGTGGTGTATGAAAGGGCTCGGCTCAACCGGGCTAGGTTATGCCAGACTGCGGGGCTAGAGAGCGAGAGCGGGACGTGGAATTCCGGGTGTAGTGGTGAAATGCGTAGAGATCCGGAGGAACGCCGGTGGTGAAGACGGCTCTCTGGACCGCACCTGACGCTGAGACACGAAAGCGTGGGGAGCAAACAGGATTAGATACCCTGGTAGT
>denovo10286 .3.9._142439
TACGGAGGGTGCGAGCGTTAATCGGAATTACTGGGCGTAAAGCGTCCGTAGGCGGCTTGTTAAGTCTGATGTGGAAGCCCTGGGCTTAACCTGGGAACGGCATTGGATACTGGCGAGCTAGAGTTCGGTAGAGGGTGGTGGAATTCCCGGTGTAGCGGCGAAATGCGTAGAGATCGGGAGGAACACCGGTGGCGAAGGCGGCCACCTGGACCGAGACTGACGCTGAGGGACGAAAGCGTGGGGAGCAAACAGGATTAGAACGTACGGTCTCGNGANGCACGAGCACAGGAGGAG
>denovo10287 1.20.al_444323
CGTAGGAGGCGAACGTTATCCGGATTTACTGGGCGTAAAGCGCGCGAAGGCGGCTTCGCAAGTCGGGCGTGAAATCTCCCGGCTCAACTGGGAGGGCCGTTCGATACTGCGAGGCTTGAGTGCCGGAGGGGAGAGTGGAACGGTGCAAGTAGCGGTGAAATGCGTAGATATGCATCGGAACACCGGTGGCGAAGGCGGCTCTCTGGACGGTCACTGACGCTGAGGGACGAAAGCCAGGGGAGCAAACGGGATTAGATACCCGCGTAGT
>denovo10288 .5.5._286951
AACGTAGGAGACGAGCGTTATCCGGATTTACTGGGCGTAAAGCGTGTGCAGGCGGCCTGACAGGTCGGGCGTGAAAGCCCCCGGCTCAACCGGGAGGGTGCGCCGGAAACTGCCGGGCTGGAGGGCGGGAGAGGAGAGTGGAATTCCCGGTGTAGCGGTGAAATGCGTAGAGATCGGGAGGAACGCCAGTGGCGAAGGCGGTCACCTGGGCCGTCCCTGACGCTGAGACGCGAAAGCTGGGGGAGCGAACGGGATTAGAAACCCGGGTAGT
>denovo10289 .5.1._230551
GACGGAGGGTGCAAGCGTTGCTCGGACTCATTGGGCGTAAAGGGCGTGTAGGCGGCCCGTTGAGTCCGCTGTGAAATCTCTCGGCCTAACCGGGAGGGGTCAGCGGATACTGGCGGGCTAGAGGAGGGCAGAGGAAGGCGGAATTCCCGGTGTAGCGGTGAAATGCGTAGATATCGGGAGGAATACCAGTGGCGAAGGCGGCTTTCTGGGCCTATCCTGACGCTGAGGAGCGAAAGCGTGGGGAGCAAACCGGATTAGAAACCCCGGTAGT
>denovo1029 .6.10._43141
GACGTAGGGGGCGAGCGTTGTCCGGATTTACTGGGCGTAAAGCGCGTGCAGGCGGTTCGTTAAGTCCCGTGTGAAAGCCTCCGGCTCAACCGGAGAACGCCGCGGGAGACTGGCGAGCTTGAGGGCGGTAGAGGGTGATGGAATTCCCGGTGTAGCGGTGAAATGCGTAGATATCGGGAGGAACACCAGTGGCGAAGGCGGCTCTCTGGCCTAATCCTGACGCTGAGGCGCGAAAGCCAGGGGAGCAAACGGAATTAGAAACCCCAGTAG
>denovo10290 3.20.e_412057
GACAGAGGTCCCAAGCGTTGTTCGGATTCACTGGGCGTAAAGGGTGCGTAGGCGGCGCGGTAAGTCACTTGTGAAATCTCTGAGCTTAACTCAGAACGGCCAAGTGATACTGCTGTGCTAGAGTGCGGAAGAGGCAACCGGAATTCTTGGTGTAGCGGTGAAATGCGTAGATATCAAGAGGAACACCTGAGGCGAAGGCGGGTTGCTGGGCCGACACTGACGCTGATGCGCGAAAGCCAGGGGAGCAAAAC
>denovo10291 .6.9._326458
GACGGAGGGTGCAAGCGTTGTTCGGAATTACTGGGCGTAAAGCGCGTGTAGGTGGTCCGTTAAGTCATGTGTGAAAGCCCCCAGCTCAACTGGGGAATGACGCATGAAACTGGCGGACTCGAGTACGGGAGAGGGGGGTGGAATTCCCGGTGTAGCGGTGAAATGCGCAGATATCGGGAGGAACACCAGTGGCGAAGGCGGTCTCCTGGGCCGGCCCTGACGCTGAGGAGCGAAAGCTGGGGGAGCGAACAGGATTAGATACCCCNGTAGT
>denovo10292 .7.1._68458
AACGTAGGAGACGAGCGTTATCCGGAATTACTGGGCGTAAAGCGCGTGCAGGCGGGTCGACAAGTTCGTCGTGAAAGCGCCTGGCTCAACCGGGCGAGGTCGAGGGATACTGTCGGTCTGGAGTGCGAGAGAGGGACGTGGAATTCCGGGTGTAGTGGTGAAATGCGTAGATATCGGGAGGAACACCAGCGGCGAAGGCGGCCGACTAGTTTGGAACTGACGCTGAGGGACGAAAGCGTGGGGAGCAAACCGGATTAGAAACCCGGGTAGT
>denovo10293 .3.9._116336
TACGTAGGGGGCGAGCGTTGTCCGAAGTTACTGGGCGTAAAGCGCGCGTAGGCGGGCTGGTAAGTCGGGAGTGAAAGGCTCGGGCTCAACCGGAGCAGTGCTTCCGAAACTGCCAGTCTTGAGGGCGGTAGGGAGAAGTGGAATGGCTGGTGTAGCGGTGAAATGCGTAGATATCGGGAGGAACACCAGTGGCGAAGGCGGCTTTCTGGGCCTATCCTGACGCTGAGGAGCGAAAGCGTGGGGAGCAAACCGGATTAGAAACCCGGGTAGT
>denovo10294 .3.6._296637
TACGAAGGCGTCAAGCGTTATCCGGATTTATTGGGCGTAAAGGGTCTTCAGGTGGTTTTGTTAGTCCGATGTTAAATCCCGGTGCCCAACGCCGGGGCCGCATCGGGTACGGCAAAACTAGAGGTGCGGAGAGGTAAGCGGAACTCACGGTGTAGCGGTGAAATGCGTTGATATTGTGGGGAACACCGGTGGCGAAAGCGGCTCTTTGGGGCTCAACTGACGCTGAGGCACGAAAGCTAGGGGAGCAAACGGGATTAGAAACCCTTGTAGT
>denovo10295 .1.10._33112
AACGTAGGAGGCGAGCGTTATCCGGATTCACTGGGCGTAAAGCGCGTGCAGGTGGTGCTTTAAGTTGGGCGTGAAATCTCCCGGCTTAACTGGGAGAGGCCATTCGATACTGCGGGGCTTGAGATTGGGAGAGGGGTGCGGAATTCCCGGTGTAGTGGTGGAATGCGTAGATATCGGGAGGAACACCAGTGGCGAAGGCGGCACCCTGGCCCACATCTGACGCTGAGGTGCGAAAGCGTGGGGAGCAAACAGGATTAGATACCCGAGTAT
>denovo10296 .1.8._289172
GACGTAGGAGGCAAGCGTTGTCCGGAATTATTGGGCGTAAAGCGCGGGTAGGCGGTTTGGTAAGTCGAATGTGAAATCCCTGGGCTCAACTCAGGAACGGCGTTCGAAACTGCCAGACTGGAGTGCGGTAGGGGGCGCTGGAATTCCTGGTGTAGCGGTGAAATGCATAGATATCAGGAGGAACACCGGTGGCGAAGGCGGGCGCCTGGGCCGCGACTGACGCTGAGCCGCGAAAGCTAGGGGAGCAAACCGGATTAGATACCCGTGTAGT
>denovo10297 .5.5._288666
TACGTAGGTGGCAAGCGTTGTCCGGATTTACTGGGCGTAAAGCGTGTGCAGGCGGCTCGGCAGGTCGGGCGTGAAAGCCCCCGGCTCAACTGGGGGAGGCCGTCCGAAACCGTCGGGCTTGAGCACCGGAGAGGGACGTGGAATTCCCGGTGGAGCGGTGAAATGCGTAGAGATCGGGAGGAACGCCGGTGGTGAAGACGGCTCTCTGGACCGCACCTGACGCTGAGACACGAAAGCGTGGGGAGCAAACAGGATTAGATACCCGAGTAGT
>denovo10298 .7.1._259390
TACGGAGGGGGCCAGCGTTGCTCGGAATTATTGGGCGTAAAGGGCGCGTAGGCGGCCAGGTAAGTTTGATGTGAAATCCCACGGCTTAACCGTGGAATTGCATCTTATACTGCCCGGCTTGAGTCTGGGGGAGGGAAGTGGAATTCCCGGTGGAGCGGTGAAATGCTTAGATATCGGGAGGAACACCCGAGGCGAAGGCGGATCACTGGCTGCCAACTGACGCTGAGGCGCGAAAGCGTGGGGAGCAAACAGGATTAGAAACCCCGGTAGT
>denovo10299 1.20.al_436117
TACGTAGGATGCGAGCGTTATCCGGATTTACTGGGCGTAAAGCGTCTGTAGGTGGTTTTGTGCGTTGGATGCCAAATCTCTGTGCTTAACGCAGAGCCGGTGTCCAATACGGCAAAACTTGAGGGAACTAGAGGGTGATGGAATTCCCGGTGTAGCGGTGAAATGCGTAGATATCAGGAGGAAGGCCGGTGGCGAAGGCGGCCCTCTGGGTAATGACTGACGCTGAGGCGCGAAAGCGTGGGGAGCAAACAGGATTAGATACCCGTGTAGT
>denovo103 3.20.m_403815
TACGTAGGGGCGACGCGTTGTTCGAACGTTAACTTGGCGGTAAAGACGCGCGTAGGCGGGGCGGTAAGTGAGAGGTGAAAGGACTTGGGCGTCAACCTGATGCAGCGCCTCTCAGACTGCGTCTCTTGAGGGAGGTAGAGAGAAGTGGAATGGCTGGTGTAGCGGTGAAATGCGTAGATATCAGTCGGAACACCGGTGGCGAAGGCGGCTTCTTGGGCCTTACCTGACGCTGAGGCGCGAAAAGCCAGGGGAGCGAACGGGATTAGATACCCGCGTAGT
>denovo1030 .7.1._199085
GACGAACCTTGCAAACGTTATTCGGAATCACTGGGCTTAAAGGGTGCGTAGGCGGTGCGGAAAGTTGGGTGTGAAATCCCTCAGCTTAACTGAGGAACTGCGCTCAAAACTACCGTGCTCGAGGGAGATAGAGGTGAGCGGAACTTAGGGTGGAGCGGTGAAATGCGTTGATATCCTAAGGAACACCGGTGGCGAAAGCGGCTCACTGGATCTCTTCTGACGCTGAGGCACGAAAGCTAGGGGAGCAAACGGGATTAGAAACCCCTGTAGT
>denovo10300 3.20.e_415884
TACGGAGGGTGCGAGCGTTGTCCGGAATCACTGGGTGTAAAGGGCAGGTAGGCGGGCCGATAAGTCGGATGTGAAAACCCCGTGGCTTAAACCCGGGGCCGGCATTTCGAAACTGTTGGTCTTGAGTGCGGAAGAGGGAGATGGGAAATTTCCTGGTGTAAACGGTGAAAATGTGTAGATATCAGGAAGAACACCGGTGCGAAG
>denovo10301 .2.4._124889
AACGTAGGAGGCAAGCGTTATCCGGAATCACTGGGCGTAAAGCGTTCGTAGGCGGTTTGGCAAGTCAGGGGTGAAATTTGCGAGCTCAACTCGGAAACTGCCTCTGATACTACCAGACTTGAGCGCGTCAGAGGGTGGTGGAATTCCCGGTGTAGCGGTAAAATGCGTAGATATCGGGAGGAACACCAGTGGCGAAGGCGGCCACCTGGGGCGTTGCTGACGCTGAGGCGCGAAAGCTAGGGGAGCAAACAGGATTAGAACGTACCACGTG
>denovo10302 .7.6._353685
GACAGAGGGGGCAAGCGTTGCTCGGAATTACTGGGCGTAAAGGGCGCGTAGGCGGGGCAGCAAGTCGGTCGTGAAAGCCTCCGGCTCAACCGGAGAATGTCGGTCGATACTGCCGTCCTTGAGGGTAGCAGAGGAGACTGGAATTCCCGGTGTAGCGGTGAAATGTGTAGAGATCGGGAGGAACACCGGTGGCGAAGGCGGGTCTCTGGGCTACTCCTGACGCTGAGGCGCGAAAGCTAGGGGAGCGAACGGGATTAGAAACCCTGGTAGT
>denovo10303 .3.8._256124
TACGTAGGGGGCAAGCGTTGTCCGGAATTATTGGGCGTAAAGCGCGCGCAGGCGGTACTATAAGTCAGATGTGAAAGGCTGAGGCTCAACCTCAGAGCTGCAACTGAAACTGTAGAACTGGAGTGCAGGAGAGGAGAGTGGGATTCCCGGTGTAGCGGTGGAATGCGTAGAGATCGGGAGGAACACCAGTGGCGAAGGCGGCTCTCTGGCCTGCAACTGACGCTGAAGCGCGAAAGCGTGGGTAGCGAACAGGATTAGATACCCCGGTAGT
>denovo10304 3.20.al.plus.m_444954
ACGTAGGAGGCGAGCGTTATCCGGATTTACTGGGCGTAAAGCGCGCGTAGGCGGTCGGTCAAGTCAGATGTTAAAGCCCTTCGGCTCAACTAGGGAGTCATTTGATACTGTCCGGCTTGAGGGTGAGAGAGGAGAGTGGAATTCCCGGTGTAGCGGTGGAATGACGTAGAGATCGGGAGGAACACCGAGTGGCGAAGGCGGCCCCTGGCCGTACCTGGACGCTAATACGCGAAAGCTAGGGGAGCGAACGGGATTAGGATACCCGT
>denovo10305 .3.7._46379
TACGAGGGGGGCGAGCGTTGTTCGGAATCACTGGGCGTAAAGCGTGCGTAGGCGGTCATAAAAGTTAGGAGTGAAAGCCCCAGGCTCAACTTGGGAATTGCTCTTAATACTGCATGGCTCGAATTCGGGAGAGGATAGCGGAATTGTCAGTGTAGCAGTGAAATGCGTAGATATTGACAGGAACACCGGTGGCGTAAGCGGCTATCTGGACCGACATTGACGCTGAGGCACGAAAGCGTGGGGATCAAACAGGATTAGAAACCCGTGTAGT
>denovo10306 .2.4._269006
TACAGAGGTCCCAAGCGTTGTTCGGATTCACTGGGCGTAAAGGGTGCGTAGGCGGCCGGGTAAGTCCGGGGTGAAAGCCTCGGGCTCAACTCGAGAATGGCGACCGAAACTGCCAGGCTCGAGTGCGGTAGGGGATGCTGGAATTCCTGGTGTAGCGGTGAAATGCATAGATATCAGGAGGAACACCGGTGGCGAAGGCGGGCATCTGGGCCGCTACTGACGCTGAGGCGCGAAAGCTAGGGGAGCAAACCGGATTAGAAACCCGGGTAGT
>denovo10307 .1.3._93563
TACGTAGGGACCGAGCGTTGTCCGGAATCATTGGGTGTAAAGGGTCCGCAGGCGGATGTGTAAGTCGGAGGTGAAATCTTCCCGCTCAACGGGAAAACTGCTTTCGATACTGCACGTCTTGAGTACGGGAGAGGGTGGTGGAATTCCTGGTGTAGCGGTGAAATGCGTAGATATCTGGAGGAACACCCGTGGCGAAGGCGGCTCTCTGGCCTGCGACTGACGCTGAGGCGCGAAAGCTGGGGGAGCGAACGGGATTAGATACCCTTGTAGT
>denovo10308 1.0.ln_414806
GACAGAGGATGCGAGCGTTATCCGGAATCACTGGGCGTAAGGGCGCCTAGGCGGCCTTGCATGTCTGGGTGAAATCCCTCGGCTCAACTGGGGAGGTCCTCGGAACTAGTAGGCGTGGGCCGACGAGAGGGAGGCGGAACTTCTAGAGTAGCGGTGAAATAGCGCAGATACTAGAAGGTACCTCGATAGCGAAGGCAGCTCCCTGGTCTGGTGCCGACGCTGACGCGCGAAAGACGTGGGGAGGCAAG
>denovo10309 .6.7._118534
TACGGAGGGGGCGAGCGTTGCTCGGACTTACTGGGCGTAAAGGGTCCGTAGGTGGCTTTGTAAGTTAGATGTGAAATCTCAGGGCTCAACCCTGAAATTGCATCTAAGACTGCGGAGCTAGAGTTCGGAAGAGGTTGGCGGAATTCCCGGTGTAGCGGTGAAATGCGTAGATATCGGGAGGAACACCGGTGGCGAAGGCGGTCACCTGGTCCGCAACTGACGCCCAGAGCGCGAAAGCGTGGGGAGCAAACAGGATTAGAAACCCGTGTAGT
>denovo1031 .3.7._357947
TACGTAGGGGGCAAGCGTTGTTCGGAATTACTGGGCGTAAAGGGCGCGTAGGCGGCTCTTCAAGTCGGGCGTGAAATCTCCGGGCTTAACCCGGAAGGGTCGTCCGATACTGTTGAGCTAGAGTGTGGAAGAGGCTACTGGAATTCCGTGTGTAGCGGTGAAATGCGTAGATATACGGAGGAACGCCGGTGGTGAAGACGGCTCTCTGGACCGCACCTGACGCTGAGACGACGAAAGCGTGGGGAGCAAACAGGATTAGAAACCCTAGTAGT
>denovo10310 .5.6._55123
TACGTAGGGGGCGAGCGTTGCTCGGATTTACTGGGCGTAAAGAGCGCGTAGGCGGCCAGGGAAGTCCGGTGTGAAATTCCGCGGCTCAACCGAGGATCCGCACTGGAAACTCCCTGGCTTGAGTCCAGGAGAGGAGGGTGGAATTCCCGGTGTAGCGGTGAAATGCGTAGATATCGGGAGGAAGGCCGGTGGCGAAGGCGGTGCTCTGGAACGTTCCTGACCCTGAGGTTCGAAAGCGTGGGGAGCAAACAGGATTAGAAACCCTGGTAGT
>denovo10311 .3.2._213961
AACGTAGGTGACGAGCGTTATCCGGATTTACTGGGCGTAAAGCGCGTTCAGGCGGCGTGGCAAGTCGGGCATTAAATCTCCCGGCCTAACCGGGAGGGGCTGTCCGATACTGCTGGGCTTGAGGGCGGTAAAAGGTGGCGGAATTCCGCATGTAGTGGTGAAATGCGTAGATATCTGGAGGAACACCGGTGGCGAAGGCGGCATCCTGGACCGGCATTGACGCTGAGGCGCGAAAGCCAGGGGAGCAAACGGGATTAGAAACCCCGGTAGT
>denovo10312 1.0.ln_461666
TACGTAGGAGGCTAGCGTTATCCGGATTTATTGGGCGTAAAGGGGATGCAGGTGGCCTTTCAAGTCCGGGGTGAAATCTCCCGGCTTAACCGGGAGAAGTCTTCGGATACTGGAAGGCTTGAGGGCAGCAGAGGGAGGTGGAATTCCCGGTGTAGCGGTGAAATGCGTAGATATCGGGAGGAACACCAGTGGCGAAGGCGGTTCTCTGGACGACAACTGACGCTGAGGGACGTAAAGCCAGGGGAGCGAACGGGATTA
>denovo10313 3.20.al.plus.m_409225
TACGTAGGTGGCGAGCGTTGTCCGGATTTACTGGGCGTAAAGAGCCCGCAGGCGGCCCGCTAAGTTTCAGGTGAAATCTCCCGGCTCAACTGGGAGAGGTCCTTGGATACTGGCAAACTTGAGGGATGCAGAGGAAAGTGGAATTCCCGGTGTAGTGGTGATATGCGTAGATATCGGGAGGAACACCAGTGGCGAAGGCGGCTTTCTGGGCATTACCTGACGCTGAGACGCGAAAGCGTGGGGAGCGAACCGGATTAGATACCCCTGTAGT
>denovo10314 .8.1._248274
TACGTAGGGTGCAAGCGTTGTCCGGATTCACTGGGTGTAAAGGGCGCGTAGGCGGGCGGGCAAGTCCGGGGTGAAAGCCCCCAGCTCAACTGGGGAAGTGCCTTGGATACTGCCGGTCTGGAGGGAGGTAGGGGCGTGCGGAACTTCCGGTGGAGCGGTGAAATGCGTAGATATCGGAAGGAACACCGGTGGCGAAAGCGGCGCGCTGGACCTCTACTGACGCTGAGGCGCGAAAGCCAGGGGAGCAAACGGGATTAGATACCCGAGTAGT
>denovo10315 .5.3._315459
GACGTAGGGGGCCAGCGTTGCTCGGAATTACTGGGCGTAAAGGGTCTGTAGGCGGTGTGGCAAGTCGGGAGTGAAATGCTGAGGCTTAACCTCAGCGCTGCTTCCGAAACTGCCATGCTGGAGTGTGGGAGAGGCGAGTGGAATTGCCGGTGTAGCGGTGAAATGTGTAGAGATCGGGGGGAACACCGGTGGCGAAGGCGGGTCTCTGGGCTACTCCTGACGCTGAGGCGCGAAAGCGTGGGGAGCAAACGGGATTAGATACCCTGGTAGT
>denovo10316 .3.10._44250
TACGTAGGGGGCGAGCGTTGTCCGAAGTTACTGGGCGTAAAGCGCGCGTAGGCGGGCTGTTAAGTCAGATGTGAAATCTCCGCGGCTCAACCGGGAAAGTGCATCTGAGACTGGCAGTCTTGAGCTGTGGAGAGGGAAGTGGAATTCCTGGTGTAGCGGTGAAATGCGTAGATATCAGGAGGAACACCCGTGGCGAAGGCGGCTTCCTGGCCACAAGCTGACGCTGAGGTGCGAAAGCCAGGGGAGCGAACGGGATTAGAAACCCCAGTAGT
>denovo10317 .5.6._148487
TACGTAGGTGGCGAGCGTTGTCCGGATTTACTGGGCGTAAAGCGTGCGTAGGCGGTTAGGTCAGTTGGGTGTGAAAGGTTGGGGCTTAACCCTAACATTGCACCCAATACTGCCTGGCTTGAGTACCGGAGAGGAGAGCGGAATTCCCAGTGTAGCGGTGAAATGCGTAGATATTGGGAGGAACACCGGTGGCGAAGGCGGCTCTCTGGACTAGTACTGACGCTGAGGCGCGAAAGCTAGGGGAGCAAACGGGATTAGAAACCCTGGTAGT
>denovo10318 .8.1._31463
GACGGAGGATGCAAGCGTTATCCGGAATTATTGGGCGTAAAGCGTATGTAGGTGGCTTGCCAAGTCCTTTGTCAAAGCGTGGAGCTTAACTCCATAACGGCGAGGGAAACTGGTAGGCTAGAGTACAGTAGGGGTAGGAGGAATTCCCGGTGTAGCGGTGAAATGCGTAGATATCGGGAAGAACACCAGTGGCGAAAGCGTCCTACCAAGCTGTAACTGACACTGAGGTACGAAAGCTAGGGGAGCGAATGGGATTAGATACCCCGGTAGT
>denovo10319 3.20.al_413206
TACGTAGGTGGCGAGCGTTGTCCGGATTTACTGGGCGTAAAGAGCGCGCAGGCGGTCGGCCAAGTCGAGTGTGAAAGCCCCCGGCTCAACTGGGGAGGGTCACTCGATACTGGCCGACTCGAAGGCGGGAGAGGGAAGCGGAATTCCCGGTGTAGCGGTGAAATGCGTAGATATCGGGAGGAACACCCGTGGCGAAGGCGGGTTACTGGGCCGCAACTGACGCTGAGACGCGAAAGCGTGGGGAGCAAACAGGATTAGATA
>denovo1032 .3.10._330377
TACGTAGGTGGCGAGCGTTGTCCGGATTTACTGGGCGTAAAGAGCGCGCAGGCGGTCGGCCAAGTCGAGTGTGAAAGCCCCCGGCTCAACTGGGGAGGGTCACTCGATACTGGCCGACTCGAAGGCGGGAGAGGGAAGCGGAATTCCCGGTGTAGCGGTGAAATGCGCAGATACTGGAAGGTACCTCGATAGCGAAGGCAGCCTCCTGGCCGAGTGCTGACGCTGAAGCGCGAAAGCGTGGGGAGCAAACCGGATTAGAAACCCGGGTAGT
>denovo10320 1.20.e_438077
TACCAAGCTCTCCGAGTGGTGGGGATGTTTATTGGGCCTGAAGCATCCGTAGCTGGCTGAGCAAGTTCTCCGGTTAAATCCAGCGATTTAATCGTTGGACTGCGGAGGATACTGTTCGGCTAGGGGGCGGGAGAGGCCGACGGTATTCTCGGGGTAGGGGTGAAATCCTATAATCCCGGGAAGACCACCAGTGGCGAAGGCTGTCGGCTAGAACGCGCCCGACGGTGAGGGATGAAAGCTTGGGGGGA
>denovo10321 1.20.e_407535
TCCCAGCGGCCCTAGTGGGAGTCACTTTATGGGTCTAAACATTCGTAGCCTGCTTTTAAGTTCTGTTAAATCATTGCTCTTCAGGCAATGGCTGCAAGAATACTGGAAAGCTAGGGACTGGGAGCGTGATGAGTACATTTAAGGTAGCGGTAAAAATGTTTTAANCTTAGATGGACTAACAAATAGCGAAAGGCACGTCACGAGAACAGATCCGACGGTGAGGAATGAAGGCCAGGGGCGCAAAAATGGGATTAGATACCCC
>denovo10322 3.20.m_435729
TACGTAGGTGCAAGCGTTGTCCGGATTCACTGGGTGTAAGGGTGCGCAGGCGGGCTCTTAAGTCAAAGGTGAAATCTCTCGGGCTTAACCGAGAATTGCCTTTGATACTGAGAGCCTTGAGTACGGGAGAGGGAGATGGAATTCCAGGTGTAGCGGTGAAATGCGTAGATATCTGGAGGAACACCGGAGGCGAAGGCGGCTTTCTGGCATACAACTGACGCTGAGATGCGAAAG
>denovo10323 .3.2._357035
TACGTAGGGGGCGAGCGTTGTTCGGATTTACTGGGCGTAAAGAGCGCGTAGGTGGTTCGATAAGTCGGAGGTGAAAGCCCTCGGCTCAACCGAGGATCCGCGTTCGATACTGTCGAACTTGAGTGCAGGAGAGGAGAGCGGAATTCCCAGTGTAGCGGTGAAATGCGTAGATATTGGGAGGAACACCGGTGGCGAAGGCGGCTCTCTGGACTGCCACTGACACTGAGGCGCGAGAGCTAGGGGAGCAAACGGGATTAGAACGTACTCTG
>denovo10324 .1.3._90038
GACGTAGGGGGCGAGCGTTGTCCGGATTCACTGGGCGTAAAGGGCGCGTAGGCGGCTTAGCAAGTTAGCAGGTAAAGGCACGGGCTCAACCTGTGAGGGACTGCTAAGACTGCTAAGCTAGAGAGCAGGAGAGGGGAGTGGAATTCCAGGTGTAGCGGTGGAATGCGTAGATATCGCGAGGAATGCCGATGGCGAAGGCGGCTCTCTGGTGCGGTCTCGTATGAGAGCTGGTTGTTTTTGGTCTTTCAGACTAAAAACAATCGGTCCCGACGCTGAAACACGAAAGCTGGGGGAGCAAACGGGATTAGAAACCCCTGTAGT
>denovo10325 .7.1._28224
TCCCGGCAGTCCAAGTCGCAGCCACAATTATTGGGTCTAAAACATCCGTAGCTTGTTTTATAAGTCTTTTGTGAAATCTGACTTCTCAAGAGTCAGGCGTGCAGAAGATACTGTAAAACTAGAGACTGGAAGACGTAAGGAGTACATTGGGAGTAGCGGTAAAATGTGTTGATCCTCAATGGACTAACGATAGCGAAGGCACCTTACGAGTACAGATCTGACAGTAAGGGATGAAGGCTAGGGTCGCGAAAAGGATTAGATACCCCGGTAGT
>denovo10326 .7.5._124925
TACGTAGGGGGCGAGCGTTGTTCGGATTTACTGGGCGTAAAGAGCGCGTAGGCGGCCGGATAAGTCCGTTGTGAAATCCCCCGGCTCAACCGGGGACCCGCTTCGGAAACTACCCGGCTTGAGTTCGGGAGAGGAGAGTGGAATTCCCGGTGTAGAGGTGAAATTCGTAGATATCGGGAGGAACACCGGTGGCGAAGGCGACTCTCTGGCCCGATACTGACGCTGAGACGCGAAAGCGTGGGGAGCAAACAGGATTAGATACCCTTGTAGT
>denovo10327 .5.6._39466
GACGGAGGGTGCAAGCGTTGCTCGGACTCATTGGGCGTAAAGGGTGCGTAGGCGGCCTGGTCAGTCTGCTGTGAAAGCCCCGGGTTCAGCCCGGGAAGGGCGGCGGATACTGCCAGGCTAGAGTGCCGGAGGGGAGAGTGGAATTCCTGGTGTAGCGGTGAAATGTGTAGAGATCGGGAGGAACACCGGTGGCGAAGGCGGGTCTCTGGGCATCTCCTGACGCTGAGGCGCGAAAGCGTGGGGAGCAAACGGGATTAGAAACCCCAGTAGT
>denovo10328 1.20.m_458035
TACCAGCTTCTCGAGTGGTGGGGGCGATTATTGGGCCTAAAGCGTCCGTAGCCCGCTTGTTAAGTCCTCCGTTAAATCCGACGATTCAATCGTTGGGCCGCGGAGGATACTGTCAAGCTAGGGGGCGGAAGAGGCTGACGGTATTCTCAGGGTAGGGGTGAAATCCTATAATCCTGGGAGGACCACCAGTGGCGAAGGCGTCACGCTAGAACGGATCCGACGGTCAGGGACGAAGCCCAGGGGCGCAAACGGGATTAGATA
>denovo10329 .1.1._71077
GACAGAGGTGGCAAGCGTTGTTCGGATTTACTGGGTGTAAAGGGTGCTCAGGCGGGTCTGTAAGTCAGGGGTGAAGTCCCAGAGCTTAACTCTGGAACTGCCTTTGATACTGCAGATCTCGAGTTTGGGAGAGGCGAGTGGAATATCTGGTGTAGCAGTGAAATGCGTAGATATCAGATAGAACACCAATGGCGAAGGCAGCTCGCTGGCCCAATACTGACGCTAAAGCACGAAAGCGTGGGGAGCAAACAGGATTAGAAACCCTAGTAGT
>denovo1033 .3.1._12290
TACGTAGGGCACAAGCGTTGTTCGGATTCACTGGGCGTAAAGGGCGTCTAGGCGGCCTGGTAAGTCGCGTGTGAAATTGCTCGGCTCAACCGAGCAACTGCACGCGATACTGTTGGGCTTGAGTGCGGTAGAGGGAAGCGGAATTCAGGGTGTAGCGGTGAAATGCACAGATATCCTGGAGAACACCGATGGCGTAAGCAGCTTCCTGGGCCTGCACTGACGCTGAGGCACGAAAGTGTGGGGATCAAACAGGATTAGAACCACGGTAGT
>denovo10330 1.20.e_443502
TACGTAGGTGGCAAGCGTTGTCCGGATTTACTGGGCGTAAAGGGCGTGTAGGCGGCCCCTTAAGTCCGGGGTGAAATCTCTCGGCTCAACCGGGAGGGTCCCTGGATACTAATGGGCTAGAGGGGGCGAGAGGAAGGTGGAATTCCCGGTGGAGCGGTGAAATGCGTAGATATCGGGAGGAACACCTGTGGCGAAGGCGGCACCCTGGTCCACACCTGACGCTGAGGTGCGAAAGCGTGGGGAGCAAACAGGATTAGATACCCC
>denovo10331 .1.11._876
TACGTAGGCAGCGAGCGTTGTTCGGAGTTACTGGGCGTAAAGCGTGCGTAGGCGGTTCCGCAAGTCCGGTGTGAAATCTCCCGGCTCAACTGGGAGGGTGCGCCGGATACTGCGGGGCTAGAGTGCGGGAGAGGAGAGCGGAATTCCCGGTGTAGCGGTGAAATGCGTAGATATCGGGAGGAACACCGGTGGCGAAGGCGGCTCTCTGGACCGTAACTGACGCTGAGGCACGAAAGCGTGGGGAGCAAACAGGATTAGATACCCCTGTAGT
>denovo10332 1.0.ln_444216
ACGTAGGGGCCAAGCGTTATCCGGATTTACTGGGCGTAAAGGGCGTGTAGGCGGGGTGTAAGTGGGTGTGAAGCCCCGGCTCAACCGGGAGGGTCGATCCCATACTGCACTCCTTGAGGGCAGCAGAGGAGGGTGGAATTCCCGGTGTAGCGGTGAAATGCGTAGATATCGGGAGGAACACCGGTGGCGAAGGCGGCCCTCTGGGCTGTACCTGACGCTGAGGCGCG
>denovo10333 .1.11._392381
CACCAGCCCCTCGAGTGGTGGAGGCGATTATTGGGCCTAAAGCGTCCGTAGCCGGCCCGACAAGTCCTCCGTTAAATCCAGCGATTCAATCGTTGGACTGCGGGGGATACTGCCCAGCTAGGGGGCGGGAGAGGCCGATGGTATTCCCGGGGTAGGGGTGAAATCCTATAATCCCGGGAGGACCACCAGTGGCGAAGGCTGTCGGCTAGAACGCGCCCGACGGTGAGGGATGAAAGCTGGGGGAGCGAACCGGATTAGAAACCCTGGTAGT
>denovo10334 .2.1._66621
GACAGAGGGGGCAAGCGTTGTCCGGAGTTACTGGGCGTAAAGGGCGCGGAGGCGGTCTGTGGCGTCGGCGCTGAAAGCGCCCCGCTTAACGGGGCGAGGCGTGCCGATACGCGCAGACTTGAGGCGAGCAGAGGGTGGTGGAATTCCGGGTGGAGCGGTGAAATGCGTAGAGATCCGGAGGAACGCCAGTGGGGAAGCCGGCCACCTGGGCTCGTCCTGACGCTGCGGCGCGACCGCGTGGGGAGCAAACCGGATTAGAAACCCCGGTAGT
>denovo10335 .1.12._104511
TACCCGCTCCCCGAGTGGTGGGGGCTTTTACTGAGCTTAAAGCGCCCGTAGCCGGTCATGCGTGTCTCCAGTTAAATCCAGCAGCCTAACTGCTGGGCCGCTGGAGATACTGTATGACTTGGAGGCGGGAGAGGCTACCGGTAGTCCCGGGGTAGGAGTGAAATCCTCTGATCCCGGGAGGACCTGCAGTGGCGAAGGCGGGTAGCCAGAACGCGCTCGACGGTGAGGGGCGAAAGCGNGGGGAGGCGACGGAGTAGAACCCGGTACGT
>denovo10336 .1.4._365468
GACGTAGGGGGCGAGCGTTGTCCGGATTCACTGGGCGTAAAGGGCGCGTAGGCGGCTTAGCAAGTTAGCAGGTAAAGGCACGGGCTCAACCTGTGAGGGACTGCTAAGACTGCTAAGCTAGAGAGCAGGAGAGGGGAGTGGAATTCCAGGTGTAGCGGTGGAATGCGTAGATATCTGGAGGAACACCCGTGGCGAAGGCGGCTCTCTGGCCTGCGACTGACGCTGAGGCGCGAAAGCTGGGGGNGGCGACGGAGTAGAACCCGTACGTAGT
>denovo10337 .2.1._31405
GACGTAGGAGGCAAGCGTTGTCCGGAATTATTGGGCGTAAAGCGCCCGTAGGCGGGGGTGAAAGTCGGGTGTGAAATCCCCCGACCCAATCGGGGACCCGCGCCCGATACTCCACTCCTGGAGGGAAGCAGAGGAAGGCGGAATTCCCGGTGTAGCGGTGAAATTCGTAGATATCGGGAGGAACACCAGCGGCGAAGGCGGCCCTCTGGACTGCAACTGACGCTGAAACACGAAAGCGTGGGGAGCAAACAGGATTAGATACCCTGGTAGT
>denovo10338 .3.4._225593
TACGTAGGGTCCGAGCGTTGTCCGGAATCACTGGGTGTAAAGGGCGCGCAAGCGGGTAAGCAAGTCGGTGCTGAAAGCTGTCCGCTCAACGGACAAATTGGTGCCGATACTGTTTATCTTGAGTGCGGAAGAGGGTGATGGAATTCCTGGTGTAGCGGTGAAATGCGTAGATATCAGGAAGAACACCGGTGGCGAAGGCGGTCTCCTGGTCCGCTACTGACGCTGATCTGCGAAAGCTAGGGGAGCAAACAGGATTAGATACCCCTGTAGT
>denovo10339 .2.2._322572
TACGTAGGCAGCAAGCGTTGTTCGGAGTTACTGGGCGTAAAGCGTGTGTAGGCGGCCGGGCAAGTCCGGTGTGAAATCTCCCGGCTCAACTGGGAGAGGTCGCTCAATACTGTCGGACTAGAGGATGGTAGAGGGAGGTGGAATTCCCGGTGTAGCGGTGAAATGCGTAGATATCGGGAGGAACACCAGTGGCGAAGGCGGCCTCCTGGACCATACCTGACGCTCAGACGCGAAAGCTAGGGGAGCGAACGGGATTAGAAACCCCTGTAGT
>denovo1034 .7.6._21834
TACGTAGGGGGCGAGCGTTGTCCGGAATTACTGGGCGTAAAGCGCGCGTAGGCGGCTTGGCAAGTCGGTTGTGAAAGCCTCGGGCTCAACTTGAGAATGGCGACCGAAACTGCCAGGCTCGAGTGCGGTAGGGGGTGCTGGAATTCCTGGTGTAGCGGTGAAATGCATAGATATCAGGAGGAACACCGGTGGCGAAGGCGAGCATCTGGGCCGCTACTGACGCTGAGGCGCGAAAGCTAGGGGAGCAAACCGGATTAGAACTCGTGTCTCNGANNCACGAGCACAGGAGGTAG
>denovo10340 .3.7._346143
AACGTAGGATCCGAGCGTTATCCGAATTTACTGGGCGTAAAGCGCGTGCAGGCGGTTCGGTAAGTTGGGTGTGAAATCTCCCGGCTCAACTGGGAGAGGTCGCTCAATACTGTCGGACTAGAGGATGGTAGAGGGAGGTGGAATTCCCGGTGTAGCGGTGAAATGCGTAGATATCGGGAGGAACACCAGTAGCGAAGGCGGCCACCTGGCCCGCCACTGACGCTCAGACACGAAAGCTCGGGGAGCGAACGGGATTAGATACCCTAGTAGT
>denovo10341 3.0.ln_405552
TACAGAGGGTGCAAGCGTTGTTCGGAATCATTGGGCGTAAAGGGCGTGTAGGCGGTTTGTTAAGTCATGTGTGAAATCCCTCGGCTTAACCGGGGAAGGACGCATGAAACTGGCAAGCTAGAGTACCAAAGAGGGGGTGGAAGTCCGTCGTAGCGGTGAATAGCGTAGATATC
>denovo10342 .3.3._66670
GACAGAGGTCTCGAGCGTTATCCGGATTTATTGGGCGTAAAGCGTCTGTAGGCGCCCCGCCGCATCTCTGGTTAAATTCCAAGGCTCAACTTTGGAACCGCCGGAGAGATGGGCGGGGTTGAGGCCGGGAGAGGGGAACGGAATTGCCGGTGTAGGGGTAAAATCCGTTTATATCGACAAGAACGCCGAAGGCGAAGGCAGTTCCCTGGAACGGTCCTGACGCTGAGTAGACGAAAGCGTGGGTAGCGAATAGGATTAGAAACCCTAGTAGT
>denovo10343 1.0.ln_419786
TACGGAGGTGGCGAGCGTTGTCCGGAATCACTGGGCGTAAAGGGTGTGTAGGCGGCCTGATGTGTCGGGTGTGAAAGCCCCCGACTCAATTGGGAAGTGGCGATCCGAAACTAATCGGGCGTTGAGGCCGTGAGGGGAGGAGTGGAACTCGCGGTGTAGCGGTAGAATGCGTGGATATCGCGGAGGAAT
>denovo10344 .8.1._6456
AACGTAGGAGACAAGCGTTATCCGGAGTTACTGGGCGTAAAGAGTGTGTAGGCGGTTGGGTAAGTTCGGTGTGAAATCTCCCGGCTTAACTGGGAGGGTGCGCCGAAGACTGCCCGGCTTGAGTGCGGGAGAGGAAAGCGGAATTCCTGGTGTAGCGGTGAAATGCGTAGATATCAGGAGGAACACCTGCGGTGTAGACGGCTTTCTGGACCGTGACTGACGCTGAGACACGAAAGTGTGGGTAGCAAACAGGATTAGAAACCCGTGTAGT
>denovo10345 .5.7._69933
GACGAACCGTGCAAACGTTGTTCGGAATCACTGGGCTTAAAGCGCGCGTAGGCGGCTTGGTCAGTCGGTTGTGGAAGCCCCGGGCTCAACCCGGGAATGGCGACCGAAACTGCTGAGCTGGAGTGCGGCAGGGGGTGCTGGAATTCCCGGTGTAGCGGTGAAATGCATAGATATCGGGAGGAACACCGGTGGCGAAGGCGGGCACCTGGGCCGCCACTGACGCTGAGGCGCGAAAGCTAGGGGAGCAAACCGGATTAGATACCCTTGTAGT
>denovo10346 .3.1._149060
AACGTAGGAGGCGAGCGTTATCCGGATTCACTGGGCGTAAAGCGCGCGTAGGCGGTTAGGCAAGTCGGGTGTTAAAGCCCCTGGCTCAACTGGGGGAGGTCATTCGATACTGCTTGGCTTGAGGGTGAGAGAGGAAAGTGGAATTCCCGGTGTAGCGGTGGAATGCGTAGATATCGGGAGGAACACCAGTGGCGAAAGCGGCTCTCTGGTTCGTGCCTGACACTGAGATGCGAAAGCGTGGGGAGCGAACGGGATTAGAAACCCCAGTAGT
>denovo10347 .8.1._125296
TACGAAGGGGGCTAGCGTTGTTCGGAATCACTGGGCGTAAAGCGCACGTAGGCGGCTTGTTAAGTCAGGGGTGAAATCCTGGAGCTCAACTCCAGAACTGCCCTTGATACTGGCAAGCTGGAGTGTAGGAGAGGTTGGTGGAACTGCGAGTGTAGAGGTGAAATTCGTAGATATTCGCAAGAACACCAGTGGCGAAGGCGGCCAACTGGCCTATTACTGACGCTGAGGTGCGAAAGCGTGGGGAGCAAACAGGATTAGATACCCTGTAGT
>denovo10348 .2.3._17136
TACGTAGGGTCCGAGCGTTGTCCGGAATCACTGGGTGTAAAGGGCGCGCAAGCGGGTAAGCAGGTCGGTGCTGAAAGCTGTCCGCTCAACGGACAAATTGGTGCCGATACTGTTTATCTTGAGTGCGGAAGAGGGTGATGGAATTCCTGGTGTAGCGGTGAAATGCGTAGATATCGTGCGGAACACCAAAGGCGAAGGCAGTTAGCTGGGCCGTTCCTGACGCTGATGCACGAAAGCGTGGGGAGCAAAAAGGATTAGAAACCCGGGTAGT
>denovo10349 .6.11._64779
TACGTAGGGGGCGAGCGTTGTCCGGAATTACTGGGCGTAAAGCGCGCGTAGGCGGCTTGGTCAGTCGGTTGTGAAAGCCTTGGGCTCAACCTGGGAATGGCGACCGAAACTGCCAAGCTCGAGTGCGGCAGGGGGTGCTGGAATTCCCGGTGTAGCGGTGAAATGCATAGATATCGGGAGGAACACCGGTGGCGAAGGCGGGCACCTGGGCCGTGACTGACGCTGAGGCGCGAAAGCTAGGGGGAGCAAACCGGGATTAGAAAACCCGTGGTACGT
>denovo1035 3.20.al_443925
GACAGAGGTGGCGAGCGTTGTTCGGAATTACTGGGTGTAAGGGCGTGTAGGTGGGTCTCTAAGTCGGTGGTGAAATCCTACAGCTTAACTGTAGAATTGCTTCCGAAACTGGAGATCTTGAGTGCGGTAGAGGGAGATGGGAATTCATGGTGTAGCGGTGAAATGTGTAGATATCATGAAGAACACCGGTAGCGAAGGCGGTCTCCTGGCCCGCAACTGACACTGAGGC
>denovo10350 1.20.al_433913
GACAGAGGTGGCAAGCGTTGTTCGGAATCACTGGGCTTAAAGGGCGTGTAGGCGGCATTGCAAGTCTGGGGTGGAATCCGGTGGCTTAACCACCGAACTGCCCTGGAAACTGCATTGCTTGAGTCAGTGAGGGGAGGGCGGAATTCCCGGTGTAGCAGTGAAATGCGTAGATATCGGGAGGAACACCAGTAGCGAAGGCGGCTCTCTGGTCTGACCCTGACGCTCAACTGCGAAAGCTAGGGGAGCAAACAGGATTAGATACCCGTGTAGT
>denovo10351 .1.11._209542
GACAGAGGATGCGAGCGTTATCCGGAATCACTGGGCGTAAAGGGCGCCTAGGCGGCCTTGCATGTCTGGGGTGAAATCCCTCGGCTCAACTGGGGGAGGTCCTCGGAAACTGTAAGGCTGGGGCCCAGGAGAGGGGAGCGGAACTTCTAGAGTAGCGGTGAAATGCGCAGATACTAGAAGGTACCTCGATAGCGAAGGCAGCTCCCTGGTCTGGTGCCGACGCTGACGCGCGAAAAGCTGGGGAGCAACGCGTNTACAACTGCTC
>denovo10352 .3.1._43300
TACGTAGGTGGCGAGCGTTGTCCGGATTTACTGGGCGTAAAGGGCTTGTAGGCGGTTCGTTAAGTCTGGTGTGAAATCTCCCGGCTCAACTGGGAGGGGCCATCGGATACTGGCGGACTAGAGGTGGGCAGAGGAAAGCAGAATTCCCGGTGTAGCGGTGAAATGCGTAGATATCGGGAAGAACACCAGTGGCGAAAGCGTCCTGCAAAGCCGTAACTGACACTGATGTACGAAAGCTAGGGGAGCGAATGGGATTAGAAACCCTGGTAGT
>denovo10353 .3.9._319041
TACGTAGGGGGCGAGCGTTGTCCGAAGTTACTGGGCGTAAAGCGCGCGTAGGCGGGCTGGTAAGTCGGGAGTGAAAGGCTCGGGCTCAACCGGAGCAGTGCTTCCGAAACTGCCAGGCTTGAGTCTAGGAGAGGAGAGCGGAATTCCCAGTGTAGCGGTGAAATGCGCAGATACTGGAAGGTACCTCGATAGCGAAGGCAGCCTCCTGGCCGAGTGCTGACGCTGGAGCGCGAAAGCGTGGGGAGCAAACCGGATTAGAAACCCCAGTAGT
>denovo10354 .1.11._81818
TACTCGCGCCCCAAGTGGTATCCACGTTTATTGGGTCTAAAGCGTCCGTAGCCGGTTTAATAAGTCTTCGGTGAAATTCACTAGCAAACTAGTGAGCGTGCCGGAGATACTATTAAACTTGAGACTAGGAGAGGGTAGAGGTACTCTTAGGGGAGGGGTAAAATCCTATAATCCTAAGGGGACCACCTGTGGCGAAGGCGTCTACCTAGAATAGTTCTGACGGTGAGGGACGAAAGCTAGGGGAGCGATTGGGATTAGATACCCCAGTAGT
>denovo10355 .2.1._358050
AACGTAGGAGGCGAGCGTTATCCGGATTTACTGGGCGTAAAGCGCGCGTAGGCGGTTAGGTAAGTCGGGTGTTAAAGCCCCTGGCTCAACTGGGGGAGGTCATTCGATACTGCCTGGCTTGAGGGCGAGAGAGGGAGGTGGAATTCCCGGTGTAGTGGTGAAATGCGTAGATATCGGGAGGAACACCGGAGGCGAAGGCGGCCTCCTGGGTCGTACCTGACGCTGAGATGCGAAAGCTAGGGGAGCGAACGGGATTAGAAACCCTGGTAGT
>denovo10356 .2.2._73541
AACGTAGGAGGCAAGCGTTATCCGGAATCACTGGGCGTAAAGCGTTCGTAGGCGGTTTGGCAAGTCAGGGGTGAAATTTGCGAGCTCAACTCGGAAACTGCCTCTGATACTACCAGACTTGAGCGCGTCAGAGGGTGGTGGAATTCCCGGTGTAGCGGTAAAATGCGTAGATATCGGGAGGAACACCCGTGGCGAAGGCGGCCTTCTGGGCCTACCCTGACGCTGAGGCGCGAAAGCGTGGGGAGCAAACCGGATTAGAAACCCCGGTAGT
>denovo10357 .3.6._164088
TACGTAGGGGGCAAGCGTTGTTCGGAATTATTGGGCGTAAAGGGCGCGTAGGCGGCGCGACAAGTCGGGTGTGAAAGCTCAGGGTTCAACCCTGAAAGGACATTCGAGACTGTCGAGCTAGAGTGCGGAAGAGGCTGCTGGAATTCCCGGTGTAGCGGTGAAATGCGTAGATATCGGGAGGAATACCAGTGGCGAAGGCGGCTTTCTGGGCCTATCCTGACGCTGAGGAGCGAAAGCGTGGGGAGCAAACCGGATTAGATACCCTGGTAGT
>denovo10358 .1.3._7739
AACGTAGGAGGCGAGCGTTATCCGGATTTACTGGGCGTAAAGCGCGCGTAGGCGGTCGGTCAAGTCAGATGTTAAAGCCCCTGGCTCAACTAGGGGAGGTCATTTGATACTGTCCGGCTTGAGGGTGAGAGAGGAGAGTGGAATTCCCGGTGTAGTGGTGAAATGCGTAGATATCGGGAGGAACACCAGTGGCGAAGGCGGCTTCCTGGTCTGCTCCTGACGCTAAGAGGCGAAAGCTAGGGGAGCGAACGGGATTAGAAACCCTAGTAGT
>denovo10359 .2.2._12686
GACGGAGGGTGCAAGCGTTGTTCGGAATCATTGGGCGTAAAGGGCGTGTAGGCGGTTTGCTAAGTCATGTGTGAAATCCCTCGGCTTAACCGGGGAACGGCGCATGAAACTGGCAAGCTAGAGTACCGAAGAGGGAGGGTGGAACTTCCCGGTGTAGAGGTGAAATTCGTAGATATCGGGAGGAACACCAGCGGCGAAGGCCGGCCTCTGGACTGCAACTGACGCTGAAACNCGAAAGCGTGGGGAAGCAAACAGGATTAGATACCCGGGGTAGT
>denovo1036 1.0.ln_424065
TACTGGAGGCCCGAGTGATACTCACTATTATTGGGCTTAAAGCGTCCGTAGCTGGCCTTTCAAGTCTCTTGTTAAATCCAGCGATTCAATCGTTGGACTGCGGGAGATACTGTTAGGCTAGGGGGCGGGAGAAGCCGACGGTATTTCCGGGGTAGGGGTAAATCCTATAATCCCGGGAAGACCACCAGTGGCGTAGGCGGTCGGCTAGCACGCGCTCGACAGTGAGGGACGAAAGCTGGGGTAGCGAACCGGATTAGATACCCGCGTAGT
>denovo10360 .5.2._130663
GACGGAGGGTGCAAGCGTTGCTCGGACTCATTGGGCGTAAAGGGCGCGTAGGCGGCGCGACAAGTCGGGTGTGAAAGCTCAGGGCTCAACCCTGAAAGGACATTCGAGACTGTCGAGCTAGAGTGCGGAAGAGGCTGCTGGAATTCCCGGTGTAGCGGTGAAATGCGTAGATATCGGGAGGAACACCAGAGGCGAAGGCGGGCAGCTGGGCCGACACTGACGCTGAGGCGCGAAAGCTAGGGGAGCAAACGGGGATTAGATACCCTAGTAGT
>denovo10361 1.20.e_423522
TACCAGCTCTCCGAGTGGTAGGGATGATTATTGGGCTTAAAGCGTCCGTAGCTGGCCTTTCAAGTCTCTTGTTAAATCCAGCGATTCAATCGTTGGACTGCGGGAGATACTGTTAGGCTAGGGCGGGAGAGACGACGGTAGTTCGGGTAGGGTAAGTACGTATATACCGGAAGACCGACACGTGGCGTAGGCGGTCGGCGTAGCACGCGCTCGACAGTGAGGGACGAAAGGACTAGGGGTAG
>denovo10362 .4.4._17624
GACGGAGGGTGCAAGCGTTGCTCGGACTCATTGGGCGTAAAGGGTGCGTAGGCGGCCTGGTCAGTCTGCTGTGAAAGCCCCGGGCTCAGCCCGGGAAGGGCGGCGGATACTGCCAGGCTAGAGTGCCGGAGGGGAGAGTGGAATTCCTGGTGTAGCGGTGAAATGCGTAGAGATCAGGAGGAATACCGGTGGCGAAGGCGGTCTCCTGGTCCGCTACTGACGCTGATCTGCGAAAGCTAGGGGAGCAAACAGGATTAGAAACCCGTGTAGT
>denovo10363 .5.2._113856
TACGTAGGGGGCGAGCGTTGTTCGGATTTACTGGGCGTAAAGAGCGCGTAGGCGGCCGGATAAGTCCGTTGTGAAATCCCCCGGCTCAACCGGGGACCCGCTTCGGAAACTATCCGGCTTGAGTCGCGGAGAGGAGAGCGGAATTCCCAGTGTAGCGGTGAAATGCGTAGATATCAGTCGGAACACCGGTGGCGAAGGCGGCTTCTTGGGCCTTACCTGACGCTGAGGCGCGAAAGCCAGGGGAGCGAACGGGATTAGAAACCCGAGTAGT
>denovo10364 .4.3._55603
TACAGAGGGTGCAAGCGTTAATCGGAGTTACTGGACGTAAAGGGCGCGTAGGCGGAATGGTAAGTCAGTGGTGAAATCTCGAGGCTTAACTTCGAGTCTGCCTCTGAAACTGCTGTTCTTGAGTGCGGAAGAGGAAAGCGGAATTCCCGGTGTAGCGGTGAAATGCGTAGATATCAAGAAGAACACCGATGGCGAAGGCAGTCCACTGGTCTGTTACTGACGCTCATGCTCGAAAGCGCGGGGAGCAAACAGGATTAGATACCCTTGTAGT
>denovo10365 .1.4._100567
GACGGTAGGGGGCGAGCGTTGTCCGGATTCACTGGGCGTAAAGGGCGCGTAGGCGGCTTAGCAAGTTAGCAGGTAAAGGCACGGGCTCAACCTGTGAGGGACTGCTAAGACTGCTAAGCTAGAGAGCAGGAGAGGGGAGTGGAATTCCAGGTGTAGCGGTGGAATGCGTAGAGATCGGGAGGAACACCAGTGGCGAAAGCGGCTCTCTGGCTCATTCCTGACGCTGAGTGCGCGAAAGCGTGGGGAGCAAACGGGATTAGATACCCCGGTAGT
>denovo10366 .7.2._259951
GACGAACCACACGAACGTTATTCGGAATTACTGGGCTTAAAGGGTGCGTAGGCGGCCTGACAAGTTGGGTGTGAAATACCTCGGCTTAACCGAGGAATGGCGCTCAAAACTGCCAGGCTTGAGGGAGATAGAGGTGAGCGGAACTTAAGGTGGAGCGGTGAAATGCGTTGATATCTTAAGGAACACCCGTGGCGAAAGCGGCTCACTGGATCTTTTCTGACGCTGATGCACGAAAGCTAGGGGAGCAAACGGGATTAGATACCCGNGTAGT
>denovo10367 .6.5._83187
TACGGGGGGAGCGAGCGTTGTCCGGATTCATTGGGCGTAAAGGGCACGCAGGCGGGCCTGCAAGTCGGGCGTGAAATCCCGGGGCTCAACCCCGGGGCGCCGTCCGATACTGCTGGCCTTGAGTCCGGGAGAGGAAGGCGGAATTCCTGGTGTAGCGGTGAAATGCGTAGATATCAGGAAGAACATCGGTGGCGAAGGCGGCCTTCTAGCCCGCGACTGACGCTCAGGTGCGAAAGCGTGGGGAGCAAACAGGATTAGATACCCTGGTAGT
>denovo10368 1.20.al_404734
TACGTAGGGGCAAGCGTTACTCGGAATTACTGGGCGTAAAGGGTGTGTAGGCGGCCGAGCAAGTCGAAGATGAAATCCCAGGGCTCAACCCTGGAATTGTCTTCGATACTGCTTGGCTTGAGGGTAGTGGAGGAGAGCGGAATTCCCGGTGGAGCGGTGAAATGCGTAGATATCGGGAGGAACACCAGAGGCGAAGGCGGCTTCCTGGGACTTTTCTGACACTGAGGCGCGAAAGCTAGGGGAGCAAACGGGATTAGATACCCCCTGTAGT
>denovo10369 .5.4._211792
TACGTAGGTGGCAAGCGTTGTTCGGATTTACTGGGCGTAAAGAGCGTGTAGGCGGCCCGTTGGGTCCGCTGTGAAATCTCCTGGCTTAACTGGGAGGGGTTCAGCGGATACCGGCGGGCTAGAGGGGGGCAGAGGAAGGTGGAATTCCCGGTGTAGCGGTGAAATGCGTAGAGATCAGGAGGAACACCGATGGCGAAGGCAGCCCCCTGGGTTGACACTGACGCTCATGCACGAAAGCGTGGGGAGCAAACAGGATTAGATACCCTGGTAGT
>denovo1037 .5.2._124576
GACAGAGGTGGCAAGCGTTGTTCGGATTTACTGGGCGTAAAGAGCGCGTAGGTGGCCGCATATGTCAGATGTGAAATCCCAGGGCTTAACCCTGGAATGGCACTTGAAACTGTGCGGCTAGAGGACAGGAGGGGGAGGTGGAATTCCCGGTGTAGCGGTGAAATGCGTAGATATCGGGAGGAACACCAGAGGCGAAGGCGGGCAGCTGGGCCGACACTGACGCTGAGGCGCGAAAGCTAGGGGAGCAAACGGGATTAGAAACCCGGTGTCTCGNGACGTGCGACGAGCACAGGAGGTAG
>denovo10370 .5.2._78683
TACGTAGGGGGCGAGCGTTATCCGGAGTTACTGGGCGTAAAGGGCGCGTAGGCGGCTTGCTCAGCCTGCTGTGGAAGCCCTGGGCTTACCCTGGGGAGGCCAGTGGGGACTGGTGAGCTAGAGGGAGGCAGAGGGTCGTGGAACTGGCGGTGGAGCGGTGAAATGCGTAGATATCGGGAGGAACGCCAGTGGCGAAGGCGGCCACCTGGGCCGTCCCTGACGCTGAGACGCGAAAGCTGGGGGAGCGAACGGGATTAGAACGTACCGTCGTAG
>denovo10371 1.20.m_422219
TACCCGCGGCCGAGTGGTGCTCATTATTATTGAGTCTAAACGTACCGTAGCCGGTCGGGTAGATTCCTGGGTAAATCGAACCGCTCAACGGCTCGAATTCCGGGGAGACCGCCCGACTAGGGACCGGGAGAGGCGTGAGGTACTCCTGGGGTAGGGTAAAGTACCTGTAATCCTGGGGAGGACCACCAGTGGCGAAGGCGTCACGCTAGAACGGATCCGACGGTCAGGGACGAAGCCCAGGGG
>denovo10372 .1.2._371797
TACGAAGGCCACAAGCGTTATCCGGATTTATTGGGTGTAAAGGGCGAGTAGGCGGCTCGGTAAGTCGGTGGTGAAATCTTCCGGCCTAACCGGGAGGAGTCTGCCGATACTATCGGGCTTGAGGGCAGCAGAGGAAGGTGGAATTCCCGGTGTAGTGGTGAAATGCGTAGATATCGGGAGGAACACCAGTGGCGAAGGCGGCCTTCTGGGCTGTCCCTGACGCTGAGGCGCGAAAGCGTGGGGAGCGAACCGGATTAGATACCCTGGTAGT
>denovo10373 .3.8._68134
GACGTAGGGGGCGAGCGTTGTCCGGAGTTACTGGGCGTAAAGGGCGTTTAGGCGGCGCGGTAAGTCAGGCGTGAAAGGGCACGGCTCAACCGTGGTAATGCGCCTGATACTGCTGGGCTTGAGGGCAGTAGAGGCAAGCGGAATTCCCGGTGTAGCGGTGAAATGCGTGGATATCGGGAGGAACACCAGTGGCGAAGGCGGCTTGCGGGGCTGGCCCTGACGCTGAAGCGCGAAAGCTAGGGGAGCGAACGGGATTAGAAACCCGTGTAGT
>denovo10374 1.20.al_459284
TACGTAGGGGCGGAGCGTTGTCCGGAATCACTGGGTGTAAAGGGTCCGCAGGCGGGTGGGTAAGTCGGTGGTGAAATCCTGCAGCTTAACTGCAGAACCGCCTCCGATACTGTTTATCTTGAGTGCGAGAGAGGATGATGGAATTCATGGTGTAGCGGTGAAATGCGTAGAGATCATGAAGAACACCGGTTGCGAAGGCGATCATCTGGCTCGTTACTGACGCTCAGGGACGAAAGCGTGGGGAGC
>denovo10375 3.20.e_445889
TACGTAGGGGGCAAGCGTTGTCCGGATTTATTGGGCGTAAAGAGCGTGTAGGCGGCCAGGTAGGTGGGTTGTGGAAAACTGGAGGCTCAACCTTCAGACGTCGACCCAAACCCCTGGCTAGAGTCCGGAAGAGGAGAGTGGAATTCCTGGTGTAGCGGTGAAATGCGCAGATATCAGGAAGAACACCCGTGGCGAAGGCGGCTCTCTGGGACGGTACTGACGCTGAGACGCGAAAGCGTGGGGAGC
>denovo10376 1.20.m_443601
TACGTAGGAGGCGAGCGTTATCCGGATTTACTGGGCGTAAAGCGCGCGTAGGCGGTCGGTCAAGTCAGATGTTAAAGCCCCTGGCTCAACTAGGGGAGGTCATTTGATACTGTCCGGCTTGAGGGTGAGAGAGGAGAGTGGAATTCCCGGTGTAGCGGTGGAATGCGTAGATACTGGAAGGTACCTCAATAGCGAAGGCAGCCTCCTGGCCGGTTCCTGACGCTGAGGCACGAAAGCGTGGGGAGCAAACCGGATTAGATACCCGCGTAGT
>denovo10377 .7.5._25702
TACGGAGGTGGCAAGCGTTACTCGGATTCACTGGGTGTAAAGGGCGTGTAGGCGGTCCGATAAGCCCCGGTTGAAATGCTCCGGCTCAACCAGAGCAGGCGCCGGGGGACTGCCGGACTGGAGGACGGGAGAGGCGAGCGGAATTCCCGGTGTAAGGGTGAAATCTGTAGAGATCGGGAGGAACACCAGTGGCGAAAGCGGCTCGCTGGCCCGTTTCTGACGCTGAGATGCGAAAGCTAGGGGAGCAAACAGGATTAGAAACCCGGGTAGT
>denovo10378 .3.10._181811
TACGGAGGGTGCAAGCGTTATCCGGAATCACTGGGCGTAAAGCATTCGTAGGCGGTTTGGCAAGTCAGGGGTGAAATTTGCGAGCTCAACTCGGAAACTGCCTCTGATACTACCAGACTTGAGCGCGTCAGAGGGTGGTGGAATTCCCGGTGTAGCGGTGAAATGTGTAGAGATCGGGAGGAACACCGGTGGCGAAGGCGGGTCTCTGGGCATCTCCTGACGCTGAGGCGCGAAAGCGTGGGGAGCAAACGGGATTAGATACCCTGGTAGT
>denovo10379 .2.3._354316
TACGTAGGTGGCAAGCGTTGTCCGGATTTACTGGGCGTAAAGGGCGTGCAGGCGGTCTGTTAAGTCCAGGGTGAAAGCTCCCGGCTCAACTGGGAGAGGTCCTTGGATACTGGCGGACTCGAGGGAGGCAGAGGAAAGTGGAATTCCCGGTGTAGTGGTGATATGCGTAGATATCGGGAGGAACACCAGTGGCGAAGGCGGTCACCTGGTCCGCAACTGACGCCCAGAGCGCGAAAGCGTGGGGAGCAAACAGGATTAGATACCCTGGTAGT
>denovo1038 1.20.e_439435
TACCAGCTCTCCGAGTGGTAGGGATGATTATTGGGCTTAAAGCGTCCGTAGCTGGCCTTTCAAGTCTCTTGTTAAATCCAGCGATTCAATCGTTGGACTGCGGGAGATACTGTTAGGCTAGGGGGCGGGAGAGGCCGTCGGTATTCTTGGGGTAGGGGTAAAGTACTTATAATCCCAAGAGGACCACCAGTGGCGAAGGCTGTCGGCTAGAACGCGCCCGACGGTGAGGGATGAAAGCTGGGGGAGCGAACCGGATTAGATACCC
>denovo10380 .1.12._167508
TACCAGCTCTCCGAGTGGTGGGGATGTTTATTGGGCTTAAAGCATCCGTAGCTGGCTGGGCAAGTCCCCTGTTAAATCTAACGATTCAATCGTTGGATTGCGGGGGATACTGCTCGGCTAGGGGACGGGAGAGACCGACGGTATTCCCGGGGTAGGGGCGAAATCCTATAATCCCGGAAGGACCACCAGTGGCGAAGGCGGCCGACAAAAACGCGCCCGACGGTGAGGGACGAAAGCTGGGGGAGCGATCGGGATTAGATACCCGGGTAGT
>denovo10381 .7.4._122697
TACGGAGGGTGCGAGCGTTACTCGGAATCACTGGGCGTAAAGGGCGCGTAGGCGGCTCCTCTAGTCCGGGGTGAAAGCCCCCGGCCCAACCGGGGAGGGTCCCTGGAGACGGGGGAGCTGGAGTCCGGGAGAGGGAGGCGGAATTCCCGGTGTAGGGGTGAAATCCGTAGAGATCGGGAGGAACACCGGTGGCGAAGGCGGCCTTCTGGACCGAGACTGACGCTGAGGCGCGAAAGCGTGGGGAGCAAACAGGATTAGAAACCCTTGTAGT
>denovo10382 .4.3._133229
TACGTAGGGGGCGAGCGTTGTCCGGATTTATTGGGCGTAAAGAGCGTGTAGGCGGCCTGTCAAGTCCGGTGTGAAATGTCACGGCTTAACCGTGAACCTGCACTGGAAACTGTCAGGCTAGAGTCTGGATGAGGAGAGTGGAATTCCTGGTGTAGCGGTGAAATGCGCAGATATCAGGAGGAACACCGGTGGCGAAGGCGGCTCTCTGGGACAGTACTGACGCTGAGACGCGAAAGCGTGGGGAGCAAACAGGATTAGAAACCCTTGTAGT
>denovo10383 3.20.e_425011
GACAAAGGTGGCGAGCGTTGTTCGGAATTACTGGGCTTAAAGCGTCCGTAGGCGGCGAGGTAAGTCGCACGTGAAAGCCCCGGGCTCAACTCGGGTGAGTGCGTGCGATACTGCCCCGCTTGAGTGCCGGAGGGGAGAGTGGAACGGTGCAAGTAGCGGTGAAATGCGTAGATATGCATCGGAACACCAGTGGCGAAGGCGGCCTTCTGGGCTTCTCCTGACGCTGAGGGGCGAAAGCCT
>denovo10384 .1.1._255794
TACGTAGGGTGCGAGCGTTAATCGGAATTACTGGGCGTAAAGCGTGCGCAGGCGGCTTTTTAAGCCAGACGTGAAATCCCCGGGCTCAACCTGGGAATGGCGTTTGGGACTGGAAGGCTTGAGTGCGGCAGAGGGAGGTGGAATTCCTGGTGTAGCAGTGAAATGCGTAGATATCAGGAGGAACACCGATGGCGAAGGCAGCCTCCTGGGCCAGCACTGACGCTCAAGCACGAAAGCGTGGGGAGCAAACAGGATTAGATACCCCGTAGT
>denovo10385 .3.1._58834
TACGGAGGGTGCAAGCATTGATCGGAATTACTGGGCGTAAAGGGCGCGCAGGCGGTCGGGAAAGTCAGATGTGAAATTCCGGGGCTCAACCCCGGAGCTGCATTTGAAACTTCCTGGCTAGAGTTCAGTTAGGGAAAACGGAATTCCACGTGTAGCGGTGAAATGCGTAGATATGTGGAAGAACACCGATAGTGAAGACAGCTTGCCAGGGAGCAACTGACGCTGAGGCACGAAAGTGTGGGGATCAAACAGGATTAGATACCCCAGTAGT
>denovo10386 .4.4._113974
TACGGGGGGAACAAGCGTTGTTCGGAATTACTGGGTTTAAAGCGCGTGTAGGCGGGAAGGCAAGTCCGGTCGTGAAATCCCCCGGCTTAACCGGGGAACTGCGTTGGAAACTGCCTTTCTAGAGTGCGGAAGAGGAAAGTGGAATTCCCGGTGTAGCGGTGAAATGCGTAGATATCGGGAAGAACACCGGTGGCGAAGGCGGCCATCTGGCCCACAACTGACGCTCAGGGACGAAAGCGTGGGGAGCAAACAGGATTAGATACCCTGGTAGT
>denovo10387 .3.4._205998
TACGTAGGTGCGAGCGTTGTCCGGATTTACTGGGCGTAAAGGGCGCGTAGGCGGCCCGTTAAGTCTGGTGTGAAATCTCCCGGCTCAACCGGGAGGGGTCATCGGATACTGGCGGGCTCGAGGGGGTAGAGGAAGGTGGAATTCCCGGTGTAGCGGTGGAATGCGTAGAGATCGGGAAGAACACCGGTGGCGAAGGCGGTCTGCTGGGCCGTTGCTGACGCTGAGGCGCGAAAGCGTGGGGAGCGAAACAGGATTAGATACCCCGGTAGT
>denovo10388 .1.3._177311
TACCAGCTCTCCGAGTGGTAGGGATGATTATTGGGTCTAAAGCATCCGTAGCCGGCCGAGGAAGTTCTCCGTTAAATCCAGCGATTCAATCGTTGGACTGCGGGAGATACTGTTAGGCTAGGGGGCGGGAGAAGCCGACGGTATTTCCGGGGTAGGGGTAAAATCCTATAATCCCGGGAAGACCACCAGTGGCGTAGGCGGTCGGCTAGCACGTGCTCGACAGTGAGGGACGAAAGCTGGGGTAGCGAACCGGATTAGAAACCCCTGTAGT
>denovo10389 .1.4._20448
TACCAGCTCCCTGAGTGGTGGGGATGATTACTGGGCCTAAAGCGTCCGTAGCCGGTCCAGTAAGTCTTTGGGTAAATCCTACTGCTTAACGGTAGGAATTCTGGAGATACTGCTGGACTTGGAGCTGGGAGAGGTCGAAGGTACTCCTGGGGTAGGGGTGAAATCCTATAATCCTAGGGGGACCGCCAGTGGCGAAGGCGTTCTGCGAGAACGGGCTCGACGGTGAGGGACGAAAGCCAGGGGCGCAAACGGGATTAGAAACCCGTGTAGT
>denovo1039 1.0.ln_455381
TACCAGCTCCCCGAGTGGTTGGGACGATTATTGGGTCTAAAGCGTCCGTAGCCGGCTGAGGAAGTTCTCCGTTAAATCCAACGATTCAATCGTTGGGCTGCGGGGAATACTCCTCAGCTTGGGGGCGGGGAGTGTCGGCGGTATTTCCGGGGTAGGGGCGAAATCCTATAATCCCGGGAGGACCACCAGTGGCGAAGGCGGCCGGCCAGAACGCGCCCGACGGTGAGGGACGAAAGCTGGGGGAGCGAACCGGATTAGATACCCCTGTAGT
>denovo10390 1.0.ln_461272
GACAGAGGCGGCGAGCGTTACCCGGATTCACTGGGCGTAAAGGGTGTGTAGGCGGTCGCGCATGTCGTCGGTGAAATCTCCCTGCTCAACGGGGAGAGGTCCGACGAAACTGCGCGGCTGGAGGGCCGGAGAGGGAGGCGGAACTTCCAGAGTAGCGGTGAAATGCGTAGATATCTGGAGGAACACCCGTGGCGAAGGCGGCTCTCTGGCCTGCGACTGACGCTGAGGCGCGAAAGCTGGGGGAGCGAACGGGATTAGATACCCGGGTAGT
>denovo10391 1.20.m_452753
TACGTAGGGTGCGAGCGTTGCCCGGATTTACTGGGCGTAAGAGCGCGTAGGCGGCTCGGTAAGTTGGGCGTGAAATCTCCCGGGCTCAAACCGGGGAGGGTCGTCCGAAAACTGCCGGGCTTGAAGGGCGGGAGAGGAAGGTGGAATTCCCGGTGTAGCGGTGAAATGCGTAGATATCGGGGAGGAACACCAGTGGCGAAGGCGGCCTTCTGGCCCGTTCTGAACGCTGAGGCGCG
>denovo10392 .4.1._197358
TACGGAGGTGGCAAGCGTTGCTCGGAATCACTGGGCGTAAAGGGCGCGTAGGCGGGGAGGTAAGTCGGGTGTGAAAGCCCTCGGCTCAACCGAGGAACGGCGCCCGAAACTGCCGCTCTTGAGTCCCGGAGAGGAAGGTGGAATTCCCGGTGTAGCGGTGAAATGTGTAGAGATCGGGAGGAACACCGGTGGCGAAGGCGGCCCCCTGGTTGGATACTGACGCTGATACGCGAAAGCGTGGGGAGCAAACAGGATTAGAAACCCCAGTAGT
>denovo10393 .4.2._29058
AACGTAGGACGCAAGCGTTATCCGGAGTTACTGGGCGTAAAGGGCGTGCAGGCGGGGCGCTAAGTTCGCCGTGAAAGGTCCCGGCTCAACCGGGGATGGTCGGGGGAGACTGGCGCGCTGGAGGGCGGGAGAGGGCAGTGGAACTCTCGGTGTAGGGGTGAAATCTGTAGAGATCGAGAGGAACACCGGTGGCGAAGGCGGCTGCCTGGCCCGTTGCTGACGCTGAGGCGCGAAAGCGTGGGGAGCAAACAGGATTAGATACCCTTGTAGT
>denovo10394 .3.5._365617
GACAGAGGGGGCAAGCGTTGCTCGGAATCACTGGGCGTAAAGGGCGCGTGGGCGGAATGGCAAGTCGATCGTGAAATCCCTCGGCTCAACCGAGGAACGTCGGTCGATACTGCCGTTCTTGAGGGATGCAGAGGAGACTGGAATTCCCGGTGTAGCGGTAAAATGCGTAGATATCGGGAGGAACACCAGTGGCGAAGGCGGCCACCTGGGGCGTTGCTGACGCTGAGGAACGAGAGCTAGGGGAGCGAACGGGATTAGAAACCCGAGTAGT
>denovo10395 .8.1._124666
TACGGAGGATGCGAGCGTTGTTCGGAATCACTGGGCTTAAAGCGCATGTAGGCGGAGTACCAGGTGCTTTGTGAAAGCCCCCGGCTCAACCGGGGAATTGCTTGGCAAACCGGTACTCTTGAGGTAGGTAGAGGCGCGTGGAACCTTCGGTGGAGAGGTGAAATTCGTAGATATCGAAGGGAACGCCGGTGGCGAAAGCGACGCGCTGGGCCTGTCCTGACGCTGAGATGCGAAAGCGTAGGTAGCAAACGGGATTAGAAACCCTGGTAGT
>denovo10396 .3.7._27727
GACGTAGGGGGCGAGCGTTGTCCGGAGTTACTGGGCGTAAAGCGCGCGCAGGCGGTGCGGTAAGGTCGCGGTGAAAGCCCCTGGCTCACCTGGGGGAGGTCCGCGGCGACTGCCGGACTGGAGGGGGCAGAGGCCGGTGGAATTCCCGGTGTAGTGGTGAAATGCGTAGAGATCGGGAGGAACACCCGTGGCGAAGGCGGCCGGCTGGGCCCTACCTGACGCTGAGGCGCGAAAGCGTGGGGAGCGAACCGGATTAGAAACCCCAGTAGT
>denovo10397 .2.3._4167
TACGTAGGGTCCGAGCGTTGTCCGGAATCACTGGGTGTAAAGGGCGCGCAAGCGGGTAAGCAAGTCGGTGCTGAAAGCTGTCCGCTCAACGGACAAATTGGTGCCGATACTGTTTATCTTGAGTGCGGAAGAGGGTGATGGAATTCCTGGTGTAGCGGTGAAATGCGTAGATATCAGGAAGAACACCGGTGGCGAAGGCGGTCTTCTGGTCCGTTACTGACGCTCAGGGACGAAAGCGTGGGGAGCAAACAGGATTAGAAACCCTTGTAGT
>denovo10398 .2.2._261227
GACGTAGGGGGCGAGCGTTGTCCGAAGTTACTGGGCGTAAAGCGCGCGTAGGCGGCTCATTAAGTGGGGGGTGAAAGGCCCCGGCTCAACCGGGGGAGGGCCTTTCAGACTGGTGGGCTTGAGGGCAGGAGAGGGGGCGTGGAATTCCTGGTGGAGCGGTGAAATGCGTAGAGATCAGGAAGAACACCCGTGGCGAAGGCGGCGCTCTGGCCTGTTCCTGACGCTGAGGTGCGAAGGCGTGGGGANCGAACGGGATTAGAACGTACGGTCTCGNGAGNGCACGAGCACAGGAGGTAG
>denovo10399 .8.1._3757
AACGTAGGTGACAAGCGTTATCCGGATTTACTGGGCGTAAAGCGCGTGTAGGCGGGCCTGTAAGTTGGGGTGAAATCCCGAGGCTCAACCTCGGAACTGCCTCCAAAACTACAGGCCTGGACCCAAGGAGAGGCTAGGGGAATTCCGAGTGTAGAGGTGAAATTCGTAGATATTCGGAGGAACACCAGTGGCGAAGGCGCCTAGCTGGACTTGTGGTGACGCTGAGACGCGAAAGCGTGGGGAGCAAACAGGATTAGAAACCCCAGTAGT
>denovo104 .6.6._4054
TACGAATCGTCCTAACGTTGTTCGGATTTACTGGGTTTAAAGGGTGCGTAGGCGGTGCGTTAAGTCGGTGGTGAAATACTTTGGCTCAACCAGAGAATTGCCGCTGAAACTGGCGTGCTCGAGGGAGGTAGAGGTGCATGGAACTTCCGGTGGAGCGGTGAAATGCGTTGATATCGGAAGGAATCCCGGCGCGCCGGGATGGCGAAAGCGGTGCACTGTCCCGGCGCGCCGGGATTCTGACGCTGAGGCACGAAAGCCAGGGGAGCGAACGGGATTAGAAACCCTAGTAGT
>denovo1040 .1.11._176204
TACCAGCTCCTCGAGTGGTTGGGACGATTATTGGGTCTAAAGCATCCGTAGCCGGCCGAAAATGTTCTCCGTTAAATCCAGCGATCCAATCGCTGGGCTGCGGGGAATACTTTTCGGCTTGGGGGCGGGGAGGTCGGCGGTAGTCCAAGGGTAGGAGCGAAATCCTATAATCCCGGGAGGACCACCAGTGGCGAAGGCGGCCGACTAAAACGCGCCCGACGGTGAGGGACGAAAGCTGGGGGAGCGAACGGGATTAGATATGAAGTTGAGTTTTTGCCAGCTTCATTAGAAACCCGGGTAGT
>denovo10400 .6.3._87447
GACGTAGGTGGCGAGCGTTGTTCGGAATCACTGGGCATAAAGCGCACGTAGGCGGCTGGGTCAGTCGGGTGTGAAATCCCTCGGCTCAACCGAGGAACTGCGCCCGATACTGCCCGGCTTGAGGGCTGGAGGGGGGAGTGGAATTCCCGGTGGAGCGGTGAAATGCGTAGAGATCGGGAAGAACGCCGGCGGCGAAAGCGACTCCCTGGTCAGCCCCTGACGCTGAGGTGCGAAAGCTAGGGGAGCAAACGGGATTAGAAACCCTGGTAGT
>denovo10401 .7.1._177369
GACGAAGGATGCGAGCGTTATCCGGATTCACTGGGTTTAAAGGGTGCGTAGGCGGTTTAGTAAGTTTCAAGTTAAAGACTGTTGCTTAACATCAGGACTGCTTGAAAAACTGCTAGACTTGAGATAGGTCGACGTTGCTGGAATATGGCAAGTAGAGGTGAAATTCATAGATATGCCATAGAACACCGATAGCGAAGGCAGGCGACGAGGCCTTATCTGACGCTGAGGCACGAAAGCGTGGGGATCAAACAGGATTAGAACTACTGTCTCNGANTCGACGAGCACAGGAGGTAG
>denovo10402 .3.2._294210
TACAGAGGGAGCAAGCGTTGTTCGGAATTACTGGGCGTAAAGGGCGCGCAGGCGGGCCTGTAAGTCAGGCGTGAAAACTATCGGCTCAACTGATAGATTGCGCTTGAGACTGCGGGTCTTGAGTACGGGAGAGGAAGGTGGAACTCTGCGTGTAGCGGTGAAATGCGTAGATATGCATAGGAACACCAGTGGCGAAGGCGGCCTTCTAGCCCGTTCTTGACGCTGAGGCGCGAAAGCTAGGGGAGCGAACGGGATTAGATACCCCGGTAGTCCCTGAAACTGCCAAGGCACACAGGGGATAGG
>denovo10403 .1.7._99465
CACGTAGGACGCGAGCGTTATCCGGATTTACTGGGCGTAAAGCGCGTTGAGGCGGTTCCATAAGTCGGACGTGAAAGCCCCCGGCTCAACTGGGGGAGGCCGTTCGATACTGTGGAACTTGAGGGCAGCAGAGGGAAGCGGAATTCCCGGTGTAGCGGTGAAATGCGTAGATATCGGGAGGAACACCCGTGGCGAAGGCGGCTCTCTGGCCTGCGACTGACGCTGAGGCGCGAAAGCTGGGGGAGCGAACGGGATTAGATACCCTGGTAGT
>denovo10404 .3.6._254866
AACGTAGGAGGCAAGCGTTACCCGGATTTACTGGGCGTAAAGCGTGTGCAGGCGGCTCGGCAGGTCGGGCGTGAAAGCCCCCGGCTCAACTGGGGGAGGCCGTCCGAAACCGTCGGGCTTGAGCACCGGAGAGGGACGCGGAATTCCCGGTGGAGCGGTGAAATGCGTAGAGATCGGGAGGAACACCAGTGGCGCAGGCGGCTCGCTGGACCGCGACTGACGCTGAGGGACGAAAGCGTGGGGAGCAAACAGGATTAGAAACCCTGGTAGT
>denovo10405 .1.2._183153
TACGGAGGTGGCAAGCGTTACTCGGATTCATTGGGTGTAAAGGGCAGGTAGGCGGTCATGTAAGTTGGAGGTGAAATCCTTTGGCTCAACCAAAGAACTGCCTTCAAAACTACATGACTTGAGAATGGGAGAGGAAAACGGAATTCCCGGTGTAGTGGTGAAATGCGTAGATATCGGGAGGAACACCAGTGGCGAAGGCGGCTTCCTGGTCTGCTCCTGACGCTAAGAGGCGAAAGCTAGGGGAGCGAACGGGATTAGATACCCGGTAGT
>denovo10406 .3.1._124309
TACGTAGGGTGCGAGCGTTAATCGGAATTACTGGGCGTAAAGCGCACGTAGGCGGCTTTCTAAGTCAGGGGTGAAATCCTGGAGCTCAACTCCAGAACTGCCTTTGATACTGGAAAGCTTGAGTCCGGGAGAGGTGAGTGGAACTGCGAGTGTAGAGGTGAAATTCGTAGATATTCGCAAGAACACCAGTGGCGAAGGCGGCTCACTGGCCCGATACTGACGCTGAGGCGCGAAAGCGTGGGTAGCAAACAGGATTAGATACCCGTGTAGT
>denovo10407 .1.4._15857
TACCAGCTCTCCGAGTGGTAGGGACGATTATTGGGCTTAAAGCGTCCGTAGCCGGCTCAGCAAGTCTCCCGTTAAATCCAACGATTCAATCGTTGGACTGCGGGAGATACTGTTGAGCTAGGAGGCGGGAGAGGCCGACGGTATTCTCGGGGTAGGGGTGAAATCCTATAATCCCGGGAGGACCACCAGTGGCGAAGGCTGTTGGCTAGAACACGCCCGACAGTGAGGGATGAAAGCTGGGGGAGCGAACCGGATTAGAAACCCAGGTAGT
>denovo10408 .5.7._49203
TACGTAGGGGCGAGCGTTGTCCGGAATTACTGGGCGTAAAGCGCGCGTAGGCGGCTTGGTCAGTCGGTTGTGGAAGCCCCGGGCTCAACCCGGGAATGGCGACCGAAACTGCTGAGCTGGAGTGCGGCAGGGGGTGCTGGAATTCCCGGTGTAGCGGTGAAATGCATAGATATCGGGAGGAACACCAGTGGCGAAGGCGGCCGACTGGGCCGATCCTGACGCTGAGACCCGAAAGCCAGGGTAGCGAACCGGATTAGAAACCCCGGTAGT
>denovo10409 .8.1._38753
AACGTAGGAGGCGGGCGTTATCCGGAGTTACTGGGCGTAAAGCGCGCGCAGGCGGTGGGGTAAGTGACTTGTGAAAATGCCCGGCTAAACTGGGCGAGGTCAGGTCAGACTGCCTTGCTGGAGGGTGGTAGAGGAGCGCGGAATTCGGGGTGTAGCGGTGAAATGTGTAGAGATCCCGAGGAACACCAGTGGTGCAAACGGCGCTCTGGGCCACTACTGACGCTGAGGCGCGAAAGCGTGGGGAGCGAACGGGATTAGAAACCCTGGTAGT
>denovo1041 .4.1._47481
TACGAACTGTGCGAACGTTATTCGGATTCACTGGGCTTAAAGGGTGCGTAGGCGGCCATTCAAGTAGGGTGTGAAATCCTCCGGCTCAACCGGAGAACGGCGCTCTAAACTGGATGGCTGGAGTAAGTCAGGGGTGTGTGGAACTTCCGGTGGAGCGGTGAAATGTGTTGATATCGGAAGGAACGCCGGTGGCGAAAGCGACACACTGGGGCTTAACTGACGCTGAGGCACGAAAGCCAGGGGAGCGAACGGGGATTAGAACTACCGGTGTACGT
>denovo10410 .2.4._90993
TACGTAGGGGGCAAGCGTTGTCCGGATTTATTGGGCGTAAAGCGTCCGTAGGCGGTTTACCAGGTCAAGTGTGAAAATCCTCAGCTTAACTGAGGACCTGCATTTGAAACCGGTAGACTAGAGTTCAGTAGGGGGAGATGGAATTCCAGGTGTAGCGGTGAAATGCGTAGATATCTGGAAGAACACCAGTAGCGAAGGCGGTCTCCTGGGCTGTAACTGACGCTGAGGGACGAAAGCTAGGGGAGCGAACAGGATTAGAAACCCGNGTAG
>denovo10411 .2.5._172688
TACGGAGGGTGCGAGCGTTGTCCGGAATCACTGGGCGTAAAGGGCGCGTAGGCGGCTGGCTAAGTCACTTGTGAAATCCTGGGGCTCAACTCCAGGGCTGCAGGTGAGACTGGCTGGCTAGAGCTCGGTAGAGGCGAGTGGAATTCCCGGTGTAGCGGTGAAATGCGTAGATATCGGGAGGAACACCAGCGGCGAAGGCGGCTTCCTGGACCGCAACTGACGCTGAGGCGCGAAAGCTAGGGGAGCAAACAGGATTAGAAACCCCAGTAGT
>denovo10412 .1.4._256736
AACGTAGGAGGCGAGCGTTATCCGGATTTACTGGGCGTAAAGCGCGCGTAGGCGGTTAGGTAAGTCGGGTGTTAAAGCCCCTGGCTCAACTGGGGGAGGTCATTCGATACTGCCTGGCTTGAGGGCGAGAGAGGAGAGTGGAATTCCCGGTGTAGCGGTGGAATGCGTAGAGATCGGGAGGAACACCAGTGGCGAAGGCGGCACCCTGGTCCACACCTGACGCTGAGGAGCGAAAGCGTGGGGAGCGAACGGGATTAGAAACCCCGGTAGT
>denovo10413 1.0.ln_421893
TACGGGGTGGCGAGCGTTACTCGGATTATTGGTGTAAGGACAGTAGGCGGCTATGCAAGTTGAGGGTGGAAATACCTTTGGTCTCAACCAAAGAAACTGCCTTCAAAACTAGCATGGCTTGAGGCTGGGAGAGGAGAACGGAATTCCCGGTGTAAGGGTGAAATCTGTAGATATCGGGAGGAACACCTGTGGCGAAAGCGGTTCTCTGGTCCAGATCTGACGCTGAACTGTGAAAGCTAGGGGAGCAAACAGGATTAGATACCCGTGTAGT
>denovo10414 .3.8._60636
GACGGAGGGTGCAAGCGTTGCTCGGACTCATTGGGCGTAAAGGGTGCGTAGGCGGCCTGGTCAGTCTGCTGTGAAAGCCCCGGGCTCAGCCCGGGAACGGGCGGCGGATACTGCCAGGCTAGAGTGCCGGAGGGGAGAGTGGAATTCCTGGTGTAGCGGTGAAATGCGTAGAGATCAGGAGGAACACCCGCGGTGTAGACGGCTCTCTGGACCGCTACTGACGCTGAGACACGAAAGCGTGGGGAGCAAACAGGATTAGATACCCGAGTAGT
>denovo10415 .7.2._188119
GACGAACCACCCAAACGTTATTCGGAATCACTGGGCTTAAAGGGTGCGTAGGCGGCGCGGAGGGTGGGATGTGAAATCCCCCGGCTTAACCGGGGAATTGCGTCCCAAACCGCCGTGCTCGGGGAAGATAGAGGTGAGCGGAACAGATGGTGGAGCGGTGAAATGCGTTGATATCATCTGGAACACCTGTGGCGAAAGCGGCTCACTGGGTCTTCTCTGACGCTGAGGCACGAAAGCTAGGGTAGCGAACGGGATTAGATACCCCAGTAGT
>denovo10416 .5.3._292658
TACGGGGGTGCAAGCGTTGTTCGGAATCACTGGGTGTAAAGGGCAGATAGGCGGGCCGATAAGTCGGATGTGAAAACCCCGTGGCTTAACCCGGGGCGGCATTCGAAACTGTTGGTCTTGAGTGCGGAAGAGGGAGATGGAATTCCTGGTGTAACGGTGAAATGTGTAGATATCAGGAAGAACACCGGTGGCGAAGGCGGTCTCCTGGTCCGCTACTGACGCTGATCTGCGAAAGCTAGGGAGCAAACNGGATTGAAACCCCTGAGCCCTGAG
>denovo10417 .2.5._311641
TACGTAGGGGGCGAGCGTTGTCCGAAGTTACTGGGCGTAAAGCGCGCGTAGGCGGGCTGGTAAGTCGGGAGTGAAAGGCTCGGGCTCAACCGGGAGGGTGCGCCGGAAACTGCCGGGCTGGAGGGCGGGAGAGGAGAGCGGAATTCCCGGTGTAGCGGTGAAATGCGTAGATATCGGGAGGAACGCCGGTGGTGAAGACGGCTCTCTGGACCGCACCTGACGCTGAGACACGAAAGCGTGGGGAGCAAACAGGATTAGAAACCCTAGTAGT
>denovo10418 .1.11._37153
TACGTAGGGCGCGAGCGTTACTCGGAATCACTGGGCATGAAGCGGGTGTAGGCGGGCGAGCAAGTCCGGTGTGAAAGCCCTCGGCTCAACCGAGGAATGTCATTGGAAACTGCCCGTCTTGAGTGTGGGAGGGGAGAGTGGAACTGTCGGTGGAGCGGTGAAATGCGTAGATATCAGCAGGAACGCCGGTGGCGAAAGCGACTCTCTGGTCCACTACTGACGCTGAGGCCCGAAAGCTAGGGGAGNGAACGGGATTAGATACCCGTGTAGT
>denovo10419 .5.5._315546
AACGTAGGACGCGAGCGTTATCCGGAGTTACTGGGCGTAAAGGGCGTGCAGGCGGTCGAGCAAGTGGCTCGTGAAAGCCTTCGGCTCAACCGGGGGAGGACGGGTCAGACTGCTGGACTGGAGGGCGCTAGAGGGACATGGAATTCCGGGTGTAGTGGTGAAATGCGTAGATATCGGGAGGAACGCCGGTGGTGAAGACGGCTCTCTGGACCGCACCTGACGCTGAGACACGAAAGCGTGGGGAGCAAACAGGATTAGATACCCTGGTAGT
>denovo1042 .2.2._20263
TACGTAGGGAGCGAGCGTTGTTCGGATTTACTGGGCGTAAAGCGCGCGTAGGCGGCCTGGTAAGTCGGGTGTGAAAGCCCTCGACTTAACCGAGGATCCGCGCTCGAAACTGCCAGGCTTGAGTCTAGGAGAGGAGAGCGGAATTCCCAGTGTAGCGGTGAAATGCGTAGATATTGGGAGGAACACCGGTGGCGAAGGCGGCTCTCTGGACTAGTACTGACGCTGAGGCGCGAAAGTGTGGGTAGCAAACAGGATTAGAAACCCTAGTAGT
>denovo10420 3.20.e_414045
CACGTAGGGAGCGAGCGTTGTCCGGATTCATTGGGCGTAAAGCGCGCGTAGGCGGTCGTGCACGTCGGTCGTGAAATCCCGGGGCTCAACCCCGCGAACCGCGTCCGATACTGCACGACTGGAGGCAGGTAGGGGAGATCGGAATTCCTGGTGTAGCGGTGAAATGCGCAGATATCAGGAGGAACACCGGTTGCGAAGGCGGTCATCTGGCCCACAACTGACGCTCAGGGACGAAAGCGTGGGGAGC
>denovo10421 3.20.m_427035
TAACGTAGGGGGCGAGCGTTATCCGGAGTTACTGGGCGTAAAGGGCGCGTAGGCGGCTTGCTCAGCCTGCTGTGGAAGCCCTGGGCTTACCCTGGGGAGGCCAGTGGGGACTGGTGAGCTAGAGGGAGGCAGAGGGTCGTGGAACTGGCGGTGGAGTCGGTGAAATGCGTAGAGATCGCCAGGAACACCGGTGGTGAAGACGGCGACCTGGGGCCTTTTCC
>denovo10422 .3.6._31673
TACGGAGGGGCCAGCGTTGCTCGGAATTATTGGGCGTAAAGGGCGCGTAGGCGGCCAGGTAAGTTTGATGTGAAATCCCACGGCTTAACCGTGGAATTGCATCTTATACTGCCCGGCTTGAGTCTGGGAGAGGAGGGTGGAATTCCCGGTGTAGAGGTGAAATTCGTAGATATCGGGAGGAACACCAGCGGCGAAGGCGGCCCTCTGGACTGCAACTGACGCTGAAACACGAAAGCGTGGGGAGCAAACAGGATTAGATACCCTGGTAGT
>denovo10423 .1.1._177662
TACGGAGGGGGCAAGCGTTACCCGGATTTACTGGGTGTAAAGGGTCCGCAGGCGGTTAAGTAAGTCAGTTTTTAAATCCTCTGGCTCAACCAGAGAATTGGAACTGATACTGCTTAACTGTGAGTCCAGAGGGGGGAACGGAACTGCCGGTGTAGCGGTGAAATGCGTAGATATCGGGAGGAAGGCCGGTGGCGAAGGCGGCCCTCTGGCGCTTGACTGACGCTGAGGCGCGAAAGCGTGGGGAGCAAACAGGATTAGAAACCCTAGTAGT
>denovo10424 .6.11._369270
TACGAGGGGTGCTAGCGTTATTCGGAATTATTGGGCGTAAAGGGTGCGTAGACGGCATATTAAGTCAACTGTTAAATTCCCCAGCCTAACTGGGGGCAAGCGGTAGAAACTGATATGCTTGAGGATGGAAGAGAGAAGTGGAATTCTCGGAGTAGCGGTAAAAATGCGTAGATCTCGAGAGGAACACCGATGGCGAAGGCAGCTTCTTGGTCCATACCTGACGTTGAGGCACGAAAGCGTGGGGAGCAAACAGGATTAGAAACCCTTGTAGT
>denovo10425 3.20.al_465089
GACAGAGGTGGCGAGCGTTATTCGGAATTACTGGGCTTAAAGGGCGCGTAGGCGGTGGCGTAAGTCTGGTGTGAAATCTCCCGGCTCAACTGGGAGGGGCCATCGGATACTGGCGGACTAGAGGTGGGCAGAGGAAAGCAGAATTCCCGGTGTAGCGGTGAAATGCGTAGATATCGGGAGGAATACCAGTGGCGAAGGCGGCTTTCTGGGCCTATCCTGACGCTGAGGCACGAAAGCTAGGGGAGCAAACGGGATTAGATACCCGGGTAGT
>denovo10426 .2.2._286757
TACGGAGGGTGCGAGCGTTGTCCGGAATTACTGGGCGTAAAGCGCGTGCAGGCGGCCTGTTATGTCGAGTGTGAAATCCCTCGGCTCAACCGAGGAACTGCGCCCGAAACTGGCAGGCTTGAGTGCGGGAGGGGATGGTGGAATTCCCGGTGTAGAGGTGAAATTCGTAGATATCGGGAAGAATACCGGTGGCGAAGGCGACCATCTGGCCCGTTACTGACGCTCAGACGCGAAAGCGTGGGGAGCAAACAGGATTAGAAACCCTGGTAGT
>denovo10427 3.20.al.plus.m_399468
GACGTAGGTGGCGAGCGTTGTCCGGATTTACTGGGCGTAAAGCGCGTGTAGGCGGCCTGTTAAGTGGCGTGTGAAAGCCCACCGCTCAACGGTGGGAGGCCGCGCCAGACTGGCGGGCTTGAGGGTGGCAGAGGGTGATGGAATTCCCGGTGTAGCGGTGAAATGCGTAGATATCGGGAGGAACGCCAGTGGCGAAAGCGGCTCGCTGGACCACAACTGACGCTGAGAGACGAAAGCTAGGGGAGCAAACAGGATTAGATACCCCTGTAGT
>denovo10428 .5.7._344224
AACGTAGGTGACGAGCGTTATCCGGATTTACTGGGCGTAAAGCGCGTGCAGGCGGCTTGGCAAGTCGGGCATGAAATCTCCTGGCTCAACTGGGAGACGCTGTCTGATACTGCTAGGCTTGAGGGTAGTAGAGGGTGGTGGAATTCCGCATGTAGTGGTGAAATGCGTAGATATGCGGAGGAACACCGGTGGCGAAGGCGGGTCTCTGGGCTACTCCTGACGCTGAGGCGCGAAAGCGTGGGGAGCAAACGGGATTAGATACCCGGGTAGT
>denovo10429 .6.12._294024
TACGTAGGGTGCGAGCGTTGTCCGGAATCACTGGGTGTAAAGGGTCCGCAGGCGGATGGGTAAGTCGGTGCTGAAAGCTGTCCGCTCAACGGACAAATTGGTGCCGATACTGTTTATCTTGAGTGCGGAAGAGGGTGATGGAATTCCTGGTGTAGCGGTGAAATGCGTAGATATCAGGAAGAACACCGGTGGCGAAGGCGGTCACCTGGTCCGCAACTGACGCCCAGAGCGCGAAAGCGTGGGGAGCAAACAGGATTAGATACCCTAGTAGT
>denovo1043 1.20.al_397781
ACGTAGGAGGCTAGCGTTATCCGGATTTACTGGCGTAAGACGCGCGTAGGCGGCGTCCGTAAGTCGGGCGTGAAATCTCCCGGCTCAACTGGGAGGGGTCCGGAGATTACTGGCGGACCTTGAGGGGACCGAGAGGAGGAGTGGAATTCCCGGTGTAGTGGTGAAATGCGTAGATATCGGGAGGAACACCAGTGGCGAAGGCGGCTCGTCTGGGGTCGACCTGACGCTAGAGGTGACGAAAGCGGTGGGGAG
>denovo10430 .5.5._35731
TACGTAGGGGCGAGCGTTGCTCGGATTTACTGGGCGTAAAGAGCGCGTAGGCGGCCAGGGAAGTCCGGTGTGAAATTCCGCGGCTCAACCGAGGATCCGCACTGGAAACTCCCTGGCTTGAGTCCAGGAGAGGAGGGTGGAATTCCCGGTGTAGCGGTGAAATGCGTAGATATCGGGAGGAACACCGGTGGCGAAGGCGGCCCTCTGGACTGGTACTGACGCTGAGGCGCGAAAGCTGGGGGAGCAAAACGGGGATTTGAAAACCCCGAGTACGT
>denovo10431 3.20.m_448613
TACGTAGGGGGCGAGCGTTGTCCGAAGTTACTGGGCGTAAAGCGCGCGTAGGCGGGCTGTTAAGTCAGATGTGAAATCTCCGCGGCTCAACCGGGAAAGTGCATCTGAGACTGGCAGTCTTGAGCTGTGGAGAGGGAAGTGGAATTCCTGGTGTAGCGGTGAAATGCGTAGATATTAGGAGGAACACCAGTGGCGAAGGCGGCTTTCTGGCATACAACTGACGCTGAGATGCGAAAGCGTGGGGAACAAACAGGATTAGATACCCGGGTAGT
>denovo10432 .8.1._10285
TACAGAGGGTGCAAGCGTTAATCGGAGTTACTGGGCGTAAAGGGCGCGTAGGCGGTTATGTGAGTGTGATGTGAAAGCCCTGGGCTTAACCTAGGAAGTGCATCGCAAACGACATAACTGGAGTAGATGAGAGGGTGGTGGAATTTCCGGTGTAGCGGTGAAATGCGTAGAGATCGGAAGGAACGTCAATGGCGAAGGCAGCCACCTGGCATCATACTGACGCTGAGGCGCGAAAGCGTGGGGAGCGAACAGGATTAGAAACCCCAGTAGT
>denovo10433 .3.4._325889
TACGGAGGGTGCGAGCGTTAATCGGAATTACTGGGCGTAAAGCGTCCGTAGGCGGCTTGTTAAGTCTGATGTGAAAGCCCTGGGCTTAATCTGGGAACGGCATTGGATACTGGCGAGCTAGAGTTCGGTAGAGGGTGGTGGAATTCCCGGTGTAGCGGTGAAATGCGTAGAGATCGGGAGGAACACCAGTGGCGCAGGCGGCGTCCTGGTCGGCCCCTGACGCTCAGACACGAAAGCTCGGGGAGCGAACGGGATTAGATACCCTGGTAGT
>denovo10434 1.20.al.plus.m_415655
TACGGAGGGTGCAAGCGTTGTTCGGAATTACTGGGCGTAAAGCGCGTGTAGGCGGTCTAGCAAGTCAGATGTGAAATCCCTTGGCTCAACCAAGGAAGGGCATTTGAAACTGCTAGACTTGAGTACGGGAGGGAGCGGATTCCGTGTAGAGTGAATTCGTAGATATCGGAGGAACGACCGGTGGCGAAGGCGGCTTCCTGGACCGATACTGACGCTGAGACGCGAAAGCGTGGGGAGCAAACAGGATTAGATACCCGCGTAGT
>denovo10435 .5.7._259013
AACGTAGGAGGCAAGCGTTGTCCGGATTTATTGGGCGTAAAGGGCGCGTAGGCGGTCTCGTAAGTCGTCGGTGAAATCTCCCGGCCCAACTGGGAGGGCGCCGACGAAACTGCGAGGCTGGAGGGGAGCAGAGGAGGGTGGAATTCCCAGTGGAGCGGTGAAATGCGTAGAGATTGGGAGGAACACCAGTGGCGAAGGCGGCCCTCTGGGCTCTACCTGACGCTGAGGCGCGAAAGCGTGGGGAGCAAACGGGATTAGAAACCCGTGTAGT
>denovo10436 .5.5._170124
TACGTAGGGGGCGAGCGTTGTCCGGAATTACTGGGCGTAAAGGGCGTGTAGGCGGAGCGGCAAGTCGGTCGTGAAAGCCTCCGGCTCAACTGGAGAACGTCGATCGATACTGCCGTCCTTGAGGGTAGCAGAGGAGACTGGAATTCCCGGTGTAGCGGTGAAATGTGTAGAGATCGGGAGGAACACCGGTGGCGAAGGCGGGTCTCTGGGCTACTCCTGACGCTGAGGCGCGAAAGCGTGGGGAGCAAACGGGATTAGATACCCTGGTAGT
>denovo10437 .4.4._254885
GACGAAGGGGGCGAGCGTTGTTCGGAATTACTGGGCGTAAAGGGCGTGTAGGCGGTTAAGGAAGTCCTGGGTAAAAGTCCTTTTTTCAAAGGGGGAAGGGCCCAGGAAACTCCTTGGCTAGAGGATAGGAGGGGGAGTGGAACTTCCAGAGTAGCGGTGAAATGCGCAGATACTGGAAGGTACCTCGATAGCGAAGGCAGCCTCCTGGCCGAGTGCTGACGCTGAAGCGCGAAAGCGTGGGGAGCAAACCGGATTAGAAACCCCAGTAGT
>denovo10438 .3.6._75078
AACGTAGGAGGCAAGCGTTATCCGGATTCACTGGGCGTAAAGCGCGTGCAGGCGGTTCGGTAAGTTGGGCGTGAAATCTCCTGGCTCAACTGGGAGAGGTCGTTCAATACTACCGGACTCGAGAGCAGGAGAGGAAGACGGAATTCCCAGTGTAGCGGTGAAATGCGTAGATATTGGGAGGAACACCGGTGGCGAAGGCGGCTCTCTGGACTGCCACTGACACTGAGGCGCGAAAGCTAGGGGAGCAAACGGGATTAGAAACCCGNGTAGT
>denovo10439 .7.4._78654
GACAGGGGTCTCGAGCGTTAATCGGAATCACTGGGCTTAAAGGGTGCGTAGGCGGACCGGAACGCGTCCCGTGAAAGCCCCCGGCTCAACCGGGGAACGGCGGGGCGAACGGACGGTCTCGAGGCAGGTATGGGCGGGCGGAACCGTAGGTGGAGCGGTGAAATGCGTAGATATCTACGGGAACGCCGATGGTGAAGACGGCCCGCTGGGCCTGTCCTGACGCTGAGGCACGAAAGCGTGGGGAGCAAACAGGATTAGAAACCCTGGTAGT
>denovo1044 3.20.al_455002
TACGTAGGTGGCGAGCGTTGTCCGGATTTACTGGGCGTAAAGGGCTTGTAGGCGGTCCGTTAAGTCCGGTGTGAAATCTCCCGGCCCAACCGGGAGGGGTCATCGGATACTGGCGGGCTAGAGGTAGGCAGAGGAAAGCGGAATTCCCGGTGTAGCGGTGAAATGCGTAGATATCGGGAGGAACACCAGTGGCGAAGGCGGCATCCTGGCTCATAACTGACGCTGAGTCGCGAAAGCGTGGGGATCAAACAGGATTAGATACCCCCTGTAGT
>denovo10440 1.20.al_464190
CGTAGGTGGCGAGCGTTATCCGGAATCACTGGGCGTAAGGGCGTCTAGGCGGTCGGGTAGAGAGACGTGAAGCTCCTGGCTCAACTGGGAGAGGTCGTTTCAGACTGCCCGGCTTGAGGGTCGGAGAGGGACGTGGAATTCCCGGTGTAGTGGTGAAATGCGTAGATATCGGGAGGACACCAGTGGCGAAGGCGGCTTTCTAGACCACTCCTGACGCTGAGGCGCGAAAGCG
>denovo10441 .2.1._284752
TACCCGCTCCGCGAGTGGTGAGGACTGTTATTGGGCTTAAAGCGTCCGTAGCCGGCTCGGCGTGCTCCGCGTCAAATCCAGCAGCCTAACTGCTGGGCCGCGCGGATGACTGTCGAGCTTGGGGGTGAGAGAGGCGCTCGGTATTCTCGGGGTAGGGGTAAAATCCATTAATCCCGGGAGGACCACCAGTGGCGAAGGCGGAGCGCCAGAGCACGCCCGACGGTGAGGGACGAAAGCTAGGGGAGCGAACGGGATTAGATATGAAGTTGAGTTTTTACCAGCTTCATTAGATACCCTGTAGT
>denovo10442 .6.10._261969
TACGGAGGGTGCAAGCGTTGTCCGGAATCACTGGGCGTAAAGGGCGCGTAGGCGGCCCGTTAAGTCACTTGTGAAATCCTGGGGCTCAACTCCAGGGCGGCAGGTGAGACTGGCGGGCTAGAGCTCGGTAGAGGCGAGTGGAATTCCCGGTGTAGCGGTGGAATGCGTAGATATCGGGAAGAACACCGGTGGCGAAGGCGGCATCCTGGACCGGCATTGACGCTGAGGCGCGAAAGCCAGGGGAGCAAACGGGATTAGATACCCCAGTAGT
>denovo10443 3.20.al_406117
TACGGAGGGTGCAAGCGTTGCTCGGAATCACTGGGTGTAAAGCGCGAGTAGGCGGTTAATTAAGTCAGATGTGAAAGCCCACGGCTCAACCGTGGAAGTGCATCTAGAAACTGGTTAGCTAGAGTGTGAGAGGAGGGATGGACGGTAACGTTCCCGGTGTAGCGGTAGAAATGCGTAGATAGTCGGGAGAACACAGTGG
>denovo10444 .4.3._245512
TACAGAGGGTGCGAGCGTTAATCGGAATTACTGGGCGTAAAGCGCGCGTAGGTGGCTTTGCAAGTCGATTGTGAAATCCCCGGGCTCAACCTGGGAACTGCAGTCGAGACTGCTTTGCTCGAGTATGGGAGAGGGAGGTGGAATTTCCGGTGTAGCGGTGAAATGCGTAGATATCAAGAAGAACACCGATGGCGAAGGCAGTCCACTGGTCTGTTACTGACGCTCATGCTCGAAAGCGCGGGGAGCAAACAGGATTAGAAACCCGATAGT
>denovo10445 .6.12._95871
AACGTAGGGGACAAGCGTTATCCGGATTTACTGGGCGTAAAGCGCATGTAGGTGGCTTTTCAAGTTGGACGTGAAAGCTCCCGGCTTAACTGGGAGAGGTCGTACAAAACTGGGAAGCTAGAGGATGGAAGAGGAGAGCGGAATTCCCGGTGTAGTGGTGGAATGCGTAGATATCGGGAGGAACACCAGTGGCGAAAGCGGCTCTCTGGTTCATTTCTGACACTGAGATGCGAAAGCGTGGGGAGCGAACGGGATTAGATACCCTAGTAGT
>denovo10446 .4.3._186538
GACAGAGGGTGCAAACGTTGTTCGGAATTACTGGGCGTAAAGCGCGTGTAGGCGGCTTTGCAAGTCGGGCGTGAAATCCCATGGCTCAACCATGGAAGTGCACTCGAAACTGCAGAGCTAGAGTCCTGGAGAGGAAGGTGGAATGCTTGGTGTAGAGGTGAAATTCGTAGATATCAAGCGGAACACCGGTGGCGAAGGCGGCCATCTGGCCCACAACTGACGCTCAGGGACGAAAGCGTGGGGAGCAAACAGGATTAGAAACCCGAGTAGT
>denovo10447 .3.1._101867
TACGGAGGTGGCGAGCGTTGCTCGGATTCATTGGGTGTAAAGGGTCTGTAGGCGGTTCGGTAAGTGTTCGGTGAAATCCTACGGCTCAACCGTAGGGCGTCCGGGCAGACTGCCGAACTTGAAGGCTGGAGAGGCAGGCGGAATTCCCGGTGTAAGGGTGAAATCTGTAGATATCGGGAGGAACACCAGTGGCGAAGGCGGCACCCTGGCCCGCACCTGACGCTGAGGTGCGAAAGCGTGGGGAGCGAACGGGATTAGAAACCCGGGTAGT
>denovo10448 3.20.al_412635
TACGTAGGTGGCGAGCGTTACTCGGAGTCACTGGGCGTAAGCGTGTGTAGGCGGTCCCGCAAGTCCGGAGTGAAATCTTCCGGCTTAACCGGAAACGCCCGGAAACTGCGGGGCTCGAGGGCGGGAGAGGAGAGCGGAATTCCCGGTGTAGCGGTGAAATGCGTTGAGATCGGGAGGAACACCAGTGGCGAAGGCGGCTTCCTGGCCCGTTCTTGACGCTGAGGCGCGAAAGCTAGGGGAGCGAACGGGATTAGATACCCGTGTAGT
>denovo10449 3.20.al.plus.m_443977
TACGGAGGGTGCAAGCGTTGCTCGGAATCACTGGGTGTAAAGCGCGAGTAGGCGGTTAATTAAGTCAGATGTGAAAGCCCACGGCTCAACCGTGGAAGTGCATCTGAAACTGGTTAGCTAGAGTGTGAGAGAGGGCAGTGGAACTTTCGGTGTAGGGGTGAAGTCTGTAGAGATCGAGAGGAACACCGGTGGCGAAGGCGGCTGCCTGGCCCGTTGCTGACGCTGAGGCGCGAAAGCGTGGGGAGC
>denovo1045 .5.7._23078
TACGTAGGGGGCGAGCGTTATCCGGAGTTACTGGGCGTAAAGGGCGCGTAGGCGGCTTGCTCAGCCTGCTGTGGAAGCCCTGGGCTTACCCTGGGGAGGCCAGTGGGGACTGGTGAGCTAGAGGGAGGCAGAGGGTCGTGGAACTGGCGGTGGAGCGGTGAAATGCGTAGAGATCGGGAGGAACACCGGTGGCGAAGGCGGGTCTCTGGGCTACCCCTGACGCTGAGGCGCGAAAGCGTGGGGAGCAAACGGGATTAGAAACCCTAGTAGT
>denovo10450 1.20.al_399213
GACGTAGGGGCAAGCGTTGTCCGGAATTACTGGGTGTAAAGAGCTCGTAGGCGGAGCGGTAAGTTGGGGACTAAATACGGCGGCTCAACTGCCGTGGGATTCCCGATACTGCCGCCCTTGAGAACAGGAGAGGGAAGTGGAATTCCAGGTGTAGCGGTGAAATGCGTAGATATCGGGAGGAACACCAGTGGCGAAGGCGGCTCTCTGGGGTCAACCTGACGCTGAGGTGCGAAAGCGTGGGGAGCGAACCGGATTAGATACCCGGGTAGT
>denovo10451 1.0.ln_423915
TACGTAGGGTGCGAGCGTTGCCCGGATTTACTGGGCGTAAAGAGCGCGTAGGCGGCTCGGTAAGTTGGGCGTGAAATCTCCCGGCTCAACCGGGAGGGGTCGTCCAAAACTGCCGGGCTTGAGGGCGGGAAGAGGAAGGTGGAACTTCCCGGTGTAGCGGTAGAAATGCGTAGATAGTCGGGAGAACACCAGTGGCGAAGGCGGTCCTTCTGGCCCGTTCTGACGCTGAGGCGCGAAGGCGTA
>denovo10452 .5.2._253055
AACGTAGGAGGCAAGCGTTATCCGGATTTACTGGGCGTAAAGCGCGTGTAGGCGGCTCGGTCAGTCGGACGTGAAATCTCCCGGCTCAACTGGGAGGGGCCGTTCGACACTACCGGGCTTGAGGGCAGGAGAGGGAGGTGGAATTCCGGGTGTAGCGGTGAAATGCGTAGATATCCGGAGGAACACCTGTGGCGAAAGCGGCTCTCTGGACTAGTACTGACGCTGAGGCGCGAAAGCTAGGGGAGCAAACGGGATTAGATACCCGNGTAGT
>denovo10453 .8.1._349474
TACAGAGGTCCCAAGCGTTGTTCGGATTCACTGGGCGTAAAGGGTGCGTAGGTGGCAAAGTAAGTCTGATGTGAAATCTCTGAGCTTAACTCGGAAACTGCATTGGAAACTGCCTTGCTAGAGTATTGGAGGGGGGACTGGAATACTTGGTGTAGCAGTGAAATGCGTAGATATCAAGTGGAACATCAGTGGCGAAGGCGAGTCCCTGGACAACCCCTGACACTGAGGCACGAAAGCTAGGGGAGCAAACAGGATTAGAAACCCCGGTAGT
>denovo10454 .7.1._73581
TACGTAGGTGGCGAGCGTTACTCGGAGTCACTGGGCGTAAAGCGTGTGTAGGCGGTCCCGCAAGTCCGGAGTGAAATCTTCCGGCTTAACCGGAAAAACGCCCGGAAACTGCGGGGCTCGAGGGCGGGAGAGGAGAGCGGAATTCCCGGTGTAGCGGTGAAATGCGTAGATATCGGGAAGAACACCAGTAGCGAAGGCGGCTTTCTGGTCCGTCACTGACGCTGAGGCGCGAAAGCGTGGGTAGCAAACAGGATTAGATACCCCTGTAGT
>denovo10455 .1.4._31977
AACGTAGGGGGCAAGCGTTGTCCGGAATTACTGGGCGTAAAGGGTGTGTAGGCGGATCCGCAAGTCCACTGTGAAATTCCTCGGCTCAACCGAGGAACGGCGGTGGATACTACGGATCTTGAGGGCAGGAGAGGAGGGTGGAACTCCCGGTGTAGCGGTAAAATGCGTAGAGATCGGGAGGAACACCGGTGGCGAAGGCGGCCCTCTGGTCCAGTACTGACGCTGAGGCGCGAAAGCTAGGGGAGCAAACGGGATTAGAAACCCTGGTAGT
>denovo10456 .5.5._127060
TACGTAGGGGGCGAGCGTTGTCCGGAATTACTGGGCGTAAAGCGCGTGCAGGCGGCTTGGCAAGTCGGGCATGAAATCTCCTGGCTCAACTGGGAGACGCTGTCTGATACTGCCAGGCTCGAGTGCGGTAGGGGATGCTGGAATTCCTGGTGTAGCGGTGAAATGCATAGATATCAGGAGGAACACCGGTGGCGAAGGCGGGCATCTGGGCCGCTACTGACGCTGAGGCGCGAAAGCTAGGGGAGCAAACCGGATTAGAAACCCCTGTAGT
>denovo10457 1.20.al_410359
TACGTAGGTGGCAAGCGTTGTCCGGAATTACTGGGCGTAAAGAGCGCGTAGGCGGGGATTTAAGTCAGGAGTGAAACTGCGGGCTCAACCTGCAGCCTGCTCTTGAAACTGGATTTCTTGAGGGTATGAGAGGAAAGCGGAATTCCCAGTGTAGCGGTGAAATGCGTAGATATGCATCGGAACACCGGTGGCGAAGGCGGCTCTCTGGACGGTCACTGACGCTGAGGGACGAAAG
>denovo10458 .3.6._304799
TACGAGGGCCCCAAGCGTTGTCCGGATTTATTGGGCGTAAAGGGTGCGTAGGTGGTCAGACAAGTCCCATGTCAAAGCGTGGTGCTTAACGCCATACAGGCGTGGGAAACTGTGTGACTAGAGTACAGCAGGGGCAGGAGGAATTCCCGGTGTAGCGGTGAAATGCGTAGATATCGGGAAGAACACCAGTGGCGCAAGCGTTCTGCTGGGCTGTAACTGACACTGAGGCACGAAAGCTAGGGGAGCGAATGGGATTAGAAACCCGAGTAGT
>denovo10459 .6.8._76017
TACGTAGGGTCCGAGCGTTGTCCGGAATCACTGGGTGTAAAGGGCGCGCAAGCGGGTGAGTAGGTCGGTTGTGAAAGCCTCGGGCTCAACTCGAGAATGGCGACCGAAACTGCCAGGCTCGAGTGCGGTAGGGGATGCTGGAATTCCTGGTGTAGCGGTGAAATGCATAGATATCAGGAGGAACACCGGTGGCGAAGGCGGGCATCTGGGCCGCTACTGACGCTGAGGCGCGAAAGCTAGGGGAGCAAACCGGATTAGAAACCCCTGTAGT
>denovo1046 3.20.e_434185
GACGAAGGTGGCAAGCGTTGCTCGGAATCACTGGGCTTAAAGGGCGCGTAGGCGGTCGACCAAGTCGGGTGTGAAATCCCTCGGCTCAACCGAGGAATCGCATTCGATACTGGTCGGCTGGAGTGCGGGAGGGGAGAGTGGAACTCCAGGTGTAGCGGTGAAATGCGTAGATATCTGGAGGAACGCCGGTGGCGAAAGCGGCGTCCTGGACCGGTATTGACGCTGAGGAGCGAAAGCCAGGGGAGCAAACGGGATTAGATACCCGTGTAGT
>denovo10460 .4.3._389739
TACGGGGGAACAAGCGTTGTTCGGAATTACTGGGTTTAAAGCGCGTGTAGGCGGGAAGGCAAGCCCGGTCGTGAAATCCCCCGGCTTAACCGGGAACTGCGTTGGAAACTGCCTTTCTAGAGTGCGGAAGAGGAAAGTGGAATTCCTGGTGTAGCGGTGAAATGCGTAGATATCGGGAAGAACACCGGTGGCGAAGGCGGCTTTCTGGTCCGTAACTGACGCTGAGACGCGAAGGCTAGGGGAGCAAACAGGATTAGAAACCCGAGTAGT
>denovo10461 3.0.ln_440382
GACGTAGGGGCCGAGCGTTGCTCGGAATTACTGGGCGTAAAGGGTCCGTAGGCGGTGCGGCAAGTCGGGGGTGGAAATCTCTGGGCTTAACTCAGAGGCTGCCTCCGAAACTGCCGTGCTCGAGTGCGGGAGAGGCGAGCGGAATTGCAGGTGTAGCGGTGAAATGCGTAGATATCAGGAAGAACACCGGTGGCGAAGGCGGTCTTCTGGTCCGTTACTGACGCTCAGGGACGAAAGCGTGGGGAGCAAACAGGATTAGATACCCCCCGTAGT
>denovo10462 .1.4._351374
TACCCGCTCTCTGAGTGGTGGGGACGCTTATTGGGCTTAAAGCGTCCGTAGCTGGCCTTTCAAGTCTCTTGTTAAATCCAGCGATTCAATCGTTGGACTGCGGGAGATACTGTTAGGCTAGGGGGCGGGAGAAGCCGACGGTATTTCCGGGGTAGGGGTAAAATCCTATAATCCCGGGAAGACCACCAGTGGCGAAGGCTGTCGGCTAGAACGCGCTCGACGGTGAGGGACGAAAGCTGGGGGAGCGAACGGGATTAGATACCCTAGTAGT
>denovo10463 .6.2._325087
AACGTAGGACGCGAGCGTTATCCGGAGTTACTGGGCGTAAAGGGCGTGCAGGCGGTCGAGCAAGTGGCTCGTGAAAGCCTTCGGCTCAACCGGGGGAGGACGGGTCAGACTTCTGGACTCGAGTGTGAGAGGGGTAAAGGGAATTCTCGGTGTAAGGGTGAAATCTGCAGAGATCGGGAAGAACACCAGTCGCGAAGGCGCTTTACTGGATCACAACTGACGCTGAGGGACGAAAGCTAGGGGAGCAAACGGGATTAGATACCCGGGTAGT
>denovo10464 .6.11._2920
GACGAACCGTGCGAACGTTATTCGGAATCACTGGGCTTAAAGCGCGCGTAGGCGGCGTTGTTAGTTCGAGGTGAAATCCCAGGGCTCAACCGTGGAATGGCCTCGAATACTGCAAGGCTTGAGGGAGGCAGGGGTCCGTGGAACTTCCGGTGGAGCGGTGAAATGTGCTGAGATCGGAAGGAACGCCAGTGGCGAAAGCGACGGACTGGACCTTTTCTGACGCTGAGGCGCGAAAGCTAGGGTAGCGAACGGGATTAGATACCCCGGTAGT
>denovo10465 .3.8._85739
AACGGAGGGAGCAATAGTTATTCGGATTCACTGGGCTTAAAGAGCACGTAGGTGGCTAAGTAGGTCATATGTTAAAACTTTTGCTCAACAAAGGAATGCATATGAAACCGCTTAGCTTGAGTTCAGGGGAGGTAGGTGGAATTCCCGGTGTAGAGGTGAAATTCGTAGATATCGGGAGGAACACCAGCGGCGAAGGCGGCCCTCTGGACCGCAACTGACGCTGAGGCGCGAAAGCCAGGGGAGCAAACGGGATTAGAAACCCGAGTAGT
>denovo10466 .2.1._187958
AACGTAGGTGGCGAGCGTTATCCGGAATCACTGGGCGTAAAGGGCGTCTAGGCGGTCGGGTAAGAGAGACGTGAAAGCTCCTGGCTCAACTGGGAGAGGACGTCCAATACTGTCGGGCTAGAGGAAGGGAGAGGGAGGTGGAATTCCCGGTGTAGCGGTGAAATGCGTAGATACTGGGAGGAACACCGGTGGCGAAGGCGGCCACCTGGACGGGTACTGACGCTGAGGCGCGAAAGCTAGGGGAGCAAACAGGATTAGAAACCCCGGTAGT
>denovo10467 .6.8._94253
GACGTAGGGCTCGAGCGTTGTCCGGAATTATTGGGCGTAAAGGGCGTGTAGGCGGCCCGAAAAGTCTTCCTTGAAAGCCATGGGCTCAACCCATGATTCGGGGGAGAAACTTTTAGGCTAGACGGCATCAGGGGCAGACGGAACTCCCGGTGGAGGGGTAAAATCCGTTGATATCGGGAAGAACACCAGTGGCGAAGGCGGTCTGCTAGGATGCTCGTGACGCTGAGGCGCGAAAGCCTGGGGAGCGAAAGGGATTAGATACCCTAGTAGT
>denovo10468 .8.1._280226
TACGAAGGGGGCTAGCGTTGTTCGGAATCACTGGGCGTAAAGCGCACGTAGGCGGGTCGTTAAGTCGGGGGTGAAATCCCGAGGCTCAACCTCGGAACTGCCTTCGATACTGGCGACCTTCGAGTCCGGGAGAGGTGAGTGGAACTCCGAGTGTAGAGGTGAAATTCGTAGATATCGGGAGGAACACCAGTGGCGAAGGCGGCTCTCTGGACAGATACTGACGCTGAGGCGCGAAAGCGTGGAAGCAAACAGGATTAGAAACCCCAGTAGT
>denovo10469 .3.2._270846
TACGGGGAGGCAAGCGTTAATCGGATTCATTGGGCGTAAAGGGTGCGTAGGCGGCCTGGTCAGTCTGCTGTGAAAGCCCCGGGCTCAGCCCGGGAAGGGCGGCGGATACTGCCAGGCTAGAGTGCCGGAGGGGAGAGTGGAATTCCTGGTGTAGCGGTGAAATGCGTAGATATCAGGAAGAACACCGGTGGTGAAGGCGGTCACCTGGTCCGCAACTGACGCCCAGAGCGCGAAAGCGTGGGGAGCAAACAGGATTAGAAACCCGGGTAGT
>denovo1047 .4.1._139245
TACGTAGGATCCGAGCGTTGTCCGGAATTACTGGGTGTAAAGGGCGTGTAGGTGGGTCTCTAAGTCGGTGGTGAAATCCTACAGCTTAACTGTAGAATTGCTTCCGAAACTGGAGATCTTGAGTGCGGTAGAGGGGGATGGAATTCATGGTGTAGCGGTGAGATGTGTAGAGATGTGGAGGAATACCGATGGCGAAGGCAGCCCCCTGGGTCGACACTGACGCTCATGCACGAAAGCGTGGGGAGCAAACAGGATTAGATACCCCGGTAGT
>denovo10470 3.20.al_416364
CACGTAGGGGGCGAGCGTTGTTCGGAATTACTGGGCGTAAAGGGCGCGTAGGCGGCTTGCCAAGTCGGGGGTGAAATCTTTCGGCCCAACCGGAAAAGTGCCCCCGATACTGGCAGGCTGGAGGGAGATAGGGGCACGCGGAACTTCCGGTGGAGCGGTGAAATGCGTAGATATCGGAAGGAACGCCGGTGGCGAAAGCGGCGTGCTGGATCTTCACTGACGCTGAGGCGCGAAAGCCAGGGGAGCAAAC
>denovo10471 .8.1._193891
TACGAAGGGGGCTAGCGTTGTTCGGAATTACTGGGCGTAAAGCGCACGTAGGCGGAATTGTAAGTCAGGGGTGAAATCCCGGGGCTCAACCTCGGAACTGCCTTTGATACTGCGATTCTCGAGTCCGATAGAGGTGGGTGGAATTCCTAGTGTAGAGGTGAAATTCGTAGATATTAGGAAGAACACCGGTGGCGAAGGCGGCCCACTGGATCGGTACTGACGCTGAGGTGCGAAAGCGTGGGGAGCAAACAGGATTAGAAACCCTTGTAGT
>denovo10472 .3.1._200153
AACGTAGGAGGCGAGCGTTATCCGGATTTACTGGGCGTAAAGCGCACGCGGGCGGCTTCGTGAGTCGGACGTGAAAGCTCCTGGCTTAACTGGGAGAGGTCGTTCGATACTGCGGGGCTTGAGGTAGGGAGAGGGGTGTGGAATTCCCGGTGTAGTGGTGGAATGCGTAGAGATCGGGAGGAAGGCCGGTGGCGAAGGCGGCGCTCTGGAACATTTCTGACGCTGAGGCTCGAAAGCGTGGGGAGCAAACAGGATTAGATACCCTAGTAGT
>denovo10473 1.20.al.plus.m_448483
TACCCGCTCCACGAGTGGTGACCACGATTATTGGGCCTAAAGCGTCCGTAGCCGGCTATGTAAGTTCCTGGTAAATCGTTCGTCCTAAGCGAACGGCGCGCTGGGAATACTACATAGCTAGGGACCGGGAGGGGTAGGGGTAGTTCCTAGGGTAGGGGTAAATACTTATAATCCTAGGAAGACCACCTGTGGCGAAAGCGTCTACCCAGAACGGATCCGACGGTGAGGAACGAAAGCTGGGGGAGCGAACCGGATTAGATACCCCCGTAGT
>denovo10474 .2.2._200718
TACGTAGGGTGCAAGCGTTGTCCGGATTCACTGGGCGTAAAGGGCGCGTAGGCGGCTTAGCAAGTTAGCAGGTAAAGGCACGGGCTCAACCTGTGAGGGACTGCTAAGACTGCTAAGCTAGAGAGCAGGAGAGGGGAGTGGAATTCCAGGTGTAGCGGTGGAATGCGTAGATATCTGGAGGAACACCCGTGGCGAAGGCGGCTCTCTGGCCGAGTGCTGACGCTGAAGCGCGAAAGCGTGGGGAGCAAACCGGATTAGAAACCCTGGTAGT
>denovo10475 .6.7._294913
TACGAGTGGTGCAAGCGTTATTCGGAATTATTGGGCGTAAAGGGTGCGCAGGCGGTATGCTAAGTCAACTGTTAAAAACCTCAGCCTAACTGGGGATCGGCGGTAGATACTGGTGTGCTAGAGGGTGGAAGAGAGAAGCGGAATTCTTGGAGTAGCGGTAAAATGCGTAGATCTCAAGAGGAACACCGATGGCGAAGGCAGCTTCTTGGTCCACAACTGACGCTCAAGCACGAAAGCGTGGGGAGCAAACAGGATTAGATACCCTGTAGT
>denovo10476 .1.12._228216
TACGTAGGGGGCGAGCGTTGTCCGGAATTATTGGGCGTAAAGGGCGCGTAGGCGGTCCCTTAAGTCTGGTGTATAAGCGCGGGGCTCAACCCCGTAGGTGCACTGGAAACTGGGGGACTTGAGTGCGGGAGAGGAAGGCGGAATTCCCGGTGTAGCGGTGAAATGCGTAGAGATCGGGAGGAACACCAGTGGCGAAGGCGGCCTTCTAGACGGCCACTGACGCTGAGGGACGAAAGCCAGGGGAGCGAACGGGATTAGAAACCCCAGTAGT
>denovo10477 .4.4._41252
TACGTAGGGGCGAGCGTTGCTCGGAATTACTGGGCGTAAAGGGTCCGTAGGCGGCCAGGTCAGTCGGCGGTGAAATCTCCCGGCTTAACTGGGAGGGGTCCGCCGAAACTGCCAGGCTCGAGGGCCGGAGAGGCGAGTGGAATTACCGGTGTAGCGGTGAAATGCGCAGATACTGGAAGGTACCTCGATAGCGAAGGCAGCCTCCTGGCCGAGTGCTGACGCTGAAGCGCGAAAGCGTGGGGAGCAAACCGGATTAGATACCCTAGTAGT
>denovo10478 .6.12._175422
TACGTAGGGTGCGAGCGTTAATCGGAATTACTGGGCGTAAAGTGTGCGCAGGTGGCCGCGCATGTCGAGTGTGAAATCCCCGGGCTTAACTTGGGAATTGCGCTCGAAACTACGTGGCTAGAGTGTGGCAGAGGAAGGTGGAATTCCACGTGTAGCGGTGAAATGCGTAGAGATGTGGAGGAACACCGATGGCGAAGGCAGCCTTCTGGGCCAACACTGACGCTCATGCACGAAAGCGTGGGGAGCAAACAGGATTAGAAACCCTAGTAGT
>denovo10479 .5.3._130077
TACGTAGGTGGCGAGCGTTGTCCGGATTTACTGGGCGTAAAGCGCGTGCAGGCGGTCCGTTAAGTTCAGGGTGAAAGCTCCCGGCTCAACTGGGAGAGGTCCTTGGATACTGGCGGACTAGAGGGAGGTAGAGGCGAGTGGAATTCCCGGAGTAGCGGTGAAATGCGTAGAGATCGGGAGGAACTCCTGTGGCGAAGGCGGCTCGCTGGGCTGGCCCTGACACTGAGGCGCGAAAGCGTGGGGAGCGAACCGGATTAGATACCCTTGTAGT
>denovo1048 .7.4._119343
TACGTAGGGTGCAAGCGTTGTCCGGAATCACTGGGTGTAAAGGGTCTGTAGGCGGGCGAGCAAGTCGGTGGTGAAATCCTATGGCTCAACCATAGAACTGCCTCCGAAACTACTCGTCTTGAGTGCGAGAGAGGATGATGGAATTCATGGTGTAGCGGTGAAATGCGTAGATATCAGGAGGAATACCGGTGGCGAAGGCGACTCTCTGGACGGCAACTGACGCTGAGGCACGAAAGCGTGGGGAGCAAACAGGATTAGAAACCCCTGTAGT
>denovo10480 1.20.al.plus.m_437980
GACGTAGGGCGCTAGCGTTATCCGGATTTACTGGGCGTAAAGAGTGCGCAGGCGGTTTGAAAAGTCAAAGGTTAAATACTTCGGCTTAACCGGGGGAGAGCTTTTGATATTTTCAAACTTAGAGGATGGTAGGGGTAACTGGAATGCCCGGTGGAGCGGTGAAATGCGTTGATATCGGGTAGAACACCAAAGGCGAAGGCAGGTTACTGGGCCATTCCTGACGCTGATGCACGAAGGCTAGGGGAGCAAAGCAGATTAGATACCCCCGGTAGT
>denovo10481 .3.2._245541
AACGTAGGTGACGAGCGTTATCCGGATTTACTGGGCGTAAAGCGCGTTCAGGCGGCTTGGCAAGTCGGGCATTAAATCTCCCGGCCTAACCGGGAGGGGCTGTCCGATACTGCTGGGCTTGAGGGCGGTAAAAGGTGGCGGAATTCCTGGTGTAGCGGTGAAATGCGTAGATATCAGGAGGAACACCGGTGGTGAAGACGGCTTTCTGGACCGCTGCTGACGCTGAGGCACGAAAGCGTGGGGAGCAAACAGGATTAGAAACCCTCGTAGT
>denovo10482 .4.1._103653
TACGTAGGGGGCGAGCGTTGTCCGAATTTACTGGGCGTAAAGAGCACGTAGGCGGTTATTTAAGTAGGGGGTGAAATCCCACGGCTCAACCGTGGAACTGCCCCCTAAACTGGGTGACTTGAGAGAGGGAGAGGTGAGTGGAATTCCTGGTGTAACGGTGAAATGTGTAGATATCAGGAAGAACACCGGTGGCGAAGGCGGTCTTCTGGTCCGTTACTGACGCTCAGGGACGAAAGCGTGGGGAGCAAACAGGATTAGATACCCGGGTAGT
>denovo10483 .1.1._208049
AACGTAGGAGGCGAGCGTTATCCGGATTTACTGGGCGTAAAGCGCGCGTAGGCGGTTAGGTAAGTCGGGTGTTAAAGCCCCTGGCTCAACTGGGGGAGGTCATTCGATACTGCCTGGCTTGAGGGCGAGAGAGGAGAGTGGAATTCCCGGTGTAGCGGTGGAATGCGTAGAGATCGGGAGGAACACCAGTGGCGAAGGCGGTTCTCTGGACGACAACTGACGCTGAGGGACGAAAGCCAGGGGAGCGAACGGGATTAGAAACCCCTGTAGT
>denovo10484 .1.12._49701
TACCAGCTCTCCGAGTGGTAGGGATGATTATTTGGCCTAAAGCGTCCGTAACCGGCCCAGTAAGTCTTCGGTTAAATCCGGTGATTTAATCATCGGACTGCTGGAGATACTGCTAGGCTAGGGGGCGGGAGAAGCCGACGGTAGTCTAGGGGTAGGGGTGAAATCCTATAATCCCGAGAGGACCACCAGTGGCGAAGGCGGCCGACTAAAGCGCGCCCGACGGTGAGGGACGAAAGCTGGGGGAGCGAACGGGATTAGAAACCCTGGTAGT
>denovo10485 .1.2._25903
TACCAGCTCCTCGAGTGGTCGGGACGATTATTGGGCCTAAAGCATCCGTAGCCGGTTCTGTAGGTCTCCTGTCAAATTCAACGGCTCAACCGTTGAGCTGCAGGAGATACCGCAGGGCTAGGAGGCGGGAGAGGCTGCCGGTAGTCCCAGGGTAGGAGTGAAATCCTCTGATCCCGGGAGGACCTGCAGTGGCGAAGGCGGGTAGCCAGAACGCGCTCGACGGTGAGGGGCGAAAGCTGGGGGAGCGAACCGGATTAGAAACCCTAGTAGT
>denovo10486 1.20.al_441181
ACGTAGGAGGCGAGCGTTATCCGGATTTACTGGGCGTAAAGCGCGCGTAGGCGGTCGGTCAAGTCAGATGTTAAAGCCCCTGGCTCAACTAGGGGAGGTCATTTGATACTGTCCGGCTTGAGGGTGAGAGAGGAGAGTGGAATTCCCGGTGGAGCGGTGAAATGCGTAGATATCGGGAGGAACACCAGTGGCGAAGGCGGCTTCCTGGGCTGTTCCTGACGCTGAGACGCGAAAGCGTGGGGAGCAAACCGGATTAGATA
>denovo10487 .1.11._284110
TACGGAGGGGGCGAGCATTATCCGGATTCACTGGGCGTAAAGGGCGTCTAGGCGGCTTTGCAAGTCGGGCGTGAAATCCCTCGGCTCAACCGAGGAACTGCGTCCGATACTGTGGGGCTTGAGGGCGGGAGAGGGAGGTGGAACTTCTGGTGTAGCGGTAAAATGCGTAGATATCAGGAGGAACACCCGTGGCGAAGGCGGCTCTCTGGCCTCCCCCTGACGCTGAGGCGCGAAAGCCAGGGGAGCGAACGGGATTAGATACCCTAGTAGT
>denovo10488 .3.4._155766
GACAGAGGTCTCGAGCGTTATCCGGAATCACTGGGCGTGAAGGGCGTCTAGGCGGCTTCGTGTGTCACCTGTGAAAGTCTTCGGCTTAACCGGGGGACGTCGGGTGAAACTACGAGGCTAGAGCCTCGGAGGGGGAGGTGGAACTTCTAGAGTAGCGGTGAAATGCGCAGATACTAGAAGGTACCTCGATAGCGAAGGCAGCTCCCTGGTCTGGTGCCGACGCTGACGCGCGAAAGCGTGGGGAGCAAACCGGATTAGAAACCCCGGTAGT
>denovo10489 .3.7._364459
TACGTAGGGTCCGAGCGTTGTCCGGAATCACTGGGTGTAAAGGGCGCGCAAGCGGGCAAGCAAGTCGGTGCTGAAAGCTGTCCGCTCAACGGACAAATTGGTGCCGATACTGTTTATCCTGAGTGCGGAAGAGGGTGATGGAATTCCTGGTGTAGCGGTGAAATGCGTAGATATCAGGAAGAACACCGGTGGCGAAGGCGGTTCTCTGGACGACAACTGACGCTGAGGGACGAAAGCCAGGGGAGCGAACGGGATTAGAAACCCCGGTAGT
>denovo1049 .8.1._46449
GACGGAGGAGGCTAGCGTTGTTCGGAATTACTGGGCGTAAAGCGCACGCAGGCGGTGGTTCAAGTCGGATGTGAAAGCCCGGGGCTCAACCCTGGAGGTGCATCCGATACTGGATTGCTGGAGTCCGGGAGAGGAGAGCGGAATTCCCAGTGTAGAGGTGAAATTCGTAGATATTGGGAAGAACACCGGTGGCGAAGGCGGCTCTCTGGCCCGGAACTGACGCTCAAGTGCGAAAGCGTGGGGAGCAAACAGGATTAGATACCCCAGTAGT
>denovo10490 3.20.al_460118
GACAGAGGTCCCAAGCGTTGTTCGGATTCACTGGGCGTAAAGGGTGCGTAGGCGGTTGGATAAGTCGGTTGTGAAATCTCCAAGCTCAACTTGGAAATGGCAACCGAAACTATCCGGCTAGAGGAATGGAGGGGAGACTGGAATTCTCGGTGTAGCAGTGAAATGCGTAGATATCGAGAGGAACACCGATGGCGAAGGCAAGCTCCTGGCCGATGACTGACGCTGAGGTGCGAAAGTGTGGGGATCAAAC
>denovo10491 .1.7._135180
AACGTAGGAGGCAAGCGTTATCCGGATTCACTGGGCGTAAAGCGCGCGCAGGTGGCCTGCCAAGTCGGACGTGAAATCTCCCGGCTCAACTGGGAGGGGCCGTTCGATACTGGCGGGCTTGAGGGCAGAAGGGGAAGGCGGAATTCCCGGTGTAGTGGTGAAATGCGTAGATATCGGGAGGAACACCAGTGGCGAAGGCGGCTTTCTAGACCACTCCTGACGCTGAGGCGCGAAAGCGTGGGGAGCGAACGGGATTAGATACCCCAGTAGT
>denovo10492 .3.10._274287
TACGTAGGGGGCAAGCGTTGCTCGGATTTACTGGGCGTAAAGAGCGCGTAGGCGGCCAGGCAAGTCAGGTGTGAAAGCCCTCAGCTCAACTGAGGTCCTGCGCCTGAAACTGTTTGGCTTGAGTCTGGGAGGGGAGGGTGGAATTCCCGGTGTAGCGGTGAAATGCGTAGGGATCGGGAGGAACACCAGTGGGGAAGCCGGCCACCTGGCTCGTTCCTGACACTGAGGCGCGAAAGCGTGGGGAGCAAACCGGATTAGAAACCCTAGTAGT
>denovo10493 1.0.ln_413135
GACGTAGGAGGCAAGCGTTGTCCGGAATTATTGGGCGTAAAGCGCCCGTAGGCGGGGGTGAAAGTCGGGTGTGAAATCCCCCGACCCAATCGGGGACCCGCGCCCGATACTCCACTCCTGGAGGGAAGCAGAGGAAGGCGGAATTCCCGGTGTAGCGGTGAAATGCGTAGATATTGGTAGGAACACCAGTGGCGAAGGCGGTTCTCTGGACGACAACTGACGCTGAGGGACGAAAGCCAGGGGAGCGAACGGGATTAGATACCCCCCGTAGT
>denovo10494 .3.2._165020
TACAGAGGGTGCGAGCGTTGTCCGGAATCACTGGGCGTAAAGGGCGCGTAGGCGGCCTGGTAAGTAGGGGGTGAAATCCTGCAGGCTCAACCGCAGGACGGCCTCCTCGACTGCCGGGCTCGAGCACGGTAGAGGCAGATGGAATTCCTGGTGTAGCGGTGAAATGCGTAGATATCAGGAAGAACACCGGTGGCGAAGGCGGTCTTCTGGTCCGTTACTGACGCTCAGGGACGAAAGCGTGGGGAGCAAACAGGATTAGATACCCAGTAGT
>denovo10495 .3.7._230761
AACGTAGGAGGCAAGCGTTATCCGGAATCACTGGGCGTAAAGCGTTCGTAGGCGGTTTGGCAAGTCAGGGGTGAAATTTGCGAGCTCAACTCGGAAACTGCCTCTGATACTACCAGACTTGAGCGCGTCAGAGGGTGGTGGAATTCCCGGTGTAGCGGTAAAATGCGTAGATATCGGGAGGAACACCAGTGGGGAAGCCGGCCACCTGGCTCGTTCCTGACACTGAGGCGCGAAAGCGTGGGGAGCAAACCGGATTAGATACCCGTGTAGT
>denovo10496 .7.4._285771
TACGGAGGTGGCAAGCGTTGCTCGGAATTACTGGGCGTAAAGGGCGCGTAGGCGGGACGATTAGTCGGGCGTGAAAGCCCCCGGCTCAACCGGGGAATGGCGTTCGAAACTGTCGTTCTTGAGTACCGGAGAGGAGGGTGGAATTCCCGGTGTAGCGGTGAAATGTGTAGATATCATGAAGAACACCGGTCGCGAAGGCGGTCTCCTGGTCCGTTACTGACACTGAGGCGCGAAAGCGTGGGGAGCAAACAGGATTAGATACCCCTGTAGT
>denovo10497 .2.4._143592
AACGTAGGGGGCGAGCGTTGTCCGGAATTACTGGGCGTAAAGGGCGCGTAGGCGGTTCTTTAAGTCTTAAGGTGAAAACTCCCGGCTCAACCAGGAGCGTGCCTAAGAAACTGAAGGACTTGAGGGCAGGAGAGGGGAGTGGAATTCCCAGTGTAGCGGTGAAATGCGTAGATATTGGGAGGAACACCAGTGGCGAAGGCGGCTCTCTGGCCTGTTACTGACGCTGAGGCGCGAAAGCGTGGGGATCAAACAGGATTAGATACCCTTGTACT
>denovo10498 .3.1._53615
TACGGAGGGTGCAAGCGTTGTTCGGAATCATTGGGCGTAAAGAGCGTGTAGGCGGCCGGGTAAGTCAGATGTGAAAGCCCTTGGCTTAACCAAGGAAGTGCATTTGAAACTGCTCGGCTTGAGTACGGGAGGGGGAAGTGGAATTCCCGGTGTAGAGGTGAAATTCGTAGATATCGGGAGGAACACCGGTGGCGAAGGCGGCTTCCTGGACCGATACTGACGCTGAGACGCGAAAGCGTGGGGAGCAAACAGGATTAGATACCCTTGTAAGT
>denovo10499 .1.2._147187
CACCGGCGCCACAAGTGGGGGATCATATTTATTGGGCCTAAAGCGTCCGTAGCCGGCCAAGCAAGTTTCCCGTTAAATCCAGCGATCCAATCGTTGGACTGCGGGAAATACTGTTTGGCTAGGGGGGCGAGAGAGGCCAACGGTATTCCCGGGGTAGGGGTGAAATCCTATAATCCCGGGAGGACCACCAGTGGCGAAGGCTGTTGGCTAGAACGCGCTCGACGGTGAGGGACGAAAGCTGGGGGGAGCGAACCGGATTAGATACCCCTGTAGT
>denovo105 1.20.m_402795
TACGTAGGTGGCGAGCGTTGTCCGGATTTACTGGGCGTAAGGGCTTGTAGGCGGTCCGTTAAGTCCGGTGTGAAATCTCCCGGCCCAACCGGGAAGGGCTGTCGAAACTACCAGTCTCGAGGACAGGAGAGGAAACTGGAACTTCCGGTGTAGCGGTAAATGCGTGGATATCGGAAGGAGCGCCGATAGCGAAGGCAGGTTTCTGGAATGTTCCTGACGCTGAAACACGAAAGCTAGGGGAGCAAACAGGATTAGATACCCCCTGTAGT
>denovo1050 .5.5._243304
TACGGAGGGTGCGAGCGTTGTTCGGAATCACTGGGCGTAAAGGGCGTGTAGGCGGTCCGCTAAGTCTGATGTGAAAGCCCGGGGCTCACCCCCGGAAGTGCATTGGGAACTGGCGGACTCGAGTCCCGGAGAGGAGGGTGGAATTCCTGGTGTAGCGGTGAAATGCGTAGATATCAGGAGGAACGCCGGTGGCGAAAGCGGGGCGCTGGGCCGATTCTGACGCTGAGACGCGAAAGCGTGGGGAGCAAACAGGATTAGAAACCCTAGTAGT
>denovo10500 .7.4._90564
TACGTAGGGTGCAAGCGTTGTCCGGAATTATTGGGCGTAAAGAGCTCGTAGGCGGTTTGTCGCGTCTGCTGTGAAATCTGGGGGCTCAACCCCCNGCCTGCAGTGGGTACGGGCAGACTAGAGTGCGGTAGGGGAGGATTGGAATTCCTGGTGTAGCGGTGGAATGCGCAGATATCAGGAGGAACACCGATGGCGAAGGCAGATCTCTGGGCCGTTACTGACGCTGAGGAGCGAAAGCGTGGGGAGCGAACAGGATTAGATACCCGAGTAGT
>denovo10501 .5.7._357184
AACGTAGGAGGCAAGCGTTACCCGGATTTACTGGGCGTAAAGCGTGTGTAGGCGGCCGGGCAAGTCCGGTGTGAAATCTCCCGGCTCAACCGGGAGGGTGCGCCGGAAACTGCCGGGCTGGAGGGCGGGAGAGGAGAGCGGAATTCCCGGTGTAGCGGTGAAATGCGTAGATATCAGGGAGAACACCTGTTGCGAAGGCGGTCACCTGGTCCGCAACTGACGCCCAGTGCGCGAAAGCGTGGGGAGCAAACAGGATTAGATACCCGTGTAGT
>denovo10502 .5.3._332193
TACGTAGGGGGCGAGCGTTGTTCGGATTTACTGGGCGTAAAGAGCGCGTAGGCGGCCGGATAAGTCCGTTGTGAAATCCCCCGGCTCAACCGGGGACTGGCCTCCGATACTGCGTGGCTCGAGTCCCGGAGAGGGTGGTGGAATTCCCAGTGTAGCGGTGAAATGCGTAGATACTGGGAGGAACACCGGTGGCGAAGGCGGCCACCTGGACGGGTACTGACGCTGAGGCGCGAAAGCTAGGGGAGCAAACAGGATTAGATACCCTAGTAGT
>denovo10503 .6.3._317392
GACGTAGGGGGCGAGCGTTGTTCGGATTTACTGGGCGTAAAGAGCGCGTAGGCGGCCGGATAAGTCCGTTGTGAAATCCCCCGGCTCAACCGGGGACCCGCTTCGGAAACTATCCGGCTTGAGTCGCGGAGAGGAGAGCGGAATTCCCAGTGTAGCGGTGAAATGCGTAGATATTGGGAGGAACACCGGTGGCGAAAGCGGGGCGCTGGGCCGATTCTGACGCTGAGACGCGAAAGCGTGGGGAGCAAACAGGATTAGAAACCCCAGTAGT
>denovo10504 .5.1._328265
TACGTAGGGTGCGAGCGTTGTCCAGAATCACTGGGTGTAAAGGGTCCGCAGGCGGATGGGTAAGTCGGTGGTGAAAGTTCGCAGCTTAACTGTGAAATTGCCCTCGACACTGCCCGTCTTGAGTGTGGGAGAGGATGATGGAATTCATGGTGTAGCAGTGAAATGCGTAGATATCATGAAGAACACCGGTTGCGAAGGCGGCCATCTGGCCCACAACTGACGCTCAGGGACGAAAGCGTGGGGAGCAAACAGGATTAGATACCCCGAGTACGT
>denovo10505 .3.6._250300
TACGTAGGGGGCGAGCGTTGTTCGGATTTACTGGGCGTAAAGAGCGCGTAGGTGGTTCGATAAGTCGGAGGTGAAAGCCCTCGGCTTAACCGAGGATCCGCGCTCGAAACTGCCAGGCTTGAGTCTAGGAGAGGAGAGCGGAATTCCCAGTGTAGCGGTGAAATGCGTAGATATTGGGAGGAACACCGGTGACGAAGGCGGCTCTCTGGACTAGTACTGACGCTGAGGCGCGAAAGCGTGGGGAGCAAACAGGATTAGAAACCCGGGTAGT
>denovo10506 .6.9._389049
GACGTAGGGGGCGAGCGTTGTCCGGATTTACTGGGCGTAAAGCGCGTGCAGGCGGCCCGCTCTGTCCCGTGTGAAAGCCTCCGGCTCAACCGGAGGAGGTCGCGGGATACTGGCGGGCTTGAGGGCGGGAGAGGGTGGTGGAATTCCCGGTGTAGCGGTGAAATGCGTAGATATTGGGAGGAACACCGGTGGCGAAGGCGGCTCTCTGGACTAGTACTGACGCTGAGGCGCGAAAGCTAGGGGAGCGAACGGGATTAGAAACCCGGGTAGT
>denovo10507 .5.3._85714
TACGTAGGGGGCAAGCGTTGTTCGGAATTATTGGGCGTAAAGGGCGCGTAGGCGGCGCGACAAGTCGGGTGTGAAAGCTCAGGGCTCAACCCTGAAAGGACATTCGAGACTGTCGAGCTAGAGTGCGGAAGAGGCTGCTGGAATTCCCGGTGTAGCGGTGAAATGCGTAGATATCGGGAGGAACACCCGAGGCGAAGGCGGATCACTGGCTGCCAACTGACGCTGAGGCGCGAAAGCGTGGGGAGCAAACAGGATTAGAAACCCTAGTAGT
>denovo10508 1.0.ln_418277
TACCAGCTCCTCGAGTGGTTGGGCGTTTATTGGGCCTAAGCATCCGTAGCCGGCTCTATAGGTTCTCCGTTAAATTCAGCGGCTCAACCGTTGAGCTGCGGAGAATACCGTGGGGCTAGGGAGCGGAAGAGGCGGACGGTACTCCGTGGGTAGGGGTAAATCTTATAATCCTAGGAAGACCACCTGTGGCGAAAGCGTCTACCCAGAACGGATCCGACGGTGAGGAACGAAAGCTGGGGGAGCGAACCGGATTAGATACCCGTGTAGT
>denovo10509 .4.4._191635
GACAGAGGTCTCGAGCGTTATCCGGAATCACTGGGCGTGAAGGGCGTCTAGGCGGCTTCGTGTGTCACCTGTGAAAGTCTTCGGCTTAACCGGGGGACGTCGGGTGAAACTACGAGGCTAGAGCCTCGGAGGGGGAGGTGGAACCTCCAGAGTAGCGGTGAAATGCGTAGATATCGGTAGGAACACCGGAGGCGAAAGCGGCTCGCTGGACGGCTCCTGACGCTGAGGGACGAAAGCTGGGGGAGCAAACAGGATTAGAAACCCGAGTAGT
>denovo1051 3.20.al_433698
ACGTAGACCTCAAGCGTTATCCGGATTTATTGGGCGTAAAGCGCATGTAGGGGGTTCTATGCGTCTTATGTTAAAGGCCACTGCCCAACGGTGGAAATGCATAAGATACGATAGAACTAGAGGAAGTTAGAGGTGCTAGGAACGCATGGTGTAGGGGTANAAACTCCGTTGATATCATGCGGAACACCAAAGGCGAAGGCAAGGCACGTGGGACTTTCCCGACCCTGAGATGACGAAAGCGGT
>denovo10510 3.20.e_466391
GACAGAGGCGGCGAGCGTTACCCGGATTCACTGGGCGTAAAGGGTGCGTAGGCGGTCGCGCATGTCGTCGGTGAAATCTCCCTGCTCAACGGGGAGAGGTCCGACGAAACTGCGCGGCTGGAGGGCCGGAGAGGGAGGCGGAACTTCCAGAGTAGCGGTGAAATGCGTAGAGATCGGGAGGAACACCAGTGGGGAAGCCGGCCACCTGGCTCGTTCCTGACACTGAGGCGCGAAAGCGTGGGGAGCAAACCGGATTAGATACCCCCGGTAGT
>denovo10511 .5.2._299109
GACGTAGGGGCGGAGCGTTGTCCGGATTCACTGGCGTAAAGACGCGTGCAGGCGGCCTGTTAAGTCCCGTGTGAAAGCCCCCGGCCTCAACCGGGGGAGGGTCGCGGGATACTGGCGGGCTTGAGGGCGGCAGAGGGTGGTGGAATTCCCGGTGTAGCGGTGAAATGCGTAGATATCGGGAGGAACGCCAGTGGCGAAGGCGGCCACCTGGGCCGTCCCTGACGCTGAGACGCGAAAGCTGGGGGAGCGAACGGGATTAGAAACCCGAGTAGT
>denovo10512 3.20.al_424636
TACGTAGGATCCGAGCGTTGTCCGGAATTACTGGGTGTAAGGGCGTGTAGGTGGGTCTCTAAGTCGGTGGTGAAATCCTACAGCTTAACTGTAGAATTGCTTCCGAAACTGGAGATCTTGAGTGCGGTAGAGGGAGATGGAATTCATGGTGTAGCGGTGAAATGTGTAGATATCGGGGAAGAACACCAGTAGCGAAAGGCGGCTTTCTGGTCCGTCACTGACGCTGAGGCGCGAAAGCGTGGGTAG
>denovo10513 .4.3._80024
AACGTAGGATCCGAGCGTTATCCGAATTTACTGGGCGTAAAGGGTCCGCAGGCGGATGGGTAAGTCGGTGGTGAAAGTTCGCAGCTTAACTGTGAAATTGCCCTCGATACTGCCCGTCTTGAGTGTGGGAGAGGATGATGGAATTCATGGTGTAGCAGTGAAATGCGTAGATATCATGAGGAACACCGGTTGCGAAGGCGGCTTTCTGGGCCTATCCTGACGCTGAGGAGCGAAAGCGTGGGGAGCAAACCGGATTAGATACCCCTGTAGT
>denovo10514 .3.7._340009
TACCAGCTCCCCGAGTGGTTGGGACGATTATTGGGTCTGAAGCGTCCGTAGCCGGCCGGAAAAGTTCCCCGTTAAATCTGGCGATCCAATCGTTGGGCTGCGGGGAATACTCTTCGGCTTGGGGGCGAGGGAGGTCGGCGGTAGTCCCGGGGTAGGGGCGAAATCCTATAATCCCGGGAGGACCACCAGTGGCGAAGGCGGCTCACTGGCCCGGTACTGACGCTGAGGTGCGAAAGCGTGGGGAGCAAACAGGATTAGAACTACCGGTAGT
>denovo10515 .1.2._367236
TACCAGCTCTTCGAGTGGTAGGGATGTTTATTGGGCCTGAAGCATCCGTAGCTGGCTGAGCAAGTTCTCCGTTAAATCCAGCGATTTAATCGTTGGACTGCGGAGGATACTGTTCGGCTAGGGGGTGAGAGAGGCCAACGGTATTCCCGGGGTAGGGGTGAAATCCTATAATCCCGGGAGGACCACCAGTGGCGAAGGCTGTTGGCTAGAACACGCCCGACGGTGAGGGATGAAAGCTGGGGGAGCGAACCGGATTAGAAACCCTAGTAGT
>denovo10516 3.20.al_398228
TACGTAGGATCCGAGCGTTGTCCGGAATTACTGGGTGTAAGGGCGTCGTAGGTGGGTCTCTAAGTCGGTGGTGAAATCCTACAGCTTAACTGTAGAATTGCTTCCGAAACTGGAGATCTTGAGTGCGGTAGAGGGAGATGGAATTCCTGGTGTAGCGGTGAAATGCGTAGATATCAGGAAGAACACCGGTGGCGAAGGCGGTCACCTGGTCCGCAACTGACGCCCAGAGCGCGAAAGCGT
>denovo10517 1.20.al_409938
TACGTAGGTGGCTAGCGTTATCCGGATTCACTGGGCGTAAAGAGCGCGTAGGCGGTGTGCTAAGTTGGACGTGAAAGCCCCCGGCTTAACCGGGGAGGTCGTCCAATACTGGTGCACTTGAGGGTGGACGGGGAAAGCGGAATTCCCGGTGTAGCGGTGAAATGCGTAGATATCAGGAGGAACACCAGTGGCGAAGGCGGCATCCTGGCTCATAACTGACGCTGAGTCGCGAAAGCGTGGGGATCAAACAGGATTAGATA
>denovo10518 .8.1._230185
TACGTAGGACCCAAGCGTTATCCGGATTCACTGGGTGTAAAGGGTGTGTAGGCGGGCGTGCGCGTTCGGGGTGAAAGGTTCCGGCTCAACCGGAAATATGCCTCGGATACGGCACGTCTTGAGTGCGGGAGAGGACGGTGGAATTCCTGGTGTAGCGGTGAAATGCGTAGATATCGACAGGAACACCTGTGGCGAAAGCGGCCTTCTGGACGAACACTGACGCTGAGACGCGAAAGCGTGGGGAGCAAACAGGATTAGAAACCCCTGTAGT
>denovo10519 .5.1._36573
TACGTAGGGGGCGAGCGTTGCTCGGAATTACTGGGCGTAAAGGGTCCGTAGGCGGCCAGGTCAGTCGGCGGTGAAATCTCCCGGCTTAACTGGGAGGGGTCCGCCGAAACTGCCAGGCTCGAGGGCCGGAGAGGCGAGTGGAATTACCGGTGTAGCGGTGAAATGCGTAGATATCGGTAGGAACACCGGAGGCGAAAGCGGCTTCCTAGGCTTCTCCTGACACTGAGACGCGAAAGCGTGGGGAGCGAACCGGATTAGAAACCCCGGTAGT
>denovo1052 1.20.m_450145
TACGTAGGGGCGAAGCGTTACTCGGAATCACTGGGCGTAAAGAGCTCGTAGGTGGGTAGATAAGTCATACAGTAAAGCCAACAGCTCAACTGTTGTTCTCTGTATGATACTGTTTGCCTTGAGGACAGGAGAGGGGAGTGGAATTCCTGGTGTAGCGGTGAAATGCGTAGATATCAGGAAGAACACCGGTGGCGAAGGCGTCTCTCTAGCCAGATACTGACGCTGATGCACGAAAGCCAGGGGAGC
>denovo10520 3.20.al_439646
GACAGAGGTGGCGAGCGTTGTTCGGAATTACTGGGCTTAAAGGGCGCGTAGGCGGTGGCGTAAGTCTGGGGTGGAATTCCACGGCTTAACCGTGGGACTGCCTTGGAGACTGCGTTGCTTGAGTCAGTGAGGGGAGGGCGGAATTCCCGGTGTAGCGGTGAAATCCGTTGATATCGTGCGGAACACCAAAGGCGAAGGCATTCTGCTGGGACGTTTCCTGACGCTGAGGCGCGAAAGCGTGGGGAGCAAAAAGGATTAGATACCCGCGTAGT
>denovo10521 1.20.al.plus.m_398929
TACCAGCTCTCCGAGTGGTAGGGACGTTTATTGGGCTTAAAGCGTCCGTAGCCGGCTCAACAAGTCTCCCGTTAAATCCAACGATTCAATCGTTGGACTGCGGGAGATACTGCTGGGCTAGGAGGCGAGAGAGGCCGACGGTATTCCCGGTGTAGTGGTGAAATGCGTAGATATCGGGAGGAACACCAGTGGCGAAGGCGGCTTTCTAGACCACTCCTGACGCTGAGGCGCGAAAACGTGGGGAGCGAAC
>denovo10522 .4.3._10757
TACGTAGGGTGCGAGCGTTGTCCGGAGTCACTGGGTGTAAAGGGTCCGCAGGCGGATGGGTAAGTCGGTGGTGAAAGTTCGCAGCTTAACTGTGAAATTGCCCTTGATACGGCAGGTCTTGAGTGCGGGAGAGGATGGTGGAATTCCTGGTGTAGCGGTGAAATGCGTAGAGATCAGGAGGAACACCGAAGGCGAAGGCAGCCATCTGGACCGCCACTGACGCTGAGGCACGAAAGCGTGGGGAGCAAACAGGATTAGAAACCCGTGTAGT
>denovo10523 .6.4._13578
TACGTAGGTGGCAAGCGTTGTCCGGATTTACTGGGCGTAAAGCGCGCGCAGGTGGCCCGCCAAGTCTAGGGTGAAAGCTCCCGGCTCAACTGGGAGAGGTCTCTAGATACTGGCGGACTAGAGGGGGCAGAGGAAGGTGGAATTCCCGGTGTAGCGGTGAAATGCGTAGATATCGGGAGGAACACCAGTGGCGAAGGCGGCCTTCTGGGCCCACCTGACGCTGAGGCGCGAAAGCGTGGGGAGCGAACCGGATTAGAAACCCCAGTAGT
>denovo10524 .3.8._247860
GCGTAGGGGGCGAGCGTTGTCCGGATTTACTGGGCGTAAAGCGCGTGTAGGCGGCCTGTTAAGTGGCGTGTGAAAGCCCACCGCTCAACGGTGGGAGGCCGCGCCAGACTGGCGGGCTTGAGGGTGGCAGAGGGTGATGGAATTCCCGGTGTAGCGGTGAAATGCGTAGATATCGGGAGGAACACCAGTGGCGAAGGCGGCTTTCTGGGCCTTACCTGACGCTGAGACGCGAAAGCGTGGGGAGCGAACCGGATTAGAAACCCTTGTAGT
>denovo10525 1.20.al_409934
TACGTAGGTGGCTAGCGTTATCCGGATTCACTGGGCGTAAAGAGCGCGTAGGCGGTGTGCTAAGTTGGACGTGAAAGCCCCCGGCTTAACCGGGGAGGTCGTCCAATACTGGTGCACTTGAGGGTGGACGGGGAAAGCGGAATTCCCGGTGTAGTGGTGAAATGCGCAGATATCGGGAGGAACACCAGTGGGGAAGCCGGCCTTCTGGCCTGTAGCTGACGCTGAGGGACGAAAGCCAGGGGAGCGAACCGGATTAGATA
>denovo10526 .6.8._204288
AACGTAGGAGACGAGCGTTATCCGGAATTACTGGGCGTAAAGCGCGTGCAGGCGGGTCGACAAGTTCGTCGTGAAAGCGCCTGGCTCAACCGGGCGAGGTCGAGGGATACTGTCGGTCTGGAGTGCGAGAGAGGGACGTGGAATTCCGGGTGTAGTGGTGAAATGCGTAGATATCCGGAGGAACACCAGTGGCGAAGGCGTCTCGCCAGAACGCGCTCGACGGTGAGGGATGAAAGCTGGGGGAGCAAACCGGATTAGAAACCCCTGTAGT
>denovo10527 1.20.e_415275
TACCAGCTCCCTGAGTGGTGGGGATGATTACTGGGCCTAAAGCGTCCGTAGCCGGCTTGGCAAGTCTTCCGTTAAATTCGATGATTTAATCGTCGAACTGCGGGAGATACTACCAAGCTAGGGGGCGGGAGAGGCCGGCGGTATTTCCGGGGTAGGGGTAAAATCCTATAATCCCGGGAAGACCACCAGTGGCGTAGGCGGTCGGCTAGCACGCGCTCGACAGTGAGGGACGAAAGCTGGGGTAGCGAACCGGATTAGATACCCGTGTAGT
>denovo10528 .3.6._79668
TACGGAGGATGCAAGCGTTATCCGGAATTATTGGGCGTAAAGCGTCCGCAGGTGGTTATTCAAGTCTGCTGTTAAAGCGTGGAGCTTAACTCCATATCGGCAGTGGAAACTGGATGACTAGAGTTCGGTAGGGGTAGCGGGAATTCCCAGTGTAGCGGTGAAATGCGTAGATATTGGGAAGAACACCAGCGGCGAAAGCGCGCTACTGGGCCGAGACTGACACTGAGGGACGAAAGCTAGGGGAGCGAAAGGGATTAGATACCCTGGTAGT
>denovo10529 .2.3._259858
TAACCGCGCCCCAAGTGGTAGTCACGATTATTTGGCTTAAAGCGCCCGTAGCCGGCTAAACAAGTACTCTGTGAAATCTGACAGCTTAACTGTCAGGCGTGCAGAGTATACTGTTTGGCTAGAGATCGGACGGAGCTCGAGGTATTCCTGGGGTAGGGGTAAAATCCTAAGATCCCAGGAGGACCACCTGCGGCGAAGGCGTCGAGCTAGGACGATTCTGACGGTGAGGGACGAAAGCCAGGGGAGCAAACGGGATTAGATACCCTTGTAGT
>denovo1053 .7.5._84039
GACGAGGGGTCCTAGCGTTGCTCGGAATCATTGGGCGTAAAGCGTATGTAGGCGGTCTAATAAGTCAGGTGTGAAATCCCTGGGCTCACCCCAGGACGTGCACTTGATACTGTTAGGCTTGAGTATGGGAGAGGATAGTAGAATTCCTGGTGTAGTGGTGAAATACGTAGATATCAGGAGGAATACCGGTGGCGAAGGCGGCTATCTGGCCCAATACTGACGCTGAGATACGAAAGCGTGGGGATCAAACAGGATTAGATACCCTGGTAGT
>denovo10530 .7.5._34979
TACGTAGGGGGCAAGCGTTGCTCGGATTTACTGGGCGTAAAGGGCGTGTAGGCGGCCAGGCAAGTCAGGTGTGAAAGCCCTCGGCTCAACCGAGGTTCCGCGCCTGAAACTATCTGACTTGAGTCTGGAAGAGGAGGGTGGAATTCCCGGTGTAGCGGTGAAATGCGTAGATATCGGGAGGAACACCGGTGGCGAAGGCGGCCCTCTGGTCCAGCACTGACGCTGAGGCGCGAAAGCTAGGGGAGCAAACGGGATTAGATACCCGTGTAGT
>denovo10531 .1.2._244074
TACGAAGGGTGCAAGCGTTACTCGGAATTACTGGGCGTAAAGCGTGCGTAGGTGGTTCGTTAAGTCTGATGTGAAAGCCCCGGGCTCAACCTGGGAACTGCATTGGATACTGGCGATCTGGAGTGCGGTAGAGGGTGGCGGAATTCCCGGTGTAGCAGTGAAATGCGTAGATATCGGGAGGAACATCCGTGGCGAAGGCGGCCACCTGGACCAGCACTGACACTGAGGCACGAAAGCGTGGGGAGCAAACAGGATTAGAAACCCCGGTA
>denovo10532 .2.1._32064
TACGTAGGATGCTAGCGTTGTTCGGAATTACTGGGCGTAAAGAGTACGTAGGCGGTTATATAAGCTTGATATTAAAGACTAAGGCTTAACTTTAGAAATGTATCAAGAACTGTATAACTAGAGGCTAATAGGGGATGCTGGAATTACCAGTGTAGCGGTGAAATGCGTAGATATTGGTAAGAACACCTGTGGCGAAAGCGAGCATCTGGGTTAGTACTGACGCTGAGGTACGAAAGCGTGGGGAGCAAACAGGATTAGAAACCCCGGTAGT
>denovo10533 .4.3._225558
TACGTAGGGTCCGAGCGTTGTCCGGAATCACTGGGTGTAAAGGGCGCGCAAGCGGGTAAGCAAGTCGGTGCTGAAAGCTGTCCGCTCAACGGACAAATTGGTGCCGATACTGTTTATCTTGAGTGCGGAAGAGGGTGATGGAATTCCTGGTGTAGCGGTGAAATGCGTAGATATCGGGAAGAACACCGGTGGCGAAGGCGGCTTTCTGGTCCGTAACTGACGCTGAGACGCGAAGGCTAGGGGAGCAAACAGGATTAGATACCCGGGTAGT
>denovo10534 3.20.al.plus.m_434316
TACGTAGGGGCGAGCGTTGTCCGAAGTTACTGGGCGTAAAGCGCGCGTAGGCGGGCTGTTAAGTCAGATGTGAAATCTCCGCGGCTCAACCGGGAAAGTGCATCTGAGACTGGCAGTCTTGAGCTGTGGAGAGGGAAGTGGAATTCCTGGTGTAGCGGTGAAATGCGTAGATATCAGGAGGAACACCCGTGGCGAAGGCGGCATCCTGGCTCATAACTGACGCTGAGTCGCGAAAGCGTGGGGATCAAACAGGATTAGATACCCCTGTAGT
>denovo10535 3.20.al.plus.m_434642
TACGTAGGTGGCGAGCGTTGTCCGGATTTACTGGCGGTAAAGAAGCGCGTAGGCGGCGTGAGCAAGTCTATGGTGAAATACTCCTGGCCCAACCTGGGAGGGGTCGTGTGGATACTGTTCAGCTTGAGTGCTGTAGAAGAAAGCGGGAGTTCCCGGTGTAGCGGTGAAATGCGTAGATATCGGGAGGAACACCAGTGGCGAAAGCGGCTTTCTAGGCAGTAACTGACGCTGAGGCGCGAAAGCGTGGGGA
>denovo10536 3.20.al.plus.m_434645
TACGTAGGTGCGAGCGTTGTCCGGAATCACTGGGTGTAAAGGGTCCGGCAGGCGGATGGGTAAGTCGGTGGTGAAAGTTCGCAGCTTAACTGTGAAATTGCCCTCGATACTGCCCGTCTTGAGTGTGGGAGAGGATGATGGAATTCATGGTGTAGCAGTGAAATGCGTAGATATCTGGAGGAACACCGGTGCGAAGCGCATCCTGGACCGGCATTTGACGCTGAGGCGCG
>denovo10537 .1.11._73046
TACGTAGGTGGCGAGCGTTACTCGGAGTCACTGGGCGTAAAGCGTGTGTAGGCGGTCCCGCAAGTCCGGAGTGAAATCTTCCGGCTTAACCGGAAAAACGCCTGGAAACTGCGGGGCTCGAGGGCGGGAGAGGAGAGCGGAATTCCCGGTGTAGCGGTGAAATGCGTTGAGATCGGGAGGAACACCAGTGGCGAAGGCGGCCCTCTGGGCCCTCCCTGACGCTGAGGCGCGAAAGCGTGGGGAGCAAACCGGATTAGAAACCCTGGTAGT
>denovo10538 .3.10._21879
TACGGAGGGGCGAGTGTTGTTCGGAATTACTGAGCGTAAAGGGCGCGCAGGCGGCTTGGCAAGTCGAGTGTGAAAGCCCTTGGCTTAACCAAGGAATGGCGCTCGAAACTACCTCGCTAGAGGGCGGGAGAGGGAAGTGGAACTCTCGGTGTAGGGGTGAAATGCGCAGAGATCGGGAGGAACACCAATGGCGAAAGCAGGCTTCTGGCCTATTCCTGACGCTGAGCTGCGAAAGCTAGGGGAGCAAACAGGATTAGATACCCCCTGTAGT
>denovo10539 .2.2._187738
GACAGAGGTGGCGAGCGTTGTTCGGAATTACTGGGCTTAAAGGGCGCGTAGGCGGTGGCGTAAGTCTGGGGTGGAATTCCACGGCTTAACCGTGGGACTGCCTTGGAGACTGCGTTGCTTGAGTCAGTGAGGGGAGGGCGGAATTCCCGGTGTAGCGGTGAAATGCGTAGATATTGGGAGGAACACCGGTGGCGAAGGCGGCTCTCTGGACTAGTACTGACGCTGAGGCGCGAAAGCTAGGGGAGCAAACGGGATTAGATACCCGGGTAGT
>denovo1054 .3.5._363886
TACGTAGGTGGCAAGCGTTGTCCGGATTTATTGGGCGTAAAGCGCGCGCAGGCGGTCCGTGAAGTCCGAGGTGAAATCTCCCGGCTCAACTGGGAGGGGTCTTCGGATACTGGCGGACTCGAGGAGAGCAGAGGCGAGTGGAATTCCCGGTGTAGCGGTGGAATGCGTAGATATCGGGAGGAACACCGGTGGCGAAGGCGGCTCGCTGGGCCGATGCTGACGCTGAGGCGCGAAAGCGTGGGGAGCAAACAGGATTAGATACCCTTGTAGT
>denovo10540 3.20.al_451016
TACGTAGGGGCGAAGCGTTGCCGGAACTTATTGGGCGTAAAGACGCGCGCAGGCGGTTCCTTAAGTCTGGTGTATAAGTGCGGGGCGTCAACCCCGTCGAGGCACTGGAAACTGGGGAACGTTGAGTGCAGAAGAGGAGAGCGGAATTCCACGTGTAGCGGTGAAATGCGTAGAGATGTGGAGGAACACCAGTGGCGAAGGCGGCTCTCTGGACTAGTACTGACGCTGAGGCGCGAAAGCTAGGGGAGCAAACGGGATTAGATACCCGGGTAGT
>denovo10541 .1.3._111246
TACCAGCTCTTCGAGTGGTAGGGATGTTTATTGGGCCTGAAGCATCCGTAGCCGGTTTTGTAAGTTTCTGGGTAAATCCCACAGCTTAACTGCGGGAATTTCCAGAAATACTGCAGAGCTAGGGGCCGGAGACGCAGAAGGTACTCCTGGGGTAGGGGTGAAATCCTATAATCCTAGGGGGACCACCAGTGGCGAAGGCGTTCTGCGAGAACGGGCTCGACGGTGAGGGACGAAAGCCAGGGGCGCGAAACGGGATTAGAAACCCTGGTAGT
>denovo10542 1.20.al_423111
TACGTAGGGTGCAAGCGTTGTCCGGAATTACTGGGTGTAAAGGGTCCGCAGGCGGGTAAGCAAGTCGGTGGTGAAATCCTGCAGCTTAACTGCAGAACCGCCTCCGATACTGTTTATCTTGAGTGCGAGAGAGGATGATGGAATTCATGGTGTAGCGGTGAAATGCGTAGAGATCATGAAGAACACCGGTTGCGAAGGCGGCCCTCTGGCGCTTGACTGACGCTGAGGCGCG
>denovo10543 .6.4._33549
TACGTAGGGGGCAAGCGTTGCTCGGAATTACTGGGCGTAAAGGGTCCGTAGGCGGCTCGGTGTGTCTGTCGTGAAAACTTCGGGCTTAACTCGAAGAAGCCGACGGAAACTACCGGGCTCGAGGGCCGGAGAGGTGCGTGGAATTCCGGGTGTAGCGGTGAAATGCGTAGAGATCCGGAGGAACACCGGTGGCGAAGGCGGCGCACTGGACGGCTCCTGACGCTGAGGGACGAAAGCTGGGGGAGCAAACAGGATTAGATACCCGTGTAGT
>denovo10544 .1.13._1577
AACGTAGGTGGCAAGCGTTATCCGGAATCACTGGGCGTAAAGGGCGTCTAGGCGGACGGGTAAGTCGTGCGTGAAAGCTTCCGGCTCAACCGGGAGAGGTCGTACGATACTGCCTGTCTTGAGGGTCGGAGAGGGACGTGGAATTCCCGGTGTAGCGGTGAAATGCGTAGAGATCGGGAGGAACACCAGTGGCGAAGGCGGCGTCCTGGCCGACACCTGACGCTGAAGCGCGAAAGCGTGGGGAGCGAACGGGATTAGAAACCCCGGTAGT
>denovo10545 .3.10._265075
GACGAAGGGGGCGAGCGTTGTTCGGAATTACTGGGCGTAAAGGGCGCGTAGGCGGCCCCCTAAGTCGGCCGTGAAATCTTCCGGCTCAACCGGAAGGGGCCGGCCGATACTGGAGGGCTAGAGTACGGGAGAGGGGGGTGGAATTCCCGGTGTAGCGGTGAAATGCGTAGATATCGGGAGGAACACCAGTGGCGAAGGCGGCCCCCTGGCCCGGCACTGACGCTGAGGCGCGAAGGCTGGGGGAGCGAACGGGATTAGAAACCCTTGTAGTCCCTGAACTGCCAAGGCACACAGGGGATAGG
>denovo10546 .6.10._239681
TACGTAGGGGGCGAGCGTTGTCCGGAATTACTGGGCGTAAAGCGCGCGTAGGCGGCTTGGTAAGTCGGTTGTGAAAGCCTCGGGCTCAACTCGAGAATGGCGACCGAAACTGCCAGGCTCGAGGGCCGGAGAGGCGAGTGGAATTACCGGTGTAGCGGTGAAATGCGTAGATATCGGTAGGAACACCGGAGGCGAAAGCGGCTCGCTGGACGGCTCCTGACGCTGAGGGACGAAAGCTGGGGGAGCAAACAGGATTAGATACCCGGGTAGT
>denovo10547 .3.6._181422
TACGTAGGGTCCGAGCGTTGTCCGGAATCACTGGGTGTAAAGGGCGCGCAAGCGGGTAAGCAAGTCGGTGGTGAAAGCCGCTCGCTCAACGGACAAACCGCCGCCGATACTGTTCATCTTGAGTGCGGGAGAGGGTGATGGAATTCCTGGTGTAGCGGTGAAATGCGTAGATATCAGGAAGAACACCTGTTGCGAAGGCGGTCACCTGGCCCGCAACTGACGCCCAGAGCGCGAAAGCGTGGGGAGCAAACAGGATTAGAAACCCCAGTAGT
>denovo10548 .5.5._286860
AACGTAGGACGCAAACGTTATCCGGAATTACTGGGCGTAAAGGGCGCGCAGGCGGGTCTGTAAGTGAGGCATGAAAGCTTCCGGCTAAACCGGGAGAGGCTGTCTGAGACTGCGGATCTAGAGTGCGATAGAGGGGTGTAGAATTCCGCGTGTAGTGGTGAAATGCGTAGAGATGCGGAGGAATACCAGAGGCGAAGGCGGCACCCTGGATCGTAACTGACGCTGAGGCGCGAAAGCATGGGAGCGAACGGGATTAGATACCCGAGTAGT
>denovo10549 .6.12._357391
GACAGAGGGGGCAAGCGTTGCTCGGAATTACTGGGCGTAAAGGGCGTGTAGGCGGTTAAGGAAGTCCTGGGTAAAAGTCCTTTTTTCAAAGGGGAAGGGCCCAGGAAACTCCTTGGCTAGAGGATAGAAGGGGGGAGTGGAATTCCCGGTGTAGCGGTGAAATGCGTAGAGATCGGGAGGAACACCAGAGGCGAAGGCGGCCTCCTGGGTCGCCCCTGACGCTCAGACGCGAAAGCTAGGGGAGCGAACGGGATTAGAAACCCCGGTAGT
>denovo1055 .4.5._56422
TACAGAGGTGGCAAGCGTTGTTCGGAATTACTGGGCGTAAAGGGCGCGTAGGCGGCCTTCTCAGTCGGACGTGAAATCCCCAGGCTTAACCTGGGAACTGCGTCCGATACTGGAAGGCTGGAGTTCGGGAGAGGGATGTGGAATTCCAGGTGTAGCGGTGAAATGCGTAGATATCTGGAGGAACACCGGTGGCGAAAGCGGCTCGCTGGACGGCTCCTGACGCTGAGGGACGAAAGCTGGGGGAGCAAACAGGATTAGATACCCCAGTAGT
>denovo10550 .6.11._253516
TACGTAGGTGGCAAGCGTTGTTCGGAATTACTGGGCGTAAAGGGCGCGTAGGCGGTTTGCTAAGTCAGTCGTGAAAGCCCGGGGCTCAACCCCGGAGGGTCGACTGATACTGGCGAACTAGAGTACGGAAGAGGTAGCTGGAATTCCTGGTGTAGCGGTGAAATGCGTAGATATCAGGAGGAACACCGGAGGCGAAGGCGGGCTACTGGGCCGATACTGACGCTGAGGCGCGAAAGCCAGGGGAGCGAACGGGATTAGATACCCTGGTAGT
>denovo10551 .8.1._104101
GACGGGGGATGCGAGCGTTGTTCGGAATCACTGGGCTTAAAGCGCGTGTAGGCGGCCGGGTAAGTACCGTGTGAAATCCCACGTCTCAACCGTGGAACGGCTCGGTATACTGCCTGGCTCGAGGCTGGTAGAGGTGCCTGGAACTCTAGGTGGAGCGGTGAAATGCGTAGATATCATGAAGAACACCGGTTGCGAAGGCGGTCATCTGGCCCACAACTGACGCTCAGGGACGAAAGCGTGGGGAGCAAACAGGATTAGAAACCCTGGTAGT
>denovo10552 1.20.al.plus.m_414353
TACGTAGGGAGCGAGCGTTGTCCGGAATTACTGGGCGTAAAGCGTCCGTAGGCGGCGAGGTAAGTCGCACGTGAAAGCCCCGGGCTCAACTCGGGTGAGTGCGTGCGATACTGCCCCGCTTGAGTGCCGGAGGGGAGAGTGGAACGGTGCAAGTAGCGGTGAAATGCGTAGATATCGGGAGGAACACCGGTGGCGAAAGCGGCTTCCTGGGGTGCCCCTGACGCTGAGGCGCGAAAGCGTGGGGAGCGAACGGGATTAGATACCCGTGTAGT
>denovo10553 .3.1._91385
GACGGAGGAGGCAAGCGTTATCCGGAATTATTGGGCGTAAAGCGTACGTAGGTGGTTTATCAAGTCCGCTGTCAAAGACTGGGGCTTAACCCCGGGAAGGCAGGGGAAACTGATAGGCTAGAGTGCGGAAGAGGAAAGCGGAATTCCCGGTGTAGCGGTGAAATGCGTAGATATCGGGAAGAACACCAGTAGCGAAGGCGGCTTTCTGGTCCGTCACTGACGCTGAGGCGCGAAAGCGTGGGTAGCAAACAGGATTAGAAACCCTGGTAGT
>denovo10554 1.20.al.plus.m_414422
TACGTAGGTGGCGAGCGTTGTCCGGATTTATTGGGCGTAAGCGCACGCAGGCGGTTCGTCAAGTCTCTGGTGAATCTCCCGGCTCAACTGGGAGGGTCCGGAGATACTGGCGGACTTGAGGGGACCAGAGGAGAGTGGAATTCCCAGTGTAGAGGTGAAATTCGTAGATATTGGGAGGAACACCGGTGGCGAAAGCGGCCTCCTGGACGGCTACTGACGCTGAGACGCGAAAGCGTGGGGAGCAAACAGGATTAGATACCCCTGTAGT
>denovo10555 .5.7._318087
TACGTAGGGGGCGAGCGTTGTCCGGAATTACTGGGCGTAAAGCGTGTGCAGGCGGCTCGGCAGGTCGGGCGTGAAAGCCCCCGGCTCAACGGTGGGAGGCCGCGCCAGACTGGCGGGCTTGAGGGTGGCAGAGGGTGATGGAATTCCCGGTGTAGCGGTGAAATGCGTAGATATCGGGAGGAACGCCAGTGGCGAAGGCGGTCACCTGGGCCATCCCTGACGCTGAGACGCGAAAGCTGGGGGGAGCGACGGAGTAGAGTACCGTGTAGT
>denovo10556 3.20.e_432647
GACGGAGGGTGCAAGCGTTGTCCGGAATTACTGGGCGTAAAGCAGGTGCAGGCGGCTCGTTATGTCGGGTGTGAAATCCCCAGGACTCAATTCTGGGAACTGCGCCCGAAACTGGCGAGCTTGAGTGCGGGAGGTGGTGGATCCCGTGTAGAGGTGAATTCGTAGATATCGGGAGGAAGTACCGGTGGCGAAGGCGACCACCTGGTCCGTAACTGACGCTCAGACCTGAAAGCGTGGGGAGCAAACGGAA
>denovo10557 .8.1._146203
AACGTAGGTGGCAAGCGTTATCCGGATTTACTGGGCGTAAAGCGTGTGCAGGTGGAACGGTCAGTGGTGTATGAAAACGTCGGGCTTAACCCGAGGCGGGTATGCCAGACTGCCGTTCTGGAGTGCGACAGAGGAGCGTGGAATTCCGGGTGTAGTGGTGAAATGCGTAGAGATCCGGAGGAACCCCAGAGGCGAAGGCGGCCCCCTGGGTCAGCCCTGACGCTCAGACACGACAGCATGGGGAGCGAACGGGATTAGATACCCTTGTAGT
>denovo10558 .8.1._206627
TACGTAGGGTGCGAGCGTTGTCCGGATTCACTGGGTGTAAAGGGTCCGCAGGCGGGTCGGTCAGTCGTTGGTGAAATTCCAGGGCTTAACTCTGGAACTGCCGACGATACTGCCGATCTTGAGTACGGAAGAGGAAGATGGAATTCCTGGTGTAGCGGTGAAATGCGTAGATACTGGGAGGAACACCGGTGGCGAAGGCGGCCACCTGGACGGGTACTGACGCTGAGGCGCGAAAGCTAGGGGAGCAAACAGGATTAGAAACCCTAGTAGT
>denovo10559 .4.3._244268
TACGTAGGATCCAAGCGTTGTCCGGAATTACTGGGTGTAAAGGGTCTGCAGGCGGACAAGCAAGTCGATGGTGAAATCTCACGGCTCAACCGTGAAACTGCCGTCGAAACTACTTGTCTTGAGTTCGAGAGAGGGTAATGGAATTCATGGTGTAGCGGTGAAATGCGTAGATATCGGCAGGAACACCTGTGGCGAAAGCGGCTCGCTGGACCACAACTGACGCTGAGAGACGAAAGCTAGGGGAGCAAACAGGATTAGATACCCCTGTAGT
>denovo1056 .4.3._221372
TACGAAGGTGGCAAGCGTTGTTCGGATTTACTGGGCGTACAGGGAGCGTAGGCGGTTGGGTAAGCCCTCCGTGAAATCTCCGGGCCTAACCCGGAAAGTGCGGAGGGGACTGCTCAGCTAGAGGATGGGAGAGGAGCGCGGAATTCCCGGTGTAGCGGTGAAATGCGTAGAGATCGGGAGGAAGGCCGGTGGCGAAGGCGGCGCTCTGGACTAGTACTGACGCTGAGGCGCGAAAGCTAGGGGAGCAAACGGGATTAGATACCCTAGTAGT
>denovo10560 1.0.ln_466566
TACGTAGGAAGCAAGCGTTACCCGGAGTCACTGGGCGTAAAGAGTGCGTAGGCGGTCGGACGTGTCGTCCGTGAAAGCCCCCGGCTTAACTGGGGAAGGTCGGGCGAAACTGTTCGGCTGGGGTGCAGGAGAGGGGAGCGGAACTACTAGAGTAGCGGTGAAATGCGCAGATACTAGTAGGTACTCCGATAGCGAAGGCAGCTCCCTGGCCTGCCACCGACGCTGAGGCGTGAAAGCGTGGGGAGCAAAA
>denovo10561 3.0.ln_439211
GACGGAGGGTGCAAGCGTTGCTCGGACTCATTGGGCGTAAAGGGTGCGTAGGCGGCCTGGTCAGTCTGCTGTGAAAGCCCCGGCGTCAGCCGGGAACGGGNGGCGGATACTGCCAGGCTAGAGTGCCGGAGGGGAGGAGTGGAATTCCTGGTGTAGCGGTGAAATAGCGTAGAGATCGGGAGGGAACACCAGAGGCGAAGGCGGGCGAGCTGGGCCGGACACTGACGCTGAGGCGCGAAAGCTA
>denovo10562 .3.1._58705
TACGTAGGGTGCGAGCGTTAATCGGAATTACTGGGCGTAAAGCGTGCGCAGGCGGTTTTGTAAGACAGGCGTGAAATCCCCGGGCTTAACCTGGGAACTGCGCTTGTGACTGCAAGGCTAGAGTGCGGCAGAGGGGGGTAGAATTCCACGTGTAGCGGTGAAATGTGTAGATATCATGAAGAACACCGGTAGCGAAGGCGGTCTCCTGGCCCGCAACTGACACTGAGGCGCGAAAGCGTGGGGAGCAAACAGGATTAGAAACCCCGGTAGT
>denovo10563 1.20.al_403850
TACGTAGGGGCGAAGCGTTGTCCGGAATCATTGGGCGTAAAGCGCATGTAGGCGGCTTTGTAAGTCAGGTGTTAAATCTCTCGGCTCAACCGGGATCCGCACTTGATACTGCATAGCTAGAGAAATGTAGAGGAAAGCGGAACTACCGGTGTAGCGGTGAAATGCGTAGATATCGGTAGGAACACCCGTGGCGAAGGCGGCTCTCTGGCCTGCGACTGACGCTGAGGCGCGAAAGCTGGGGGAGCAAACGGGATTAGATACCCCCTGTAGT
>denovo10564 .3.4._285049
TACGTAGGGGGCGAGCGTTGCTCGGAATTACTGGGCGTAAAGGGTCCGTAGGCGGCCAGGTCAGTCGGCGGTGAAATCTCCCGGCTTAACTGGGAGGGGTCCGCCGAAACTGCCAGGCTCGAGGGCCGGAGAGGCGAGTGGAATTACCGGTGTAGCGGTGAAATGCGTAGATATCGGTAGGAACACCAGTAGCGCAGGCGGCTTTCTGGTCTGTAACTGACGCTGAGGCACGAAAGTGTGGGTAGCAAACGGAGTAGTAGAACCCGAGTAGT
>denovo10565 .6.7._147772
GACGTAGGGGGCAAGCGTTGTCCGGATTCACTGGGCGTAAAGCGCGTGTAGGTGGCCTGTTAAGTGGCGTGTGAAAGCCCACGGCCCAACCGTGGGATGCCGCGCCAGACTGGCGGGCTTGAGGGTGGCAGAGGGTGATGGAATTCCCGGTGTAGCGGTGAAATGCGTAGATATCGGGAGGAACGCCAGTGGCGAAGGCGGTCACCTGGGCCATCCCTGACGCTGAGACGCGAAAGCTGGGGGGAGCGAACGGGGATTTAGAACTCCCGAGTACGT
>denovo10566 1.0.ln_446841
ACGTAGGGAGCAAGCGTTGTCCGGAATTACTGGGCGTAAAGAGCTCGTAGGCGGTTTTATAAGTCGCAGAGCAAATCCGGTGGCTCAACTGCCGGTTCATCTGCGATACTGTAAGACTAGAGGTCAGAAGGGGAAAGCGGAATTCCCGGTGTAGCGGTGAAATGCGTAGATACCGGGAAGAACACCAGTGGCGAAGGCGGCTTTCTAGACGGCCACCGACGCTGAGGGACGAAAGCCAGGGGAGCGAACGGGATTAGATACCCCCCGTAGT
>denovo10567 1.20.e_435307
TACGTAGGAGGCGAACGTTATCCGGATTTACTGGGCGTAAGCGCGCGCAGGCGGTGCCGCAAGTTGGGCGTGAAATCTCCCGGCTCAACCGGGATACGTCGTTCAATACTGCGGCACTCGAGGGCAGGAGAGGGAAGCGGAATTCCCGGTGGAGTAGTGAAATGCGTAGATATCGGGAGGAACACCAGTGGCGAAGGCGGCTCTCTGGCTCGTTCCTGACGCTGAGTGCGCGAAAGCGTGGGGAGCAAAAC
>denovo10568 .3.6._11574
AACGTAGGGGGCCAGCGTTGCTCGGAATTACTGGGCGTAAAGGGTCCGTAGGCGGTGCAGCAAGTCTGGAGTGAAATCCTGGGGCTTAACCCCAGGGCTACTCCGGAAACTGCTGCGCTCGAGTGCGGGAGAGGCGAGTGGAATTCCCGGTGTAGCGGTGAAATGCGTAGAGATCGGGAGGAACACCGGAGGCGAAGGCGGCTCGCTGGACCGCGACTGACGCTGAGGGACGAAAGCGTGGGGAGCAAACAGGATTAGAAACCCCAGTAGT
>denovo10569 1.20.al.plus.m_429136
CGTAGGTGGCGAGCGTTATCCGGAATCACTGGGCGTAAGGGCGTCTAGGCGGTCGGGTAAGAGAGACGTGAAGCTCCTGGCTCAACTGGGAGAGGTCGTTTCAGACTGCCCGGCTTGAGGGTCGGAGAGGGACGTGGAATTCCCGGTGTAGCGGTGAAATGCGTAGATACCGGGAGGAACACCGTTGGCGAAGGCGGCCTTCTGGGCTTCTCCTGACGCTGAGGGGCGAAAGCCTGGGGAGCGAACCGGATTAGATACCCCGTGTAGT
>denovo1057 .4.4._93265
TACGTAGGGGGCAAGCGTTGTTCGGAATTATTGGGCGTAAAGGGCGCGTAGGCGGCGCGACAAGTCGGGTGTGAAATCTCCGGGCTCAACCCGGAAAGGGCATTGGATACTATCCGGCTGGAGGGTTGCAGGGGGGACTGGAATTCTCGGTGTAGCAGTGAAATGCGTAGATATCGAGAGGAACACCCGTGGCGAAGGCAAGTCCCTGGACAACTCCTGACGCTCATGCACGAAAGCTAGGGGAGCAAACAGGATTAGATACTCGGGTAGT
>denovo10570 .8.1._95416
TACGAAGGGGGCTAGCGTTGTTCGGAATCACTGGGCGTAAAGCGCACGTAGGCGGACCATTAAGTCAGGGGTGAAAGCCTGGAGCTCAACTCCAGAACTGCCTTTGATACTGATGGTCTCGAGTGTGGAAGAGGTTGGTGGAACTGCGAGTGTAGAGGTGAAATTCGTAGATATTCGCAGGAACACCAGTGGCGAAGGCGGCCAACTGGTCCACTACTGACGCTGAGGTGCGAAAGCGTGGGGAGCAAACAGGATTAGAAACCCCGNGTAGT
>denovo10571 .3.8._272952
TACGTAGGTGGCGAGCGTTGTCCGGATTTACTGGGCGTAAAGGGCTTGTAGGCGGTCCGTTAAGTTGGGTGTGAAATCCCCCGGCTCAACCGAGGAATTGCGCCCAAACTACTGGGCTAGAGTGAGTCAGAGGAGAGCGGAACTCACAGTGGAGCGGTGAAATGCGTTGATATTGTGGGGAACACCGGTGGCGAAAGCGGCTCTTTGGGGCTCAACTGACGCTGAGGCACGAAAGCTAGGGGAGCAAACGGGATTAGAAACCCCAGTAGT
>denovo10572 3.20.al.plus.m_410505
GACAGAGGTCCCAAGCGTTGTTCGGATTCACTGGGCGTAAAGGGTGCGTAGGCGGTTGGATAAGTCGGTGGTGAAGGTTCGCAGCTTAACTGTGAAATTGCCCTCGATACTGCCCGTCTTGAGTGTGGGAGAGGATGATGGAATTCATGGTGTAGCAGTGAAATGCGTAGATATCATGAAGAACACCGGTTGCGAAGGCGGTCATCTGGCCCACAACTGACGCTCAGGGACGAAAGCGTGGGGAGCAAAACA
>denovo10573 .5.6._340959
GACGGAGGGTGCAAGCGTTGTTCGGAATTACTGGGCGTAAAGCGCGTGTAGGTGGTCCGTTAAGTCATGTGTGAAAGCCCCCAGCTCAACTGGGGAATGACGCATGAAACTGGCGGACTCGAGTACGGGAGAGGGGGGTGGAATTCCCGGTGTAGCGGTGAAATGCGTAGATATCGGGAGGAACACCAGTGGCGCAGGCGGCGTCCTGGCCGGTTGCTGACGCTCAGACACGAAAGCTTGGGGGAGCGAACGGGATTAGATACCCCTGTAGT
>denovo10574 .3.1._356526
TACGTAGGGTGCAGGCGTTAATCGGAATTACTGGGCGTAAAGCGTGCGCAGGCGGCTTCCTAAGTCAGATGTGAAATCCCCGGGCTTAACCTGGGAACTGCGTTTGAAACTGGGAGGCTAGAGTGCGGCAGAGGGGGGTGGAATTCCACGTGTAGCAGTGAAATGCGTAGATATGTGGAGGAACACCGATGGCGAAGGCGGCTCTCTGGACCGAGACTGACGCTGAGGCGCGAAAGCGTGGGGAGCAAACAGGATTAGAAACCCTTGTAGT
>denovo10575 .1.2._140796
AACGTAGGGGGCGAGCGTTATCCGGAATTACTGGGCGTAAAGCGCGTGCAGGCGGCTTGGTAGGTTGGACGTGAAAGCTCCTGGCTTAACTGGGAGAGGCCGTTCAAAACCACCAGGCTTGAGGGCGGAAGAGGGGAGTGGAATTCCCGGTGTAGTGGTGGAATGCGTAGAGATCGGGAGGAACACCCGTGGCGTAGGCGGCGTCCTGGCCGACACCTGACGCTGAAGCGCGAAAGCGTGGGGAGCAAACAGGATTAGATACCCTTGTAGT
>denovo10576 1.0.ln_460874
GACAGAGGATGCGAGCGTTATCCGGAATCACTGGGCGTAAAGAGCGCGAAGGCGGTGTAGTGGATTTTGAGTAAATTCTTAAGCTCAACTTAAGAACTGCTCAAAATATCGCTACACTAGAGATTAGATGAGGCAACCGGAACTCGTGGTGTAGGGGTGAAATCCGTTGATATCACGAGGAACGCCGAAAGCGAAAGCAGGTTGCTAATCTATATCTGACGCTCAAGCGCGAAAGCATGGGGAGCGAACCGGATTAGATACCCGCGTAGT
>denovo10577 .2.1._156380
AACGTAGGTGGCGAGCGTTATCCGGAATCACTGGGCGTAAAGGGCGCGTAGGCGGCCGCGCAAGTCGGAGGTGAAATCCCCCGGCTCAACCGGGGAATGGCCTCCGATACTGCGTGGCTCGAGTCCCGGAGAGGAGAGTGGAATTCCCGGTGTAGCGGTGGAATGCGTAGAGATCGGGAGGAACACCAGTGGCGAAGGCGGCTCTCTGGCTCATTCCTGACGCTGAGTGCGCGAAAGCGTGGGGAGCAAACGGGATTAGATACCCCGGTAGT
>denovo10578 1.20.e_411358
TACGTAGGGCGAGCGTGTCGGAATTATTGGCGTAAGGGCGTGTAGGTGGTTTGTCAAGTCAGATGTTAAATTACCCAACGCTCAACTTGGGACCGCATCTGATACTACAAGACTAGAGAGTGGTAGAGGAAGTGGAACTGCCGGTGTAGCGGTGAAATGCGTAGATATTGGCAGGAACACCAGTGGCGAAAGCGACTTTCTGGACCATTTCTGACACTGAGGCGCGAAAGCTAGGGGAGCAAACGGGATTAGATACCCCTGTAGT
>denovo10579 1.0.ln_411643
TACGGAGGGGCGAGCGTTATTCGGAATTACTGGGCGTAAAGCGCGCGCAGGTGGCGTGGCAAGTGGCGGGTGAAAGCCCTCGGCTCAACCGAGGAATTGCCTGCCAAACTACCGCGCTTGAGGCCGGGAGGGGGAAGCGGAATTCCTGGTGTAGCGGTGAAATGCGTAGATACCAGGAGGAACACCGGTGGCGAAGGCGGCTTCCTGGACCGGTTCTGACACTCATGCGCGAAAGCGTGGGGAGCAAACAGGATTAGATACCCGCGTAGT
>denovo1058 .6.1._157234
GACGTAGGTGGCGAGCGTTATCCGGATTTACTGGGCGTAAAGCGCGTGCAGGCGGTTCGGTAAGTCGGGCGTGAAATCTCCTGGCTCAACTGGGAGGGGTCGTCCGAAACTACCGGACTTGAGGGCAGCAGAGGGAGGTGGAATTCCGGGTGTAGTGGTGAAATGCGTAGGTATCCGGAGGAACACCGGTGGCGAAAGCGGCCTCCTGGACTGCTCCTGACGCTCAGACGCGAAAGCTAGGGGAGCGAACGGGATTAGAACTACCCGTGTACGT
>denovo10580 .2.2._84038
GACAGAGGCGGCGAGCGTTACCCGGATTCACTGGGCGTAAAGCGCGTGTAGGCGGCCTGTTAAGTGGCGCGTGAAAGCCCACGGCCCAACCGTGGGATGCCGCGCCAGACTGGCGGGCTTGAGGGTGGCAGAGGGTGATGGAATTCCCGGTGTAGTGGTGAAATGCGTAGATATCGGGAGGAACACCTGTGGCGAAAGCGGCCTTCTGGGCTGTCCCTGACGCTGAGGCGCGAAAGCGTGGGGAGCGAACCGGATTAGAAACCCGAGTAGT
>denovo10581 .4.1._100685
TACGTAGGGTGCGAGCGTTGTCCGGAATCACTGGGTGTAAAGGGTCCGCAGGCGGATGGGTAAGTCGGTGGTGAAAGTTCGCAGCTTAACTGTGAAATTGCCCTCGATACTGCCCGTCTTGAGTGTGGGAGAGGATGATGGAATTCATGGTGTAGCAGTGAAATGCGTAGATATCATGAAGAACACCGGTTGCGAAGGCGGTCATCTGGCCCACAACTGACGCTCAGGGACGAAAGCGTGGGGAGCGAAACGAGTATAACGAGTACGCGTGCNGNGCAGCAAGCAGGANAGGG
>denovo10582 3.20.al.plus.m_433347
TACGTAGGTGGCAAGCGTTGTCCGGAATTACTGGGCGTAAAGAGCGCGTAGGCGGGGATTTAAGTCAGGAGTGAAACTGCGGGCTCAACCTGCAGCCTGCTCTTGAAACTGGATTTCTTGAGGGTATGAGAGGAAAGCGGAATTCCCAGTGTAGCGGTGAAATGCGTAGATATCGGGAGGAAGGCCGGTGGCGAAGGCGGCCCTCTGGCGCTTGACTGACGCTGAGGCGCGAAAGCGTGGGGAGC
>denovo10583 .6.12._146463
TACGGAGGGGGCAAGCGTTGCTCGGAATCACTGGGCGTAAAGGGTCCGTAGGTGGCTTCGTAAGTTAGATGTGAAAGCTCAGGGCTCAACCCTGAAATTGCATCTAAAACTGCGGAGCTGGAGTCCAGAAGAGGTCGGTGGAATTCCCGGTGTAGCGGTGAAATGCGTAGATATGCGGAGGAACACCAGTGGCGAAGGCGGCCTCCTGGCACACTCCTGACGCTCAGACGCGAAAGCTAGGGGAGCGAACGGGATTAGAAACCCCGGTAGT
>denovo10584 .3.1._373065
AACGTAGGAGGCAAGCGTTATCCGGATTTACTGGGCGTAAAGAGCGCGTAGGTGGCCGCATATGTCAGATGTGAAATCCCAGGGCTTAACCCTGGAATGGCATTTGAAACTGTGCGGCTAGAGGACAGGAGGGGGAAGTGGAATTCCCGGTGTAGCGGTGAAATGCATAGATATCGGGAGGAACACCGGTGGCGAAGGCGGCTTCCTGGACTGTCCCTGACGCTGAGGCGCGAAAGCGTGGGTAGCAAACAGGATTAGAAACCCCTGTAGT
>denovo10585 .7.6._115965
GACGTAGGGGGCAAGCGTTGTCCGGATTCACTGGGCGTAAAGGGTGCGTAGGCGGAATGGTAAGTCAGAAGTGAAATACTCGCGCTTAACGCGGGTTCTGCTTTTGATACTGCTGTTCTTGAGTGCAGAAGAGGAAAGCGGAATTCTCGGTGTAGCGGTGAAATGCGTAGATATCGAGAAGAACACCAGTAGCGCAGGCGGCTTTCTGGTCTGTAACTGACGCCCAGAGCGCGAAAGCGTGGGGAGCAAACAGGATTAGAAACCCCAGTAGT
>denovo10586 3.20.al.plus.m_427291
GACAGAGGCGGCGAGCGTTACCCGGATTCACTGGGCGTAAAGGGTGCGTAGGCGGTCGCGCATGTCGTCGGTGAAATCTCCCTGCTCAACGGGGAGAGGTCCGACGAAACTGCGCGGCTGGAGGGCCGGAGAGGGAGGCGGAACTTCCAGAGTAGCGGTGAAATGCGTAGAGATCATGAAGAACACCGGTTGCGAAGGCGATCATCTGGCTCGTTACTGACGCTCAGGGGACGAAAGCGTGGGGAGCAAACAGGGATTAGAT
>denovo10587 1.20.al.plus.m_427566
TACCAGCTCTCCGAGTGGTGGGAGTGTTTATTGGGCCGTGAAGCATCCGTAGCTGGCTGAGCAAGTTCTCCGTTAAATCCAGCGATTTAATCGTTGGACTGCGGAGGATACTGTTCGGCTAGGGGCGGGAGGAGGCCGACGGTATTCTCGGGGTAGGGGTGGAAAGTCCTAATAA
>denovo10588 .2.4._882
TACCAGCTCCTCGAGTGGTTGGGACGATTATTGGGTCTAAAGCGTCCGTAGCCGGCCGGGAAAGTTCTTCGTTAAATCCAGCGATCCAATCGCTGGGCCGCGGGGAATACTGCTCGGCTTGGGGGCGAGGTATGCCGGCGGTAGTCCCGGGGTAGGGGCGAAATCCTATAATCCCGGGAGGACCACCAGTGGCGAAGGCGGCCGGCAAAAGCGCGCCCGACGGTGAGGGACGAAAGCTGGGGGAGCGAACGGGATTAGAAACCCCGGTAGT
>denovo10589 .8.1._284005
TACGTAGGGGGCAAGCGTTGCTCGGATTTACTGGGCCTAAAGCGTCCGTAGCCGGCTTGGCAAGTCTTCCGTTAAATTCGATGATTTAATCGTCGAACTGCGGGAGATACTACCAAGCTAGGGGGCGGGAGAGGCCGGCGGTAGTCCCGGGGTAGGGGTGAAATCCTATAATCCCGGGAGGACCACCAGTGGCGAAGGCGGCCGGCCAGAACGCGCCCGACGGTGAGGGACGAAAGCTGGGGGAGCGAACCGGATTAGATACCCTTGTAGT
>denovo1059 .6.9._281344
TACGTAGGGGGCGAGCGTTGTCCGGATTCACTGGGCGTAAAGAGCTCGTAGGCGGCTACGAAAGTCGGCTGTGAAAGCCCGGGGCTCAACCCCGGGAGGCCAGTCGATACTTCGTGGCTAGAGGACGGCAGAGGGAGATGGAATTCCCGGTGTAGCGGTGAAATGCGTAGATATCAGGAGGAACACCCGTGGCGAAGGCGGCTTCCTGGCCATGGCCTGACGCTGAGGTGCGAAAGCCAGGGGAGCGAACGGGNTTAGAAACCCTGGAGT
>denovo10590 1.0.ln_446538
GACAGAGGACGCGAACGTTGTTCGGTGTCACTGGGCTTAGAGCGCGTGTAGGCGGCCCAGTTTGTGGGAGGTGAAAGCCCCCGGCTCAACCGGGGAATTGCCTTCCAAACGGCTGGGCTTGAGGGCCGGAGAGGGAAGCGGAACTCCACGTGTAGCGGTGAAATGCGTTGATATGTGGGGGAACGCCGGTGGCGAAGGCGGCTTCCTGGTCGGCTTCTGACGCTGAGACGCGAAAGCGTGGGGAGCAAACGGGATTAGATACCCGCGTAGT
>denovo10591 .6.9._1176
TACAGAGGTGGCAAGCGTTGTTCGGAATCATTGGGCTTAAAGCGCATGTAGGCGGCTTCGCAAGTACCTGGTGAAATCCCACGGCTTAACCGTGGAAGGGCCTGGTATACTGCGGGGCTTGAGGCTGGTAGGGGTGCCTGGAACTCTGGGTGGAGCGGTGAAATGCGTAGATATCCAGGGGAACGCCCGTGGCGAAAGCGGGGCACTGGGCCAGTCCTGACGCTGAGATGCGAAAGCGTAGGGAGCAAACGGGATTAGAAACCCTGGTAGT
>denovo10592 1.0.ln_402152
TACGTAGGAGGCGAGCGTTATCCGGATTTACTGGGCGTAAGAGCGCGTGGGCGGCTCCTCAAGTTAAGTGTGAAAGCTCCTGGCTTAACCGGGAGAGGTCACTTAATACTGAGGAGCTTGAGGGCAGCAGAGGGAGGTGGAATTCCCGGTGTAATGGTGAAATATGTAGATATCGGGAGGAACACCAGTGGCGAAGGCGACCTCCTGGGCTGTTCCTGACGCTGAGGCGCCAAAGCGTGGGGAGCGAACA
>denovo10593 .6.8._64907
AACGTAGGGGGCCAGCGTTGCTCGGAATTACTGGGCGTAAAGGGTCCGTAGGCGGTGCGGCAAGTCGGGAGTGAAATTCCAGGGCTTAACTCTGGGACTGCTTCCGAAACTGCCGCGCTGGAGTGCGGGAGAGGCGAGTGGAATTGCAGGTGTAGCGGTGAAATGCTTAGATATCGGGAGGAACACCCGAGGCGAAGGCGGATCACTGGCTGCCAACTGACGCTGAGGCGCGAAAGCGTGGGGAGCAAACAGGATTAGAAACCCTGGTAGT
>denovo10594 .2.2._250307
AACGTAGGATCCGAGCGTTATCCGAATTTACTGGGCGTAAAGCGCGTGCAGGCGGTTCGGTAAGTTGGGTGTGAAATCTCCCGGCTCAACTGGGAGAGGTCGCTCAATACTGTCGGACTAGAGGATGGTAGAGGGAGGTGGAATTCCCGGTGTAGCGGTGAAATGCGTAGATACTGGAAGGTACCTCAATAGCGAAGGCAGCCTCCTGGCCGGTTCCTGACGCTGAGACACGAAAGCGTGGGGAGCAAACCGGATTAGATACCCCTGTAGT
>denovo10595 .3.1._109065
TACGTAGGTGGCGAGCGTTGTCCGGATTTACTGGGCGTAAAGGGCGTGCAGGCGGTCGAGCAAGTGGCTCGTGAAAGCCTTCGGCTCAACCGGGGGAGGACGGGTCGGACTGCTGGACTGGAGGGCGCTAGAGGGACATGGAATTCCGGGTGTAGTGGTGAAATGCGTAGAGATCCGGAGGAACACCAGTGGCGCAGGCGGTGTCCTGGGGCGCACCTGACGCTGAGACGCGACAGCATGGGGAGCGAACGGGATTAGATACCCGTGTAGT
>denovo10596 .7.5._94392
TACGTAGGGGGCAAGCGTTGTCCGGATTTATTGGGCGTAAAGCGCGCGCAGGCGGTCCTTTAAGTCTGATGTGAAATCTTGCGGCTCAACCGCAAGCGGTCATTGGAAACTGGGTGACTTGAGTGCAGAAGAGGAAAGCGGAATTCCACGTGTAGCGGTGAAATGCGTAGAGATGTGGAGGAACACCAGTGGCGAAGGCGGCTTTCTGGTCTGTAACTGGCGCTGAGGCGCGAAAGCGTGGGGAGCAAACAGGATTAGATACCCGGGTAGT
>denovo10597 .1.2._238685
GACAGAGGTGGCGAGCGTTGCTCGGAATCACTGGGCTTAAAGGGCGTGTAGGCGGTTATGCAAGTGCTGGGTGGAATGCTATGGCTTAGCCATAGAGCTGCCCTGCAGACTGCATGACTTGAGTGAGCGAGGGGAGGGCGGAATTCCCGGTGTAGAGGTGAAATTCGTAGATATCGGGAGGAACACCGGTGGCGAAGGTGGCCCTCTGGCGCTTGACTGACGCTGAGGCGCGAAAGCGTGGGGAGCAAACAGGATTAGAAACCCGTGTAGT
>denovo10598 .3.3._365282
TACGTAGGACCCAAGCGTTATCCGGATTCACTGGGTGTAAAGGGTGTGTAGGCGGGCGTGCGCGTTCGGGGTGAAAGGTTCCGGCTCAACCGGAAATATGCCTCGGATACGGCACGTCTTGAGTGCGGGAGAGGACGGTGGAATTCCTGGTGTAGCGGTGAAATGCGTAGATATCAGGAGGAACACCAGTGGCGAAGGCGGTCACCTGGTCCGCAACTGACACTGAGGCGCGAAAGCGTGGGGAGCAAACAGGATTAGAAACCCCTGTAGT
>denovo10599 .3.6._282567
TACGTAGGTGGCAAGCGTTGTCCGGATTTACTGGGCGTAAAGGGCGTGTAGGCGGCCTGTTAAGTCCGGTGTAAAATCTCCCGGCTCAACTGGGAGGGTGCGCTGGATACTGGCAGGCTAGAGGGGGGCAGAGGAAGGTGGAATTCCCGGTGTAGCGGTGAAATGCGTAGATATCATGAAGAACACCGGTTGCGAAGGCGGTCATCTGGCCCACAACTGACGCTCAGGGACGAAAGCGTGGGGAGCAAACAGGATTAGATACCCTTGTAGT
>denovo106 .3.6._119264
GACGAACCGTGCGAACGTTATTCGGAATTACTGGGCTTAAAGCGTGCGTAGGCGGCTCAGCAAGTTGGGTGTGAAATCCCCCGGCTCAACCGAGGAATTGCGCCCAAAACTACTGGGCTAGAGTGAGTCAGAGGAGAGCGGAATTCCTGGTGTAGCGGTGAAATGCGTAGATATCAGGAAGAACACCGGTGGCGAAGGCGGTCACCTGGTCCGCAACTGACGCCCAGAGCGCGAAAGCGTGGGGAGCAAACAGGATTAGAAACCCCGGTAGT
>denovo1060 .2.5._262256
GACGTAGGAGGCGAGCGTTGTCCGGATTTACTGGGCGTAAAGGGTCCGTAGGCGGCCGGCCCAGTCGGACGTGAAATCCCCCGGCTCAACCGGGGAATGGCGTCCGATACTAGTCGGCTCGAGTGCGGGAGAGGGACGTGGAATTCCTGGTGTAGCGGTGAAATGCGTAGATATCAGGAGGAACACCGGTGGTGAAGACGGCTTTCTGGACCGCTGCTGACGCTGAGGCACGGAAGCGTGGGGAGCAAACAGGATTAGATACCCGGGTAGT
>denovo10600 1.20.al.plus.m_461315
TACGGAGGGTGCAAGCGTTGCTCGGAATCACTGGGTGTAAGCGCGAGTAGGCGGTTAATTAAGTCAGATGTGAAGCCCACGGCTCAACCGTGGAAGTGCATCTGAAACTGGTTAGCTAGAGTGTGAGAGAGGGATGCGGAATTCCCGGTGTAGCGGTGAAATGCGTAGATATCGGGAGGAACACCAGTGGGGAAGCCGGCCTTCTGGCCTGTAGCTGACGCTGAGGGACGAAAGCCA
>denovo10601 .6.9._27998
GACAGAGGGGGCAAGCGTTGCTCGGAATTACTGGGCGTAAAGGGCGCGTAGGCGGGGCAGCAAGTCGGTCGTGAAAGCCTCCGGCTCAACCGGAGAACGGCGATCGATACTGCTGCTCTTGAGGGTAGTAGAGGAGACTGGAATTCCCGGTGTAGCGGTGAAATGCGTAGATATCTGGAGGAACACCGGTGGCGAAGGCGGCTTCCTGGACCGGTATTGACGCTGAGGCGCGAAAGCCAGGGGAGCAAACGGGATTAGATACCCCAGTAGT
>denovo10602 .5.7._367974
TACGTAGGGTCCGAGCGTTGTCCGGAATTACTGGGCGTAAAGCGCGCGTAGGCGGCCTGGCAAGTCGGTTGTGAAAGCCTCGGGCTCAACTTGAGAATGGCGACCGAAACTGCCAGGCTCGAGTGCGGTAGGGGGTGCTGGAATTCCTGGTGTAGCGGTGAAATGCATCGATATCAGGAGGAACACCGGTGGCGAAGGCGAGCATCTGGGCCGCTACTGACGCTGAGGCGCGAAAGCGTGGGGAGCAAACGGGATTAGATACCCGTGTAGT
>denovo10603 .4.3._281692
TACGTAGGGTGCGAGCGTTGTCCGGATTCACTGGGTGTAAAGGGTCCGCAGGCGGGTCGGTCAGTCGTTGGTGAAATTCCAGGGCTTAACTCTGGAACTGCCGACGATACTGCCGATCTTGAGTACGGAAGAGGAAGATGGAATTCCTGGTGTAGCGGTGAAATGCGTAGATATCAGGAGGAATACCGGTGGCGAAAGCGACTCTCTGGACGGCAACTGACGCTGAGGCACGAAAGCGTGGGGAGCAAACNGGATTAGAAACCCGGGTTG
>denovo10604 3.0.ln_425950
TACGTAGGGTGCGAGCGTTAATCGGAATTACTGGGCGTAAAGCGTGCGCAGGCGGTTTTGTAAGACAGGCGTGAAATCCCCGGGCTTAACCTGGGAACTGCGCTTGTGACTGTAAAGCTAGAGTGCGGCAGAGGGGGTAGGAAGTTCCACGTGTAGCAGTGAAATAGCGTAGAGATGTGGAGGAATACCGATGGCGAAGGCAGCCCCTCGGGTCGACACTGACGCTCATGCACGAAAGCGTGGGGAGCAAACAGGATTAGATACCCCGGTAGT
>denovo10605 3.20.al.plus.m_418085
TACGTAGGGTGCGAGCGTTGTCCGGATTCACTGGGTGTAAAGGGTCCGCAGGCGGGTCGGTCAGTCGTTGGTGAAATTCCAGGGCTTAACTCTGGAACTGCCGACGATACTGCCGATCTTGAGTACGGAAGAGGAAGATGGAATTCCTGGTGTAGCGGTGAAATGCGTAGATATCAGGAAGAACACCGGTGGCGAAGGCGGTCTCTGGTCCGTAACGCGCTCAGGGACGTAAAGCGTGGGGGAGCAAAACAGGGATTTAGA
>denovo10606 .4.2._345870
TACGTAGGGAGCGAGCGTTGTTCGGATTTACTGGGCGTAAAGCGCGCGTAGGCGGCGCGACAAGTCGGGTGTGAAAGCTCAGGGCTCAACCCTGAAAGGACATTCGAGACTGTCGAGCTAGAGTGCGGAAGAGGCTGCTGGAATTCCCGGTGTAGCGGTGAAATGCGTAGATATCGGGAGGAACCCCAGTTGCGAAGGCGGATTGCTGGCTGCCAACTGACACTGAGGCGCGAAAGCGTGGGGAGCGAACAGGATTAGAAACCCCCAGTAGT
>denovo10607 .3.1._60378
TACGAAGGGGGCTAGCGTTGCTCGGAATCACTGGGCGTAAAGCGCACGTAGGCGGCTTGTTAAGTCGGGGGTGAAATCCTGGAGCTCAACTCCAGAACTGCCTCCGATACTGGCGAGCTCGAGTCCGGGAGAGGTGAGTGGAACTGCGAGTGTAGAGGTGAAATTCGTAGATATTCGCAAGAACACCAGTGGCGAAGGCGGCTCACTGGCCCGGTACTGACGCTGAGGTGCGAAAGCGTGGGGAGCAAACAGGATTAGAAACCCTAGTAGT
>denovo10608 3.20.al.plus.m_418082
GACAGAGGGGCAAGCGTTGCTCGGAATCACTGGGCGTAAAGCGCGTGTAGGCGGTTTGTTAAGTCTGATGTGAAAGCCCCGGGCTCAACCTGGGAAGTGCATTGGATACTGGCAGACTTGAGTACGGGAGAGGAGAGTGGAATTCCCAGTGTAGGAGTGAAATCCGTAGATATTGGGAGGAACACCGGTGGCGAAGGCGGCTCTCTGGACCGATACTGACGCTGAGACGCGAAAGCGTGGGGAGCAAAACA
>denovo10609 .8.1._144348
TACGGAGGGTGCAAGCGTTATCCGGAATCACTGGGTTTAAAGGGTGCGTAGGCGGCTATATAAGTCAGAGGTGAAAGCTTGCAGCTTAACTGCGAAATTGCCTTTGATACTGTATAGCTTGAAAGGAGCTGAGGTCAGCAGAATGTGGCATGTAGCGGTGAAATGCATAGATATGCCATAGAATACCGATCGTGAAGACAGCGTACGATGGTGATACTGACGCTGAGGCACGAAAGCGTGGGGATCGAACAGGATTAGAAACCCTAGTAGT
>denovo1061 .1.8._381992
GACAGAGGATGCGAGCGTTATCCGGATTCACTGGGCGTAAAGCGCGCGCAGGTGGCCTGTCAAGTCGGACGTGAAATCTCCCGGCTCAACTGGGAGGGGCCGTTCGATACTGTCGGGCTTGAGGGCAGAAGGGGAAGGCGGAATTCCCGGTGTAGTGGTGGAATGCGTAGATATCGGGAGGAACACCAGTGGCGAAGGCGGCCTTCTGGTCTGCCCCTGACACTCAGGCGCGAAAGCGTGGGGAGCAAACAGGATTAGATACCCGGGTAGT
>denovo10610 .1.2._363458
GACAGAGGTGGCGAGCGTTGTTCGGAATTACTGGGCGTAAAGCGCGCGTAGGCGGTTAGGTAAGTCGGGTGTTAAAGCCCCTGGCTCAACTGGGGGAGGTCATTCGATACTGCCTGGCTTGAGGGAGGAGAGGAGAGTGGAATTCCCGGTGTAGCGGTGAAATGCGTAGATATCGGGAGGAACACCCGTGGCGAAGGCGGCTCTCTGGCCTCCCCCTGACGCTGAGGCGCGAAAGCCAGGGGAGCGAACGGGATTAGATACCCTAGTAGT
>denovo10611 .4.5._189691
TACGTAGGTGGCGAGCGTTGTCCGGATTTACTGGGCGTAAAGCGTGTGTAGGCGGCCCGCTAAGTCCGCCGTGAAATCTCCCGGCTCAACTGGGAGGGGCCGACGGATACTGACGGGCTCGAGGGGAGCAGAGGAAGGTGGAATTCCCGGTGTAGTGGTGAAATGCATAGATATCGGGAGGAACACCAGTGGCGAAGGCGGCCTTCTGGGCTCTACCTGACGCTGAGACGCGAAAGCGTGGGGAGCGAACCGGATTAGATACCCCAGTAGT
>denovo10612 .6.12._273486
TACGTAGGGGGCGAGCGTTGTTCGGATTTACTGGGCGTAAAGAGCGCGTAGGCGGCCGGATAAGTCCGTTGTGAAATCCCCCGGCTCAACCGGGGACCCGCTTCGGAAACTATCCGGCTTGAGTCGCGGAGAGGAAAGCGGAATTCCCGGTGTAGCGGTGAAATGCGTAGATATCGGGAGGAACACCTGCGGTGTAGACAGCTTTCTGGACCATTTCTGACGCTGAGACACGAAAGCGTGGGTAGCAAACAGGATTAGATACCCTGGTAGT
>denovo10613 .7.2._273565
TACGTAGGTGGCAAGCGTTGTCCGGATTTACTGGGCGTAAAGAGCGCGTAGGCGGTCTGTTAAGTCTGGGGTGAAATCTCCCGGCTCAACCGGGAGGGGTCCCTGGATACTGGCGGACTTGAGGACAGTAGAGGAAGATGGAATTCCCGGTGTAGCGGTGAAATGCGTAGATATCGGGAGGAACACCAGTAGCGAAGGCGGCACTCTGGGCCGGTACTGACGCTGAGGAGCGAAAGCGTGGGGAGCGAACAGGATTAGATACCCTAGTAGT
>denovo10614 .1.6._67096
CACGTAGGACGCGAGCGTTATCCGGATTTACTGGGCGTAAAGCGCGTTGAGGCGGTTCCATAAGTCGGACGTGAAAGCCCCCGGCTTAACTGGGGAAGGTCGGGCGAAACTGTTCGGCTGGGGTGCAGGAGAGGGGAGCGGAACTACTAGAGTAGCGGTGAAATGCGCAGATACTAGTAGGTACTCCGATAGCGAAGGCAGCTCCCTGGCCTGCCACCGACGCTGAGGCGTGAAAGCGTGGGGAGCAAAAGGGATTAGAAACCCCTGT
>denovo10615 .1.2._127052
TACGGAGGGTGCAAGCGTTATTCGGAATTATTGGGCGTAAAGGGCGTGTAGGCGGCCAGATAAGTCAGAGGTGAAAGCCCGGGGCTCAACCCCGGAAGTGCCTTTGAAACTATCTGGCTTGAGTGCGGGAGAGGAAAGCGGAATTCCCAGTGTAGAGGTGAAATTCGTAGATATTGGGAGGAACACCGGTGGCGAAGGCGGCTTTCTGGACCGACACTGACGCTGAGGCGCGAAAGCGTGGGGAGCAAACAGGATTAGATACCCGAGTAGT
>denovo10616 .6.9._94813
TACGTAGGGGGCGAGCGTTGCTCGGATTTACTGGGCGTAAAGAGCGCGTAGGCGGCTAGGGAAGTCTGGTGTGAAATCCCTCGGCTCAACCGAGGACCCGCACTGGAAACTCCCTGGCTTGAGTCCAGGAGGGGAGGGTGGAATTCCCGGTGTAGCGGTGAAATGCGTAGAGATCGGGAGGAACACCGGTGGCGAAGGCGGGTCTCTGGGCTACTCCTGACGCTGAGGCGCGAAAGCGTGGGGAGCAAACGGGATTAGACGTACTCGTG
>denovo10617 .7.4._343911
TACGAAGGGGGCTAGCGTTGCTCGGAATCACTGGGCGTAAAGGGCGCGTAGGCGGTCTTTTAAGTCGGGGGTGAAAGCCTGTGGCTCAACCACAGAATTGCCTTCGATACTGGGAGACTTGAGTTCGGAAGAGGTTGGTGGAACTGCGAGTGTAGAGGTGAAATTCGTAGATATTCGCAAGAACACCGGTGGCGAAGGCGGCCAACTGGTCCGACACTGACGCTGAGGCGCGAAAGCGTGGGGAGCAAACAGGATTAGATACCCGAGTAGT
>denovo10618 3.20.al.plus.m_421861
TATGTAGGGGCGAAGCGTTGTTCGGATTCACTGGGCGGTAAAGGGTAGGCGTAGGCGGTTGGATAAGTCGGTTGTGAAATCTCCAAGCTCAACTTGGAAATGGCAACCGAAACTATCCGGCTAGAGGAATGGAGGGGAGACTGGAATTCTCGGTGTAGCAGTGAAATGCGTAGATATCGAGAGGAACACCGGTGGCGAAGGCGAGTCTCTGGACATTTCCTGACGCTGAGGCACGAAAGCCA
>denovo10619 .2.1._8013
TACGGAGGTGGCGAGCGTTGCTCGGAATCACTGGGCGTAAAGGGCGCGTAGGCGGGGAGGTAAGTCGGGTGTGAAAGCCCTCGGCTCAACCGAGGAACTGCGCCCGAAACTGCCTCTCTTGAGTCCCGGAGAGGAAGGTGGAATTCCTGGTGTAGCGGTGAAATGCGTAGATACCAGGAGGAACACCGGTGGCGAAGGCGGCTTCCTGGACCGGTTCTGACACTCATGCGCGAAAGCGTGGGGAGCAAACAGGATTAGAAACCCTGGTAGT
>denovo1062 .5.5._103069
GACGTAGGGGGCGAGCGTTGTCCGGATTTACTGGGCGTAAAGCGCGTGTAGGCGGCCTGTTAAGTGGCGTGTGAAAGCCCACCGCTCAACGGTGGGAGGCCGCGCCAGACTGGCGGGCTTGAGGGTAGTAGAGGGTGGTGGAATTCCGCATGTAGTGGTGAAATGCGTAGATATGCGGAGGAACACCAGTGGCGAAGGCGGCCACCTGGACTATTCCTGACGCTGAAGCGCGAAAGCTAGGGGAGCGAACGGGATTAGAAACCCCTGTAGT
>denovo10620 .2.5._376090
AACGTAGGATCCGAGCGTTATCCGAATTTACTGGGCGTAAAGCGCGTGCAGGCGGTTCGGTAAGTTGGGTGTGAAATCTCCCGGCTCAACTGGGAGAGGTCGCTCAATACTGTCGGACTAGAGGATGGCAGGGGGTGCTGGAATTCCCGGTGTAGCGGTGAAATGCATAGATATCGGGAGGAACACCGGTGGCGAAGGCGGGCACCTGGGCCGCCACTGACGCTGAGGCGCGAAAGCTAGGGGAGCAAACCGGATTAGAAACCCCGGTAGT
>denovo10621 .8.1._65559
TACGAAGGTGGCAAGCGTTGTTCGGATTTACTGGGCGTACAGGGAGCGTAGGCGGTTGGGTAAGCCCTCCGTGAAATCTCCGGGCCTAACCCGGAAAGTGCGGAGGGGACTGCTTGGCTAGAGGATGGGAGAGGAGCGCGGAATTCCCGGTGTAGCGGTGAAATGCATAGATATCGTCAAGAACACCGATAGTGAAGACAGCTTGCCAGGGAGCAACTGACGCTGAGGCACGAAAGTGTGGGGATCAAACAGGATTAGAAACCCGAGTAGT
>denovo10622 1.20.e_443267
TACCAGCTCTCCGAGTGGTAGGGACGATTATTGGGCCTAAAGCGTCCGTAGCCGGCCAAGCAAGTTTCCCGTTAAATCCAGCGATCCAATCGTTGGACTGCGGGAAATACTGTTTGGCTAGGGGCGAGAGAGGCACGTATTCCGGGTAGGGTGAATCCTATAATCCCGGGAGGACCGACCAGTGGCGAAGGCGGCCGGCCAAAACGCGACCCGACGGTGAGGGATGAAAGCTGGGGGAGCGGAACGGGATTAGATACCCGTGTAGT
>denovo10623 1.20.al.plus.m_435125
TACGTAGGGGCGAGCGTTGTCCGAAGTCACTGGGCGTAAAGCGCGCGTAGGCGGGCCACTAAGTCGGATGTGAAATCTCCACGGCTCAACCGGGAAAGTGCATCCGATACTGGTGGTCTTGAGGCGTGGAGAGGGAAGTGGAATTCCTGGTGTAGCGGTGAAATGCGTAGATATCAGGAGGAACACCAGTGGCGAAGGCGGCTTTCTGGGCCACGACTGACGCTGAGGCGCGAAAGCTAGGGGAGCAAACAGGATTAGATACCCGCGTAGT
>denovo10624 .4.3._274058
TACGAAGGTGGCAAGCGTTGTTCGGATTTACTGGGCGTACAGGGAGCGTAGGCGGTTGGGTAAGCCCTCCGTGAAATCTCCGGGCCTAACCCGGAAAGTGCGGAGGGGACTGCTCAGCTAGAGGATGGGAGAGGAGCGCGGAATTCCCGGTGTAGCGGTGAAATGCGTAGATATCGGAAGGAACATCAGTGGCGAAAGCGACCTCCTGGACCAATACTGACACTCAAGTGCGAAAGCGTGGGGAGCAAACAGGATTAGATACCCGTGTAGT
>denovo10625 .5.4._268959
TACGTAGGGTGCGAGCGTTAATCGGAATTACCGGGCGTAAAGCGTGCGCAGGCGGTTTTGTAAGACAGGCGTGAAATCCCCGGGCTTAACCTGGGAACTGCGCTTGTGACTGCAAGGCTAGAGTGCGGCAGAGGGGGGTAGAATTCCCGGTGTAGTGGTGAAATGCGTAGAGATCGGGAGGAACACCCGTGGCGTAGGCGGCGTCCTGGCCGACACCTGACGCTGAAGCGCGAAAGCGTGGGGAGCGAACGGGATTAGAAACCCGAGTAGT
>denovo10626 .3.7._128949
GACGTAGGGCGCAAGCGTTGTCCGGATTTACTGGGCGTAAAGCGCGTGTAGGCGGCCTGCTAAGTGGCGTGTGAAAGCCTCCGGCTCAATCGGAGGAGGCCGCGCCAAACTGGCGGGCTTGAGGGCGGCAGAGGGTGATGGAATTCCCGGTGTAGCGGTGAAATGCGTAGATATCGGGAGGAACGCCAGTGGCGAAGGCGGTCACCTGGGCCGTCCCTGACGCTGAGGGACGAGAGCGTGGGGAGCAAACAGGATTAGATACCCCTGTAGT
>denovo10627 .6.9._66278
GACGAAGGGGGCGAGCGTTGTTCGGAATTACTGGGCGTAAAGGGCGTGTAGGCGGTTAAGGAAGTCCTGGGTAAAAGTCCTTTTTTCAAAGGGGGAAGGGCCCAGGAAACTCCTTGGCTAGAGGATAGGAGGGGGGAGTGGAATTCCCGGTGTAGCGGTGAAATGCGTAGATATCGGGAGGAACGCCAGTGGCGAAGGCGGTCACCTGGGCCATCCCTGACGCTGAGACGCGAAAGCTGGGGGAGCGAACGGGATTAGATACCCCTGTAGT
>denovo10628 1.20.al_422198
TACGTAGGGGCGAAGCGTTACTCGAATTACTGGCGTAAGGGTAGTGTAGGCGGCCGAGCAAGTCGAAGATGAAATACCCACGGGCTCAACCCTCGGAATTGTCTTCGATACTGCTTGGCTTGAGGGTAGTGGAGGAGAGCGGAATTCCCGGTGTAGCGGTGAAATGCGTAGATATCGGAAGGAACACCAGTGGCGAAGGCGGCTTTCTGGGCCATTTCTGACGCTGAGACGCGAAAGCTAGGGGAGCGAACGGGATTAGATACCCCCGGTAGT
>denovo10629 .1.5._273524
TACGTAGGAGGCAAGCGTTACCCGGATTTACTGGGCGTAAAGGGCGCGTAGGCGGTTCGGTAAGTCGGGTGTGAAAGCCCCGGGCTCAACCCGGGAAGTGCATCCGAAACTGCCGGACTTGAGTACGGGAGGGGAAGTGGAATTCCTGGTGTAGGGGTGAAATCCGTAGATATCAGGAGGAACACCGGTGGCGAAGGCGACTTCCTGGACCGATACTGACGCTGAGGCGCGAAAGCGTGGGGAGCAAACAGGATTAGATACCCCAGTAGT
>denovo1063 1.20.al.plus.m_400350
TACGGAGGAGCGAAGCGTTGTCCGGAATCACTGGGCGTAAGGGAGGTGTAGGTGGTATGGAAGTTGGATGTGAAATCTTGCGGCTCAACCGTAATTAGCATTCAATACTACCATTCTAGAGTGCAGGAGAGGAGAGCGGAACTCCTAGTGTAGCGGTGGAATGCGTAGATATTAGGAGGAACACCAAAGGCGAAGGCAGC
>denovo10630 3.20.al.plus.m_450878
TACGTAGGTGGCGAGCGTTGTCCGGATTTACTGGGCGTAAGAGCGCGTAGGCGGTTTGGTACGCGGAGGGTGAAATACCGGGGCTCAACTCCGGTGCTGCTCTCCGAACGGCCAGACTAGAGTACGGGAGAGGAGAGTGGAATTCCCAGTGTAGGAGTGAAATCCGTAGATATTGGGAGGAACACCGGTGGCGAAGGCGGCTCTCTGGACCGATACTGACGCTGAGACGCGAAAGCGTGGGGATCAAACAGGATTAGATACCCCCGGTAGT
>denovo10631 3.0.ln_426653
TACAGAGGGGCGAGCGTTGTTCGGAATTACTGGGCGTAAAGGGCGCGTAGGCGGCCTGTACTAAGTCGGCGTAGAACCGTCCCCGGCTACCGAACCCGGGAACTGCCGTCCGATACGTGGCGAGGCTACGAACGTCCGGGAGGAGGGATGGTAGGTAACTTCCGAGGTGTAGGCGGT
>denovo10632 .6.10._372614
TACGTAGGGGGCAAGTGTTGTTCGGAATTATTGGGCGTAAAGGGCGCGTAGGCGGCGCGACAAGTCGGGTGTGAAAGCTCAGGGCTCAACCCTGAAAGGACATTCGAGACTGTCGAGCTAGAGTGCGGAAGAGGCTGCTGGAATTCCCGGTGTAGCGGTGAAATGCGCAGATATCGGGAAGAACACCCGTGGCGAAGGCGGCTCTCTGGGACGGTACTGACGCTGAGACGCGAAAGCGTGGGGAGCGAACAGGATTAGATACCCCGGTAGT
>denovo10633 .7.4._301544
TACGTAGGGGGCGAGCGTTGTCCGGATTTACTGGGCGTAAAGGGCGTGTAGGCGGCCAGGGTAAGTCGTCCGTGAAATCCCCCGGCTCAACTGGGGGGAGTCGGACGATACTGCCCGGCTAGAGGCCGGAAGGGGGAAGCGGAATTCCCGGTGTAGTGGTGGAATACGTAGATATCGGGAGGAACACCAGTGGCGAAGGCGGCTTCCTGGTCCGGTCCTGACGCTGAGGCGCGAAAGCGTGGGGAGCGATCCGGATTAGATACCCGNGTAGT
>denovo10634 .6.8._298589
GACAGAGGGGGCGAGCGTTGCTCGGAATTACTGGGCGTAAAGGGCGCGTAGGCGGGAGGGCCAGTCGGTCGTGAAATCCCTCGGCTCAACCGAGGGGGGTCGGCCGATACTGCCGTTCTTGAGGGATGCAGAGGAGACTGGAATTCCCGGTGTAGCGGTGAAATGCGTAGATATCGGGAGGAACACCAGAGGCGAAGGCGGGCAGCTGGGCCGACACTGACGCTGAGGCGCGAAAGCTAGGGGAGCAAACGGGATTAGAAACCCCTGTAGT
>denovo10635 .1.8._206507
TACCCGCAGCCCAAGTGGTGGTCGCGATTATTGGGCCTAAAGCGCTCGTAGCTGGGTTGGCAAGTCCCTTGTGAAATCGGGCGGCTTAACCGTTCGGCTTGCAAGGGATACTGCCAGTCTTGAGGCCGGGAGACGTCAAGGGTACTCTGAGGGTAGCGGTGAAATGCTCTGATCCTCGGGGGGACCACCAGTGGCGAAGGCGTTTGACGAGAACGGGCCTGACGGTGAGGGGCGAAGGCTAGGGGAGCGAACGGGATTAGAACGTCCGTAGT
>denovo10636 .1.2._262355
AACGTAGGGCGCGAGCGTTATCCGGATTCACTGGGCGTAAAGCGCGTTGAGGCGGCTCCGTAAGTCGGGTGTTAAAGCCCCTGGCTCAACTGGGGGAGGTCATTCGATACTGCCTGGCTTGAGGGCGAGAGAGGAGAGTGGAATTCCCGGTGTAGCGGTGGAATGCGTAGAGATCGGGAGGAACACCAGTGGCGAAGGCGGCTCTCTGGCTCGTTCCTGACGCTGAGTGCGCGAAAGCGTGGGGAGCAAACGGGATTAGAAACCCCGGTAGT
>denovo10637 .4.2._247983
TACGTAGGGGGCCAGCGTTGTCCGAAGTTACTGGGCGTAAAGCGCGCGTAGGCGGGGGCGTAAGTGAGAGGTGAAAGGCTTGGGCTCAACCTGATGCAGCGCCTCTCAGACTGCGTCTCTTGAGGGAGGTAGAGAGAAGTGGAATGGCTGGTGTAGAGGTGAAATTCATAGATATGCCATAGAACACCGAAAGCGAAGGCAGGCGGCGATGACTAATCTGACGCTGAGGCACGAAAGCGTGGGGATCAAACAGGATTAGATACCCGTGTAGT
>denovo10638 .5.5._329303
TACGTAGGGGGCGAGCGTTGCTCGGATTTACTGGGCGTAAAGAGCGCGTAGGCGGCTAGGGAAGTCTGGTGTGAAATCCCTCGGCTCAACCGAGGACCCGCACTGGAAACTCCCTGGCTTGAGTCCAGGAGGGGAGGGTGGAATTCCCGGTGTAGCGGTGAAATGCGTAGAGATCGGGAGGAACACCGGTGGCGCAGGCGGCGTCCTGGCCGGTTGCTGACGCTCAGACACGAAAGCTTGGGGAGCGAACGGGATTAGAAACCCTTGTAGT
>denovo10639 .1.3._215470
GACGTAGGAGGCAAGCGTTGTCCGGAATTATTGGGCGTAAAGCGCCCGTAGGCGGGGGTGAAAGTCGGGTGTGAAATCCCCCGACCCAATCGGGGACCCGCGCCCGATACTCCACCCCTGGAGGGAAGCAGAGGAAGGCGGAATTCCCGGTGTAGCGGTGAAATGCGTAGATACCGGGAAGGACCACCAGTGGCGTAGGCGGTCGGCTAGCACGCGCTCGACAGTGAGGGACGAAAGCTGGGGTAGCGAACCGGATTAGAAACCCTGGTAGT
>denovo1064 .3.7._303313
TACGTAGGGTCCGAGCGTTGTCCGGAATCACTGGGTGTAAAGGGCGCGCAAGCGGGTAAGCAAGTCGGTGCTGAAAGCTGTCCGCTCAACGGACAAATTGGTGCCGATACTGTTTATCTTGAGTGCGGAAGAGGGTGATGGAATTCCTGGTGTAGCGGTGAAATGCGTAGATATCAGGAAGAACACCGGTGGCGAAGGCAGCCTCCTGGCCGAGTGCTGACGCTGAAGCGCGAAAGCGTGGGGAGCAAACCGGATTAGAAACCCCTGTAGT
>denovo10640 .3.1._297683
TACGTAGGTGGCGAGCGTTATCCGGATTTACTGGGCGTAAAGCGCTTGTAGGTGGCTTCGTAAGTTGGGCGTGAAAGCTCCGGGCTTAACTGGGAGAGGTCGTTCAAAACTACAGTGCTTGAGGTTGGAAGAGGAGAGCGGAATTCCCGGTGTAGTGGTGGAATGCGTAGATATCGGGAGGAACACCAGTGGCGAAAGCGGCTCTCTGGTTCACACCTGACACTGAGATGCGAAGGCGTGGGGAGCGAACGGGATTAGATACCCCTGTAGT
>denovo10641 .1.11._25422
TACAGAGATGGCGAGCGTTACTCGGATTTATTGGGTGTAAAGGGCAGGTAGGTGGTTATGTAAGTTGGAGGTGAAATCCTTGGGCTTAACCCAAGAACTGCCTTCAAAACTGCATAACTTGAGGCCAGAAGAGGAGAGCGGAATTCCCGGTGTAAGGGTGAAATCTGTAGATATCGGGAGGAACACCAGTGGCGAAGGCGGCCCTCTGGGCCCTCCCTGACGCTGAGGCGCGAAAGCGTGGGGAGCAAACCGGATTAGATACCCTAGTAGT
>denovo10642 .6.12._206575
CACGGGGGGAGCGAGCGTTGTTCGGAATCACTGGGCGTAAAGGGCGTGTAGGCGGTCAGGTAAGTGGAATGTGAAATGCCCCGGCTCACCCGGGGACGTGCATCCCAAACTGCCTGGCTAGAGTACGGGAGAGGATGAGGGAATTCCTGGTGTAGCGGTGAAATGCGTAGATATCAGGAGGAACACCGGTGGCGAAGGCGGCTCTCTGGGCTGTTCCTGACGCTGAGGCACGAAAGCGTGGGGAGCAAACCGGATTAGAAACCCTGGTAGT
>denovo10643 .6.2._68594
TACGTAGGTGGCGAGCGTTGTCCGGATTTACTGGGCGTAAAGGGCTTGTAGGCGGTTCGTTAAGTCTGGTGTGAAATCTCCCGGCTCAACTGGGAGGGGCCATCGGATACTGGCGGACTAGAGGTGGGCAGAGGAAAGCAGAATTCCCGGTGTAGCGGTGAAATGCGTAGATATCATGAAGAATACCGGTAGCGAAGGCGGTCCACCTGGTCCACTACTGACGCTCATGCTCGAAAGCGTGGGGATCAAACAGGATTAGAAACCCCCAGTAGT
>denovo10644 1.20.m_453097
AACGTAGGGGGCAAGCGTTGTCCGGATTCACTGGGCGTAAAGGGTCCGTAGGCGGCCTGCTAAGTCGGACGTGAAAGACCCTGGCTTAACTGGGGAATTGCGTCCGAAACTGGTGGGCTAGAGCCCAGGAGAGGAAAGTGGAATTCCCGGTGTAGCGGTGAAATGCGCAGATATCGGGAGGAACACCAGTGGCGAAGGCGGCTCTCTGGCTCGTTCCTGACGCTGAGTGCGCGAAAGCGTGGGGAGCAAAC
>denovo10645 .1.6._69940
TACGTAGGGCGCGAGCGTTACTCGGAATCACTGGGCATAAAGCGGGTGTAGGCGGGCGAGCAAGTCCGGTGTGAAAGCCCTCGGCTCAACCGAGGAATGTCATTGGAAACTGCCCGTCTTGAGTGTGGGAGGGGAGAGTGGAACTGTTGGTGGAGCGGTGAAATGCGTAGATATCAGCAGGAACGCCGGTGGCGAAAGCGGCTCTCTGGACTAATACTGACGCTGAGGCGCGAAAGCTAGGGGAGCAAACGGGATTAGATACCCGGGTAGT
>denovo10646 .3.2._375289
GACGTAGGGGGCGAGCGTTGTCCGGATTTACTGGGCGTAAAGAGCGCGTAGGTGGCTTGCTAAGTCAGAAGTGAAATCTCCGGGCTTAACTCGGAAACTGCTTTTGATACTGGCAGGCTAGAGTGGCAGAGAGGCAATCGGAATTCCCGGTGAAGCGGTGAAATGCATTGATATCGGGAGGAACCCCAGTTGCGAAGGCGGATTGCTGGCCGAGTGCTGACGCTGAAGCGCGAAAGCGTGGGGAGCAAACCGGATTAGAAACCCGTGTAGT
>denovo10647 .3.5._235321
GACGGAGGGTGCAAGCGTTGCTCGGACTCATTGGGCGTAAAGGGTGCGTAGGCGGCCTGGTCAGTCTGCTGTGAAAGCCCCGGGCTCAGCCCGGGAAGGGCGGCGGATACTGCCAGGCTAGAGTGCCGGAGGGGAGAGTGGAATTCCTGGTGTAGCGGTGAAATGCGTAGAGATCAGGAGGAATACCAGTGGCGAAGGCGATCTGCTAGGTTGCTCGTGACGCTGAGGCGCGAAAGTCTGGGGAGCGAAAGGGATTAGATACCCTTGTAGT
>denovo10648 3.20.al_443444
GACGGAGGGTGCAAGCGTTGTCCGGAATTACGTGGGACGTAAAGCAGGTGCAGGCGGCTCGTTATGTCGGGTAGTAAACTCCCAGGACTCAATTCTGGAACTGCCGACCCGAAACTGGCGAGCTTGAGTGCGGGGAGGGGTGGTGGAATTCCTGGTGTAGCGGTGAAATGCGTAAATATCAGGAAGAACACCGGTGGCGAAGGCGGTCACCT
>denovo10649 .5.3._354373
AACGTAGGTGACGAGCGTTATCCGGATTTACTGGGCGTAAAGCGTGTGCAGGCGGGACGGTCAGTGGTGTATGAAAGCGCCCGGCTCAACCGGGCGAGGTTATGCCAGACTGCCGACCTAGAGGGAGCAAGAGGGTCATGGAATTCCGGGTGTAGTGGTGAAATGCGTAGAGATCCGGAGGAACTCCAGAGGCGAAGGCGGCTCTCTGGACGCGTACTGACGCTGAGGCGCGAAAGCTAGGGGAGCAAACGGGATTAGAACCGTACCTCGTAG
>denovo1065 1.20.al.plus.m_412927
GACAGAGGCGGCGAGCGTTACCCGGATTCACTGGGCGTAAAGGACGCGCAGGCGGTGTCGTAAGTTGGACGTGAAATCTTTCGGCTCAAACCGGGAGGCGCCGTTCAATACTGCGACACTTGAGGGCAGAGGAGGGGAGTGGAATTCCCGGTGTAGGGGTAAAATCCTTAGAGATCGGGAGGAACACCAGTGGCGAAGGCGGCTCCCTGGCCTGTTCCTGACGCTGAGGCGCGAAAGCCAGGGGAGCGAACGGGATTAGATA
>denovo10650 .1.3._309005
TGCCAGCTCTCCGAGTGGTAGGGATGATTATTGGGCTTAAAGCGTCCGTAGCTGGCCTTTCAAGTCTCTTGTTAAATCCAGCGATTCAATCGTTGGACTGCGGGAGATACTGTTAGACTTGGAGGCGGGAGAGGCTGCCGGTAGTCCCAGGGTAGGAGTGAAATCCTCTGATCCCGGGAGGACCTGCAGTGGCGAAGGCGGGTAGCCAGAACGCGCTCGACGGTGAGGGGCGAAAGCTGGGGGAGCGAACCGGATTAGAAACCCGTGTAGT
>denovo10651 .7.1._156228
TACGTAGGATCCGAGCGTTGTCCGGAATTACTGGGTGTAAAGGGCGTGTAGGTGGGTCTCTAAGTCGGTGGTGAAATCCTACAGCTTAACTGTAGAATTGCTTCCGAAACTGGAGATCTTGAGTGCGGTAGAGGGAGATGGAATTCATGGTGTAGCGGTGAAATGTGTAGATATCGAGAAGAACACCAGTAGCGCAGGCGGCTTTCTGGTCTGTAACTGACGCTGAGGCACGAAAGTGTGGGTAGCAAACAGGATTAGATACCCCNGTAG
>denovo10652 3.20.al_467934
TACGTAGGGTGCGAGCGTTGTCCGGATTCACTGGGTGTAAGGGTCCGCAGGCGGTTCGGTAAGTCGGGTGTGAAAGCCCCGGGCGTCAACCCGGGAACGGTGCATCCGAACTAGCCGGACTTGAGTACGGGAGGGGAGGTGGGAATTCCTGGTGTAGGGGTGAAGTCCGTAGATATCAGGAGGAACGACCGGTGGCGAAGGCGACTTCCTGGACCGATACTGACGCTGAGGCGCGAAAGCGTAGGGGAGCGGAACGGGATT
>denovo10653 1.20.e_399950
CGTAGGTGGCAAGCGTTATCCGGAATCACTGGGCGTAAGGGCGTCTAGGCGGACGGGTAAGTCGTGCGTGAAGCTTCCGGCTCAACCGGGAGAGGTCGTACGATACTGCGCGGCTTGAGTGTAGGAGAGGGAGTGGAATTCCCGGTGTAGCGGTGAAATGCGTTGATATCGGGAGGAACACCGGTGGCGAAGGCGGCTCCCTGGCCTACCACTGACGCTGAGGCGCGAAAGCGTGGGGAGCGAACGGGATTAGATACCCCCTGTAGT
>denovo10654 .3.10._290389
AACGTAGGTGGCGAGCGTTATCCGGAATCACTGGGCGTAAAGGGCGTCTAGGCGGTCGGGTAAGAGAGACGTGAAAGCTCCTGGCTCAACTGGGAGAGGTCGTTTCAGACTGCCCGGCTTGAGGGTCGGAGAGGGACGTGGAATTCCCGGTGTAGTGGTGAAATGCGTAGAGATCGGGAGGAACACCCGTGGCGTAGGCGGCCACCTGGACGGGTACTGACGCTGAGGCGCGAAGGCTAGGGGAGCAAACAGGATTAGATACCCTAGTAGT
>denovo10655 .2.1._25341
TACGTAGGTGGCGAGCGTTGTCCGGATTTACTGGGCGTAAAGCGTGCGTAGGCGGTTAGGTCAGTTGGGTGTGAAAGGTTGGGGCTTAACCCTAACATTGCACCCAATACTGCCTGGCTTGAGTACCGGAGAGGAGAACGGAATTCCACGTGTAGCGGTGAAATGCGTTGAGATGTGGAGGAACACCAGTGGCGAAAGCGGTTCTCTGGACGGTGACTGACGCTCATGCACGAAAGCCAGGGGAGCGAACGGGATTAGAAACCCTAGTAGT
>denovo10656 .3.6._193121
TACGTAGGGGGCGAGCGTTGCTCGGAATTACTGGGCGTAAAGGGTCCGTAGGCGGCCAGGTCAGTCGGCGGTGAAATCTCCCGGCTTAACTGGGAGGGGTCCGCCGAAACTGCCAGGCTCGAGGGCCGGAGAGGCGAGTGGAATTACCGGTGTAGCGGTGAAATGCGCAGATATCGGGAGGAACACCGGTGGCGAAGGCGGCCTCCTGGGCCTGTCCTGACGCTGAGGCGCGAAAGCTAGGGGAGCGAACAGGATTAGATACCCTGTAGT
>denovo10657 3.20.al.plus.m_459617
TACGGAGGGTGCAAGCGTTGTTCGGAATTACTGGGCGTAAAGCGCGTGTAGGCGGCCTTGTAAGTCGGATGTGAAAGCCCTCGGCTCAACCGGGGAAGGGCATCCGAAACTGCTTGGCTCGAGTGCCGGAGAGGGAGGCGGAATTCCCAGTGTAGAGGTGAAATTCGTAGATATTGGGAGGAACACCGGTGGCGAAGGCGGCTCTCTGGACTAGTACTGACGCTGAGGCGCGAAAGCTAGGGGAGCAAACGGGATTAGATACCCCCGGTAGT
>denovo10658 .8.1._98580
TACAGAGGTCCCAAGCGTTGTCCGGATTCACTGGGCGTAAAGGGTGCGTAGGTGGTCTTGTAAGTCGAATGTGAAATCCCGCAGCCTAACTGCGGAACTGCATTCGATACTGCAAGGCTCGAGTACTGGAGGGGAGACTGGAATTTATGGTGTAGCAGTGAAATGCGTAGAGATCATGAAGAACACCGGTTGCGAAGGCGATCATCTGGCTCGTTACTGACGCTCAGGGACGAAAGCGTGGGGAGCAAACAGGATTAGAAACCCCGGTAGT
>denovo10659 1.20.m_432575
TACGTAGGGGCGAGCGTTGTCCGGATTTACTGGGTGTAAAGGGTGCTCAGGCGGGTCTGTAAGTCAGGGGTGAAATCCCAGAGCTTAACTCTGGAACTGCCTTTGATACTGCAGATCTCGTAGGTTTGGGAGAGGCGAGTGGAATATCGTGGTGTAGCAGTAGAAATGCGTAGATATCAGATAAGAACCACCAAGTGGACGAAGGCAGCTCGCTCGGACCCAATACTGACGACTAAAGCAACGAAAGCGGTGGGGAG
>denovo1066 .4.2._19056
GACGAACCGTGCGAACGTTGTTCGGAATCACTGGGCTTAAAGGGCGCGTAGGCGGGCGCGATCGTCCGGGGTGAAATCTTTCGGCTTAACCGGAAAAGGGCCTCGGAGACGGCGCGTCTGGAGGAAGGTAGGGGCACGCGGAACTGCGGGTGGAGCGGTGAAATGCGTTGATATCCGCAGGAACGCCGGTGGCGAAAGCGGCGTGCTGGATCTTTCCTGACGCTGAGGCGCGAAAGCCAGGGGAGCGAACGGGATTTAGAACGTACCTCGTG
>denovo10660 .4.2._395780
GACAGAGGTGGCAAGCGTTGTTCGGAATCACTGGGCTTAAAGGGCGTGTAGGCGGCATTGCAAGTCTGGGGTGGAATCCGGTGGCTTAACCACCGAACTGCCCTGGAAACTGCATTGCTTGAGTCAGTGAGGGGAGGGCGGAATTCCCGGTGTAGCAGTGAAATGCGTAGATATCGGGAAGAACACCAGTGGCGCAAGCGTTCTGCTGGGCTGTAACTGACACTGAGGCACGAAAGCTAGGGGAGCGAATGGGATTAGAAACCCGGGTAGT
>denovo10661 .3.6._154718
TACGTAGGTCCCGAGCGTTGTCCGGAACTACTGGGCGTAAAGGGCGCGTAGGCGGGGCAGCAAGTCGGTCGTGAAAGCCTCCGGCTCAACCGGAGAACGGCGATCGATACTGCTGCTCTTGAGGGTAGTAGAGGAGACTGGAATTCCCGGTGTAGCGGTGAAATGTGTAGAGATCGGGAGGAACACCGGTGGCGAAGGCGGGTCTCTGGGCTACTCCTGACGCTGAGGCGCGAAAGCGTGGGGAGCAAACGGGATTAGAAACCCTAGTAGT
>denovo10662 .5.3._239459
GACAGAGGGGGCAAGCGTTGCTCGGAATTACTGGGCGTAAAGGGCGTGTAGGCGGAGCGGCAAGTCGGTCGTGAAAGCCTCCGGCTCAACTGGAGAGCGTCGATCGATACTGCCGTCCTTGAGGGTAGCAGAGGAGACTGGAATTCCCGGTGTAGCGGTGAAATGCGTAGATATCAGGAAGAACACCGGTGGCGAAGGCGGTCACCTGGTCCGCAACTGACGCCCAGAGCGCGAAAGCGTGGGGAGCAAACAGGATTAGAAACCCTGGTAGT
>denovo10663 .3.6._250192
TACGTAGGGGGCGAGCGTTGTCCGAAGTTACTGGGCGTAAAGCGCGCGTAGGCGGGCTGGTAAGTCGGGAGTGAAAGGCTCGGGCTCAACCGGAGCAGTGTTTCCGAAACTGCCAGTCTTGAGGGCGGTAGGGAGAAGAGTAGAGTCCTGGTGTAGCGGTGAAATGCGTAGATATCAGGAAGAACACCGGTGGCGAAGGCGGTCTTCTGGTCCGTTACTGACGCTCAGGGACGAAAGCGTGGGGAGCAAACAGGATTAGATACCCGTGTAGT
>denovo10664 3.0.ln_423071
TACGTAGGTGGCGAGCGTTGTCCGGATTTACTGGGCGTAAAGAGCGCGCAGGCGGTCGGCCAAGTCGAGTGTGAAAGCCCCCGGCTCAACTGGGGAGGGGTCACTCGATACTGGCCGACTCGAAGGCGGGAGAGGGAAGCGGAATTCCCGGTGTAGCGGTGAAATGCGTAGATATCGGGAGGAACACCAGTGGCGAAGGCGGCGACCTGGACAGGTACTGACACTCAACTCCGAAAGCGTGGGGAGCAAACAGGATTAGATACCCCCTGTAGT
>denovo10665 .6.12._53018
AACGTAGGGGGCGAGCGTTGTCCGGAATTACTGGGCGTAAAGAGCGTGTAGGCGGTCCATTAAGTCAGGTGTGAAACCTGCGGGCTCAACCCGGAGAGTGCACATGAAACTGATGGACTTGAGAGCAGGAGAGGGAAGTGGAATTCCTAGTGTAGCGGTGAAATGCGTAGATATTAGGAGGAACACCAGTGGCGAAGGCGGCTTTCTGGCCTGCAACTGACGCTGAGACGCGAAAGCCAGGGGAGCGAACGGGATTAGAAACCCCTGTAGT
>denovo10666 .2.2._66984
AACGTAGGGGGCAAGCGTTATCCGGATTTATTGGGCGTAAAGGGCCTGTAGGCGGCCTGGTAAGTCAGCCGTGAAATCTCCCGGCCTAACCGGGAGGGGCCGGTTGATACTGCCGGGCTTGAGGGCAGCAAGGGAGAGTGGAATTCCCGGAGTAGCGGTGAAATGCGTAGATACCGGGAGGAACACCGGTGGCGAAGGCGGCTCTCTGGGCTGTACCTGACGCTGAGGGGCGAAAGCGTGGGGAGCAAACCGGATTAGATACCCGGGTAGT
>denovo10667 .1.12._313743
TACGTAGGGGGCAAGCGTTGCTCGGATTTACTGGGCGTAAAGGGCGTGTAGGCGGCCAGGCAAGTCAGGTGTGAAAGTCCTCGGCTCAACCGAGGTTCCGCGCCTGAAACTACTTGGCTTGAGCACCGGAGAGGGACGTGGAATTCCCGGTGGAGCGGTGAAATGCGTAGAGATCGGGAGGAACACCAGTGGCGCAGGCGGCGTCCTGGCCGGTTGCTGACGCTCAGACACGAAAGCTTGGGGAGCGAACGGGATTAGAAACCCCAGTAGT
>denovo10668 .3.8._60404
GACGTAGGTGGCAAGCGTTGTTCGGAATCACTGGGCATAAAGCGCGCGCAGGCGGCTGGGTCAGTCGGGTGTGAAAGCCTTCAGCTCAACTGAAGAACTGCGCCCGATACTGCCCGGCTTGAGGTCCGGAGGGGAGAGTGGAATTCCCGGTGGAGCGGTGAAATGCGTAGATATCATGAAGAACACCGGTTGCGAAGGCGGTCATCTGGCCCACAACTGACGCTCAGGGACGAAAGCGTGGGGAGCAAACAGGATTAGATACCCGTGTAGT
>denovo10669 .5.5._350730
TACAGAGGGGGCAAGCGTTGTTCGGAATTACTGGGCGTAAAGGGCGCGTAGGCGGCCTGCTAAGTCGAACGTGAAATCCCCGGGCTCAACTCGGGAACTGCGTCCGATACTGGCGGGCTCGAATCCGGGAGAGGGATGCGGAATTCCAGGTGTAGCGGTGAAATGCGTAGATATCTGGAGGAACACCAGCGGCGCAGGCGGCGTCCTGGCCGGTTGCTGACGCTCAGACACGAAAGCTTGGGGAGCGAACGGGATTAGATACCCCGGTAGT
>denovo1067 .3.4._65382
GACGAAGGTGGCAAGCGTTGCTCGGAATCACTGGGCTTAAAGGGCGCGTAGGCGGTCGACCAAGTCGGGTGTGAAATCCCTCGGCTCAACCGAGGAATCGCATTCGATACTGGTCGGCTGGAGTGCGGGAGGGGAGAGTGGAACTCCAGGTGTAGCGGTGAAATGCGTAGATATCGNGGAGACNCGTGGCGAAGGCGGCTTCCTGGCCCGTTCTTGACGCTGAGGCGCGAAAGCTAGGGGAGCGAACGGGATTAGATACCCGGGTAGT
>denovo10670 .5.5._318924
TACGTAGGGGGCGAGCGTTGCTCGGAATTACTGGGCGTAAAGGGTCCGTAGGCGGCCAGGTCAGTCGGCGGTGAAATCTCCCGGCTTAACTGGGAGGGGTCCGCCGAAACTGCCAGGCTCGAGGGCGGGAGAGGAGAGCGGAATTCCCGGTGTAGCGGTGAAATGCGTAGATATCGGGAGGAACACCAGTGGCGAAGGCGGCCGACTAGTCTGGTACTGACGCTGAGGGACGAAAGCGTGGGGAGCAAACCGGATTAGAAACCCGAGTAGT
>denovo10671 .6.2._255394
TACGTAGGGGGCGAGCGTTGTTCGGAATTACTGGGCGTAAAGGGCGTGTAGGTGGCCTTGCAAGTCAGGCGTGAAATCCTCCGGCTTAACCGGAGAAGGGCGCTTGATACTGCAAGGCTTGAGTGCGGGAGAGGAGAGTGGAATTCCCAGTGTAGCGGTGAAATGCGTAGATATTGGGAGGAACACCGGTGGCGAAGGCGGCTCTCTGGACGCGTACTGACGCTGAGGCGCGAAAGCTAGGGGAGCAAACGGGATTAGAAACCCCGGTAGT
>denovo10672 .2.3._161000
TACGTAGGAGGCGAGCGTTGTCCGGATTTACTGGGCGTAAAGCGCGTGTAGGCGGGAGGGCAAGTCTCCTGTGAAATCTCCCGGCTCAACCGGGAGGGGTCATCGGATACTGGCGGGCTAGAGGTAGGCAGAGGAAAGCGGAATTCCCGGTGTAGCGGTGAAATGCGTAGATATCGGGAGGAACACCAGTGGCGAAGGCGGCTTTCTGGGCCTATCCTGACGCTGAGGAGCGAAAGCGTGGGGAGCAAACCGGATTAGATACCCCTGTAGT
>denovo10673 3.0.ln_398168
TACGTAGGATGCGAGCGTTGTCCGGAATCACTGGGTGTAAAGGGTCTGTAGGCGGTTCGGTAAGTGTTCGGTGAAATCCTACGGCTCAACCGTAGGGCGTCCGGGCAGACTGCCGAACTTGAGGGCTGGAGAGGCAGGCGGAATTCCCGGTGTAAGGGTGAAATCTGTAGATATCGGGAGGAACACCAGTGGCGAAGGCGGCCTGCTGGACAGCACCTGACGCTGAGCGACGAAAGCGTGGGGAGCAAACAGGATTAGATACCCGTGTAGT
>denovo10674 .1.10._100958
AACGGGGGCTGCAAGCGTTGCTCGGAATTACTGGGTGTAAAGCGCACGTAGGCTTTTGACAAGTCATAGTTGAAATCCTCTGGCTTAACCAGAGAAGTGGCTATGAAACTGTCATGATAGAGGATGGAAGAGGAGAGCGGAATTCCCGGTGTAGCGGTGAAATGCGTAGATATCGGGAGGAACACCAGTAGCGAAAGCGGCTCTCTGGGCCTTACCTGACGCTGAGGCGCGAAAGCGTGGGGAGCAAACCGGATTAGAAACCCTTGTAGT
>denovo10675 .4.3._290780
TACAGAGACGGCAAGCGTTGTTCGGATTCATTGGGCGTAAAGGGCGCGTAGGCGGTTCGGTAAGTCGGATGTGAAATCTCACAGCCTAACTGTGAACGGTCATTCGAAACTGCTGAGCTCGAGGGATGGAGAGGAGACTGGAATGGTCGGTGTAGCGGTGAAATGCGTAGATATCGGTAGGAACACCGGAGGCGAAAGCGGCTCGCTGGACGGCTCCTGACGCTGAGGGACGAAAGCTGGGGGAGCAAACAGGATTAGAAACCCCTGTAGT
>denovo10676 .5.4._181988
AACGTAGGGCGCGAGCGTTATCCGGATTCACTGGGCGTAAAGCGCGTTGAGGCGGCTCCGTAAGTTGGGCGTGAAAGCCCCGGGCTTAACCCGGGGAGGCCGTCCAATACTGCGGGGCTTGAGGGCAGCAGAGGGAGGTGGAATTCCCGGTGTAGTGGTGAAATGCGTAGATATCGGGAGGAACACCAGAGGCGAAGGCGGCTCTCTATGCTACTCCTGACGCTGAGGCACGAAAGCTAGGGGAGCAAACGGGATTAGAAACCCCTGTAGT
>denovo10677 .5.4._161381
TACGTAGGGTGCGAGCGTTGTCCGGAATCACTGGGTGTAAAAGGGGTTCGCAGGCGGGATGGGTAAGTCGGTGGTGAAAGTTCGCAGCTTAACTGTGAAATTGCCCTCGATACTGCCCGTCTTGAGTGTGGGAGAGGATGATGGAATTCATGGTGTAGCAGTGAAATGCGTAGATATCATGAAGAACACCGGTTGCGAAGGCGGTCATCTGGCCCACAACTGACGCTCAGGGCGAAAGCGTGGGGGAGGCGAACAGAGTAGAGTACCCGGTACGT
>denovo10678 .6.6._133832
TACGTAGGGGGCAAGCGTTGTTCGGAATTACTGGGCGTAAAGGGCGCGTAGGCGGCTCTTCAAGCCGGGCGTGAAATCTCCGGGCTTAACCCGGAAGGGTCGTCCGATACTGTTGAGCTAGAGTGTGGGAGAGGATGATGGAATTCATGGTGTAGCAGTGAAATGCGTAGATATCATGAAGAACACCGGTTGCGAAGGCGGTCATCTGGCCCACAACTGACGCTCAGGGACGAAAGCGTGGGGAGCAAACAGGATTAGAAACCCTTGTAGT
>denovo10679 .3.1._335820
TACGTAGGGGGCCAGCGTTGTCCGGATTCATTGGGCGTAAAGCGCGTGTAGGCGGCCAGGTAGGTCCGATGTGAAAACTGGAGGCTCAACCTCCAGCTGTCATTGGAAACCATCTGGCTAGAGTGCCGGAGGGGAGAGTGGAATTCCTGGTGTAGCGGTGAAATGCGTAGAGATCAGGAGGAATACCGGTGGCGAAAGCGACTCTCTGGACGGCAACTGACGCTGAGGCACGAAAGCGTGGGGAGCAAACAGGATTAGAAACCCGAGTAGT
>denovo1068 .3.8._82548
TACGTAGGGACCGAGCGTTGTCCGGAATCACTGGGTGTAAAGGGCGCGCAAGCGGGTAAGCAAGCCGGTGCTGAAAGCTGTCCGCTCAACGGACAAATTGGTGCCGATACTGTTTATCTTGAGTGCGGAAGAGGGTGATGGAATTCCTGGTGTAGCGGTGAAATGCGTAGAGATCGGGAGGAACACCGGTGGCGAAGGCGGCCTTCTGGACGGTGACTGACGCCGAGGCGCGAAAGCGTGGGGAGCAAACGGGATTAGAAACCCTGGTAGT
>denovo10680 .1.12._123195
GACGAACCGTCCAAACGTTGTTCGGATTCACTGGGTTTAAAGGGCGCGTAGGCGGCGCGTTAAGTCGGCGGTGAAATACTTCGGCTCAACCGGAGAATGGCCGCTGAAACTGGCGCGCTCGAGGCAGGACGAGGTGCGTGGAACTTCCGGTGGAGCGGTGAAATGCGTAGATATCGGCAGGAACACCTGTGGCGAAAGCGGCTCGCTGGACCACAACTGACGCTGAGAGACGAAAGCTAGGGGAGCAAACAGGATTAGAAACCCGTGTAGT
>denovo10681 .1.2._267729
GACAGAGGCGGCGAGCGTTACCCGGATTCGCTGGGCGTAAAGGGAGTGTAGGTGGTATGGAAAGTTGGATGTGAAATCTTGCGGCTCAACCGTAAAATTGCATTCAATACTACCATTCTAGAGTGCAGGAGAGGAGAGCGGAACTCCTAGTGTAGCGGTGGAATGCGTAGATATTAGGAGGAACACCAAAGGCGAAGGCAGCTCTCTGGCCTGTTACTGACACTGAAACTCGAAAGCTGGGGGAGCAAACAGGATTAGATACCCCAGTAGT
>denovo10682 .5.2._124234
TACGTAGGCAGCGAGCGTTGTTCGGAGTTACTGGGCGTAAAGGGTGTGTAGGCGGTGCTCTAAGTTCGGTGTGAAATCTCCCGGCTCAACTGGGAGGGGTCATGGGAAACTGGCCGGCTCGAGGGGAGTAGAGGGAAGCGGAATTCCTGGAGTAGTGGTGAAATACGTAGATACCAGGAGGAACACCTGTGGCGAAGGCGGCTTCCTAGGCTTCTCCTGACACTGTGACGCGAAAGCGTGGGGAGCGAACCGGATTAGAAACCCCAGTAGT
>denovo10683 .7.2._176632
TACGTAGGTGGCAAGCGTTGTCCGGATTTACTGGGCGTAAAGGGCGTGTAGGCGGCTCGCTAAGTCCGGTGTGAAATCTCTCGGCTCAACTGAGAGGGGTCATCGGATACTGGCAAGCTAGAGGGGGGCAGAGGAAGGTGGAATTCCCGGTGTAGCGGTGAAATGCGTAGATATCGGGAGGAACACCAGTGGCGAAGGCGGCCTTCTGGGCCCACCCTGACGCTGAGGCGCGAAAGCGTGGGGAGCAAACCGGATTAGATACCCCGGTAGT
>denovo10684 .7.5._350485
TACGTAGGGGGCAAGCGTTGTTCGGAATTATTGGGCGTAAAGGGCGCGTAGGCGGTTGACCAAGTCCCAGGTGAAAGTCCTTCTTTTAAGGGGGGAGGGCCCTGGGAAACTGGTTAACTGGAGGGCAGTAGAGGGGAGTGGAATTCCCGGTGTAGCGGTGAAATGCGTAGAGATCGGGAGGAACACCGGCGGCGAAGGCGGCTCCCTGGGCTGACCCTGACGCTGAGGCGCGAAAGCTAGGGGAGCAAACAGGATTAGAAACCCCGTTGTACGT
>denovo10685 1.0.ln_413648
ACGTAGGTGGCGAGCGTTATCCGGAATCACTGGGCGTAAAGGGCGTTTAGGCGGCCGGGCAAGTCGTGCGTGAAAGCTCCCGGCTCAACTGGGAGAGGCCGTACGAGACTGCCGGGCTTGAGGGTCGGAGAGGGACGTGGAATTCCCGGTGTAGTGGTGAAATGCGTAGAGATCGGGAGGAACACCTGTGGCGAAGGCGGCGTCCTGGCCGACTACTGACGCTGAAGCGCGAAAGCGTGGGGAGCGAACGGGATTAGATACCCGCGTAGT
>denovo10686 .2.5._56808
TACGGAGGGTGCGAGCGTTAATCGGAATTACTGGGCGTAAAGCGTCCGTAGGCGGCTTGTTAAGTCTGATGTGAAAGCCCTGGGCTTAACCTGGGAACGGCATTGGATACTGGCGAGCTAGAGTTCGGTAGAGGGTGGTGGAATTCCCGGTGTAGCGGTGAAATGCGTAGAGATCGGGAGGAACACCGGTGGCGAAGGCGGCCACCTGGACCGAGACTGACGCTGAGACGCGAAAGCTGGGGGAGCGAACGGGATTAGATACCCTGGTAGT
>denovo10687 .1.3._349341
TACGTAGGGCCAAGCGTTGTCCGGAATCATTGGGCGTAAAGAGCGTGTAGGCGGTCTGACAAGTCAGATGTTAAATCTACGAGCTCAACTCGTAGCCGCATCTGATACTGCCAGGCTAGAGAATGGTAGAGGAAAGCGGAACTTCCGGTGTAGCGGTAAAATGCGTGGATATCGGAAGGAACGCCAATGGCGAAGGCAGGCTCCTGGAACGCTCCTGACGCTGAAACACGAAAGCTAGGGGAGCAAACAGGATTAGATACCCCGGTAGT
>denovo10688 .6.8._71099
TACGTAGGGGGCGAGCGTTGCTCGGAATTACTGGGCGTAAAGGGTCCGTAGGCGGCCAGGTCAGTCGGCGGTGAAATCTCCCGGCTCAACCGGGAGGGTGCGCCGGAAACTGCCTGGCTCGAGTGCGGAAGAGGAGAGTGGAATTCCCGGTGTAGCGGTGAAATGCGTAGATATCGGGAGGAACACCTGTGGCGAAAGCGGCTCTCTGGACCGTAACTGACGCTGAGACACGAAAGCGTGGGGAGCAAACAGGATTAGATACCCTTGTAGT
>denovo10689 .2.1._56844
GACAGAGGTCTCGAGCGTTATCCGGAATCACTGGGCGTAAAGCGTCCGTAGGCGGCCTGGTAAGTTGGGTGTGAAAGGTTGAAGCTCAACTTCAAGATTGCACCCGATACTGCCCGTCTTGAGTGTGGGAGAGGATGATGGAATTCATGGTGTAGCAGTGAAATGCGTAGATATCATGAAGAACACCGGTTGCGAAGGCGGTCATCTGGCCCACAACTGACGCTCAGGGACGAAAGCGTGGGGAGCAAACAGGATTAGAAACCCGGGTAGT
>denovo1069 .7.2._225261
CACGGGGGGAGCGAGCGTTGTTCGGAATCACTGGGTGTAAAGGGTCCGCAGGTGGATGGGTAAGTCGGTGGTGAAAGTTCACAGCTTAACTGTGAAATTGCCCTCGATACTGCCTGTCTTGAGTGTGGGAGAGGATGATGGAATTCATGGTGTAGCAGTGAAATGCGTAGATATCATGAAGAACACCGGTTGCGAAGGCGGTCATCTGGCCCACAACTGACGCTCAGGGACGAAAGCGTGGGGAGCAAACAGGATTAGAAACCCGTGTAGT
>denovo10690 .5.7._236977
TACGGAGGGGGCAAGCGTTGCTCGGAATTACTGGGCGTAAAGGGTCCGTAGGCGGCTTCGTAAGTTAGATGTGAAAGCTCAGGGCTTAACCCTGAAATCGCATCTAAAACTGCGGAGCTAGAGTCCAGAAGAGGTCGGCGGAATTCCCGGTGTAGCGGTGAAATGCGTAGATATCGGGAGGAACACCAGTGGCGAAGGCGGCCAACTGGTCCGACACTGACACTGAGGGACGAAAGCATGGGGAGCGAACCGGATTAGAAACCCCAGTAGT
>denovo10691 .2.5._162015
TACGAGGGTGGCAAGCGTTGTTCGGATTTACTGGGCGTACAGGGAGCGTAGGCGGTTGGGTAAGCCCTCCGTGAAATCTCCGGGCCTAACCCGGAAAGTGCGGAGGGGACTGCTCAGCTAGAGGATGGGAGAGGAGCGCGGAATTCCCGGTGTAGCGGTGAAATGCGTAGATATCAGGAAGAACACCGGTGGCGAAGGCGGTCACCTGGTCCGCAACTGACGCCCAGAGCGCGAAAGCGTGGGGAGCAAACAGGATTAGAAACCCCTGTAGT
>denovo10692 .1.10._143589
AACGTAGGTGGCGAGCGTTATCCGGATTTACTGGGCGTAAAGCGCGTTCAGGCGGTCTGGCAAGTCGGGCATGAAATCTCTTGGCTCAACCAGGAGAGGCTGTCCGATACTTTCAGACTTGAGGGCAGTAGAGGGTGGTGGAATTCCGGGTGTAGTGGTGAAATGCGTAGATATCCGGAGGAACACCAGTGGCGAAGGCGGCCATCTGGACTGCTCCTGACGCTCAAGCGCGAAAGCTAGGGGAGCGAACGGGATTAGATACCCCGGTAGT
>denovo10693 .6.2._158628
GACGTAGGGGGGCGAGCGTTGTCCGGATTTACTGGGCGTAAAGCGCGTGTAGGCGGCCTGTTAAGTGGCGTGTGAAAGCCCACCGCTCAACGGTGGGAGGCCGCGCCAGACTGGCGGGCTTGAGGGTGGCAGAGGGTGATGGAATTCCCGGTGTAGCGGTGAAATGCGTAGATATCGGGAGGAATACCAGTGGCGAAGGCGGCTTTCTGGGCCTATCCTGACGCTGAGGAGCGAAAGCGTGGGGAGCAAACCGGATTAGATACCCGGGTAGT
>denovo10694 3.20.al_417589
GACGAACCGTCCTAACGTTGTTCGGAATCACTGGGCTTAAAGGGCGCGTAGGCGGGCTGCCAAGTCCGGGGTGAATCTTTCGGCTCAACCGGAAATAAGCCCTCGGATACTGGCAGCCTCGAGGGAGGTAGGGTCGTTGGAACTTCCGGTGGAGCGGTGAAATGCGTTGATATCGGAAGGAACGCCGGTGGCGAAAGCGAACGACTGGACCTTTTCTGACGCTGAGGCGCGAAAGCCAGGGGAGCAAACGGGATTAGATACCCCGGTAGT
>denovo10695 .3.1._38441
GACGAACCGTGCGAACGTTGTTCGGATTCACTGGGCTTAAAGGGCGCGTAGGCGGTTTGCCTTGTCTGGGGTGAAATCCTTCGGCTCAACCGGAGAATAGCCCCGGAAACGGGCAGGCTCGAGGGAGGTAGGGGCATGTGGAACTTCCGGTGGAGCGGTGAAATGCGTTGATATCGGAAGGAACGCCGGTGGCGAAAGCGACGTGCTGGCCCTCTTCTGACGCTGAGGCGCGAAAGCTAGGGGAGCAAACGGGATTAGAAACCCTAGTAGT
>denovo10696 3.20.al.plus.m_402194
TACGGAGGGTGCAAGCGTTGTCCGGAATTACTGGGTGTAAAGGGTCCGCAGGCGGGTAAGCAAGTCGGTGGTGAAATCCTGCAGCTTAACTGCAGAACCGCCTCCGATACTGTTTATCTTGAGTGCGAGAGAGGATGATGGAATTCATGGTGTAGCGGTGAAATGCGTAGATATCGAGAGGAACACCGGTGGCGAAGGCGAGTCTCTGGACATTTCCTGACGCTGAGGCACGAAAGCCAGGGGAGC
>denovo10697 .1.2._134049
TACGGAGGTGGCAAGCGTTACTCGGATTCATTGGGTGTAAAGGGCAGGTAGGCGGTCATGTAAGTTGGAGGTGAAATCCTTTGGCTCAACCGAAGAACTGCCTTCAAAACTACATGACTTGAGAATGGGAGAGGAAAACGGAATTCCCGGTGTAGGGGTGAAATCTGTAGATATCGGGAGGAACACCGGTGGCGAAGGCGAGCATCTGGGCCGCTACTGACGCTGAGGCGCGAAAGCTAGGGGAGCAAACCGGATTAGAAACCCCTGTAGT
>denovo10698 .3.1._232804
TACGGAGGGTGCGAGCGTTGTTCGGAATCACTGGGCGTAAAGGGCGTGTAGGCGGTCCGCTAAGTCTGATGTGAAAGCCCGGGGCTCACCCCCGGAAGGGCATTGGAAACTGGCGGACTCGAGTCCCGGAGAGGAGAGTGGAATTCCTGGTGTAGCGGTGAAATGCGTAGATATCAGGAGGAATACCTGTGGCGAAGGCGGCCTTCTGGACCGTTCTTGACGCTGAGACGCGAAAGCGTGGGGAGCAAACAGGATTAGATACCCTAGTAGT
>denovo10699 .2.4._314640
TACGTAGGGGGCGAGCGTTGTTCGGATTTACTGGGCGTAAAGAGCGCGTAGGTGGTTCGATAAGTCGGAGGTGAAAGCCCCCGGCTCAACTGGGGGAGGCCGTCCGAAACCGTCGGGCTTGAGCACCGGAGAGGGACGTGGAATTCCCGGTGGAGCGGTGAAATGCGTAGAGATCGGGAGGAGCACCAGTGGCGCAGGCGGCGTCCTGGCCGGTTGCTGACGCTCAGACACGAAAGCTTGGGGAGCGAACGGGATTAGAAACCCCGGTAGT
>denovo107 .8.1._228831
TACGTAGGGTGCGAGCGTTAATCGGAATTACTGGGCGTAAAGCGTGCGCAGGCGGTTTTGTAAGCCAGATGTGAAATCCCCGGGCTTAACCTGGGAATGGCATTTGGGACTGCAAGGCTCGAGTATGGCAGAGGGGACTGGAATTCCTGGTGTAGCAGTGAAATGCGTAGATATCAGGAGGAATACCGATGGCGAAGGCAGGTCCCTGGGCTGATACTGACGCTCATGCACGAAAGCGTGGGAGCAAACAGGATTAGATACCCCAGTAGT
>denovo1070 .6.2._201987
TACAGAGGGGGCGAGCGTTGTTCGGAATTACTGGGCGTAAAGGGCGCGTAGGCGGCCTGTTAAGTCGAACGTGAAATCCCCGGGCTCAACCCGGGAACTGCGTCCGAGACTGGCAGGCTCGAATCCGGGGGAGGGATGTGGAATTCCAGGTGTAGCGGTGAAATGCGTAGATATCATGAAGAATACCGGTAGCGAAGGCGGCCACCTGGTCCACTACTGACGCTCATGCTCGAAAGCGTGGGGATCAAACAGGATTAGATACCCCTGTAGT
>denovo10700 .1.4._288335
AACGTAGGAGGCGAGCGTTGTCCGGAATTACTGGGCGTAAAGCGTCCGTAGGCGGTGAGGTCAGTCGCACGTGAAAGCCCCGGGCTCAACTCGGGTGAGTGCGTGCGATACTACCCCACTTGGGTGTCGGAGAGGAAAGCGGAACGGTGCAAGTAGCGGTGAAATGCGTAGATATGCACCGGAACACCGGTGGCGAAGGCGGCTTTCTAGCCAGATACTGACGCTGATGCACGAAAGCCAGGGGAGCGAACGGGATTAGAAACCCTAGTAGT
>denovo10701 .2.3._331082
TACCAGCTCCTCGAGTGGTTGGGACGATTATTGGGTCTAAAGCGTCCGTAGCCGGCCGGGAAAGTTCTTCGTTAAATCCAGCGATCCAATCGCTGGGCCGCGGGGAATACTGCTCGGCTTGGGGGGCGAGGTATGCCGGCGGTAGTCCCGGGGTAGGGGCGAAATCCTATAATCCCGGGAAGACCACCAGTGGCGTAGGCGGTCGGCTAGCACGCGCTCGACAGTGAGGGACGAAAGCTGGGGTAGCGAACCGGATTAGAAACCCGAGTAGT
>denovo10702 .6.7._103758
TACGGAGGTGGCAAGCGTTGCTCGGAATTACTGGGCGTAAAGGGCGCGTAGGCGGGACGATTAGTCGGGCGTGAAAGCCCCCGGCTCAACCGGGGAATGGCGTTCGAAACTGTCGTTCTTGAGTACCGGAGAGGAGGGTGGAATTCCCGGTGTAGCGGTGAAATGTGTAGAGATCGGGAGGAACACCGGTGGCGAAGGCGGTCCTCTGGACGGGATACTGACGCTGGAGGCGACGAAAGCGGTGGGGAGACGAAACGGGTATAGACTACCCGTAGTACGT
>denovo10703 .3.7._212593
TACGGAGGGTGCGAGCGTTAATCGGAATTACTGGGCGTAAAGCGTCCGTAGGCGGCTTGTTAAGTCTGATGTGAAAGCCCTGGGCTTAACCTGGGAACGGCATTGGATACTGGCGAGCTAGAGTTCGGTAGAGGGTGGTGGAATTCCCGGTGTAGCGGTGAAATGCGTAGAGATCGGGAGGAATACCTGTGGCGAAGGCGGCTCTCTGGACAACCCCTGACGCTCAAGTACGAAAGCGTGGGGAGCAAACAGGATTAGAAACCCTAGTAGT
>denovo10704 3.0.ln_424398
GACGTAGGGTGCAAGCGTTGTCCGGATTTATTGGGCGTAAGGGCGCGTAGGCGGCGCGACAAGTCGGGTGTGAAGCTCAGGGCTCAACCCTGAAGGACATTCGAGACTGTCGAGCTAGAGTGCGGAAGAGGCTGCTGGAATTCCCGGTGTAGCGGTGAAATGCGTAGATATCGGGAGGAACACCAGAGGCGAAGGCGGGCAGCTGGGCCGACACTGACGCTGAGGCGCGAAAGCTAGGGGGAGCAAAACGGGGATTAGATACCCCTGTAGT
>denovo10705 .3.6._372859
GACAGAGGCGGCGAGCGTTACCCGGATTCACTGGGCGTAAAGGGTGCGTAGGCGGTCGCGCATGTCGTCGGTGAAATCTCCCTGCTCAACGGGGAGAGGTCCGACGAAACTGCGCGGCTGGAGGGCCGGAGAGGGAGGCGGAACTTCCAGAGTAGCGGTGGAATGCGTAGATATCGGGAGGAACGCCAGTGGCGAAGGCGGTCACCTGGGCCATCCCTGACGCTGAGACGCGAAAGCTGGGGGAGCGAACGGGATTAGAAACCCCAGTAGT
>denovo10706 .1.2._157624
AACGTAGGGTGCGAGCGTTATCCGGATTTATTGGGCGTAAAGGGCACGCAGGCGGTTCTGCAAGTCGGACGTGAAAGCCTCTGGCTTAACTGGGGGAGGTCGTTCGAGACTGCGGGACTTGAGGTCGGGAGAGGGGTGTGGAATTCCCGGTGTAGTGGTGGAATGCGTAGATATCGGGAGGAACACTCATGGCGAAGGCAGCTTCCTGGGCCAGCACTGACACTGAGGCGCGAAAGCGTGGGGAGCAAACGGGATTAGAAACCCTAGTAGT
>denovo10707 .6.1._96263
GACGGAGGGTGCAAGCGTTGCTCGGACTCATTGGGCGTAAAGGGTGCGTAGGCGGCCTGGTCAGTCTGCTGTGAAAGCCCCGGGCTCAGCCCGGGAAGGGCGGCGGATACTGCCAGGCTAGAGTGCCGGAGGGGAGAGTGGAATTCCTGGTGTAGCGGTGAAATGCGTAGAGATCAGGAGGAATACCGGTGGCGAAAGCGACTCTCTGGACGGCAACTGACGCTCAGGGACGAAAGCGTGGGGAGCAAACAGGATTAGATACCCCGAGTCTCGNGACNNCGACGAGCACAGGAGGTAG
>denovo10708 1.20.al_456772
TACGGAGGGTGCAAGCGTTGTTCGGAATTATTGGGCGTAAAGCGCGTGTAGGCGGTTGGGCAAGTCAGATGTGAAAGCCTTCCGCTCAACGGAAGAAGTGCATTTGAAACTACCCGGCTTGAGTTCGGGAGAGGAGAGTGGAATTCCCGGTGTAGAGGTGAAATTCGTAGATATCGGGAGGAACACCGGTGGCGAAGGCGGCTCTCTGGACGGTCACTGACGCTGAGGGACGAAAGCCAGGGGAGCAAACGGGATTAGATACCCGTGTAGT
>denovo10709 .5.3._96136
TACGTAGGGGCGAGCGTTGTTCGGATTTACTGGGCGTAAAGAGCGCGTAGGCGGCCGGATAAGTCCGTTGTGAAATCCCCCGGCTCAACCGGGACCCGGCTTCGGAAACTATCCGGCTTGAGTCGCGGAGAGGAGAGCGGAATTCCCAGTGTAGCGGTGAAATGCGTAGATATTGGGAGGAACACCGGTGGCGAAGGCGGCTCTCTGGACGCGTACTGACGCTGAGGCGCGAAAGCTAGGGGAGCAAACGGGATTTGAAAACCCCCTGTGT
>denovo1071 1.20.al.plus.m_439987
TACGAGTGCCCCGAGCGTTATCCGGAATTATTGGGCGTAAAGCGTCCGTAGCCGGTTTTGTAAGTTTCTGGGTAAATCCCACAGCTTAACTGCGGGAATTCCAGAAATACTGCAGAGCTAGGGGCCGGGAGACGCAGAAGGTACTCCTGGGGTAGGGGTGAAATCCTATAATCCTAGGGGGACCACCAGTGGCGAAGGCGTTCTGCGAGAACGGGCTCGACGGTGAGGGACGAAAGCCAGGGGCGCAAAACGGATTAGATACCCCGGTAGT
>denovo10710 .3.3._86069
GACGGAGGGTGCAAGCGTTGTTCGGAATTACTGGGCGTAAAGGGTGCGTAGGCGGTCTCTTAAGTCTGACGTGAAAGCCCAGGGCTCAGCCCTGGAAGGGCGCCAGAAACTGAGGGGCTGGAGTGCGGGAGAGGCGAGCGGAATTGCAGGTGTAGCGGTGAAATGCGTAGATATCTGCAGGAACACCCGTGGCGAAGGCGGCTCGCTGGATCGTGACTGACGCTGAGGGACGAAAGCTAGGGGAGCGAAACAGGATTAGAAACCCCGGTAGT
>denovo10711 .1.3._251469
GACAGAGGATGCGAGCGTTATCCGGAATCACTGGGCGTAAAGAGCGCGTAGGCGGTGTGCTAAGTTGGACGTGAAAGCCCCCGGCTTAACCGGGGGAGGTCGTCCAATACTGGTGCACTTGAGGGTGGACGGGGAAAGCGGAATTCCCGGTGTAGTGGTGAAATGCGTAGATATCGGGAGGAACACCAGTGGCGAAGGCGGCTTTCTAGACCACTCCTGACGCTGAGGCGCGAAAGCTAGGGGAGCAAACGGGATTAGAAACCCTGGTAGT
>denovo10712 1.20.e_421808
TACGGAGGATGCAAGCGTTATCCGGATTTATTGGGTTTAAAGGGTGCGTAGGCGGAATGATAAGTCAGCGGTGAAATCCTGCAGCTTAACTGTAGAATTGCCATTGATACTGTTGTTCTTGAGTGTAGTTGAGGCGGGCGGAATGTGTAATGTAGCGGTGAAATGCTTAGATATTACACAGAACACCGATTGCGTAGGCAGCTCGCTAAACTATTACTGACGCTGAGGCACGAAAGCGTGGGGATCAAACAGGATTAGATACCCCTGTAGT
>denovo10713 .3.9._261233
TACGGAGGGTGCGAGCGTTAATCGGAATTACTGGGCGTAAAGCGTCCGTAGGCGGCTTGTTAAGTCTGATGTGAAAGCCCTGGGCTTAACCTGGGAACGGCATTGGATACTGGCGAGCTAGAGTTCGGTAGAGGGTGGTGGAATTCCCGGTGTAGCGGTGAAATGCGTAGAGATCGGGAGGAACACCGGTGGCGAAGGCGGCTCTCTGGACTGCCACTGACACTGAGGCGCGAAAGCTAGGGGAGCAAACGGGATTAGATACCCGAGTAGT
>denovo10714 .3.4._367609
TACGTAGGGGGCAAGCGTTGTTCGGAATTACTGGGCGTAAAGAGCTCGTAGGCGGTTCGGCAAGTCGGATGTGAAATCTCCACGCTCAACGTGGAGGGGGCCATTCGAAACTGCCGTGGCTCGAGTCCGGTAGGGGAGTGTGGAATTCCCGGCGTAGCGGTGAAATGCGTAGATATCGGGAGGAACACCAGAGGCGAAGGCGGGCAGCTGGGCCGACACTGACGCTGAGGCGCGAAAGCTAGGGGAGCAAACGGGATTAGATACCCCTGTAGT
>denovo10715 .8.1._34282
GACGAACCGTGCGAACGTTATTCGGAATCATTGGGCTTAAAGGGCGCGTAGGCGGCGATATAAGTTGGAAGTGAAATCCCATCGGCTCAACCGTGGAATTGCTCCCAGTACTGTATCGCTCGAGGGGGATAGGGGTCCGCGGAACTACCGGTGGAGCGGTGAAATGTGTTGATATTGGCAGGAACGCCGGTGGCGAAAGCGGGACACTGGGTCTCAACTGACACTGAGGCACGAAAGCCAGGGGAGCAAACGGGATTAGATACCCCGGTAGT
>denovo10716 .4.3._268689
GACGAAGGGGGCGAGCGTTGTTCGGAATTACTGGGCGTAAAGGGCGTGTAGGCGGTTAAGGAAGTCCTGGGTAAAAGTCCTTTTTCCAAAGGGGAAGGGCCCAGGAAACTCCTTGGCTAGAGGATAGGAGGGGGAGTGGAATTCCCGGTGTAGCGGTGAAATGCGTAGAGATCAGGAGGAATACCGGTGGCGAAGGCGCCCTACGAGTACGGATCCGACGGTGAGGGACGAGAGCTAGGGGAGCAAAAGGGATTAGAAACCCTGTAGT
>denovo10717 3.0.ln_444965
TACAGAGGCCTCGAGCGTTAGGCGGAATCACTGGGCTTAAGCGTGTGTAGGTGGATGCCTAAGTGCCTTGTGAATCCCACGGCTCAACCGTGGAATTGCTGGGCATACTGGGTGTCTTGAGCCACTTAGGGGCGAGCGGAATTAACGGTGGAGCGGTGAAATGCGTAGATATCGTTAGGAACGCCGATGGTGAAACAGCTCGCTGGGGTGGCGCTGACACTGAGACACGAAAGACCACGGGG
>denovo10718 3.20.al_419982
TACGTAGGGTGCGAGCGTTGTCCGGATTCGCTGGGTGTAAGGGTCCGCAGGCGGGTCGGTCAGTCGTTGGTGAAATTCCAGGGCTTAACTCTGGAACTGCCGACGATACTGCCGATCTTGAGTACGGAAGAGGGTAGATAGGATCTGGTGTAGCGGTGAAATGCGTAGATATCAGAGAACACGTCGG
>denovo10719 .8.1._303737
TACGTAGGGTGCGAGCGTTAATCGGAATTACTGGGCGTAAAGGGTGCGCAGGCGGCTGCTCAAGACGGCTGTGAAATCCCCGGGCTTAACCTGGGAATTGCGGTTGTGACTGAGTGGCTGGAGTACGGCAGAGGGAGGTGGAATTCCACGTGTAGCAGTGAAATGCGTAGAGATGTGGAGGAACACCGATGGCGAAGGCAGCCTCCTGGGCCAGTACTGACGCTCATGCACGAAAGCGTGGGGAGCAAACAGGATTAGAAACCCTAGTAGT
>denovo1072 .7.4._243905
TACGGGGGAGCAAACGTTGTTCGGAATCACTGGGCGTAAAGGGCGTGTAGGCGGCTGAATGAGTGGGATGTTAAATCCCCCGGCTCAACCGGGGACCTGCATCTCATACTGTTCAGCTTGAGTACAGCAGAGGAGACTGGAATTCCCGGTGTAGCGGTGAAATGCGTAGATATCGGGAGGAACACCAGTGGCGAAGGCGAGTCTCTGGGCTGATACTGACGCTGAGGCGCGAAAGCCAGGGGAGCAAACGGGATTAGAAACCCCGAGTACGT
>denovo10720 .3.3._212912
GACAGAGGTGGCAAGCGTTGTTCGGAATTACTGGGCGTAAAGGGTGTGTAGGCGGTTAGATAAGTCAGAGGTGAAAGCCCATAGCTTAACTATGGAAGTGCCTTTGAGACTGTCTAACTAGAGTGCAGGAGAGGAGGGTGGAATTCCCGGTGTAGCGGTGAAATGCGCAGATATCGGGAGGAACACCGACGGCGAAGGCAGCCCGCTGGAACGGCACTGACGCTGAGGCGCGAAAGCGTGGGGAGCGAACGGGATTAGAAACCCTGGTAGT
>denovo10721 .2.5._138976
TACGGAGGGTGCGAGCGTTAATCGGAATTACTGGGCGTAAAGCGTCCGTAGGCGGCTTGTTAAGTCTGATGTGAAAGCCCTGGGCTTAACCTGGGAACGGCATTGGATACTGGCGAGCTAGAGTTCGGTAGAGGGTGATGGAATTCCTGGTGTAGCGGTGAAATGCGTAGATATCAGGAAGAACACCGGTGGCGAAGGCGGTCACCTGGTCCGCAACTGACGCCCAGAGCGCGAAAGCGTGGGGAGCAAACAGGATTAGATACCCGTGTAGT
>denovo10722 .3.7._51530
TACGTAGGTGGCGAGCGTTGTCCGGATTTACTGGGCGTAAAGGGCTTGTAGGCGGTCCGTTAAGTCCGGTGTGAAATCTCCCGGCCCAACCGGGAGGGGTCATCGGATACTGGCGGGCTAGAGGTAGGCAGAGGAAAGCGGAATTCCCGGTGTAGCGGTGAAATGCGTAGATATCAGGAGGAACACCGATGGCGAAGGCAGTCTCCTGGGCCAGCACTGACGCTCATGCACGAAAGCGTGGGGAGCAAACAGGATTAGAAACCCGAGTAGT
>denovo10723 .5.5._106429
TACGTAGGGGGCGAGCGTTGTCCGGAATTACTGGGCGTAAAGCGCGCGTAGGCGGCTTGGCAAGTCGGTTGTGAAAGCCTCGGGCTCAACTTGAGAATGGCGACCGAAACTGCCAGGCTCGAGTGCGGTAGGGGGTGCTGGAATTCCTGGTGTAGCGGCGAAATGCATAGATATCAGGAGGAACACCGGTGGCGAAGGCGAGCATCTGGGCCGCTACTGACGCTGAGACACGAAAGCGTGGGGAGCAAACAGGATTAGATACCCTTGTAGT
>denovo10724 .1.7._159136
TACGTAGGGGGCAAGCGTTGTTCGGATGTACTGGGCGTAAAGAGCGCGTAGGCGGTTTGATAAGTCATGGGTGAAAGCCCTCAGCTCAACTGAGGTTACGCCCATGAAACTGTCTGACTTGAGTTTAGGAGAGGAGAGCGGAATTCCCAGTGTAGCGGTGAAATGCGTAGATATTGGGAGGAACACCGGTGGCGAAGGCGGCCTCCTGGCCCGTTCCTGACGCTGACGCGCGAAAGCGTGGGGAGCAAACCGGATTAGAAACCCTTGTAGT
>denovo10725 .3.1._67531
TACGTAGGGGGCCAGCGTTGTCCGAAGTTACTGGGCGTAAAGCGCGCGTAGGCGGGGGCGTAAGTGAGAGGTGAAAGGCTTGGGCTCAACCTGATGCAGCGCCTCTCAGACTGCGTCTCTTGAGGGAGGTAGAGAGAAGTGGAATGGCTGGTGTAGCGGTGAAATGCGTAGATATCAGTCGGAACACCGGAGGCGAAGGCGGTTTTCTACTCTCCTCCTGACGCTCAAGCGCGAAAGCTAGGGGAGCAAACAGGATTAGAAACCCCGGTAGT
>denovo10726 1.20.al_431457
TACGGAGGGAGCAAGCGTTGTCCGGAATCACTGGGCGTAAAGGGAGTGTAGGTGGTATGGAAAGTTGGATGTGAAATCTTGCGGCTCAACCGTAAATTGCATTCAATACTACCATTCTAGAGTGCAGGAGAGGAGAGCGGAACTCCTAGTGTAGCGGTGGAATGCGTAGATATTAGGAGGAACACCGAAGGCGAAGGCAGCCATCTGGACCGCCACTGACGCTGAGGCACGAAAGCGTGGGGAGCAAACAGGATTAGATACCCCGGTAGT
>denovo10727 .3.1._146174
TACGTAGGCAGCAAACGTTGTTCGGAATTATTGGGCGTAAAGAGTGTGTAGGCGGTTGCGTGTGTCTGGTGTGAAATCTCCTGGCTCAACTGGGAGGGTGCGCCGGAAACTGCGCGGCTAGAGTACTGGAGAGGATGGCGGAATTCCTGGTGTAGCGGTGAAATGCGTAGATATCAGGAGGAACACCTGTGGTGTAGACGGCTATCTGGACAGTCACTGACGCTGAGACNCGAAAGCGTGGGGAGCAAACNGGATTAGAAACCCTGGTAGT
>denovo10728 3.20.al.plus.m_424213
TACGTAGGTGGCGAGCGTTGTCCGGATTTACTGGGCGTAAAGGGCTTGTAGGCGGTTCGTTAAGTCTGGTGTGAAATCTCCCGGCTCAACTGGGGGGCCGGACTCGGAGTACTGGCGGGACTAGAGGTGGGCGAGAGGAAAGACAGAATTCCCGGTCGTAGCGGTGAAATAGCGTAGATATCGGGAGGGAATACCA
>denovo10729 .1.3._30766
TACCAGCTCTCCGAGTGGTAGGGATGATTATTGGGCTTAAAGCGTCCGTAGCTGGCCTTTCAAGTCTCTTGTTAAATTCAGCGGCTCAACCGTTGAGCTGCGGAGAATACCGTGGGGCTAGGGAGCGGAAGAGGCGGACGGTACTCCGTGGGTAGGGGTAAAATCCGCTGATCCACGGAAGACCACCAGTGGCGAAGGCGGTCCGCCAGGACGCGTCCGACGGTGAGGGATGAAAGCTGGGGGAGCGAACCGGATTAGATACCCGGGTAGT
>denovo1073 .1.10._69473
TACGTAGGGGCGAGCGTTGTCCGGAATCACTGGGTGTAAAGGGTCCGCAGGCGGGTGGGTAAGTCGGTGGTGAAATCTTTCCGCTTAACGGGAAAATTGCCTCCGAGACTGCTCATCTTGAGTACGGGAGAGGGTGATGGAATTCCTGGTGTAGCGGTGAAATGCGCAGATACTAGAAGGTACCTCGATAGCGAAGGCAGCTCCCTGGTCTGGTGCCGACGCTGACGCGCGAAAGCGTGGGGAGCAAACCGGATTAGAAACCCGTGTAGT
>denovo10730 3.20.al.plus.m_424747
TACGTAGGGAGCGAGCGTTGTTCGGATTTACTGGGCGTAAAGCGCGCGTAGGCGGCCTGGTAAGTCCGGTGTGAAATCTCCCGGCCCAACCGGGAGGGGTCATCGGATACTGGCGGGCTAGAGGTAGGCAGAGGAAAGCGGAATTCCCGGTGTAGCGGTGAAATGCGTAGATATCGGGAGGAACACCAGTGGCGAAGGCGGCTTTCTGGGCCTATCCTGACGCTGAGGAGCGAAAGCGTGGGGAGCAAACCGGATTAGATACCCCCCGTAGT
>denovo10731 .6.3._115941
TACGTAGGGTGCAAGCGTTGTCCGGAATCACTGGGTGTAAAGGGTCTGTAGGCGGGCGAGCAAGTCGGTGGTGAAATCCTATGGCTCAACCATAGAACTGCCTCCGAAACTACTCGTCTTGAGTGCGAGAGAGGATGATGGAATTCATGGTGTAGCGGTGAAATGCGTAGAGATCGGGAGGAAGGCCGGTGGCGAAGGCGGCGCTCTGGAACATTTCTGACGCTGAGGCTCGAAAGCGTGGGGAGCAAACAGGATTAGAAACCCGAGTAGT
>denovo10732 .1.12._301931
TACCAGCTCCTCGAGTGGTTGGGACGATTATTGGGTCTAAAGCATCCGTAGCCGGCCGAAAATGTTCTCCGTTAAATCCAGCGATTTAATCGTTGGACTGCGGGGGATACTGTCCGGCTAGGGGGCGGGAGAGGCCGACGGTATTTCCGGGGTAGGGGTGAAATCCTATAATCCCGGGAGGACCACCAGTGGCGAAGGCTGTCGGCTAGAACGCGCCCGACGGTGAGGGATGAAAGCTGGGGGAGCGAACCGGATTAGAAACCCTTGTAGT
>denovo10733 3.20.m_411561
ACGTAGGAGACGAGCGTTATCCGGATTTACTGGGCGTAAAGCGCGTGCAGGCGGTTGGGCAAGTCGTGCGTGAAAGCTCCTGGCTTAACCGGGAGAGGTCGTACGAAACTGCGCAACTGGAGGGCAGGCGAGGGGTGTGGAATTCCGGGTGTAGTGGTGAAATGCGTAGATATCCGGAGGAACACCAGTGGCGAAGGCGACACCCTGGACTGTACCTGACGCTCAGACGCGAAAGCATGGGGAGCGAACGGGATTAGATACCCGGGTAGT
>denovo10734 .3.6._28550
TACGAAGGGGGCTAGCGTTGCTCGGAATCACTGGGCGTAAAGGGCGCGTAGGCGGGTTGCTAAGTCAGGGGTGAAATCCCGGAGCTCAACTCCGGAACTGCATTCGAAACTTCTGGACTCGAGTGTGAGAGGGGTAAAGGGAATTCTCGGTGTAAGGGTGAAATCTGCAGAGATCGGGAAGAACACCAGTCGCGAAGGCGCTTTACTGGATCACAACTGACGCTGAGGGACGAAAGCTAGGGGAGCAAACAGGATTAGAAACCCGAGTAGT
>denovo10735 .3.2._341023
AACGTAGGAGGCAAGCGTTACCCGGATTTACTGGGCGTAAAGCGTGTGCAGGCGGCTCGGCAGGTCGGGCGTGAAAGCCCCCGGCTCAACTGGGGGAGGCCGTCCGAAACCGTCGGGCTTGAGCACCGGAGAGGGACGTGGAATTCCCGGTGGAGCGGTGAAATGCGTAGATATACGGAGGAACACCAGCGGCGAAGGCGGGTAGCTGGGCCAACACTGACGCTGAGGCGCGAATGCCAGGGGAGCAAACGGGATTAGATACCCGAGTAGT
>denovo10736 1.20.e_402201
TACGTAGGGGCGAGCGTTGTCCGGAATTACTGGGTGTAAAGAGCTCGTAGGCGGAGAGGTAAGTTCAGGACCAAAGCCCAGGGCTTAACCCTGGAATGAGCTTGAATACTGCCTTTCTTGAGGACCGGAGAGGAGAGTGGAATTCCCGGTGTAGCGGTGAAATGCGTAGATATCGGGAGGAACACCAGTGGCGAAGGCGGCTCTCTGGTCGGTCCCTGACGCTGAGGAGCGAAAGCTAGGGGAGCAAACGGGATTAGATACCCCCTGTAGT
>denovo10737 .7.2._88157
TACGTAGGTGGCGAGCGTTGTCCGGATTTACTGGGCGTAAAGGGCGCGCAGGCGGCCCATCAAGTCTGGGGTGAAATCGCCCGGCTCAACCGGGCTAGGTCTCCAGATACTGGTGGGCTTGGGGAGGGCAGAGGAGAGCGGAATTCCCGGTGTAGCGGTGAAATGCGTAGATATCGGGAGGAACACCAGTGGCGAAGGCGGCTCTCTGGGCCTTTCCTGACGCTCAGGCGCGAAAGCGTGGGGAGCAAACCGGATTAGAAACCCGGGTAGT
>denovo10738 .5.4._37500
GACAGAAGGGGCAAGCGTTGCTCGGAATCACTGGGCGTAAAGGGCGCGTAGGCGGGATGGCCAGTCGGTCGTGAAAGCCTCCGGCTCAACCGGGGAACGTCGATCGATACTGCCGTCCTCGAGGGTTGCAGAGGAGACTGGAATTACCGGTGTAGCGGTGAAATGCGTAGATATCGGTAGGAACACCGGAGGCGAAAGCGGCTCGCTGGACGGCTCCTGACGCTGTGGGACGAAAGCTGGGGGAGCAAACAGGATTAGAAACCCGGGTAGT
>denovo10739 .5.4._372377
GGCAGAGGTGGCGAGCGTTGTTCGGAATTACTGGGCGTAAAGGGCGTGTAGGCGGGGGTGTAAGTGGGGTGTGAAAGCCCCCGGCTCAACCGGGGAGGGTCATCCCATACTGCACTCCTTGAGGGCAGCAGAGGAGGGTGGAATTCCCGGTGTAGCGGTGAAATGCGTAGATATCGGGAGGAACACCGGTGGCGAAGGCGGCCCTCTGGGCTGTACCTGACGCTGAGGCGCGAAAGCGTGGGGAGCGAACCGGATTAGAAACCCGAGGTAGT
>denovo1074 .4.4._214038
TACGGAGGGGGCTAGCGTTGTTCGGAATTACTGGGCGTAAAGCGCGCGTAGGCGGATTTGCAAGTCGGGGGTGAAAGCCCGAGGCTTAACCTCGGAACTGCCTTCGATACTGCAGATCTCGAGTCCGGGAGAGGTGAGTGGAATTCCTAGTGTAGAGGTGAAATTCGTAGATATTAGGAAGAACACCAGTGGCGAAGGCGGCTCACTGGCCCGGTACTGACGCTGAGGCGCGAAAGCGTGGGGAGCAAACAGGATTAGAACGTACCTTGTACGT
>denovo10740 .1.6._107022
TACGTAGGAGGCGAGTGTTATCCGGATTTACTGGGCGTAAAGAGGGCGTAGGCGGCTTGGCAAGTCGGATGTGAAATCTCCTGGCTTAACTGGGAGGGGTCATTCGATACTGTTGGGCTAGAGGGCAGCAGAGGGAGGTGGAATTCCCGGTGTAGTGGTGAAATGCGTAGATATCGGGAGGAACACCAGTGGCGAAGGCGGCTTCCTGGGCTGTACCTGACGCTGAAGGCGAAAGCCAGGGGAGCGAACCGGATTAGAAACCCCGGTAGT
>denovo10741 .2.4._361621
TACGTAGGGGGCGAGCGTTGTTCGGAATTACTGGGCGTAAAGCGCGGGTAGGCGGTTCGGTAAGTCGAATGTGAAATCCCTGGGCTCAACCCAGGAACGGCGTTCGAAACTGCCGAACTCGAGTGCGGTAGGGGGTGCCGGAATTCCCGGTGTAGCGGTGAAATGCGTAGAGATCCGGAGGAACACCAGTGGCGAAGGCGGCACGCTGGGCCCGGCCTGACGCTCAGACGCGAAAGCATGGGGAGCGAACGGGATTAGAAACCCCTGTAGT
>denovo10742 .6.6._144894
TACGTACGCAGCAAGCGTTGTTCGGAGTTACCGGGCGTAAAGCGTGTATAGGCGGCCGGGCAAGTCCGGTGTGAAATCTCCCGGCTCAACCGGGAGGGTGCGCCGGAAACTGCCGGGCTGGAGGGCGGGAGAGGAGAGCGGAATTCCCGGTGTAGCGGTGAAATGCGTAGATATCGGGAGGAACGCCGGTGGTGAAGACGGCTCTCTGGACCGCACCTGACGCTGAGACACGAAAGCGTGGGGAGCAAACAGGATTAGATACCCCTGTAGT
>denovo10743 .3.6._339953
TACGTAGGTGGCGAGCGTTACTCGGAGTCACTGGGCGTAAAGCGCGTGTAGGCGGCCTGTTAAGTGGCGTGTGAAAGCCCACGGCCCAACCGTGGGATGCCGCGCCAGACTGGCGGGCTTGAGGGTGGCAGAGGGTGATGGAATTCCCGGTGTAGCGGTGAAATGCGTAGATATCGGGAGGAACGCCAGTGGCGAAGGCGGTCACCTGGGCCATCCCTGACGCTGAGACGCGAAAGCTGGGGGAGCGAACGGGATTAGAACGACGAGTCTCNGANNCACGAGCACAGGAGGTAG
>denovo10744 1.0.ln_426602
TACGTAGGGAGCGAGCGTTGTCCGGAATTACTGGGCGTAAAGCGTCCGTAGGCGGCGGAGGTAAGTCGGCACGTGAAAGCCCCGGGCTCAACTCGGGTGAGTGCGTGCGATACTGCCCCGCTTGAGTGCCGGAAGGGGAGGAGTGGAACGGTGCAAGTAGCGGTGAAATGCGTAGATATGCAGTCGGAACACCGGTGCGAAGGCGGCTCTCTGGGACCGGTCACTGGACGCTGA
>denovo10745 .2.4._330050
GACAGAGGTGGCGAGCGTTGTTCGGAATTACTGGGCTTAAAGGGCGCGTAGGCGGTGGCGTAAGTCTGGGGTGGAATTCCACGGCTTAACCGTGGGACTGCCTTGGAGACTGCGTTGCTTGAGTCAGTGAGGGGAGGGCGGAATTCCCGGTGTAGCGGTGAAATGCGTAGATATCGGGAGGAACACCAGCGGCGAAGGCGGCTTCCTGGACCGCAACTGACGCTGAGGCGCGAAAGCTAGGGGAGCAAACAGGATTAGATACCCTGGTAGT
>denovo10746 1.20.m_414169
TACCAGCTCTCCGAGTGGTGGGGGCGCTTATTGGGCCTAAAGCATCCGTAGCCGGCTGGACAAGTCCCCCGTTAAATCCAGCGATTCAATCGTTGGACTGCGGGGGATACTGCCCAGCTAGGGGGCGGGAGAGGCCGATGGTATTCCCGGGGTAGGGGTGAAATCCTATAATCCCGGGAGGACCACCAGTGGCGAAGGCTGTCGGCTAGCACGCGCTCGGCAGTGAGGGACGAAAGCTGGGGTAGCGAACCGGATTAGATACCCCCTGTAGT
>denovo10747 .6.12._213083
TACGTAGGCAGCAAGCGTTGTTCGGAATTACTGGGCGTAAAGCGTGTGTAGGCGGTTGGGTAAGTCTGGTGTGAAATCTCCCGGCTCAACCGGGAGGGTGCGCCGGAAACTGCCTGGCTCGAGTGCGGAAGAGGAGAGTGGAATTCCCGGTGTAGCGGTGAAATGCGTAGATATCTGGAGGAACACCGGTGGCGAAGGCGGCATCCTGGACCGGCATTGACGCTGAGGCGCGAAAGCCAGGGGAGCAAACGGGATTAGAAACCCGTGTAGT
>denovo10748 .6.11._369066
GACAGAGGGGGCAAGCGTTGCTCGGAATTACTGGGTGTAAAGGGCGTGTAGGTGGATCTTTAAGTCGGTGGTGAAATCCTGCAGCTTAACTGTAGAATTGCCGTCGATACTGGAGATCTTGAGTGCGGCAGAGGGAGATGGAATTCATGGTGTAGCGGTGAAATGTGTAGATATCATGAAGAACACCGGTCGCGAAGGCGGTCTCCTGGTCCGTTACTGACACTGAGGCGCGAAAGCGTGGGGAGCAAACNGGATTAGAAACCCCGGTGT
>denovo10749 3.20.al.plus.m_461980
TACGTAGGTGCAAGCGTTGTCCGGATTCACTGGGTGTAAGGGTGCGCAGGCGGCTCTTAAGTCAAAGGTGAATCTCTCGGCTTAACCGAGAATTGCCTTCGATACTGAGAGCCTTGAGTACGGGAGAGGGAGATGGAATTCCAGGTGTAGCGGTGAAATGCGTAGATATCTGGAGGAACACCGGAGGTGAAGGCGGTCTCCTGGCCGTACTGACGCTCAGGCACGAAAGCGTGGGGAGCAAAACAGGGATTT
>denovo1075 .6.9._4271
GACGTAGGGGCAAGCGTTGTCCGGATTCACTGGGCGTAAAGCGCGTGTAGGCGGCCTGTTAAGTGGCGTGTGAAAGCCCACGGCCCAACCGTGGGATGCCGCGCCAGACTGCCGGGCTAGAGGGCGACAGAGGGAGGTGGAATTCCCGGTGTAGTGGTGAAATGCGTAGAGATCGGGAGGAACACCAGAGGCGAAGGCGGCCTCCTGGGTCGCCCCTGACGCTCAGACGCGAAAGCTAGGGGAGCGAACGGGATTAGAAACCCGTGTAGT
>denovo10750 .3.10._190260
TACGTAGGGGGCGAGCGTTGTCCGGAATTACTGGGCGTAAAGCGCGCGTAGGCGGCTTGGTCAGTCGGTTGTGGAAGCCCCGGGCTCAACCCGGGAATGGCGACCGAAACTGCTGAGCTGGAGTGCGGCAGGGGGTGCTGGAATTCCCGGTGTAGCGGTGAAATGCGCAGATACTGGAAGGTACCTCGATAGCGAAGGCAGCCTCCTGGCCGAGTGCTGACGCTGAAGCGCGAAAGCGTGGGGAGCAAACCGGATTAGAAACCCGAGTAGT
>denovo10751 .4.3._40443
TACGTAGGTGGCGAGCGTTGTCCGGATTTACTGGGCGTAAAGGGCTTGTAGGCGGTTCGTTAAGTCTGGTGTGAAATCTCCCGGCTCAACTGGGAGGGGCCATCGGATACTGCCGGACTAGAGGACGGGAGAGGAGCGCGGAATTCCCGGTGTAGCGGTGAAATGCGTAGAGATCGGGAGGAAGGCCGGTGGCGAAGGCGGTGCTCTGGAACGTTCCTGACCCTGAGGTTCGAAAGCGTGGGGAGCAAACAGGATTAGAAACCCCGGTAGT
>denovo10752 .7.3._44993
TACGGAGGGGGCTAGCGTTGTTCGGAATTACTGGGCGTAAAGCGCGCGTAGGCGGCTTTGTAAGTTAGAGGTGAAAGCCCGGAGCTCAACTCCGGAACTGCCTTTAAGACTGCATCGCTAGAATTGTGGAGAGGTGAGTGGAATTCCGAGTGTAGAGGTGAAATTCGTAGATATTCGGAAGAACACCAGTGGCGAAGGCGACTCACTGGACACATATTGACGCTGAGGTGCGAAAGCGTGGGGAGCAAACAGGATTAGAAACCCTTGTAGT
>denovo10753 .3.4._207574
TACGTAGGATCCGAGCGTTGTCCGGAATTACTGGGTGTAAAGGGCGTGTAGGTGGGTCTCTAAGTCGGTGGTGAAATCCTACAGCTTAACTGTAGAATTGCTTCCGAAACTGCCAGTCTTGAGGGCGGTAGGGAGAAGTGGAATGGCTGGTGTAGCGGTGAAATGCGTAGATATCAGTCGGAACACCGGTGGCGAAGGCGGCTTCTTGGGCCGTTCCTGACGCTGAGGCGCGAAAGCCAGGGGAGCGAACGGGATTAGAAACCCCAGTAGT
>denovo10754 1.0.ln_424240
AACGTAGGATCCGAGCGTTGTCCGGAATCACTGGGTGTAAAGGGTGCGTGGGCGGGCATGCGCGTCAAGGGTTAAAGACCTCGGCTCAACCGAGGGAATGCCCTTGATACGGCAGGCCTTGAGTGCGGGAGAGGATGGTGGAATTCCTGGTGTAGCGGTGAAATGCGTAGATATCGGAAGGAACACCAGTGGCGAAGGCGGCTTTCTGGGCCATTTCTGACGCTGAGACGCGAAAGCTAGGGGAGCGAACGGGATTAGATACCCCTGTAGT
>denovo10755 .4.4._21290
TACAGAGGAGGCAAGCGTTGTTCGGAATCACTGGGCTTAAAGCGCGTGTAGGCGGCCTGCCAAGTACCTTGTGAAATCCCTCGGCTCAACCGGGGAACTGCTGGGTATACTGGCGGGCTTGAGGTGGGTAGGGGTGCCTGGAACTCTAGGTGGAGCGGTGAAATGCGTAGAGATCGGGAGGAACACCAGTGGCGAAGGCGGCTCTCTGGCCTAATCCTGACGCTGAGGCGCGAAAGCCAGGGGAGCAAACGGGATTAGAAACCCTAGTAGT
>denovo10756 .6.10._170310
GACAGAGGGGGCGAGCGTTGCTCGGAATTACTGGGCGTAAAGGGCGCGTAGGCGGGAGGGCCAGTCGGTCGTGAAATCCCTCGGCTCAACCGAGGGGGGTCGGCCGATACTGCCGTTCTTGAGGGATGCAGAGGAGACTGGAATTCCCGGTGTAGCGGTGAAATGCGTAGATATCGGGAGGAACACCTGTGGCGAAGGCGGCCCCCTGGTTGGATACTGACGCTGATACGCGAAAGCGTGGGGGGCGAAACAGGATTAGAAACCCCTGTAGT
>denovo10757 3.20.e_466664
TACGTAGGGAGCGAGCGTTGTTCGGATTTACTGGGCGTAAAGCGCGCGTAGGCGGCCTGGTAAGTCGGGTGTGAAAGCCCCTCGGCTTAAACCGAGGATCCGCGCTCGAAACTGCCCGAGGCTGAGTCGTAGGAGAGGAGAGACGGTAACTTCCCAGTGTAGCGGGTAGAAATGCGTAGATAGT
>denovo10758 .2.1._88849
GACAGAGGTGGCAAGCGTTGTTCGGAATTACTGGGCGTAAAGGGTGTGTAGGCGGTTAGGTAAGTCAGAGGTGAAAGCCCATAGCTTAACTATGGAAGTGCCTTTGAGGCTGTCTAACTGGAGTGCAGGAGAGGAGGGTGGAATTCCCGGTGTAGCGGTGAAATGCGTAGATATCGGGAGGAACACCAGTGGCGAAGGCGGCTTCCTGGCCCGTTCTTGACGCTGAGGCGCGAAAGCTAGGGGAGCGAACGGGATTAGAAACCCCAGTAGT
>denovo10759 .3.1._115970
AACGTAGGGGACAAGCGTTATCCGGATTTACTGGGCGTAAAGCGCATGTAGGTGGCGCTGAAAGTTGGACGTGAAAGCTCCTGGCTTAACTGGGAGAGGTCGTTCAAAACTACAGTGCTTGAGGTTGGAAGAGGAGAGCGGAATTCCCGGTGTAGTGGTGGAATGCGTAGATATCGGGAGGAACACCAGTGGCGAAAGCGGCTCTCTGGTTCACACCTGACACTGAGATGCGAAAGCGTGGGGAGCGAACGGGATTAGAAACCCTTGTAGT
>denovo1076 .5.5._292816
TACGTAGGGGGCGAGCGTTGTCCGGAATTACTGGGCGTAAAGCGCGCGTAGGCGGCTTGGCAAGTCGGTCGTGAAATCCTCCGGCTCAACTGGAGAATGTCGGTCGATACTGCCGTCCTTGAGGGTAGCAGAGGAGACTGGAATTCCCGGTGTAGCGGTGAAATGTGTAGAGATCGGGAGGAACACCGGTGGCGAAGGCGGGTCTCTGGGCTACTCCTGACGCTGAGGCGCGAAAGCGTGGGGAGCAAACGGGATTAGATACCCTTGTAGT
>denovo10760 .3.4._49978
TACGTAGGGTGCGAGCGTTGTCCGGAATCACTGGGTGTAAAGGGTCCGCAGGCGGATGGGTAAGTCGGTGGTGAAAGTTCGCAGCTTAACTGTGAAATTGCCCTCGATACTGCCCGTCTTGAGTGTGGGAGAGGATGATGGAATTCATGGTGTAGCAGTGAAATGCGTAGATATCATGAAGAACACCCGTGGCGAAGGCGGCCGGCTGGGCCGATCCTGACGCTGAGGCGCGAAGGCGTGGGGAGCGAACGGGATTAGAAACCCGAGTAGT
>denovo10761 1.20.m_412738
CGTAGGAGGCTAGCGTTATCCGGATTTATTGGGCGTAAGCGCGTGCAGGCGGCGCCTTAAGTTGGATGTGAAATCTCCTGGCCTAACTGGGAGGGGTCATTCAATACTGGGGCGCTTGAGGGCAGGAGAGGGAAATGGAATTCCCGGTGCAGCGGTGAAATGCGCAGATACTAGTAGGTACTCCGATAGCGAAGGCAGCTCCCTGGCCTGCCACCGACGCTGAGGCGTGAAAGCGTGGGGAGCAAAA
>denovo10762 .6.9._200020
GACGTAGGGAGCGAGCGTTGTCCGGATTCATTGGGCGTAAAGCGCGCGTAGGCGGCCGTGCAAGTCGGTTGTGAAAGCCCGGGGCTCAACCTCGGGATTGCGTCCGATACTGCACGGCTAGAGGCAGGTAGGGGAGAGCGGAATTCCCGGTGTAGCGGTGAAATGCGCAGATATCGGGAGGAACGCCAGTGGCGAAGGCGGTCACCTGGGCCATCCCTGACGCTGAGACGCGAAAGCTGGGGGAGCGAACGGGATTAGAACTCGTAGT
>denovo10763 3.20.al_401129
TACGTAGGTGGCAAGCGTTGTCCGGATTTACTGGGCGTAAAGGGCGTGTAGGCGGCCTGTTAAGTCCGGTGTAAAATCTCCCGGCTCAACTGGGAGGGTGCGCTGGATACTGGCAGGCTAGAGGGGGGCAGAGGAAGGTGGAATTCCCGGTGTAGCGGTGAAATGCGTAGATATCGGGAGGAAGGCCGGTGGCGAAGGCGGCCCTCTGGCGCTTGACTGACGCTGAGGCGCGAAAGCGTGGGGAGCAAACAGGATTAGATACCCGTGTAGT
>denovo10764 1.20.e_437681
TACAGAGATGGCGAGCGTTACTCGGATTTATTGGGTGTAAAGGGCAGGTAGGTGGTTATGTAAGTTGGAGGTGAAATCCTTGGGCTTAACCCAAGAACTGCCTTCAAAACTGCATAACTTGAGGCCAGAAGAGGAGAGCGGAATTCCCGGGGTAGGGGTGAAATCCTATAATCCCGGGAGGACCACCAGTGGCGAAGGCTGTTGGCTAGAACGCGCTCGACGGTGAGGGACGAAAGCTGGGGGAGCGAACCGGATTAGATACCCGTGTAGT
>denovo10765 .3.5._379616
TACGAAGGGTGCAAGCGTTACTCGGAATTACTGGGCGTAAAGCGTGCGTAGGTGGTGGTTTAAGTCTGTTGTGAAAGCCCTGGGCTCAACCTGGGAATTGCAGTGGATACTGGGGTCACTAGAGTGTGGTAGAGGGTAGCGGAATTCCCGGTGTAGCAGTGAAATGCGTAGAGATCGGGAGGAACATCCGTGGCGAAGGCGGCTACCTGGACCAACACTGACACTGAGGCACGAAAGCGTGGGGAGCAAACAGGATTAGAACCACGTAGTCTCGNGANNCACGAGCACAGGAGGTAG
>denovo10766 .4.1._174198
TACGTAGGGTGCGAGCGTTAATCGGAATTACTGGGCGTAAAGCGTGCGCAGGCGGTTTTGTAAGACAGGCGTGAAATCCCCGGGCTTAACCTGGGAACTGCGTTGGAAACTGCCTTTCTAGAGTGCGGAAGAGGAAAGTGGAATTCCCGGTGTAGCGGTGAAATGCGTAGATATCGGGAGGAACACCGGTGGCGAAGGCGGCTTTCTGGTCCGTAACTGACGCTGAGACGCGAAGGCTAGGGGAGCAAACGAGGATTAGATACCCGAGTAGT
>denovo10767 .4.3._228092
TACAGAGGCCTCGAGCGTTAGGCGGAATCACTGGGCTTAAAGCGTGTGTAGGTGGATGCCTAAGTGCCTTGTGAAATCCCACGGCTCAACCGTGGAATTGCTGGGCATACTGGGTGTCTTGAGCCACTTAGGGGCGGGCGGAACTAACGGTGGAGCGGTGAAATGCGTAGATATCGTTAGGAACGCCGATGGCGAAGGCGGTCTCCTGGTCCGCTACTGACGCTGATCTGCGAAAGCTAGGGGAGCAAACAGGATTAGATACCCGTGTAGT
>denovo10768 .2.1._284320
TACGTAGGTGGCGAGCGTTGTCCGGATTTACTGGGCGTAAAGGGCGCGTAGGCGGCCCGTTAAGTCTGGTGTGAAATCTCCCGGCTCGACCGGGAGGGGTCATCGGATACTGGCGGGCTCGAGGGGGGTAGAGGAAGGTGGAATTCCCGGTGTAGCGGTGGAATGCGTAGATATCGGGAGGAACACCCGTGGCGAAGGCGGCCTTCTGGGCCTACCCTGACGCTGAGGCGCGAAAGCGTGGGGAGCAAACCGGATCAGACTACCCAGTACGT
>denovo10769 .1.8._317715
TACGTAGGGGGCAAGCGTTATCCGGAATTACTGGGCGTAAAGAGCGCGTAGGCGGCGTGGAAAGTTCGGCGTGAAATCCAGAGGCTTAACCTCTGAGTGTCGTCGAATACTTCTGCGCTTGAGGTGAAAAGAGGGAAGTGGAACTTGTGGTGTAGCGGTGAAATGCGTTGATATCACAAGGAACACCAGTGGCGAAGGCGGACTTCCTGGTTTCATCCGTGACGCTGAGGCGCGAAAGCTAGGGTAGCGAACGGGGATTAGAACGACCGTAGT
>denovo1077 .5.5._247553
TACGGAGGTGGCAAGCGTTGCTCGGAATTACTGGGCGTAAAGGGCGCGTAGGCGGGACGATTAGTCGGGCGTGAAAGCCCCCGGCTCAACCGGGGAATGGCGTTCGAAACTGTCGTTCTTGAGTACCGGAGAGGAGGGTGGAATTCCCGGTGTAGCGGTGAAATGTGTAGAGATCGGGAGGAACACCAGTGGCGCAGGCGGCGTCCTGGCCGGTTGCTGACGCTCAGACACGAAAGCTGGGGGAGCAAACCGGATTAGATACCCCAGTAGT
>denovo10770 .5.6._41421
TACCAGCACCCCGAGTGGTCGGGATGATTATTGGGCCTGAAGCATCCGTAGCCTGTCTTGCAAGTCTTCCGTTAAATCCACCTGCTTAACAGTTGGGCTGCGGGAGATACTGCAGGACTAGGAGGCGGGAGAGGCGAGGGGTATTCCTTGGGTAGGGGTAAAATCCTCTGATCCATGGAGGACCACCAGTGGCGAAGGCGTCTCGCCAGAACGCGCTCGACGGTGAGGGATGAAAGCTGGGGGAGCAAACCGGATTAGATACCCTTGTAGT
>denovo10771 .2.3._111321
TACGTAGGTGGCAAGCGTTGTCCGGATTTATTGGGCGTAAAGAGCGCGTAGGCGGCTTGTCAAGTCCGGGGTTAAATCTCCCGGCTCAACTGGGAGGCGCCCCCGGATACTGGCAGGCTCGAGGGGAGCAGAGGAGAGTGGAATTCCCGGTGTAGTGGTGGAATGCGTAGATATCGGGAGGAACACCAGTGGCGAAGGCGGCTCTCTGGGCTCTACCTGACGCTGAGGCGCGAAAGCGTGGGGAGCGAACCGGATTAGATACCCCAGTAGT
>denovo10772 .6.2._174356
TACGGAGGTTGCAAGCGTTGTTCGGAATGACTGGGCGTAAAGGGAGCGCAGGCGGTTTGGTTAGTCTAAAGTGAAATCCCAGGGCTCAACTCTGGACGGGCTTTAGATACTGCTGAACTTGAGTACGTGAGAGGAGATTGGAATTCCCGGTGTAGCGGTGAAATGCGTAGATATCGGGAGGAACACCGGTGGCGAAAGCGGTCTTCTGGTCCGTTACTGACGCTCAGGGACGAAAGCGTGGGGAGCAAACAGGATTAGAAACCCTGGTAGT
>denovo10773 .1.1._2205
TACGTAGGGTGCAAGCGTTGTCCGGAATTACTGGGTGTAAAGGGTCCGCAGGCGGGTAAGCAAGTCGGTGGTGAAATCCTGCAGCTTAACTGCAGAACCGCCTCCGATACTGTTTATCTTGAGTGCGAGAGAGGATGATGGAATTCATGGTGTAGCGGTGAAATGCGTAGAGATCATGAAGAACACCGGTTGCGAAGGCGATCATCTGGCTCGTTACTGACGCTCAGGGACGAAAGCGTGGGGAGCAAACAGGATTAGATACCCGGGTAGT
>denovo10774 3.20.e_426058
TACGTAGGTGGCAAGCGTTGTCCGGATTTACTGGGCGTAAAGGGCGTGTAGGCGGCCTGTTAAGTCCGGTGTAAAATCTCCCGGCTCAACTGGGAGGGTGCGCTGGATACTGGCGAGGCTAGGAGGGGGCAGAGGAAGGTGGAACTTCCCGGTGTAGCGGTAGAAATGCGTAGATAGTCGGGAGGAACACCAGTGGCGAAGGCGGTCCTTCGTGGGCCTACCTGACGCTGAGGCGACGAAAGCGGTGGGGA
>denovo10775 .7.5._10
TACAGAGACCACAAGCGTTGTTCGGATTCATTGGGCGTAAAGGGTGCGCAGGCGGTCGGGTAAGTCTGATGTGAAATTCCGTAGCTTAACTACGGAAGGGCATCGGAAACTACCTGGCTTGAGGACTGGAGGGGAGACTGGAATTCTCGGTGTAGCGGTGAAATGCGTAGATATCGAGAGGAACGCCAGTGGCGAAGGCGAGTCTCTGGACAGTTCCTGACGCTCAGGCACGAAAGCCAGGGGAGCAAACGGGATTAGAAACCCTGGTAGT
>denovo10776 3.0.ln_411823
TACGTAGGGAGCGAGCGTTGTTCGGATTTACTGGGCGTAAGCGCGCGTAGGCGGCCTGGTAAGTCGGGTGTGAAGCCCTCGGCTTAACCGAGGATCCGCGCTCGAAACTGCCAGGCTTGAGTCTAGGAGAGGAGAGCGGAATTCCCAGTGTAGCGGTGAAATGCGTAGATATTGGGAGGAACACCGGTGGCGAAGGCGGCTCTCTGGCCGAACACTGACGCTGAGACGCGAAAGCGCGGGGAGCGAACGGGATTAGATACCCGCGTAGT
>denovo10777 3.20.al.plus.m_429197
GACGGAGGGTGCAAGCGTTGCTCGGACTCATTGGGCGTAAAGGGTGCGTAGGCGGCCTGGTCAGTCTGCTGTGAAAGCCCCGGCGTCAGCCGGGACGGGGACGGGCGGAGTACTGCCACGGCGTAGAGTGCCGGACGGGGGAGGGAGTGGAAGTTACCTTCGGTGGTAGCGGTGGAAATAGCGTA
>denovo10778 .1.13._7833
TACCAGCTCTCCGAGTGGTAGGGATGATTATTGGGCTTAAAGCGTCCGTAGCTGGCCTTTCAAGTCTCTTGTTAAATCCAGCGATTCAATCGTTGGACTGCGGGAGATACTGTTAGGCTAGGGGGCGGGAGAAGGAGGTGGAACTTCTGGTGTAGCGGTAAAATGCGTAGATATCAGAAGGAACACCGGTGGTGAAGACGGCCTCCTGGCCCGTTCCTGACGCTGAAGCGCGAAATCTGGGGGAGCGAACGGGATTAGATACCCTTGTAGT
>denovo10779 .4.3._15002
TACGTAGGCAGCAAGCGTTGTTCGGAGTTACTGGGCGTAAAGCGTGTGTAGGCGGCCGGGCAAGTCCGGTGTGAAATCTCCCGGCTCAACCGGGAGGGTGCGCCGGAAACTGCGGGGCTCGAGGGCGGGAGAGGAGAGCGGAATTCCCGGTGTAGCGGTGAAATGCGTTGAGATCGGGAGGAACGCCGGTGGTGAAGACGGCTCTCTGGACCGCATCTGACGCTGAGACACGAAAGCGTGGGGAGCAAACAGGATTAGATACCCGTGTAGT
>denovo1078 .3.10._304849
GACGAACCGTCCAAACGTTGTTCGGATTCACTGGGTTTAAAGGGCGTGTAGGCGGCCAGGCAAGTCAGGTGTGAAAGTCCTCGGCTCAACCGAGGTTCCGCGCCTGAAACTACTTGGCTTGAGTCTGGAAGAGGAGGGTGGAATTCCCGGTGTAGCGGTGAAATGCGTAGAGATCGGGAGGAACACCGGTGGCGAAGGCGGCCCTCTGGTCCAGTACTGACGCTGAGGCGCGAAAGCTAGGGGAGCAAACGGGATTAGAAACCCTAGTAGT
>denovo10780 .1.12._352564
TACCCGCTCCCCGAGTGGTGGGGACGATTATTGGGCTTAAAGCGCCCGTAGCCGTTCCTGTGTGTTTCGTGTTAAATCCGACGGCCTAACCGTCGGTGTGCATGAAATACTGCAGGGATAGGAGGCGGGAGAGGTCGCCGGTACTCCTAGGGTAGGGGCAAAATCCTCTGATCCTGGGAAGACCACCAGTGGCGAAGGCGGTCCGCCAGAACGCGCTCGACGGTGAGGGATGAAAGCTGGGGGAGCGAACCGGATTAGAACCTCCGTAGT
>denovo10781 .5.5._293071
GACAGAGGGGGCAAGCGTTGCTCGGAATTACTGGGCGTAAAGGGCGTGTAGGCGGAGCGGCAAGTCGGTCGTGAAATCCTCCGGCTCAACTGGAGAATGTCGGTCGATACTGCCGTCCTTGAGGGTAGCAGAGGAGACTGGAATTCCCGGTGTAGCGGTGAAATGTGTAGATATCGGGAGGAACACCAGTGGCGAAGGCGGCCTTCTGGGCGGCAACTGACGCTGAGGCGCGAAAGCGTGGGGAGCGAACCGGATTAGAAACCCTGGTAGT
>denovo10782 .5.5._221605
GACGTAGGGGGCGAGCGTTGTCCGGAATTACTGGGCGTAAAGCGCGTGCAGGCGGTCCGCTAAGTCTCGTGTGAAATCCTCCGGCCCAACCGGAGAACGCCGCGGGATACTGGCGGGCTTGAGGGCGGTAGAGGGTGATGGAATTCCCGGTGTAGCGGTGAAATGCGTAGATATCTGGAGGAACACCGGTGGCGAAGGCGGCATCCTGGACCGGCATTGACGCTGAGGCGCGAAAGCTAGGGGAGCAAACGGGATTAGAAACCCCGGTAGT
>denovo10783 .5.7._11220
TACGTAGGGGCGAGCGTTGTCCGGAATTACTGGGCGTAAAGCGCGCGTAGGCGGCTTGGTCAGTCGGTTGTGAAAGCCCTTGGCTTAACCAAGGAATGGCGCTCGAAACTACCTCGCTAGAGGGCGGGAGAGGGAAGTGGAACTCTCGATGTAGGGGTGAAATCTGTAGATATCGAGAGGAACACCGGTGGCGAAGGCGGCTTCCTGGCCCGTACCTGACGCTGAGGCGCGAAAGCGTGGGGAGCAAACAGGATTAGAAACCCCAGTAGT
>denovo10784 .1.3._62080
AACGTAGGAGGCAAGCGTTATCCGGATTTACTGGGCGTAAAGCGCGCGCAGGCGGTTCTGTAAGTTGGACGTGAAATCTCCTGGCTCAACTGGGAGGGGTCGTCCAATACTGCGGGACTTGAGGTCGGGAGAGGGAAGCGGAATTCCCGGTGTAGCGGTGAAATGCGTAGAGATCGGGAGGAACACCAGTGGCGAAGGCGGCGTCCTGGCCGACACCTGACGCTGAAGCGCGAAAGCGTGGGGAGCGAACGGGATTAGATACCCCAGTAGT
>denovo10785 .5.3._210361
GACAGAGGTGGCAAGCGTTGTTCGGATTTACTGGGCGTAAAGAGCGCGTAGGCGGTTGCATATGTCAGATGTGAAATCCCAGGGCTTAACCCTGGAATGGCATTGGAAACTGCGCGACTTGAGTGCCGGAGAGGAGGGTGGAATTCCTGGTGTAGCGGTGAAATGCGTAGATATCAGGAGGAACACCGGTGGCGAAGGCGGCCCTCTGGACGGATAACTGACGCTGAGACGCGAAAGCGTGGGGAGCAAACAGGATTAGAAACCCCTGTAGT
>denovo10786 .1.1._372322
TACGTAGGGGGCGAGCGTTGTCCGGAATCACTGGGCGTAAAGCGTCCGTAGGCGGCCTCCTAAGTTGGGTGTGAAATCCTGCGGCCCAACCGCAGAACTGCATCCAAAACTGGGAGGCTTGAGGACGGAAGAGGGCAGTGGAATTCCTGGTGTAGCGGTGAAATGCGTAGATATCAGGAGGAACACCCGTGGCGAAGGCGGCTGCCTGGTCCGTATCTGACGCTGAGGTGCGAAAGCCAGGGGAGCGAACGGGATTAGAAACCCGTGTAGT
>denovo10787 .5.5._83244
AACGTAGGTGGCAAGCGTTATCCGGATTTACTGGGCGTAAAGCGTGTGCAGGCGGCCTGTCAAGTGGTGTATGAAATCGCCCGGCTCAACCGGGCGCGGCTATGCCAGACTGAGAGGCTGGAGGCTGACAGAGGAGAGCGGAATTCCCGGTGTAGCGGTGAAATGCGTAGATATCGGGAGGAACGCCGGTGGTGAAGACGGCTCTCTGGACCGCACCTGACGCTGAGACACGAAAGCGTGGGGAGCAAACAGGATTAGAAACCCCGGTAGT
>denovo10788 3.20.e_406482
TACGTAGGGTCCGAGCGTTGTCCGGAATCACTGGGTGTAAAGGGCGCGCAAGCGGGTAAGCAAGTCGGTGCTGAAAGCTGTCCGCTCAACGGACAAATTGGTGCCGATACTGTTTATCTTGAGTGCGGAAGAGGGTGATGGAATTCCTGGTGTAGCGGTGAAATGCGTAGATATCAGGAAGAACACCGGTGGCGAAGGCGGCTTTCTGGCATACAACTGACGCTGAGGCGCGAAAGCGTGGGGAGCG
>denovo10789 .1.11._194759
TACGTAGGGGCGAGCGTTGTCCGGAATCATTGGGCGTAAAGGGCGCGTAGGTGGTTTTACAAGTCAGAGGTTAAATTCCCGGGCTCAACTCGGGACCGCCTCTGAAACTGCTAAACTAGAGAATGGCAGAGGAAAGTGGAATTTCCGGCGTAGCGGTGAAATGCGTAGATATCGGAAAGAACACCAGTGGCGAAGGCGACTTTCTGGGCCATTTCTGACACTGAGGCGCGAAAGCTAGGGGAGCAAACGGGATTAGATACCCGGGTAGT
>denovo1079 .5.5._125652
TACGTAGGGTCCGAGCGTTGTCCGGAATCACTGGGTGTAAAGGGCGCGCAAGCGGGTGAATAAGTCGGTGGTGAAAGCTGTTCGCTCAACGGACAAACCGCCGCCGATACTGTTCATCTTGAGTGCGGGAGAGGGTGATGGAATTCCTGGTGTAGCGGTGAAATGCGTAGAGATCCGGAGGAACCCCAGAGGCGAAGGCGGCCCCCTGGGTCAGCCCTGACGCTCAGACACGACAGCATGGGGAGCGAACGGGATTAGATACCCGAGTAGT
>denovo10790 .5.1._83254
GACGAAGGTGGCAAGCGTTGCTCGGAATCACTGGGCTTAAAGGGCGCGTAGGCGGCAACGTAAGGCTGTGATGAAAGTCGTCGGCTCAACCGGCGAAGTGCCGTGGCGACTGCGTTGCTCGAGGGGGGTGGGGGTCGTGGGAACTTCCAGTGGAGCGGTGAAATGCGTTGATATTGGAAGGAACGCCGGTGGCGAAAGCGCACGACTGGATCTCATCTGACGCTGAGGCGCGAAAGCCAGGGGAGCAAACGGGATTAGAAACCCTTGTAGT
>denovo10791 1.0.ln_445443
TACGGAGGGAGCAATAGTTATTCGGATTCACTGGGCTTAAGGAGCACGTAGGTGGCTAAGTAGGTCATATGTTAAAACTTTTAGCTCAACAAAGGAATGCATATGAAACCGCTTAGCTTGAGTTCAGGGGAGGTAGGTGGAATTCCCGGTGGAGCGGTGAAATGCGTAGATATCGGGAAGAACACCAGTGGCGAAGGCGGCTTTCTAGACCACTCCTGACGCTGAGGCGCGAAAACGTGGGGAGCGAACGGGATTAGATACCCCCTGTAGT
>denovo10792 1.20.al_453076
TACGGAGGTGGCGAGCGTTGTCCGGAATCACTGGGCGTAAGGGTGTGTAGGCGGTCTGATGGGTTGGATGTGAAGCCTCCGACTCAATCGGAGAACTGCATCCAAACTATCGGACTCGGGGCCGTGAGGGAGAGTGGAACTCGCGGTGTAGCGGTAGAATGCGTGGATATCGGGAGGAACACCAGTGGCGAAAGGCGGCTCTCTGGCTCACTCCTGACGCTGAGTGCGTGAAAGCGT
>denovo10793 .5.5._385051
AACGTAGGGGCCAAGCGTTACCCGGATTTACTGGGCGTAAAGCGCGCGTAGGTGGGGCCTTAAGTCGGGCGTGAAAGCCCCAGGCTCAACCTGGGGAGGCCGTCCGAAACTGAGGCCCTTGAGGGCGAGAGAGGGTGGTGGAATTCCCGGTGTAGCGGTGAAATGTGTAGAGATCGGGAGGAACACCGGTGGCGAAGGCGGGTCTCTGGGCTACTCCTGACGCTGAGGCGCGAAAGCGTGGGGAGCAAACGGGATTAGATACCCGTGTAGT
>denovo10794 .6.10._392687
TACGGAGGGGGCGAGCGTTGCTCGGACTTACTGGGCGTAAAGGGTCCGTAGGTGGCTTTGTAAGTTAGATGTGAAATCTCAGGGCTCAACCCTGAAATTGCATCTAAGACTGCGGAGCTAGAGTTCGGAAGAGGTTGGCGGAATTCCCGGTGTAGCGGTGAAATGCGTAGATATCGGAGGAACGACACGTGGCGAAGGCGGCACTGGTCCGCACTGACGCCCAGAGCGCGAAAGCGTGGGGAGCAAACAGGATTAGATACCCCAGTAGT
>denovo10795 .1.11._388464
TACCAGCTCTCCGAGTGGTGGGGACGTTTATTGGGCCTAAAGCATCCGTAGCCGGCTGGGTAAGTCCCCTGTTAAATCCAGCGATTTAATCGTTGGACTGCGGGGGGATACTGCCCGGCTAGGGGGCGGGAGAGGCCGGCGGTAGTCCCGGGGTAGGGGTGAAATCCTATAATCCCGGGAGGACCACCAGTGGCGAAGGCGGCCGGCCAGAACGCGCCCGACGGTGAGGGACGAAAGCTGGGGGAGCGAACCGGATTAGAAACCCGGGTAGT
>denovo10796 .4.4._96831
TACGGAAGGTGCAAGCATTAATCGGAATTATTGGGCGTAAAGGGCGCGTAGGCGGATTTGCAAGTCTGATGTGAAATTCCAAAGCTCAACTTTGGAGCTGCATTAGAAACTGCAAACCTTGAGGAGTGGCGGAGAAAATGGAATTCCACGTGTAGCGGTGAAATGCGTAGATATGTGGAAGAACACCGGTGGCGAAAGCGGCTCGCTGGACGGCTCCTGACGCTGAGGGACGAAAGCTGGGGGAGCAAACAGGATTAGAAACCCTGGTAGT
>denovo10797 .8.1._14460
TACAGAGGGTGCAAGCGTTAATCGGATTTACTGGGCGTAAAGGGCGCGTAGGCGGTGATGTGAGTGTGATGTGAAAGCCCCGGGCTTAACCTGGGAAGTGCATCGCAAACGACATGACTGGAGTATATGAGAGGGTGGCGGAATTTCCGGTGTAGCGGTGAAATGCGTAGAGATCGGAAGGAACGTCAATGGCGAAGGCAGCCACCTGGCATAATACTGACGCTGAGGCGCGAAAGCGTGGGGAGCGAACAGGATTAGAAACCCGTGTAGT
>denovo10798 .3.9._169804
TACGTAGGGGGCAAGCGTTGCTCGGATTTACTGGGCGTAAAGAGCGCGTAGGCGGCCAGGCAAGTCAGGTGTGAAAGCCCTCAGCTCAACTGAGGTCCTGCGCCTGAAACTGTTTGGCTTGAGTCTGGGAGGGGAGGGTGGGATTCCCGGTGTAGCGGTGAAATGCGTAGAGATCGGGAGGAACACCAGTGGCGAAGGCAGCCTCCTGGCCGAGTGCTGACGCTGAAGCGCGAAAGCGTGGGGAGCAAACCGGATTAGATACCCGTGTAGT
>denovo10799 .4.1._236008
TACGTAGGGGGCAAGCGTTGTTCGGAATTATTGGGCGTAAAGGGCGCGTAGGCGGCGCGACAAGTCGGGTGTGAAAGCTCAGGGCTCAACCCTGAAAGGACATTCGAGACTGTCGAGCTAGAGTGCGGAAGAGGCTGCTGGAATTCCCGGTGTAGCGGTGAAATGCGTAGATATCGGGAGGAACACCAGAGGCGAAGGCGGATCTCTGGGCCTGTCCTGACGCTGAGGCGCGAAAGCTAGGGGAGCGAACAGGATTAGAAACCCGTGTAGT
>denovo108 .8.1._214926
GACGAACCGTGCGAACGTTATTCGGAATCATTGGGCTTAAAGGGCGCGTAGGCGGCGACATAAGTTGGAAGTGAAATCCCATCGGCTCAACCGTGGAATCGCTCCCAGTACTGTGTCGCTCGAGGGGGATAGGGGTCCGCGGAACTACCGGTGGAGCGGTGAAATGTGTTGATATCGGTGGGAACGCCAGTGGCGAAAGCGGCGGACTTGACCCTTCCTGACGCTGAGGCGCGAAAGCTAGGGGAGCAAACGGGATTAGAAACCCCTGTAGT
>denovo1080 .3.4._207802
GACGTAGGGGGCGAGCGTTGTCCGGAATCACTGGGCGTAAAGCGTCCGTAGGCGGCCTGGTAAGTTGGGTGTGAAAGGTTGAAGCTCAACTTCAAGATTGCACCCAATACTGCCAGGCTTGAGTGTCGGAGAGGAGAATGGAACTACCAGTGTAGCGGTGAAATGCGTTGATATTGGTAGGAACACCAGTGGCGAAGGCGGTTCTCTGGACGACAACTGACGCCCAGAGCGCGAAAGCGTGGGGAGCAAACAGGATTAGAACCTCCGTAGT
>denovo10800 .1.11._36206
GACAGAGGATGCGAGCGTTATCCGGAATCACTGGGCGTAAAGGGCGCCTAGGCGGCCTTGCATGTCTGGGGTGAAATCCCTCGGCTCAACTGGGGAAGGGCCTCGGATACTGGACAGCTCGAGGGGGATAGGGGCGGACGGAACTTCCGGTGGAGCGGTGAAATGCGTTGATATCGGAAGGAACGCCGGTGGCGAAAGCGGTCCGCTGGGTCCCCACTGACGCTGAGGCGCGAAAGCCAGGGGAGCAAACGGGATTAGAAACCCCCAGTAGT
>denovo10801 1.20.al_437764
TACCAGCTCTCCGAGTGGTAGGGATGATTATTGGGCTTAAAGCGTCCGTAGCTGGCCTTTCAAGTCTCTTGTTAAATCCAGCGATTCAATCGTTGGACTGCGGGAGATACTGTTAGGCTAGGGGCGGGAGGAAGCGACGGTATTCCGGGTAGGGTAAAGTACGTAATATACCGGAAGACCGACACGTGGCGTAGGCGGTCGGCTAGCACGCGCTCGACAGTGAGGGACGAAAGGCTAGGGGT
>denovo10802 .6.10._224030
TACCCGGAGCTCAAGTGATGGCCACTGTTATTGGGTCTAAAGCGTCCGTAGCCGGCTTAGTAAGTCTCTGGTGAAATCTGGCAGCAAACTGTCAGGCGTGCTGGGGATACTGCTAGGCTCGAGACCGAGAGAGGCAAGAGGTACTCATGGGGTAGGGGTGAAATCCTTTGGGCACATTTTGGACAACAAATCCAAGGGTCACATTCCTATAATCCCATGGGGACGACCTGTGGCGAAGGCGTCTTGCTGGAGCGGGTCTGACGGTGAGGGACGAAAGCTAGAGGAGCGATCGGGATTAGATACCCTTGTAGT
>denovo10803 .1.11._213409
TACCAGCTCCCCGAGTGGTGGGGATGATTACTGGGCCTAAAGCGTCCGTAGCCGGCTTGGCAAGTCTTCCGTTAAATTCGATGATTTAATCGTCGAACTGCGGGAGATACTACCAAGCTAGGGGGCGGGAGAGGCCGGCGGTAGTCCCGGGGTAGGGGTGAAATCCTATAATCCCGGGAGGACCACCAGTGGCGAAGGCTGTTGGCTAGAACACGCCCGACAGTGAGGGATGAAAGCTGGGGGAGCGAACCGGATTAGAAACCCCAGTAGT
>denovo10804 .4.5._197405
GACGGAGGGGGCTAGCGTTGTTCGGAATGACTGGGCGTAAAGCGCGCGTAGGCGGTTCGGTAAGTTGGATGTGAAAGCCCGGGGCTCAACCCCGGATGTGCGTTCAAAACTGCCAGACTTGAGACCGGAAGGGGAGAGCGGAATTCCCAGTGTAGAGGTGAAATTCGTAGATATTGGGAAGAACACCGGTGGCGAAGGCGGCTCTCTGGTCCGGTTCTGACGCTGAGGCGCGAAAGCGTGGGGAGCAAACAGGATTAGATACCCGGGTAGT
>denovo10805 .1.4._135482
TACCAGCTCTTCGAGTGGTAGGGATGTTTATTGGGCCTGAAGCATCCGTAGCCGGCTGGACAAGTCCTCCGTTAAATCCAGCGATTCAATCGTTGGATTGCGAGGGATACTGTTGAGCTAGGAGGCGGGAGAGGCCGACGGTATTCCCGGAGTAGGGGTGAAATCTTATAATTCCGGGAGGACCACCAGTGGCGAAGGCTGTCGGCTAGAACGCGCTCGACGGTGAGGGACGAAAGCTGGGGGAGCGAACCGGATTAGATACCCCGGTAGT
>denovo10806 .2.4._55044
AACGTAGGATCCGAGCGTTATCCGAATTTACTGGGCGTAAAGCGCGTGCAGGCGGTTCGGTAAGTTGGGTGTGAAATCTCCCGGCTCAACTGGGAGAGGTCGCTCAATACTGTCGGACTAGAGGATGGTAGAGGGAGGTGGAATTCCCGGTGTAGCGGTGAAATGCGTAGATATCGGGAGGAACACCAGCGGCGAAGGCGGCTTCCTGGACCGCAACTGACGCTGAGGCGCGAAAGCTAGGGGAGCAAACAGGATTAGAAACCCCGAGTAGT
>denovo10807 1.20.al.plus.m_426425
TACGTAGGGCCCGAGCGTTATCCGGAATTACTGGGCGTAAGGGTGTGTAGGCGGATCCGCAAGTCCACTGTGAAATTCCTCGGCTCAACCGAGGAACGGCGGTGGATACTACGGATCTTGAGGGCAGGAGAGGAGGGTGGAACTCCCGGTGTAGCGGTAAATGCGTGGATATCGGGAGGAACGCCGATGGCGAAGGCAGCCCTCTGGAATGCCCCTGACGCTGAAACACGAAAGCTGGGGGAGCGAACCGGATTAGATACCCCCGGTAGT
>denovo10808 .5.4._216378
TACGTAGGGTCCGAGCGTTGTCCGGAATCACTGGGTGTAAAGGGCGCGCAAGCGGGTAAGCAAATCGGTGCTGAAAGCTGTCCGCTCAACGGACAAATTGGTGCCGATACTGTTTATCTTGAGTGCGGAAGAGGGTGATGGAATTCCTGGTGTAGCGGTGAAATGCGTAGATATCAGGAAGAACACCGGTGGCGAAGGCGGTCACCTGGTCCGCAACTGACGCCCAGAGCGCGAAAGCGTGGGGAGCAAACAGGATTAGAACGTACGCTGCGNNGCAGCAGCAGGA
>denovo10809 1.20.al.plus.m_443453
GACAGAGGTGGCGAGCGTTGTTCGGAATTACTGGGCTTAAAGGGCGCGTAGGCGGTGGCGTAAGTCTGGGGTGGAATTCCACGGCTTAACCGTGGGACTGCCTTGGAGACTGCGTTGCTTGAGTCAGTGAGGGGAGGGCGGAATTCCCGGTGTAGCGGTGAAATGCGTAGATATCGGGAGGAACACCAGAGGCGAAGGCGGCTCTCTATGCTACTCCTGACGCTGAGGCACGAAAGCTAGGGGAGCAAACGGGATTAGATACCCCTGTAGT
>denovo1081 .3.8._261238
GACAGAGTCTCGAGCGTTATCCGGAATCACTGGGCGTGAAGGGCGTCTAGGCGGCTTCGTGTGTCACCTGTGAAAGTCTTCGGCTTAACCGGGGACGTCGGGTGAAACTACGAGGCTAAAGCCTCGGAGGGGAGGTGGAACTTCCAGAGTAGCGGTGAAATGCGCAGATATCAGGAAGAACACCGGTGGCGAAGGCGGTCACCTGGTCCGCAACTGACGCCCAGAGCGCGAAAGCGTGGGGAGCAAACAGGATTAGATACCCCAGTAGT
>denovo10810 .2.1._44280
AACGTAGGAGTCAAGCGTTATCCGAATTTACTGGGCGTAAAGCGCGTGCAGGCGGTTGGACAAGTTGGATGTGAAAGCTCCTGGCTCAACTGGGAGAGGACGTTCAAGACTGTTCGACTAGAGGGCGACAGAGGGAGGTGGAATTCCCGGTGTAGTGGTGAAATGCGTAGATATCGGGAGGAACGCCGGTGGTGAAGACGGCTCTCTGGACCGCACCTGACGCTGAGACACGAAAGCGTGGGGAGCAAACAGGATTAGATACCCTAGTAGT
>denovo10811 .8.1._192679
TACGGAGGATGCAAGCGTTATCCGGAATGATTGGGCGTAAAGGGTCCGCAGGTGGAATTTCAAGTCTGCTGTCAAAGCGTGAAGCTTAACTTCATAAAGGCAGTGGAAACTGAGAATCTAGAGTACGTTCGGGGCAGAGGGAATTCCCAGTGTAGCGGTGAAATGCGTAGAGATCGGGAAGAACATCGGTGGCGAAGGCGCTCTACTGGACGACAACTGACACTCAGGGACGAAAGCTAGGGGAGCGAATGGGATTAGAAACCCGTGTAGT
>denovo10812 .2.2._343008
GACGGAGGGTGCAAGCGTTGTTCGGAATTACTGGGCGTAAAGGGTGCGTAGGCGGTCTCTTAAGTCTGACGTGAAATGCCGAAGCTCAACTTCGGAACGGCGTCAGAAACTGTCCGGCTTGAGGATTGGAGGGAGGACTGGAATTCTCGGAGTAGCAGTGAAATGCGTGGATATCGAGAGGAACACCGGTGGCGAAGGCGGGTCCTTGGACAATTCCTGACGCTGAGGCACGAAAGCTAGGGGAGCAAACAGGATTAGAAACCCGTGTAGT
>denovo10813 1.20.al.plus.m_406922
CACCAGCGCCTCAAGTGGTACCCACGAATATTGGGCCTAAGCGTCCGTAGCCGGTTTAGTCCGTCTTCTGTGAAATGTTGGGGCTTAACCCTAACGCGTGCAGAAGATACCACTAGACTAGGGGAGCGGGGGAGGGATAGGGGTACGACCCAGGGTAGGGGTAAAAGTACCGTTGATCCTGGGTGGGACCACCAGTGGCGAATCGTGCGACATCACAGATTTATTGAGATGGAGCACGAGCTATGGCGCCTAATCCAAAACGACGT
>denovo10814 .1.3._33555
TACGTAGGAGGCAAGCGTTGTCCGGAATTACTGGGCGTAAAGGGTGCGTAGGCGGGTCGGTAAGTCGGGCGTGAAATCCCGCGGCTCAACCGCGGAACTGCGCCCGATACTGGCGGCCTGGAGTACTGGAGAGGAGAGCGGAACTCACGGTGTAGCGGTAAAATGCGTAGATATCGTGAGGAACACCGGTGGCGAAGGCGGCTCTCTAGCCAGATACTGACGCTGATGCACGAAAGCCAGGGGAGCGAACGGGATTAGATACCCGGGTAGT
>denovo10815 1.20.e_459510
TACGGAGGTGCAAGCGTTGTTCGGAATTATTGGGCGTAAGCGCGTGTAGGCGGCCCGATAAGTCTGGTGTGAAGCCCTTGGCTCAACCAAGGAAGTGCACCTGAACTGTCGGGCTAGAGTACTGGAGAGGAGAGTAGAATTCCCAGTGTAGAGGTGAAATTCGTAGATATTGGGAGGAACACCGGTGGCGAAGGCGGCTCTCTGGTCGGTCCCTGACGCTGAGGAGCGAAAGCTA
>denovo10816 .5.5._69621
TACGGAGGTGGCAAGCGTTGCTCGGAATTACTGGGCGTAAAGGGCGCGTAGGCGGGACGATTAGTCGGGCGTGAAAGCCCCCGGCTCAACCGGGGAATGGCGTTCGAAACTGTCGTTCTTGAGCACCGGAGAGGGACGTGGAATTCCCGGTGGAGCGGTGAAATGCGTAGAGATCGGGAGGAACACCAGTGGCGCAGGCGGCGTCCTGGCCGGTTGCTGACGCTCAGACACGAAAGCTTGGGGAGCGAACGGGATTAGAAACCCTAGTAGT
>denovo10817 .3.8._173129
TACAGAGGTTCCAAGCGTTGTTCGGATTCACTGGGTGTAAAGGGTCCGCAGGCGGATGGGTAAGTCGGTGGTGAAAGTTCGCAGCTTAACTGTGAAATTGCCCTCGATACTGCCCGTCTTGAGTGTGGGAGAGGATGATGGAATTCATGGTGTAGCAGTGAAATGCGTAGATATCATGAAGAACACCGGTTGCGGAGGCGGTCATCTGGCCCACAACTGACGCTCAGGGACGAAAGCGTGGGGAGCAAACAGGATTAGATACCCTAGTAGT
>denovo10818 1.20.e_454658
TACCCGCTCCCCGACGTGGTGGGGCGTTTACTTGTAGCTTAAAGCGCCCGTACGCCGGTCATGCGTGTCTCCAGTTAAATACCAGCAGCCTAACTGCTGGGCCGCTGGAGATACTGTATGACTTGGAGGCGGGAGAGGCTGCCGGTAGTCCCAGGGTAGGAGTGAAATCCTCTGATCCCGGGAGGACCTGCAGTGGCGAAGGCTGTCGGCTAGAACGCGCCCGACGGTGAGGGATGAAAGCTGGGGGAGCGAACCGGATTAGATACCCCCTGTAGT
>denovo10819 .3.4._287219
TACGGGGGAACGAGCGTTGTTCGGAATCACTGGGCGTAAAGGGTCCGTAGGCGGGGCGGCAGGTCTGTGGTGAAATCTCCCGGCTTAACCGGGATCCCGCTACAGAAACCGTCGCTCTTGAAGGTGGGAGAGGAAAGTGGAATTCCTGGTGTAGCGGTGAAATGCGTAGAGATCAGGAGGAACACCGGTGGCGAAGGCGGCTTTCTGGCCCACAACTGACGCTCAGGGACGAAAGCGTGGGGAGCAAACAGGATTAGAAACCCTAGTAGT
>denovo1082 .1.12._46495
AACGTAGGTGGCAAGCGTTATCCGGAATCACTGGGCGTAAAGGGCGTCTAGGCGGACGGGTAAGTCGTGCGTGAAAGCTTCCGGCTCAACCGGGAGAGGTCGTCCAATACTGGTGCACTTGAGGGTGGACGGGGAAAGCGGAATTCCCGGTGTAGTGGTGAAATGCGTAGATATCGGGAGGAACACCAGTGGCGAAGGCGGCTTTCTAGACCACTCCTGACGCTGAGGCGCGAAAGCGTGGGGAGCGAACGGGATTAGAAACCCTTGTAT
>denovo10820 .2.4._214105
GACGTAGGGGGCGAGCGTTATCCGAATTTACTGGGCGTAAAGCGCGTGCAGGCGGTTCGGTAAGTTGGGTGTGAAATCTCCCGGCTCAACTGGGAGAGGTCGCTCAATACTGTCGGACTAGAGGATGGTAGAGGGAGGTGGAATTCCCGGTGTAGCGGTGAAATGCGTAGATATCGGGAGGAACACCAGTGGCGAAGGCGGCCTCCTGGACCATACCTGACGCTCAGACGCGAAAGCTAGGGGAGCGAACGGGATTAGAACCTCCGAGTCTCGNGANGCACGAGCACAGGAGGAG
>denovo10821 .3.3._94172
TACGTAGGATGCGAGCGTTGTCCGGAATCACTGGGTGTAAAGGGAGCGCAGGCGGGTTGGTAAGTCAGTGGTGAAATTCTCAGGCTTAACCTGGGGACTGCCACTGATACTGCTGATCTTGAGTGCGGAAGAGGAAAGCGGAATTCCCGGTGTAGCGGTGAAATGCGTAGATATCGGGAAGAACACCAGTAGCGAAGGCGGCTTTCTGGTCCGTCACTGACGCTGAGGCGCGAAAGCGTGGGTAGCAAACAGGATTAGAAACCCCAGTAGT
>denovo10822 .2.1._182735
GACAGAGGTGGCAAGCGTTGTTCGGAATTACTGGGCGTAAAGGGTGTGTAGGCGGTTAGATAAGTCAGAGGTGAAAGCCCATAGCTTAACTATGGAAGTGCCTTTGAGACTGTCTAACTGGAGTGCAGGAGAGGAGGGTGGAATTCCCGGTGTAGAGGTGAAATGCGTAGATATCAGGAAGAACACCGGTGGCGAAGGCGGTCACCTGGTCCGCAACTGACGCCCAGAGCGCGAAAGCGTGGGGAGCAAACAGGATTAGAAACCCGNGTAGT
>denovo10823 3.0.ln_437372
TACGTAGGTGGCGAGCGTTGTCCGGATTTAACTGGGCGTAAAGCGCGCGTAGGCGGCCTGGTAAGTCGGGTGTGAAAGCCCTCGGCTTAACCGAGGATCCGCGCTCGAAACTGCCAGGCTTGAGTCTAGGAGAGGAGAGCGGAATTCCCAGTGTAGCGGTGAAATGCGTAGATATTGGGAGGAACACCAGCGGCGAAGGCGGCCGACTAGTTTGGAACTGACGCTGAGGGACGAAAGCGTGGGGAGCAAACCGGATTAGATACCCGGGTAGT
>denovo10824 .3.3._76571
TACGTAGGGTGCGAGCGTTGTCCGGATTCACTGGGTGTAAAGGGCGCGCAAGCGGGTAAGCAAGTCGGTGCTGAAAGCTGTCCGCTCAACGGACAAATTGGTGCCGATACTGTTTATCTTGAGTGCGGAAGAGGGTGATGGAATTCCTGGTGTAGCGGTGAAATGCGTAGATATCAGGAAGAACACCGGTGGCGAAGGCGGTCACCTGGTCCGCAACTGACGCCCAGAGCGCGAAAGCGTGGGGAGCAAACAGGATTAGAACTTCGAGTCTCNGANNCACGAGCACAGGAGGTAG
>denovo10825 3.20.al.plus.m_408123
TACGTAGGGTGCGAGCGTTGTCCGGATTCACTGGGTGTAAAGGGTCCGCAGGCGGGTCGGTCAGTCGTTGGTGAAATTCCAGGGCTTAACTCTGGAACTGCCGACGATACTGCCGATCTTGAGTACGGAAGAGGAAGATGGAATTCCTGGTGTAGCGGTGAAATGCGTAGATATCGAGAGGAACACCAGTGGCGAAGGCGGTCTCCTGGCATACAACTGACGCTGAGACGCGAAAGCGT
>denovo10826 1.20.al.plus.m_425734
ACGTAGGAGGCGAGCGTTATCCGGATTTACTGGGCGTAAAGCGCGCGTAGGCGGTCGGTCAAGTCAGATGTTAAAGCCCCTGGCTCAACTAGGGGAGGTCATTTGATACTGTCCGGCTTGAGGGTGAGAGAGGAGAGTGGAATTCCCGGTGTAGCGGTGGAATGCGTAGAGATCGGGAGGAACACCAGTGGCGAAGGCGGCTCTCTATGCTACTCCTGACGCTGAGGCACGAAAGCTAGGGGAGCAAAAC
>denovo10827 1.0.ln_454755
TACGGAGGTGGCAAGCGTTGTTCGGAATTACTGGGCGTAAGAGCGCGTAGGCGGTAAGCAAGTCAGATGTGAAATCCCCTGGCTCAACCAGGGAATTGCGTTTGATACTGCTTTACTTGAGTACAAAGAGGAGAATGGAATTCCCGGTGTAGCGGTGAAATGCGTAGATATCGGGAGGAACACCAGTGGCGAAGGCGGCTTTCTGGCCTGATTCTGACACTGAGGAGCG
>denovo10828 .5.7._89392
GACAGAGGGGGCAAGCGTTGCTCGGAATCACTGGGCGTAAAGGGCGCGTAGGCGGGATGGCAAGTCGGTCGTGAAATCCCTCGGCTCAACCGAGGAACGTCGGCCGATACTGCCGTTCTTGAGGGATGCAGAGGAGCCTGGAATTCCCGGTGTAGCGGTGAAATGCGTAGATATCGGGAGGAATACCAGTGGCGAAGGCGGCTTTCTGGGCCCATCCTGACGCTGAGGAGCGAAAGCGTGGGGAGCAAACGAGGATAGAAACCCGTGTACGT
>denovo10829 .7.6._146587
GACGTAGGGGGCGAGCGTTGTCCGGATTTACTGGGCGTAAAGCGCGTGCAGGCGGTCTGCTCAGTCCCGTGTTAAAACCTCCGGCTCAACCGGAGAACGCCGCGGGATACTGGCGGGCTCGGAGGGGGTAGAGGAAGGTGGAATTCCCGGTGTAGCGGTGGAATGCGTAGATATCGGGAGGAACACCCGTGGCGAAGGCGGCCTTCTGGGCCTACCCTGACGCTGAGGCGCGAAAGCGTGGGGAGCAAACCGGATTAGATACCCGGGTAGT
>denovo1083 1.0.ln_450748
GACGTAGGAGGCAAGCGTTGTCCGGAATTATTGGGCGTAAAGCGCCCGTAGGCGGGGTGAAAGTCGGGTGTGAAATCCCCCGACCCAATCGGGGACCCGCGCCCGATACTCCACTCCTGGAGGGAAGCAGAGGAAGGCGGAATTCCCGGTGTAGCGGTGAAATGCGTAGATATCAGGAGGAAGGCCGGTGGCGAAGGCGGCCCTCTGGGTAATGACTGACGCTGAGGCGCGAAAAGCGTGGGGAGC
>denovo10830 1.0.ln_407905
GACAGAGGTGGCAAGCGTTGTTCGGATTTACTGGGCTTAAAGGGCGTGTAGGCGTTCTGATAAGTTAGATGTGGAATCCCCGAGCTTAACTCGGGAATTGCATCTAAAACTGTCAGGATTGAGTCATACATGGGAGGGCGGAATTCCTGGTGTAGCGGTGAAATGCGTAGATATCGGGAGGAACACCAGTGGCGAAGGCGGTTTTCTGGCCCATTTCTGACGCTGAGCTGCGAAAGCTAGGGGAGCAAAACAGGGATTAGATACCCCCTGTAGT
>denovo10831 .5.3._67974
TACAGAGGGTGCGAGCGTTGTCCGGAATCACTGGGCGTAAAGGGCGCGTAGGCGGCCTGGTAAGTAGGGGTGAAATCCTGCAGGCTCAACCGCAGGACGGCCTCCTCGACTGCCGGGCTCGAGCACGGTAGAGGCAGATGGAATTCTCGGTGTAGCGGTGGAATGCGTAGAGATCAGGAGGAATACCGGTGGCGAAAGCGACTCTCTGGACGGCAACTGACGCTGAGGCACGAAAGCGTGGGGAGCAAACAGGATTAGAAACCCGTGTAGT
>denovo10832 .4.1._207813
GACGGATGAGGCAAGCGTTATTCGGATTTATTGGGCGTAAAGCGTGTTCAGGCGGAATAACAAGTCAAACATGAAATCCTAAAGCTTAACTTTAGAGCTGTGTTTGATACTGTTATTCTTGAGTATGAGAGAGGGAGACGAAATTCCCGGTGTAGCGGTGAAATGCGTAGATATCGGGAGGAACACCAGTGGCGTAGGCGGTCTTCCAGCTCAATACTGACGCTTATACACGAAAGCGTGGGGAGCAAACAGGATTAGATACCCCGGTAGT
>denovo10833 .3.5._217924
TACGTAGGCAGCAAGCGTTGTTCGGAATTACTGGGCGTAAAGCGTGTGTAGGCGGCCGGGCAAGTCCGGTGTGAAATCTCCCGGCTCAACCGGGAGGGTGCGCCGGAAACTGCCGGGCTGGAGGGCGGGAGAGGAGAGCGGAATTCCCGGTGTAGCGGTGAAATGCGTAGATATCGGGAGGAACGCCGGTGGTGAAGGCGGCTCGCTGGGCCGATGCTGACGCTGAGGCGCGAAAGCGTGGGGAGCAAACAGGATTAGATACCCTGGTAGT
>denovo10834 .8.1._373893
TACGAAGGGGGGCTAGCGTTGTCCGTCGTTGATTGGGCGTAAAGGGTGCGTAGGCAGCGCGCAAGTAATGTTTTCATACGTGCTAAAGATCGGAGCTCAACTTCGAAAGGCACATCCTTACTTTGCATTCTTATGCTAGAGGTCGGAGTAGGAAAACGGTACTTTTGGTGTGAGAGGTGAAATTCGTTGATACCAAAGGGACCACCAATTGGCGAAGGCGGTTTTCCGGTACGATCTGACGCTGAGGCACTAAAGTGTGGGGAGCAAACGGGATTAGAAACCCGTAGT
>denovo10835 .3.6._384763
TACGGAGGGTGCGAGCGTTGTCCGGAATCACTGGGCGTAAAGGGCGCGTAGGCGGCTGGCTAAGTCACTTGTGAAATCCTGGGGCTCAACTCCAGGGCTGCAGGTGAGACTGGCTGGCTAGAGCTCGGTAGAGGCGAGTGGAATTCCCGGTGTAGCGGTGGAATGCGTAGATATCGGGAGGAACACCGGTGGCGAAGGCGGCTCTCTGGACAACCCCTGACGCTCAAGTACGAAAGCGTGGGGAGCAAACAGGATTAGAAACCCGGGTAGT
>denovo10836 .5.5._353364
TACGGAGGGGGCGAGCGTTGCTCGGACTTACTGGGCGTAAAGGGTCCGTAGGTGGCTTTGTAAGTTAGATGTGAAATCTCAGGGCTCAACCCTGAAATTGCATCTAAGACTGCGGAGCTAGAGTTCGGAAGGGGTTGGCGGAATTCCCGGTGTAGCGGTGAAATGCGTAGATATCGGGAGGAACCCCAGAGGCGAAGGCGGCCCCCTGGGTCAGCCCTGACGCTCAGACACGACAGCATGGGGAGCGAACGGGATTAGATACCCCTGTAGT
>denovo10837 1.20.al.plus.m_429396
TACGTAGGGCCGAAGCGTTGTCCGGAATCATTGGGCGTAAAGAGCGTGTAGGCGGTCTGACAAGTCAGATGTTAAATCTACGAGCTCAACTCGTAGCCGCATCTGATACTGCCAGGCTAGAGAATGGTAGAGGAAAGCGGAACTTCCGGTGTAGCGGTGAAGTGCGTAGATATCGGAAGGAACACCAGTGGCGAAGGCGGCTTTCTGGGCCATTTCTGACGCTGAGACGCGAAGGCTAGGGGGAGCG
>denovo10838 .3.1._63045
TACAGAGACCTCAAACGTTATCCGGAATCATTGGGCGTAAAGCGTACCGAAAGGTGGTTTGACAAGTCAGGAGTAAAATACTAGAGCTCAACTCTAGCATCGCTTTTGAAACTGTCAAACTAGAGGGGCAAAGAGGAAGCTGGAACAAACGGTGTAGCAGTGAAATGCGTTGATATCGTTTGGAACACCGATAGCGAAGGCAGGCTTCTGGGTGCCACCTGACACTGCTAGGACGAAAGCGTGGGGAGCGAATGGGATTAGATACCCGTGTAGT
>denovo10839 .3.2._50341
GACAGAGGTGTCAAGCGTTGCTCGGAATTACTGGGCGTAAAGCGCGTTTCGGTGGTCTTTTAAGTCATGTGTGAAATCTCTTGGCCTAACCAAGAAATGGCATGTGATACTGAGAGACTTGAGGATGGGAGAGGAGAGCGGAATTCCTGGTGTAGCGGTGAAATGCGTAGAGATCAGGAGGAACACCTGTGGCGAAGGCGGCTCTCTGGCCTAATCCTGACGCTGAGGCGCGAAAGCCAGGGGAGCAAACGGGATTAGATACCCTTGTAGT
>denovo1084 .1.7._200677
AACGTAGGAACCGAGCGTTATCCGGATTCACTGGGCGTAAAGCGCGCGCAGGCGGTTTTGTAAGTCGGACGTGAAAGCCCCCGGCTTAACCGGGGGAGGTCGTCCAATACTGGTGCACTTGAGGGTGGACGGGGAAAGCGGAATTCCCGGTGTAGTGGTGAAATGCGTAGATATCGGGAGGAACACCAGTGGCGAAGGCGGCTTTCTAGACCACTCCTGACGCTGAGGCGCGAAAGCGTGGGGAGCGAACGGGATTAGAAACCCTAGTAGT
>denovo10840 .5.5._105954
TACGAATCGTCCTAACGTTGTTCGGATTCACTGGGTTTAAAGGGCGCGTAGGCGGCGCGTTAAGTCGGCGGTGAAATACTTCGGCTCAACCGGAGAATGGCCGCTGATACTGGCGCCCTTGAGGCAGGACGAGGTGCGTGGAACTTCCGGTGGAGCGGTGAAATGCGTTGATATCGGGAGGAACACCAGAGGCGAAGGCGGGCAGCTGGGCCGACACTGACGCTGAGGCGCGAAAGCTAGGGGAGCAAACGGGATTAGATACCCGTGTAGT
>denovo10841 .2.1._392139
CACGTAGGAGACGAGCGTTATCCGGATTTACTGGGTGTAAAGCGCGTGTAGGCGGCGAGGTAAGTTGGATGTGAAAGCTCCTGGCTTAACTGGGAGAGGTCGTTCAAGACTGCCTGGCTAGAGTGCAGCAGAGGGGAGTGGAATTCCGAGTGTAGCGGTAAAATGCATAGATATCGAGAGGAACACCGGTGGCGAAGGCGAGTCTCTGGACATTTCCTGACGCTGAGGCACGAAAGCCAGGGGAGCAAACGGGATTAGAAACCCCTGTAGT
>denovo10842 .3.4._239413
TACGTAGGGAGCGAGCGTTGTTCGGATTTACTGGGCGTAAAGCGCGCGTAGGCGGCCTGGTAAGTCGGGTGTGAAAGCCCTCGGCTTAACCGAGGATCCGCGCTCGAAACTGCCAGGCTCGAGTGCGGTAGGGGATGCTGGAATTCCTGGTGTAGCGGTGAAATGCATAGATATCAGGAGGAACACCGGTGGCGAAGGCGGGCATCTGGGCCGCTACTGACGCTGAGGCGCGAAAGCTAGGGGAGCAAACCGGATTAGAAACCCCAGTAGT
>denovo10843 1.20.al_409636
ACGTAGGAGGCGAGCGTTATCCGGATTTACTGGGCGTAAAGCGCGCGTAGGCGGTCGGTCAAGTCAGATGTTAAAGCCCCTGGCTCAACTAGGGGAGGTCATTTGATACTGTCCGGCTTGAGGGTGAGAGAGGAGAGTGGAATTCCCGGTGTAGCGGTGGAATGCGTAGATATCGGGAGGAACACCAGTGGCGAAGGCGGCTCTCTGGGGTCAACCTGACGCTGAGGTGCGAAAGCGTGGGGAGCGAACCGGATTAGATACCCGGGTAGT
>denovo10844 .7.1._314107
TACGTAGGGTGCAAGCGTTGTCCGGAATTACTGGGTGTAAAGGGTCCGCAGGCGGGTAAGCAAGTCGGTGGTGAAATCCTGCAGCTTAACTGCAGAACCGCCTCCGATACTGTTTATCTTGAGTGCGAGAGAGGATGATGGAATTCATGGTGTAGCGGTGAAATGCGTAGAGATCATGAAGAACACCGGTTGCGAAGGCGATCATCTGGCTCGTTACTGACGCTCAGGGACGAAAGCGTGGGGAGCAAACCGAGTAGTATAACCCCCGTGTACGT
>denovo10845 .4.4._339028
TACGTAGGTGGCAAGCGTTGTCCGGATTTACTGGGCGTAAAGGGCTTGTAGGCGGTTCGTTAAGTCTGGTGTGAAATCTCCCGGCTCAACCGGGATAGGTCACTGGATACTGGCGGACTAGAGGGGGGTAGAGGAGAGCAGAATTCCTGGTGTAGCGGTGAAATGCGTAGATATCGGCAGGAACACCTGTGGCGAAAGCGGCTCGCTGGACCACAACTGACGCTGAGAGACGAAAGCTAGGGGAGCAAACAGGATTAGAAACCCTTGTAGT
>denovo10846 .3.6._2036
TACGTAGGGTCCGAGCGTTGTCCGGAATCACTGGGTGTAAAGGGCGCGCAAGCGGGTGAATAAGTCGGTGGTGAAAGCTGTTCGCTCAACGGACAAACCGCCGCCGATACTGTTCATCTTGAGTGCGGGAGAGGGTGATGGAATTCCTGGTGTAGCGGTGAAATGCGTAGATATCGGGAGGAACACCAGAGGCGAAGGCGGGCAGCTGGGCCGACACTGACGCTGAGGCGCGAAAGCTAGGGGAGCAAACGGGATTAGATACCCTGGTAGT
>denovo10847 .5.1._7648
TACGTAGGGTCCGAGCGTTGTCCGGAATCACTGGGTGTAAAGGGCGCGCAAGCGGGTAAGCAAGTCGGTGCTGAAAGCTGTCCGCTCAACGGACAAATTGGTGCCGATACTGTTTATCTTGAGTGCGGAAGAGGGTGATGGAATTCCTGGTGTAGCGGTGAAATGCGTAGATATCATGAAGAACACCGGTGGCGAAGGCGGGTCTCTGGGCCACTCCTGACGCTGAGGCGCGAAAGCGTGGGGAGCAAACGGGATTAGATACCCTAGTAGT
>denovo10848 3.20.al.plus.m_407473
ACGTAGGAGGCGAGCGTTATCCGGATTTACTGGGCGTAAAGCGCGCGTAGGCGGTTAGGTAAGTCGGGTGTTAAAGCCCCTGGCTCAACTGGGGGAGGTCATTCGATACTGCCTGGCTTGAGGGCGAGAGAGGAGAGTGGAATTCCCGGTGGAGCGGTGAAATGCGTAGAGATCGGGAGGAACACCAGTGGCGCAGGCGGCGTCCTGGCCGGTTGCTGACGCTCAGACACGAAAGCTTGGGGAGCGAACGGGATTAGATACCCGTGTAGT
>denovo10849 .1.4._242067
TACCAGCTCTCCGAGTGGTAGGGATGATTATTGGGCTTAAAGCGTCCGTAGCTGGCCTTTCAAGTCTCTTGTTAAATCCAGCGATTCAATCGTTGGATTGCGAGGGATACTGTTCGGCTAGGGGGTGAGAGAGGCCAACGGTAGTCCCGGGGTAGGGGCGAAATCCTATAATCCCGGGAAGACCACCAGTGGCGTAGGCGGTCGGCTAGCACGCGCTCGACAGTGAGGGACGAAAGCTGGGGTAGCGAACCGGATTAGAAACCCCTGTAGT
>denovo1085 .1.13._163166
TACGAAGGGTGCAAGCGTTAATCGGAATTACTGGGCGTAAAGCGCGCGTAGGTGGTTCGTTAAGTTGGATGTGAAAGCCCCGGGCTCAACCTGGGAACTGCATCCAAAACTGGCGAGCTAGAGTACGGTAGAGGGTGGTGGAATTTCCTGTGTAGCGGTGAAATGCGTAGATATAGGAAGGAACACCAGTGGCGAAGGCGACCACCTGGACTGATACTGACACTGAGGTGCGAAAGCGTGGGGAGCAAACAGGATTAGATACCCTAGTAGT
>denovo10850 3.20.al.plus.m_447245
TACGGAGGATCCAAGCGTTATCCGGAATCATTGGGTTTAAGGGTTCGTAGGCGGTTTGTAAGTCAGTGGTGAAGTTTGCAGCTTAACTGTAAATTGCCATTGATACTGCAAGACTTGAATGTTTGTGAAGTGGCTAGAATATGTAGTGTAGCGGTGAAATGCTTAGATATTACATGGAATACCAATTGCGAAGGCAGGTCACTAACAAATGATTGACGCTGATGGACGAAAGCGTGGGGAGCG
>denovo10851 .5.5._339704
GACGAAGGGGGCGAGCGTTGTTCGGAATTACTGGGCGTAAAGGGCGTGTAGGCGGTTAAGGAAGTCCTGGGTAAAAGTCCTTTTTTCAAAGGGGGAAGGGCCCAGGAAACTCCTTGGCTAGAGGATAGGAGGGGGGAGTGGAATTCCCGGTGTAGCGGTGAAATGCGTAGAGATCGGGAGGAACACCGATGGCGAAGGCAGCTCTCTGGACGGTACCTGACGCTGAGGCGCGAAAGCCAGGGGAGCAAACCGGATTAGAAACCCCTGTAGT
>denovo10852 .5.5._374120
AACGTAGGTGGCAAGCGTTATCCGGATTTACTGGGCGTAAAGCGTGTGCAGGCGGCCTGTCAAGTGGTGTATGAAATCGCCCGGCTCAACCGGGCGCGGCTATGCCAGACTGAGAGGCTGGAGGCTGACAGAGGGGGGTGGAATTCCGGGTGTAGTGGTGAAATGCGTAGAGATCCGGAGGAACCCCAGTGGCGCAGGCGGCGTCCTGGCCGGTTGCTGACGCTCAGACACGAAAGCTTGGGGAGCGAACGGGATTAGATACCCGGGTAGT
>denovo10853 3.20.al.plus.m_411226
ACGTAGGATCCGAGCGTTATCCGAATTTACTGGGCGTAAAGCGCGTGCAGGCGGTTCGGTAAGTTGGGTGTGAAATCTCCCGGCTCAACTGGGAGAGGTCGCTCAATACTGTCGGACTAGAGGATGGTAGAGGGAGGTGGAATTCCCGGTGTAGCGGTGAAATGCGTAGATATCGGGAGGAACACCAGTGGCGAAGGCGGGTTACTGGGCCGCAACTGACGCTGAGACGCGAAAGCGTGGGGAGCAAACAGGATTAGATA
>denovo10854 .6.2._87830
TACGTAGGGGCGAGCGTTGTCCGAATTTACTGGGCGTAAAGAGCACGTAGGCGGTTATTTAAGTAGGGGGTGAAATCCCACGGCTCAACCGTGGAACTGCCCCCTAAACTGGGTGACTTGAGAGAGGGAGAGGTGAGTGGAATTCCTGGTGTAACGGTGAAATGTGTAGATATCAGGAGGAACACCTGTGGCGAAGGCGGCTCACTGGCCCTTTTCTGACGCTGAGGTGCGAAAGCGTGGGAGCAACGAGTNTAACGAACCTGTCTCCG
>denovo10855 .1.2._228883
CGCGTAGGGGGCGGGCGTTGTCCGAATTTACTGGGCGTAAAGCGCGCGTAGGCGGGCCGATAAGTGGGAAGTGAAAGGCTTGGGCTCAACCCAAGCAGTGCTTCTCAGACTGTCGGTCTTGAGGGCGGTAGGGAGAAGTGGAATGGCTGGTGTAGCGGTGAAATGCGTAGATATCAGTCGGAACACCGGTGGCGAAGGCGGCTTCTTGGGCCGTTCCTGACGCTGAGGCGCGAAAGCCAGGGGAGCGAACGGGGATTAGAAACCCAGTAG
>denovo10856 .3.5._390483
TACGTAGGGGGCGAGCGTTGTCCGGAATCACTGGGCGTAAAGCGTCCGTAGGCGGCCTGGTAAGTTGGGTGTGAAAGGTTGAAGCTCAACTTCAAGATTGCACCCAATACTGCCAGGCTTGAGTGTCGGAGAGGAGAATGGAACTACCAGTGTAGCGGTGAAATGCGTAGATATCGGGAGGAACACCAGCGGCGAAGGCGGCCCTCTGGACTGCAACTGACGCTGAAACACGAAAGCGTGGGGAGCAAACAGGATTAGATACCCGTGTAGT
>denovo10857 .3.6._384180
GACGGAGGGTGCAAGCGTTGCTCGGACTCATTGGGCGTAAAGGGCGCGTAGGCGGGGTGGCAAGTCGGTCGTGAAATCCCCCGGCTCAACCGGGGAGGGTCGGCCGAGACTGCCGCTCTTGAGGGATGCAGAGGAGACTGGAATTCCCGGTGTAGCGGTGAAATGTGTAGAGATCGGGAGGAACACCGGTGGCGAAGGCGGCCCTCTGGTCCAGTACTGACGCTGAGGCGCGAAAGCTAGGGGAGCAAACGGGATTAGAAACCCTTGTAGT
>denovo10858 1.20.m_395825
ACGTAGGAGGCAAGCGTTATCCGGATTTACTGGGCGTAAAGCGCGCGTAGGCGGTCGGTCAAGTCAGATGTTAAAGCCCCTGGCTCAACTAGGGGAGGTCATTTGATACTGTCCGGCTTGAGGGTGAGAGAGGAGAGTGGAATTCCCGGTGTAGCGGTGGAATGCGTAGAGATCGGGAGGAACACCAGTGGCGAAGGCGGCTCTCTGGACCGCAACTGACGCTGAGGCGCGAAAGCGTGGGGAGCAAACAGGATTAGATACCCGGGTAGT
>denovo10859 .8.1._83191
GACGAAGGATGCGAGCGTTATCCGGATTTACTGGGTTTAAAGGGTGCGTAGGCGGATATATAAGTCAGTGGTGAAATCTCTGGGCTTAACCCGGAAACTGCCATTGATACTATCTGTCTTGAATACCCTGGAGGTGAGTGGAATATGTCATGTAGCGGTGAAATGCTTAGATATGACATAGAACACCGATTGCGAAGGCAGCTCACTACGGGAATATTGACACTGAGGCACGAAAGCGTGGGGATCAAACAGGATTAGATACCCCGGTAGT
>denovo1086 .5.6._383713
TACGGAGGGGGCCAGTGTTGTTCGGAATTACTGGGCGTAAAGGGCGCGCAGGCGGCCCGGCCAGTCGAGTGTGAAAGCCCTCGGCTTCACCGAGGAAGGGCGCTCGACACTACCGGGCTAGAGGACGGGAGAGGGCAGTGGAATTCCTGGTGTAGCGGTGAAATGCGTAGAGATCAGGAGGAATACCGGTGGCGAAAGCGACTCTCTGGACGGCAACTGACGCTGAGGCACGAAAGCGTGGGGAGCAAACAGGATTAGAAACCCTAGTAGT
>denovo10860 .5.5._32877
TACGGAGGGTGCAAGCGTTAATCGGAATCACTGGGCGTAAAGGGCGCGTAGGCGGTTTGGTCAGTCGGATGTGAAAGCTCAGGGCTCAACCCTGAAAGGACATTCGAGACTGTCGAGCTAGAGTGCGGAAGAGGCTGCTGGAATTCCCGGTGTAGCGGTGAAATGCGTAGATATCGGGAGGAACACCAGAGGCGAAGGCGGGCAGCTGGGCCGACACTGACGCTGAGGCGCGAAAGCTAGGGGAGCAAACGGGATTAGAAACCCGAGTAGT
>denovo10861 1.20.al_401197
GACAGAGGTGGCGAGCGTTGTTCGGATTTACTGGGCTTAAAGGGCGTGTAGGCGTCCCGATAAGTCAGATGTGAAATCCTCCGACTCAATCGGAGAACTGCATTTGAGACTGTCGGGATTGAGTAAGGGAGGGGAGGATGGAATTCCCGGTGTAGCGGTGAAATGCGTAGATACTGGAAGGTACCTCAATAGCGAAGGCAGCCTCCTGGCCGGTTCCTGACGCTGAGACACGAAAGCGTGGGGAGCAAACCGGATTAGATACCCCGGTAGT
>denovo10862 .3.9._14309
TACGTAGGGTGCAAGCGTTGTTCGGATTCACTGGGCGTAAAGGGCGTCTAGGCGGCCGGGTAAGTCGCGCGTGAAATCTCCCGGCTTAACCGGGAAACTGCGCGCGATACTGCCGGGCTTGAGTGCGGTAGGGGAAAGCGGAATTCAGGGTGTAGCGGTGAAATGCACAGATATCCTGGAGAACACCGATGGCGAAGGCAGCTTTCTGGGCCTGCACTGACGCTGAAGCGCGAAAGCTAGGGGAGCAAACAGGATTAGATACCCGGGTAGT
>denovo10863 .5.6._4433
TACGTAGGTGGCGAGCGTTGTCCGGATTTACTGGGCGTAAAGCGCACGCAGGCGGTCTGCTAAGTCCGGGGTGAAATCTCCCGGCTCAACCGGGAGGGGTCCTCGGATACTGGCAGACTCGAGGGGACCAGGGGAGAGTGGAATTCCCGGTGTAGCGGTGAAATGCGTAGATATCGGGAGGAACACCAGTGGCGAAGGCGGCTCTCTGGGGTCCACCTGACGCTGAGGTGCGAAAGCGTGGGGAGCAAACCGGATTAGATACCCGTGTAGT
>denovo10864 .6.2._369755
TACAGAGGTCCCAAGCGTTGTTCGGATTTACTGGGCGTAAAGGGTGCGTAGGCGGCCGGGTAAGTCTGACGTGAAATGCCGAAGCTCAACTTCGGAACGGCGTCAGAAACTGTCCGGCTTGAGGATTGGAGGGAGGACTGGAATTCTCGGAGTAGCAGTGAAATGCGTGGATATCGAGAGGAACACCGGTGGCGAAGGCGGCCATCTGGACGGACACTGACGCTGAGACGCGAAAGCGTGGGGAGCAAACAGGATTAGAAACCCGAGTAGT
>denovo10865 .3.1._381190
TACGTAGGATCCGAGCGTTGTCCGGAATTACTGGGCGTAAAGGGTCCGTAGGCGGGAGAGAAAGTAAGAGGTGAAAGCCTAAGGCTTAACCTTAGAAAGTCCTCTTATACTGCTCTTCTTGAGGCATGGAGAGGGCGATGGAATTCCCGGTGTAGCGGTGAAATGCGTAGAGATCGGGAGGAACACCAAAGGCGAAGGCAGCACACTGGTGCATTGCTGACACTGAAACACGAAAGCGTAGGTAGCGAACGGGATTAGATACCCTGGTAGT
>denovo10866 1.0.ln_416938
ACGTAGGATCCGAGCGTTGTCCGGAATCACTGGGTGTAAAGGGTGTGTAGGCGGCCGAGCAAGTCGAAGATGAAATCCCAGGGCTCAACCCTGGAATTGTCTTCGATACTGCTTGGCTTGAGGGTAGTGGAGGAGAGCGGAATTCCCGGTGGAGCGGTGAAATGCGTAGATATCGGGAGGAACACCAGAGGCGAAGGCGGCTCTCTATGCTACTCCTGACGCTGAGGCACGAAAGCTAGGGGAGCAAAACGGGATTAGATACCCGCGTAGT
>denovo10867 3.20.e_413815
TACGTAGGCAGTGAGCGTTGTTCGGAGTTACTGGGCGTAAAGGGTGTGTAGGCGGTGCTCTAAGTTCGGTGTGAAATCTCCCGGCTCAACCGGGAGGGTGCGCCGAATACTGGAGCGCTCGAGCGCGGGAGAGGAAAGCGGAATTCCTGGTGTAGCGGTGAAATGCGTAGATATCGGGAGGAACACCAGTGGCGAAGGCGGCATCCTGGCTCATAACTGACGCTGAGTCGCGAAAGCGTAGGGGATCAAAACAGGATTAGATACCCGGGTA
>denovo10868 .6.11._196441
AACGTAGGATCCGAGCGTTATCCGAATTTACTGGGCGTAAAGCGCGTGCAGGCGGTTCGGTAAGTTGGGTGTGAAATCTCCCGGCTCAACTGGGAGAGGTCGCTCAATACTGTCGGACTAGAGGATGGTAGAGGGAGGTGGAATTCCCGGTGTAGCGGTGAAATGCGTAGATATCGGGAGGAACACCAGTGGCGAAGGCGGCCTCCTGGACCATACCTGACGCTGAGGGACGAAAGCTGGGGGAGCAAACAGGATTAGAAACCCCTGTAGT
>denovo10869 3.0.ln_409679
TACGGAGGGGCCAGCGTTGCTCGGAATTACTGGGCGTAAAGGGCGCGTAGGCGGCCGCGCAAGTCGGGAGGTAGAAATCCCCCCGGGCTCAAACCGGGGGAATGGCCTCCGATACTGCGTGGCTCGAGTCCCGGAGAGGGTGGTGGAATTCCCCAGTGTAGCCGGTGAAATGCGTAGATACTGGGGAGGAACCACCGGTTGGCGAAGGTCGGCCACCTTGGGACGGGTACTGACGCTTGAAGGCG
>denovo1087 .1.12._142065
TACCAGCTCCCCGAGTGGTGAGGACGATTATTGGGCCTAAAGCGTCCGTAGCCGGCTTAACAAGTTTCCCGTTAAATCCGACGATCCAATCGCCGGTCTGCGAGAAATACTGTTAAGCTAGGAGGCGGGGGAGGCCGGCGGTACTTTCGGGGTAGGGGTGAAATCTTATAATCCCAAGAGGACCACCAGTGGCGAAGGCTGTCGGCTAGAACACGCCCGACGGTGAGGGATGAAAGCTGGGGGAGCGAACCGGATTAGAAACCCCAGTAGT
>denovo10870 .2.2._74805
GACGTAGGGGGCGAGCGTTGTCCGGATTTATTGGGCGTAAAGCGCGCGCAGGCGGCTCGGTAAGTCGGGTGTGAAAACCCGGGGCTCAACCCCGGGCCTGCATTCGATACTGCCGGGCTGGAGGCAGGTAGGGGAGAGTGGAATTCCCGGTGTAGCGGTGAAATGCGCAGATATCGGTAGGAACACCGGAGGCGAAAGCGGCTCGCTGGACGGCTCCTGACGCTGAGGGACGAAAGCTGGGGGAGCAAACAGGATTAGAAACCCGTGTAGT
>denovo10871 1.0.ln_439369
TACGTAGGGGGCAAGCGTTGTTCGGATTTACTGGGCGTAAAGAGCGCGTAGGCGGTTTGATAAGTCATGGGTGAAAGCCCTCAGCTCAACTGAGGTTACGCCCATGAAACTGTCTGACTTGAGTTTAGGAGAGGAGAGCGGAATTCCCAGTGTAGCGGTGAAATGCGTTGATATTGGTAGGAACACCTGTGGCGAAGGCGGCACCCTGGTCCACACCTGACGCTGAGGTGCGAAAGCGTGGGGAGC
>denovo10872 .4.3._381899
TACGTAGGGGGCGAGCGTTGCTCGGAATTACTGGGCGTAAAGGGTCCGTAGGCGGCCAGGTCAGTCGGCGGTGAAATCTCCCGGCTTAACTGGGAGGGGTCCGCCGAAACTGCCGGGCTCGAGGGCCGGAGAGGCGAGTGGAATTACCGGTGTAGCGGTGAAATGCGTAGATATCGGGAAGAACACCGGTGGCGAAGGCGGCTTTCTGGTCCGTAACTGACGCTGAGACGCGAAGGCTAGGGGGAGCAAACAGGATTAGAAACCCCAGTAGT
>denovo10873 1.20.al_443685
AACGTAGGGCGCGAGCGTTATCCGGATTCACTGGGCGTAAAGCGCGTTGAGGCGGCTCCGTAAGTTGGGCGTGAAAGCCCCGGGCTTAACCCGGGGAGGCCGTCCAATACTGCGGGGCTTGAGGGCAGCAGAGGGAGGTGGAATTCCCGGTGTAGTGGTGAAATGCGTAAAGATATTGGGAGGAACACCAGTGGCGAAGGCGGTTTTCTGGACTGTAACTGACGCTGAGGCACGAAAGCGTGGGGAGCAAACAGGATTAGATACCCGGGTAGT
>denovo10874 .8.1._39103
TACAGAGGTGGCAAGCGTTGTTCGGAATTACTGGGCGTAAAGGGCGCGTAGGCGGCCTTCTCAGTCGGACGTGAAATCCCCAGGCTTAACCTGGGAACTGCGTCCGATACTGGAAGGCTGGAGTTCGGGAGAGGGATGTGGAATTCCAGGTGTAGCGGTGAAATGCGTAGATATCAGGTAGAACACCGGAGGCGAAGGCGGTCTGCTGGTCTGTAACTGACGCTGAGGCGCGAAAGTGTGGGGAGCAAACAGGATTAGAAACCCCGGTAGT
>denovo10875 .3.3._148144
GACGTAGGGGGCAAGCGTTGTCCGGATTCACTGGGCGTAAAGCGCGTGTAGGCGGCCTGTTAAGTGGCGTGTGAAAGCCCACGGCCCAACCGTGGAATGCCGCGCCAGACTGGCGGGCTTGAGGGTGGCAGAGGGTGATGGAATTCCCGGTGTAGCGGTGAAATGCGTAGATATCAGGAGGAACACCGGTGGTGAAGACGGCTTTCTGGACCGCTGCTGACGCTGAGGCACGAAAGCGTGGGGAGCAAACAGGATTAGATACCCTTGTAGT
>denovo10876 .7.6._134028
TACGGAGGGTGCTAGCGTTGTTCGGAATTACTGGGCGTAAAGAGCTTGTAGGCGGCTTGCTAAGTCCGATGTGAAAGCCCTCGGCTCAACCGGGGAAGTGCATTGGATACTGGCGAGCTTGAGTATGGGAGAGGAGAGCGGAATTCCCGGTGTAGAGGTGAAATTCGTAGATATCGGGAGGAACACCAGTGGCGAAGGCGGCTCTCTGGACCAATACTGACGCTGAGAAGCGAAAGCGTGGGGAGCAAACAGGATTAGAACGTACGCTGCNNGCAGCAGCAGGANAGG
>denovo10877 .6.10._204398
TACGTAGGGGGCGAGCGTTGTTCGGATTTACTGGGCGTAAAGAGCGCGTAGGCGGCCGGATAAGTCCGTTGTGAAATCCCCCGGCTCAACCGGGGACCCGCTTCGGAAACTATCCGGCTTGAGTCGCGGAGAGGAGAGCGGAATTCCCAGTGTAGCGGTGAAATGCGTAGATATTGGGAGGAACACCGGTGGCGAAGGCGGGCATCTGGGCCGCTACTGACGCTGAGGCGCGAAAGCTAGGGGAGCAAACCGGATTAGATACCCTAGTAGT
>denovo10878 3.20.al.plus.m_427598
TACGTAGGTGGCTAATGTTACTCGGAATTACTAGGCGTAAGCGCATGCAGGCGGTTGGAAAGTCCGCCGTGAAATTCCTCCCGTCCGAACGGGAAAGGTCAGCGGATACTATCCGGCTTGAGTGTGGGAGAGGTAACCGGTAACTTCCCGGTGTAGCGGTAGAAATGCGTAGATAGTCGGGAGGAACACCAA
>denovo10879 .6.9._78335
TACGTAGGGGGCGAGCGTTGTTCGGATTTACTGGGCGTAAAGCGCGCGTAGGCGGCCAGGTAAGTCGGATGTGAAAGCCCTCGGCTTAACCGAGGATCCGCACCCGAAACTGCCAGGCTTGAGTCTAGGAGAGGAGAGCGGAATTCCCAGTGTAGCGGTGAAATGCGTAGATATCGGGAGGAACACCAGTGGCGAAGGCGGCCTTCTGGGCCCATCCTGACGCTGAGGCGCGAAAGCGTGGGGAGCGAACCGGNTTAGAAACCCGGGTAGT
>denovo1088 .1.5._142906
TACGGAGGGTGCAAGCGTTGTTCGGAATCATTGGGCGTAAAGGGCGTGTAGGCGGTCCGGTAAGTCGGGTGTGAAAGCCCTGGGCTCAGCCCAGGAAGTGCATCCGAAACTGCTGGACTTGAGTACGGGAGAGGGAAGTGGAATTCCTGGTGTAGGGGTGAAATCCGTAGATATCAGGAAGAACACCGGTGGCGAAGGCGACTTCCTGGACCGATACTGACGCTGAGGCGCGAAAGCGTGGGGAGCAAACAGGATTAGAAACCCGGGTAGT
>denovo10880 .3.4._77744
TACGGAGGATGCAAGCGTTATCCGGATTCACTGGGTTTAAAGGGTGTGTAGGCGGGGTAATAAGTCAGTGGTGAAAGCCCCCGACTTAATCGGGGAAGTGCCATTGATACTGTTACTCTTGAGTGTGGCTGGGGCGCATGGAATATGGCATGTAGCGGTGAAATGCTTAGATATGCCATAGAACACCAATCGCGAAGGCAGTGCGCCAAACCATTACTGACGCTGAAACACGAAAGCGTGGGGAGCAAACAGGATTAGATACCCGAGTAGT
>denovo10881 3.20.al.plus.m_463282
TACGAAGGGGCTAGCGTTGCTCGGAATCACTGGGCGTAAAGCGCACGTAGGCGGCTTCTTAAGTCAGGGGTGAAATCCTGGAGCTCAACTCCAGAACTGCCTTTGATACTGAGGGGCTCGAGTCCGGGAGAGGTGAGTGGAACTGCGAGTGTAGAGGTGAAATGCGTAGAGATCGGGAGGAACACCAGTGGCGAAGGCGGCTCTCTGGCTCGTTCCTGACGCTGAGTGCGCGAAAGCGTGGGGAGCAAAACGGGATTAGATACCCCCGTAGT
>denovo10882 .1.6._199805
GACGTAGGGGGCAAGCGTTGTCCGGATTCACTGGGCGTAAAGCGCGTGCAGGCGGCCTGTTAAGTCCCGTGTGAAAGCCTCCGGCTCAACCGGAGGAGGTCGCGGGATACTGGCGGGCTTGAGGGCGGCAGAGGGTGGTGGAATTCCCGGTGTAGCGGTGAAATGCGTAGATATCGGGAGGAACACCAGTGGCGAAGGCGGCGTCCTGGCCGACACCTGACGCTGAAGCGCGAAAGCGTGGGGAGCGAACGGGATTAGAAACCCGGGTAGT
>denovo10883 .3.7._337490
GACGTAGGGGGCAAGCGTTGTCCGGATTCACTGGGCGTAAAGCGCGTGTAGGCGGCCTGTTAAGTGGCGTGTGAAAGCCCACGGCCCAACCGTGGGATGCCGCGCCAGACTGGCGGGCTTGAGGGTGGCAGAGGGTGATGGAATTCCCGGTGTAGCGGTGAAATGCGCAGATATTAGGAAGAACACCGGTGGCGAAGGCGGCTTCCTGGACTGCAACTGACGCTGAGGTGCGAAAGCTAGGGGAGCGAACAGGATTAGAAACCCGGGTAGT
>denovo10884 1.20.al_397798
TACCAGCTCTTCGAGTGGTAGGGATGTTTATTGGGCCTGAAGCATCCGTAGCCGGCTGGACAAGTCCTCCGTTAAATCCAGCGATTCAATCGTTGGATTGCGAGGGATACTGTTCGGCTAGGGGGTGAGAGAGGCCAACGGTATTCCCGGGGTAGGGGTGAAATCCTATAATCCCGGGAGGACCACCAGTGGCGAAGGCGGCTTTCTGGGCCTATCCTGATGCTGAGGAGCGAAAGCGTGGGGAGCAAACCGGATTAGATACCCGGGTAGT
>denovo10885 .3.9._254937
TACGTAGGGTCCGAGCGTTATCCGGATTCACTGGGCGTAAAGCGCATGTAGGTGGTTCTGCAAGTCGCCGGTTAAAGCCCCTGGCTCAACTGGGGGAGGTCTGGCGAGACTGTGGGACTGGAGGACAGCAGAGGAGCGCGGAACTCCCGGTGTAGCGGTGGAATGCGTAGAGATCGGGAGGAACACCGGTGGCGAAGGCGGCTTCCTGGCCCGTACCTGACGCTGAGGCGCGAAAGCGTGGGGAGCAAACAGGATTAGAAACCCTAGTAGT
>denovo10886 .4.4._37583
GACAGAGGGGGCAAGCGTTGCTCGGAATCACTGGGCGTAAAGGGCGCGTAGGCGGGATGGCAAGTCGGTTGTGAAATCCCCCGGCTTAACCGGGGAACTGCGTTGGAAACTGCCTTTCTAGAGTGCGGAAGAGGAAAGTGGAATTCCCGGTGTAGCGGTGAAATGCGTAGATATCGGGAGGAACACCAGAGGCGAAGGCGGGCAGCTGGGCCGACACTGACGCTGAGGCGCGAAAGCTAGGGGAGCAAACGGGATTAGATACCCCAGTAGT
>denovo10887 .1.4._255089
TACCAGCTCTTCGAGTGGTAGGGACGATTATTGGGCCTAAAGCGTCCGTAGCCGGCCAAGCAAGTTTCCCGTTAAATCCAGCGATCCAATCGTTGGACTGCGGGAAATACTGTTTGGCTAGGGGGCGAGAGAGGCCAACGGTATTCCCGGGGTAGGGGTGAAATCCCATAATCCCGGGAGGAACACCGGTGGCGAAGGCGGCCTCCTGGGCTTCCCCTGACGCTGAGGTGCGAAAGCGTGGGGAGCGAACCGGATTAGAAACCCTAGTAGT
>denovo10888 .2.1._80026
TACGTAGGGTGCGAGCGTTAATCGGAATTACTGGGCGTAAAGCGTGCGCAGGCGGTTTTGTAAGACAGGCGTGAAATCCCCGGGCTTAACCTGGGAACTGCGCTTGTGACTGCAAGGCTAGAGTGCGGCAGAGGGGGGTAGAATTCCACGTGTAGCAGTGAAATGCGTAGATATCAGGAAGAACACCGGTGGCGAAGCCGGCCACCTGGCTCGTTCCTGACACTGAGGCGCGAAAGCGTGGGGAGCAAACCGGATTAGATACCCTTGTAGT
>denovo10889 .1.13._268043
TCCCAGCAGTCCGAGTCGTGGCCACATTTATTAGGTCTAAAACATTCGTAGCTCGCTTAGCAAGTTTCTTGTGAAATTGTGTCTCTCAAGGGCACAGCGTGCAAGAAATACTGCTAGGCTTGAGTCTGGGAGATGTAGCGAGTACGGCCAAGGTAGCGGTAAAATGTGTTAATCTTGGCCGGACTAACAATGGCGAAGGCACGCTACAAGAACAGCACTGACGGTGAGGAATGAAGGCCAGGGGCGCAAAATGGATTAGAAACCCGAGTAGT
>denovo1089 1.20.al.plus.m_467895
TACCAGCTCTCCGAGTGGTGGGATGTTTATTGGGCCTGAAGCATCCGTAGCTGGCTGAGCAAGTTCTCTGTTAAATCCAGCGATTTAATCGTTGGATTGCGGGGAATACTGTTCGGCTTGGGGGCGGGAGAGGCCGTCGGTATTCTTGGGGTAGGGGTAAATCTTATAATCCCAAGAGGACCACCAGTGGCGAAGGCGGTCCACCAGAACGCGCTCGACGCTGAGTGCGCGAAAGCGTGGGGAGCAAACGGGATTAGATACCCGTGTAGT
>denovo10890 .6.3._148074
TACGTAGGGGGCAAGCGTTGTTCGGAATTACTGGGCGTAAAGGGCGCGTAGGCGGCTCTTCAAGTCGGGCGTGAAATCTCCGGGCTTAACCCGGAAGGGTCGTCCGATACTGTTGAGCTAGAGTGTGGAAGAGGCTACTGGAATTCCGTGTGTAGCGGTGAAATGCGTAGATACTGGAAGGTACCTCGATAGCGAAGGCAGCCTCCTGGCCGAGTGCTGACGCTGAAGCGCGAAAGCGTGGGGAGCAAACCGGATTAGAAACCCTAGTAGT
>denovo10891 3.20.al_404678
TACGGAGGGTGCGAGCGTTGTCCGGATTCACTGGGTGTAAAGGGTCCGCAGGCGGGTCGGTCAGTCGTTGGTGAAATTCCAGGGCTTAACTCTGGAACTGCCGACGATACTGCCGATCTTGAGTACGGAAGAGGAAGATGGAATTCCTGGTGAAGCGGTGAAATGCATTGATATCGGGAGGAACCCCAGTTGCGAAGGCGGATTGCTGGCTGCCAACTGACACTGAGGCGCGAAAGCGTGGGGAGCGAACA
>denovo10892 .3.2._100291
GACAGAGGGGGCAAGCGTTGCTCGGAATCACTGGGCGTAAAGGGCGCGTAGGCGGGATGGCCAGTCGGTCGTGAAAGCCTCCGGCTCAACCGGAGAACGTCGATCGATACTGCCGTCCTCGAGGGTTGCAGAGGAGACTGGAATTCCCGGTGTAGCGGTGAAATGTGTAGAGATCGGGAGGAACACCGGTGCGAAGGCGGGTCTCTGGCCCGCAACTGACACTGAGGCGCGAAAGCGTGGGGAGCAAACCGGATTAGAAACCCGAGTAGT
>denovo10893 .1.1._39768
GACAGAGGTGGCAAGCGTTGTTCGGATTTACTGGGCGTAAAGCGCACGCAGGCGGTTTGGTAAGTCAGAGGTGAAAGCCCACGGCTTAACCGTGGAATTGCCTTTGATACTGCCTTTCTCGAGTGCAGGAGGGGGAAGCGGAATTCCCAGTGTAGAGGTGAAATTCGTAGATATTGGGAGGAACACCGGTGGCGAAGGCGGCTCCCTGGCCTACCACTGACGCTGAGGCGCGAAAGCGTGGGGAGCGAACGGGATTAGATACCCTGGTAGT
>denovo10894 .3.2._80411
TACGTAGGATCCGAGCGTTGTCCGGAATTACTGGGTGTAAAGGGCGTGTAGGTGGGTCTCTAAGTCGGTGGTGAAATCCTACAGCTTAACTGTAGAATTGCTTCCGAAACTGGAGATCTTGAGTGCGGTAGAGGGAGATGGAATTCATGGTGTAGCGGTGAAATGTGTAGAGATCGGGAGGAAGGCCGGTGGCGAAGGCGGTGCTCTGGAACGTTCCTGACCCTGAGGTTCGAAAGCGTGGGGAGCAAACAGGATTAGAAACCCCAGTAG
>denovo10895 .5.6._360090
TACGTAGGTGGCGAGCGTTGCTCGGAGTTACTGGGCGTAAAGCGTGTGTAGGCGGCCGGGCAAGTCCGGTGTGAAATCTCCCGGCTCAACCGGGAGGGTGCGCCGGAAACTGCCGGGCTGGAGGGCGGGAGAGGAGAGCGGAATTCCCGGTGTAGCGGTGAAATGCGTAGATATCGGGAGGAACGCCGGTGGTGAAGGTGGCTCTCTGGACGCGTACTGACGCTGAGGCGCGAAAGCTAGGGGAGCAAACGGGATTAGAAACCCGGGTAGT
>denovo10896 .1.2._352834
GACAGAGGCGGCGAGCGTTACCCGGATTCACTGGGCGTAAAGGGTGTGTAGGCGGTCGCGCATGTCGTCGGCGAAATCTCCCTGCTCAACGGGGAGAGGTCCGACGAAACTGCGCGGCTGGAGGGCCGGAGAGGGAGGCGGAACTTCCAGAGTAGCGGTGAAATGCGTAGATATCGGAAGGAACACCAGTGGCGAAGGCGGCTTTCTGGGCCATTTCTGACGCTGAGACGCGAAAGCTAGGGGAGCGAACGGGATTAGATACCCCAGTAGT
>denovo10897 .6.3._42230
GACGTAGGGGGCGAGCGTTGTCCGGATTCACTGGGCGTAAAGCGCGTGTAGGCGGCCTGTTAAGTGGCGTGTGAAAGCCTGCGGCTCAACCGCAGGACGCCGCGCCAAACTGGCGGGCTTGAGGGTGGCAGAGGGTGGTGGAATTCCCGGTGTAGCGGTGAAATGCGTAGATATCGGGAGGAACGCCAGTGGCGAAGGCGGCCACCTGGGCCATCCCTGACGCTGAGACGCGAAAGCTGGGGGAGCGAACGGGATTAGAAACCCTTGTAGT
>denovo10898 1.20.al.plus.m_412918
TACGTAGGAGGCGAACGTTATCCGGATTTACTGGGCGTAAGCGCGCGCAGGCGGTGCCGCAAGTTGGGCGTGAAATCTCCCGGCTCAACCGGGATACGTCGTTCAATACTGCGGCACTCGAGGGCAGGAGAGGGAAGCGGAATTCCCGGTGGAGTAGTGAAATGCGTTGATATCGGGGAAGACACCAATGGCGAAGGCAGCCTGCTAGGCAAGTTCTGACGCTGAGGCACGAAAGCGTGGGGAGCGAACGGGGATTAGATACCC
>denovo10899 .8.1._77910
TACGAAAGGGGCTAGCGTTGTTCGGAATTACTGGGCGTAAAGCGCACGTAGGCGGTCTTGTAAGATGGGGGTGAAATCCCCGGGCTCAACCCGGGAACTGCCTTCATGACTGCAAAGCTAGAGGATGCGAGAGGTTAGCGGAATTCCGAGTGTAGAGGTGAAATTCGTAGATATTCGGAAGAACACCAGTGGCGAAAGCGCGCTACTGGACCATGACTGACGCTGAGGTACGAAAGCTAGGGGAGCAAAAGAGATTAGATACCCGAGTAGT
>denovo109 .3.7._43639
AACGTAGGTGGCGAGCGTTATCCGGAATCACTGGGCGTAAAGGGCGTCTAGGCGGTCGGGTAAGAGAGACGTGAAAGCTCCTGGCTCAACTGGGAGAGGTCGTTTCAGACTGCCCGGCTTGAGGGTCGGAGAGGGACGTGGAATTCCCGGTGTAGTGGTGAAATGCGTAGAGATCGGGAGGAACACCCGTGGCGTAGGCAGCCTCCTGGCCGAGTGCTGACGCTGAAGCGCGAAAGCGTGGGGAGCAAACCGGATTAGATACCCCAGTAGT
>denovo1090 .5.3._389505
TACGGAGGGTGCAAGCGTTGTTCGGAATCACTGGGCGTAAAGCGCGTGTAGGCGGTCGCATAAGTCTGATGTGAAAGCCCGGGGCTCAGCCCCGGAAGGGCATTGGAAACTGCGCGACTTGAGTGCCGGAGAGGAGGGTGGAATTCCTGGTGTAGCGGTGAAATGCGTAGATATCAGGAGGAACACCGGTGGCGAAGGCGGCTCTCTGGACGCGTACTGACGCTGAGGCGCGAAAGCTAGGGGAGCAAACGGGATTAGAACCGACCGTAGT
>denovo10900 .7.3._300908
GACAGAGGGGGCAAGCGTTGCTCGGAATTACTGGGCGTAAAGGGCGTGTAGGCGGAGCGGCAAGTCGGGAGTGAAATCCAACGGCTCAACCGTTGGACGTCTCCCGAAACTGGCAGGCTAGAGTGGCAGAGAGGTGATTGGAATTCCCGGTGGAGCGGTGAAATGCTTAGATATCGGGAGGAACACCCGAGGCGAAGGCGGATCACTGGCTGCCAACTGACGCTGAGGCGCGAAAGCGTGGGGAGCAAACAGGATTAGAAACCCTTGTAGT
>denovo10901 .3.6._247827
GACAGAGGCGGCGAGCGTTACCCGGATTCACTGGGCGTAAAGGGTGCGTAGGCGGTCGCGCACGTCGTCGGTGAAATCTCCCTGCTCAACGGGGAGAGGTCCGACGAAACTGCGCGGCTGGAGGGCCGGAGAGGGAGGCGGAACTTCCGGTGTAGCGGTGGAATGCGTAGATATCGGGAGGAGCACCCGTGGCGAAGGCGGCCTTCTGGGCCTACCCTGACGCTGAGGCGCGAAAGCGTGGGGAGCAAACAGGATTAGATACCCCGGTAGT
>denovo10902 .3.4._172216
TACGGAGGGTGCAAGCGTTGTTCGGAATCACTGGGCGTAAAGCGCGTGTAGGCGGCCTCCTCAGTCTGGTGTGAAAGCCCGGGGCTCACCCCCGGAAGTGCATTGGAAACTGCGCGGCTGGAGGGCCGGAGAGGGAGGCGGAACTTCCAGAGTAGCGGTGAAATGCGTAGATACTGGAAGGTACCTCAATAGCGAAGGCAGCCTCCTGGCCGGTTCCTGACGCTGAGGCACGAAAGCGTGGGGAGCAAACCGGATTAGAAACCCGGTAGT
>denovo10903 1.20.e_440774
TACGGAGGGTGCAAGCGTTGTTCGGAATCATTGGGCGTAAAGGGCGCGTAGGCGGTTCGGTAAGTCGGGTGTGAAAGCCCCGGGCTCAACCCGGGAAGTGCATCCGAAACTGCCGGACTTGAGTACGGGAGGGGGAAGTGGAATTCCTGGTGTAGGGGTGAAATCCGTAGATATCAGGAGGAACACCGGTGGCGAAGGCGGGCGCCTGGGCCGCGACTGACGCTGAGCCGCGAAAGCTAGGGGAGCAAACCGGATTAGATACCCGTGTAGT
>denovo10904 .1.8._150275
TACGTAGGTCCCAAGCGTTGTCCGGAATTACTGGGCGTAAAGCGCGGGTAGGCGGTTTGGTAAGTCGAATGTGAAATCCCTGGGCTCAACTCAGGAACTGCGTCCGATACTGTGGGGCTTGAGGGCGGGAGAGGGAGGTGGAACTTCTGGTGTAGCGGTAAAATGCGTAGATATCAGAAGGAACACCGGTGGTGAAGACGGCCTCCTGGCCCGTTCCTGACGCTGAAGCGCGAAATCTGGGGGAGCGAACGGGATTAGATACCCTAGTAGT
>denovo10905 1.0.ln_403021
TACGGAGGGGCTAGCGTTGTTCGGATTTATTGGGCGTAAAGAGCACGTAGGTGGTTGGGTAAGTCAGACGTGGAATCCCCTGGCTCAACCAGGGAAGGGCATCTGAAACTGCTTGACTTGAGTGCGGTAGAGGAGAGTGGAATTCCCGGTGGAGCGGTGAAATGCGTAGATATCGGGAAGAACACCGTTGGCGAAGGCGGCTCTCTGGACCGCAACTGACACTGAGGTGCGAAAGCTAGGGGAGCAAACGGGATTAGATACCCGGGTAGT
>denovo10906 .1.12._28071
TACGGAGGGGGCGAGCATTATCCGGATTCACTGGGCGTAAAGGGCGTCTAGGCGGCTTTGCAAGTCGGGCGTGAAATCCCTCGGCTCAACCGAGGAACTGCGTCCGATACTGTGGGGCTTGAGGGCGGGAGAGGGAGGTGGAACTTCTGGTGTAGCGGTAAAATGCGTAGATATCAGAAGGAACACCGGTGGTGAAGACGGCCTCCTGGCCCGTTCCTGACGCTGAAGCGCGAAATCTGGGGGAGCGAACGGGATTAGAAACCCCAGTAGT
>denovo10907 1.0.ln_403022
ACGTAGGAGGCAAGCGTTACCCGGATTCACTGGGCGTAAAGGACGCGTAGGCGGTCGGACGTGTCGTCCGTGAAAGCCCCGGCTTAACTGGGAAGGTCGGGCGAAACTAGTTCGGCTGGGGTGGCAGGAGAGGGGAGGCGGAACTACTAGAGTAGCGGTGAAATGCGCAGATACTAGTAGGTACTCCGATAGCGAAGGCAGCTCCCTGGCCTGCCACCGACGCTGAGGCGTGAAAGCGTGGGGAGCAAACAGGATTAGATA
>denovo10908 .4.1._103690
GACGAACCGTGCAAACGTTGTTCGGATTCACTGGGTGTAAAGGGTCCGCAGGCGGGTCGGTCAGTCGTTGGTGAGATTCCAGGGCTTAACTCTGGAACTGCCGACGATACTGCCGATCTTGAGTACGGAAGAGGAAGATGGAATTCCTGGTGTAGCGGTGAAATGCGTAGATATCAGGAAGAACACCGGTGGCGAAGGCGGTCTTCTGGTCCGTTACTGACGCTCAGGGACGAAAGCGTGGGGAGCAAACAGGATTAGAAACCCGTGTAGT
>denovo10909 .6.7._286616
GACAGAGGGGGCAAGCGTTGCTCGGAATTACTGGGCGTAAAGGGCGTGTAGGCGGAGCGGCAAGTCGGTCGTGAAATCCTCCGGCTCAACTGGAGAATGTCGGTCGATACTGCCGTCCTTGAGGGTAGCAGAGGAGACTGGAATTCCCGGTGTAGCGGTGAAATGTGTAGAGATCGGGAGGAACACCGGTGGCGAAGGCGGGTCTCTGGACGGTGACTGACGCTGAGACGCGAAAGCGTGGGGAGCAAACAGGATTAGATACCCCAGTAGT
>denovo1091 3.20.al_403982
CACGTAGGGGGCGAGCGTTGTTCGGAATTACTGGGCGTAAAGGGTCCGTAGGCGGCTTCGTAAGTTAGATGTGAAAGCTCAGGGCTTAACCCTGAAATCGCATCTAAAACTGCGGAGCTAGAGTCCAGAAGAGGTCGGCGGAATTCCCGGTGTAGCGGTGAAATGCGTAGATATCGGGAGGAACACCAGCGGCGAAGGCGGCCGACTAGTTTGGAACTGACGCTGAGGGACGAAAGCGTGGGGAGCAAACCGGATTAGATACCCCCCGTATCCCTGAGACTGAAGGCACACAGGGGGATA
>denovo10910 .3.6._293934
TACGTAGGGGGCAAGCGTTGTTCGGAATTACTGGGCGTAAAGGGCGCGTAGGCGGCTCTTCAAGTCGGGCGTGAAATCTCCGGGCTTAACCCGGAAGGGTCGTCCGATACTGTTGAGCTAGAGTGTGGAAGAGGCTACTGGAATTCCGTGTGTAGCGGTGAAATGCGTAGAGATCAGGAGGAATACCGGTGGCGAAAGCGACTCTCTGGACGGCAACTGACGCTGAGGCACGAAAGCGTGGGGAGCAAACAGGATTAGAAACCCGGGTAGT
>denovo10911 .6.10._20846
TACGTAGGGGCGAGCGTTGTCCGGAATTACTGGGCGTAAAGCGCGCGTAGGCGGCTTGGTCAGTCGGTTGTGAAAGCCTTGGGCTCAACCTGGGAATGGCGACCGAAACTGCCGTTCTTGAGGGATGCAGAGGAGACTGGAATTCCCGGTGTAGCGGTGAAATGTGTAGAGATCGGGAGGAACACCGGTGGCGAAGGCGGGTCTCTGGGCATCTCCTGACGCTGAGGCGCGAAAGCGTGGGGAGCAAACGGGATTAGATACCCGNGTAGT
>denovo10912 .6.2._297496
TACGTAGGGTGCGAGCGTTAATCGGAATTACTGGGCGTAAAGCGTGCGCAGGCGGTTTTGTAAGACAGGCGTGAAATCCCCGGGCTTAACCTGGGAACTGCGCTTGTGACTGCAAAGCTAGAGTGCGGCAGAGGGGGGTAGAATTCCACGTGTAGCAGTGAAATGCGTAGAGATGTGGAGGAATACCGATGGCGAAGGCAGCCCCCTGGGTCGACACTGACGCTGAGACGCGAAAGCCGGGGGAGCAAACCGGATTAGAACTACCTAGTACGT
>denovo10913 1.20.al_404381
TACCAGCTCCTCGAGTGGTGGGGACGATTATTGGGCCTAAAGCGTCCGTAGCCGGCTTGGCAAGTCCTCCGTTAAATCCGGCGATTCAATCGCTAGACTGCGGGGGATACTACCAGGCTAGGGGGCGGGAGAGGTCGACGGTATTCCCGGGGTAGGGGTGAAATCTTATAATCCCGGGAGGACCACCAGTGGCGAAGGCTGTCGGCTGGAACGCGCCCGACGGTGAGGGATGAAAGCTGGGGGAGCGAACCGGATTAGATACCC
>denovo10914 1.20.e_426295
TACGTAGGGGCGAAGCGTTGTCCGGAATTATTGGGCGGTAAAGACGCCCGTACGGCGGGGGTGGAAAGTACGGGTGGTGAAATACCCCCGACCCCAACTCGGGGACCCGGCGCCCGATACTCCACTCCTGGAGGGAAGCAGAGGAAGGCGGAATTCCCGGTGGAGCGGTGAAATGCGTAGATATCGGGAAGAACACCGGTGGCGAAGGCGGCTCTCTGGACCGCAACTGACACTGAGACGCGAAAAGCTAGGGGAGC
>denovo10915 .3.2._41503
TACGTAGGGGGCAAGCGTTGTTCGGAATTATTGGGCGTAAAGGGCGCGTAGGCGGCGCGACAAGTCGGGTGTGAAAGCTCAGGGCTCAACCCTGAAAGGACATTCGAGACTGTCGAGCTAGAGTGCGGAAGAGGCTGCTGGAATTCCCGGTGTAGCGGTGAAATGCGTAGATATCAGGAAGAACACCGGTGGCGAAGGCGGTCTCCTGGTCCGCTACTGACGCTGATCTGCGAAAGCTAGGGGAGCAAACAGGATTAGAAACCCCAGTAGT
>denovo10916 .5.3._12196
AACGTAGGGCCAAGCGTTACCCGGATTTACTGGGCGTAAAGCGCGCGTAGGTGGGGCCTTAAGTCGGGCGTGAAAGCCCCAGGCTCAACCTGGGGAGGGCCGTCCGAAACTGAGGCCCTTGAGGGCGAGAGAGGGTGGTGGAATTCCCGGTGGAGCGGTGAAATGCGTAGATATCAGTCGGAACACCGGTGGCGAAGGCGGCTTCTTGGGCCTTACCTGACGCTGAGGCGCGAAAGCCAGGGGAGCGAACGGGATTAGATACCCGAGTAGT
>denovo10917 .1.4._157809
TACCAGCTCCCCGAGTGGTTGGGACGATTATTGGGTCTAAAGCATCCGTAGCCGGCCGAGGAAGTTCTCCGTTAAATCCAGCGATTCAATCGTTGGACTGCGGGAGATACTGTTGAGCTAGGAGGCGGGAGAGGCCGACGGTATTCCCGGAGTAGGGGTGAAATCTTATAATTCCGGGAGGACCACCAGTGGCGAAGGCGGTCGGCTAGCACGCGCTCGACAGTGAGGGACGAAAGCTGGGGTAGCGAACCGGATTAGATACCCCAGTAGT
>denovo10918 1.20.al_466794
TACGTAGGTGGCAAGCGTTGTCCGGAATCATTGGGCGTAAAGAGCGTGTAGGCGGTCTGACAAGTCAGATGTTAAATCTACGAGCTCAACTCGTAGCCGCATCTGATACTGCCAGGCTAGAGAATGGTAGAGGAAGCGGAACTTCCGGTGTAGCGGTGAAATGCGCAGAGATCGGGAGGAACACCCGTGGCGTAGGCGGCGTCCTGGCCGACACCTGACGCTGAAGCGCGAAAGCGTGGGGAGCGAAC
>denovo10919 .3.3._224797
GACAGAGGTGGCAAGCGTTGTTCGGAATTACTGGGCGTAAAGGGTGTGTAAGCGGTTAGATAAGTCAGAGGTGAAAGCCCATAGCTTAACTATGGAAGTGCCTTTGAGACTGTCTAACTGGAGTGCAGGAGAGGAGGGTGGAATTCCCGGTGTAGAGGTGAAATTCGTAGATATCGGGAGGAACACCAGCGGCGAAGGCGGCGCTCTGGAACATTTCTGACGCTGAGGCTCGAAAGCGTGGGGAGCAAACAGGATTAGATACCCTAGTAGT
>denovo1092 1.0.ln_447557
TACGGAGGGTGCAAGCGTTGTTCGGAATTATTGGGCGTAAAGAGCGTGTAGGCGGCATGATAAGTCAGGTGTGAAAGCCCTGGGCTTAACCCAGGAAGGGCACTTGAAACTGTCATGCTTGAGTAAGGAAGGGGAAGTGGAATTCCTGGTGTAGTGGTGGAATGCGTAGATATCGGGAGGAACACCAGTGGCGAAGGCGGCTTCCTGGCCCGCACCTGACGCTGAGGCGCGAAAGCGTGGGGAGCG
>denovo10920 .3.6._299344
AACGTAGGAGGCAAGCGTTATCCGGATTCACTGGGCGTAAAGCGCGTGCAGGCGGTTCGGTAAGTTGGGCGTGAAATCTCCTGGCTCAACTAGGAGAGGTCGTCCAATACTACCGGGCTAGAGAGCAGTAGAGGAAGATGGAGTTCCCGGTGTAGTGGTGAAATGCGTAGATATCGGGAGGAACACCAGTGGCGAAGGCGGCCTCCTGGGCCGTAACTGACGCTGAGGCGCGAAAGCGTGGGGAGCGAACCGGATTAGATACCCCGGTAGT
>denovo10921 .3.1._184989
GACGGAGGGTGCAAGCGTTGCTCGGACTCATTGGGCGTAAAGGGTGCGTAGGCGGCCTGGTCAGTCTGCTGTGAAAGCCCCGGGCTCAGCCCGGGAAGGGCGGCGGATACTGCCAGGCTAGAGTGCGGCAGAGGGGGGTAGAATTCCACGTGTAGCAGTGAAATGCGTAGAGATGCGGAGGGACACCAGTGGCGAAGGCGGCGATCTAGGCCTGAATCGCTCCCGCAAGGGAGTCCCGACGCTCGGGCGCGAAAGCGTGGGGAGCGAACGGAATTAGAAACCCCGGTAGT
>denovo10922 .7.4._7538
TACGGAGGTGGCTAGCGTTGTTCGGAATTACTGGGCGTAAAGGGCGCGTAGGCGGCATGGCAAGTCAGGTGTGAAAGCCCCGGGCTAAACCCGGGAACTGCATCTGAAACTGCTTTGCTTGAGTCCTGGAGGGGGTAGTGGAATTCCCAGTGTAGCGGTGAAATGCGTAGATATTGGGAGGAACACCGGTGGCGAAGGCGGCTACCTGGACAGTGACTGACGCTGAGGCGCGAGAGCTAGGGGAGCGAACGGGATTAGAAACCCCGGTAGT
>denovo10923 .3.9._168518
TACGTAGGATCCGAGCGTTACCCGGATTCACTGGGCGTAAAGGGTGCGTAGGCGGTCGCGCATGTCGTCGGTGAAATCTCCCTGCTCAACGGGGAGAGGTCCGACGAAACTGCGCGGCTGGAGGGCCGGAGAGGGAGGCGGAACTTCCAGAGTAGCGGTGGAATGCGTAGATACTGGAAGGTACCTCAATAGCGAAGGCAGCCTCCTGGCCGGTTCCTGACGCTGAGGCGCGAAAGCGTGGGGAGCAAACCGGATTAGAAACCCGGGTAGT
>denovo10924 .3.2._2959
TACGTAGGGTGCGAGCGTTGTCCGGAATCACTGGGTGTAAAGGGTCCGCAGGCGGATGGGTAAGTCGGTGGTGAAAGTTCGCAGCTTAACTGTGAAATTGCCCTCGATACTGCCCGTCTTGAGGGCGGTAGGGAGAAGTGGAATGGCTGGTGTAGCGGTGAAATGCGTAGATATCAGTCGGAACACCGGTGGCGAAGGCGGCTTCTTGGGCCGTTCCTGACGCTGAGGCGCGAAAGCCAGGGGAGCGAACGGGATTAGATACCCTTGTAGT
>denovo10925 .3.1._169411
TACGTAGGGTGCGAGCGTTAATCGGAATTACTGGGCGTAAAGCGTGCGCAGGCGGTTTTGTAAGACAGGCGTGAAATCCCCGGGCTTAACCTGGGAACTGCGCTTGTGACTGCAAAGCTTGAGGGCAGGAGAGGGAAGCGGAATTCCCGGTGGAGCGGTGAAATGCGTAGATATCGGGAGGAACACCGGAGGCGAAGGCGGCTTCCTGGACTGTCCCTGACACTGAAACACGAAAGCTAGGGGAGCAAACGGGATTAGAAACCCTGGTAGT
>denovo10926 .2.1._243883
GACAGAGGCGGCGAGCGTTACCCGGATTCACTGGGCGTAAAGGGTGCGTAGGCGGTCGCGCATGTCGTCGGTGAAATCTCCCTGCTCAACGGGGAGAGGTCCGACGAAACTGCGCGGCTGGAGGGCCGGAGAGGGAGGCGGAACTTCCAGAGTAGCGGTGGAATGCGTAGATATCGGGAGGAACACCAGTGGCGAAGGCGGCTTTCTGGGCCTATCCTGACGCTGAGGAGCGAAAGCGTGGGGAGCAAACCGGATTAGATACCCGAGTAGT
>denovo10927 .3.1._309264
TACGTAGGTGGCGAGCGTTGTCCGGATTTACTGGGCGTAAAGAGCGCGCAGGCGGTCGGCCAAGTCGAGTGTGAAAGCCCCCGGCTCAACTGGGGAGGGTCACTCGATACTGGCCGACTCGAAGGCGGGAGAGGGAAGCGGAATTCCCGGTGTAGCGGTGAAATGCGTAGATATCGGGAAGAACACCAGTAGCGAAGGCGGCTTTCTGGTCCGTCACTGACGCTGAGGCGCGAAAGCTAGGGGAGCGAACGGGATTAGAAACCCGGGTAGT
>denovo10928 .4.1._229846
TACGGGGGGAACAAGCGTTGTTCGGAATTACTGGGTTTAAAGCGCGTGTAGGCGGGAAGGCAAGTCCGGTCGTGAAATCCCCCGGCTTAACCGGGGAACTGCGTTGGAAACTGCCTTTCTAGAGTGCGGAAGAGGAAAGTGGAATTCCCGGTGTAGCGGTGAAATGCGTAGATATCGGGAGGAACACCAGAGGCGAAGGCGGCTCTCTAGACTAGCCCTGACGCTGAGGTGCGAAAGCCAGGGGAGCAAACGGGATTAGAAACCCCTGTAGT
>denovo10929 .3.7._365499
GACGTAGGGGGCGAGCGTTGTCCGGATTTACTGGGCGTAAAGCGCGTGTAGGCGGCCTGTTAAGTGGCGTGTGAAAGCCCACCGCTCAACGGTGGGATGCCGCGCCAGACTGGCGGGCTTGAGGGTGGCAGAGGGTGATGGAATTCCCGGTGTAGCGGTGAAATGCGTAGATACTGGGAGGAACACCGGTGGCGAAGGCGGCCACCTGGACGGGTACTGACGCTGAGGCGCGAAAGCTAGGGGAGCAAACAGGATTAGAAACCCGTGTAGT
>denovo1093 1.20.al.plus.m_433886
TACGTAGGATGCAAGCGTTGTCCGGATTTATTGGGCGTAAAGCGCACGTAGGCGGCTATTTAAGTCGGATGTGAAAGCCCTCGGCTTAACTGAGGAAGTGCATCCGAAACTGAATGGCTCGAGTACGAAAGAGGGTCGCGGAATTCCCGGTGTAGAGGTGAAATTCGTAGATATCGGGAGGAACACCGGTGGCGAAGGCGGCGACCTGGTTCGAGACTGACGCTGAGGTGCGAAAGCGTGGGGAGCAAACAGGATTAGATACCCGGGTAGT
>denovo10930 .8.1._157704
TACAGAGGGTGCGAGCGTTAATCGGAATTACTGGGCGTAAAGGGTGCGTAGGTGGAAGAATAAGTCGAACGTGAAAAGTCTGGGCTTAACCTAGGTCGTGCGTGCGATACTGTTTTTCTGGAGTATGGCAGAGGGGTGTGGAATTTCCAGTGTAGCGGTGAAATGCGTAGATATTGGAAGGAACATCAGTGGCGAAGGCGACACTCTGGGCTAATACTGACACTGAGGCACGAGAGCGTGGGGAGCAAACAGGATTAGATACCCTGTAGT
>denovo10931 .3.10._131753
GACGTAGGAGGCGAGCGTTATCCGGATTCACTGGGCGTAAAGCGCATGTAGGTGGTTCTGCAAGTCGCCGGTTAAAGCCCCTGGCTCAACTGGGGGAGGTCTGGCGAGACTGTGGGACTGGAGGACAGCAGAGGAGCGCGGAACTCCCGGTGTAGCGGTGGAATGCGTAGAGATCGGGAAGAACACCAGTGGCGAAGGCGGCTTCCTGGCCCGTTCTTGACGCTGTGGCGCGAAAGCTAGGGGAGCGAACGGGATTAGATACCCCTGTAGT
>denovo10932 .1.11._48793
TACGTAGGAGGCGAGTGTTGTCCGGATTTACTGGGCGTAAAGAGCGCGTAGGCGGCCGGCTAAGTCTGGGGTGAAATCTCCCGGCTTAACTGGGAGGGGGCGCCGGATACTGGTCGGCTTGAGGGCATCAGAGGGAAGTGGAATTCCCGGTGGAGCGGTGAAATGCGTAGATATCGGGAGGAACACCGGTGGCGAAAGCGGCTTCCTGGGGTGCCCCTGACGCTGAGGCGCGAAAGCGTGGGGAGCAAACCGGATTAGATACCCTGGTAGT
>denovo10933 3.20.al_463583
TACGGAGGGTGCGAGCGTTATTCGGAATTACTGGGCGTAAAGGGCGCGTAGGCGGCCGAGCTTGTCCGATGTGAAAGCCCGGGGCTTAACCTCGGAAGTGCATTGGAAACGGTTCGGCTTGAGTGTCGGAGAGGGTGGGGAATTCCCGGTGTAGAGGTGAAATTCGTAGAGATCGGGAGGAATACCAGTGGCGAAGGCGCCCACCTGGACGATGACTGACGCTGAGGCGCGAAAGCGTGGGGAGCAAACAGGATTAGATACCCCCCGTAGT
>denovo10934 .6.11._174425
GACGAACCGTGCGAACGTTGTTCGGAATCACTGGGCTTAAAGGGCGCGTAGGCGGGTCACCAAGTCCGGGGTGAAATCTTTCGGCTCAACCGGAAAATTGCCTTGGATACTGGTGATCTCGAGGGAGGTAGGGGCCTGTGGAACTTCCGGTGGAGCGGTGAAATGCGTTGATATCGGAAGGAACGCCGGTGGCGAAAGCGACGGGCTGGACCTCTTCTGACGCTGAGGCGCGAAAGCTAGGGGAGCAAACGGGATTAGATACCCCGGGTAGT
>denovo10935 .5.2._284731
TACGTAGGGGGCGAGCGTTGTTCGGATTTACTGGGCGTAAAGAGCGCGTAGGCGGCCGGATAAGTCCGTTGTGAAATCCCCCGGCTCAACCGGGGACCCGCTTCGGAAACTATCCGGCTTGAGTCGCGGAGAGGAGAGCGGAATTCCCAGTGTAGCGGTGGAATGCGTAGATATCAGGAAGAACACCGGTGGCGAAGGCGGTCACCTGGTCCGCAACTGACGCCCAGAGCGCGAAAGCGTGGGGAGCAAACAGGATTAGATACCCCGGTAGT
>denovo10936 .5.7._326492
AACGTAGGAGGCAAGCGTTACCCGGATTTACTGGGCGTAAAGCGTGTGCAGGCGGCTCGGCAGGTCGGGCGTGAAAGCTCCCGGCTCAACTGGGAGAGGTCCTTGGATACTGGCGGACTCGAGGGAGGCAGAGGAAAGTGGAATTCCCGGTGTAGTGGTGATATGCGTAGATATCGGGAGGAACACCAGTGGCGAAGGCGGCTTTCTGGGCCTTACCTGACGCTGAGGCGCGAAAAGCGTGGGGAGCAAACGGGATTAGAAACCCCTGTAGT
>denovo10937 .3.1._266114
TACGTAGGGTGCGAGCGTTAATCGGAATTACTGGGCGTAAAGAGCCCGCAGGCGGTTCGGCAAGTTTCAGGTGAAATCTCCCGGCTCAACTGGGAGGGTGCCTGGAAAACTGCCGGGCTTGAGGCAGGGAGAGGGATGTGGAAGTTCCCGGTGTAGTGGTGAAATGCGTAGATATCGGGAGGAACACCAGTGGCGAAGGCGGCATCCTGGCCCTGTCCTGACGCTCAGGGGCGAAAGCGTGGGGAGCAAACCGGATTAGAAACCCGTGTAGT
>denovo10938 .1.4._389088
TACGTAGGTCCCAAGCGTTGTCCGGAATTACTGGGCGTAAAGCGCGGGTAGGCGGTTTGGTAAGTCGAATGTGAAATCCCTGGGCTTAACCGAAGGGCGGGCCAGTAATACTGCCTCGCTTGGGAGTGGGGGAGGTCAGGGGTACGCTCGGGGTAGGGGTAAAATCCGTTAATCCTGGGCGGACCAGCAGTGGCGAACCTGTTTGGCGGTTGGATTCCGCTAATAAGGTCCACAAAAGGCGCCTGACCAAAACACGTCCGACGGTGAGGAACGAAGGCTAGGGGAGCAAACGGGATTAGAAACCCTGGTAGT
>denovo10939 1.20.al.plus.m_410926
CACCAGCCCCTCGAGTGGTGGAGGCGATTATTGGGCCTAAAGCGTCCGTAGCCGGCCCGACAAGTCCTCCGTTAAATCCGACGTTCCAAGCGTCGGACTGCGGAGGATACTGTCGGGCTAGGAGGGTGGGAGACGGCCAGCGGTACGTTCCCGGGGGTAGGGGACGAAACTCCGTTGACGTCCCGGGGAGGACCACCAGTGGACGAAGGCGCTGGTCTTAGAACACGCCTGACGGTGAGGGACG
>denovo1094 .3.2._104630
GACGAAGGGGGCGAGCGTTGTTCGGAATCACTGGGCGTAAAGGGCGCGTAGGCGGTTGACCAAGTCCCAGGTGAAAGTCCTTCTTTTAAGGGGGGTAGGGGCCCTGGGAAACTGGTTAACTGGAGGGCAGTAGAGGGGAGTGGAATTCCCGGTGTAGCGGTGAAATGCGTAGAGATCAGGAGGAATACCGGTGGCGAAAGCGACTCTCTGGACGGCAACTGACGCTGAGGCACGAAAGCGTGGGGAGCAAACAGGATTAGATATCCGGGTAGT
>denovo10940 3.20.al_443420
TACGTAGGTGGCAAGCGTTGTCCGGATTTATTGGGCGTAAGCGCGCGCAGGCGGTCCGTGAAGTCCGAGGTGAAATCTCCCGGCTCAACTGGGAGGGTCGTTCGGATACTGGCGGACTCGAGGAGAGCAGAGGTGAGTGGAATTCGTGGGTGTAGGTGGTAGAAATGCGTAGATATCCAGAGGAACACCAGCGGCGAAGGCGGCTCACTGGGCTCCACCTGACGCTGAGGCGACGAAAGC
>denovo10941 3.20.al_429688
CACGTAGGGGGCGGGCGTTGTCCGAATTTACTGGGCGTAAAGCGCGCGTAGGCGGGCCGATAAGTGGGAAGTGAAAGGCTTGGGCTCAACCCAAGCAGTGCTTCTCAGACTGTCGGTCTTGAGGGCGGTAGGGAGAAGTGGAATGGCTGGTGTAGCGGTGAAATGCGTAGATATCTGGAGGAACGCCGGTGGCGAAAGCGACCCTCTGGCCCGCAACTGACGCTGAGGCGCGAAAGCCAGGGGAGCAAAC
>denovo10942 .5.7._100164
TACGTAGGGTCCGAGCGTTGTCCGGAATCACTGGGTGTAAAGGGCGCGCAAGCGGGTAAGCAAGTCGGTGCTGAAAGCTGTCCGCTCAACGGACAAATTGGTGCCGATACTGTTTATCTTGAGTGCGGAAGAGGGTGATGGAATTCCTGGTGTAGCGGTGAAATGCGTAGATATCAGGAAGAACACCGGTGGCGAAGGCGGTCACCTGGTCCGCAACTGACGCCCAGAGCGCGAAAGCGTGGGGAGCAAACGAGTATAACCGAACTCTGCNNGCAGCAGCAGGANAGG
>denovo10943 .1.1._79527
TACCGGCCGCCCGAGTAGTGACCACTATTATTGGGCCTAAAGCGTCCGTAGCCGGTTTTGTAAGTTTCTGGGTAAATCCCACAGCTTAACTGCGGGAATTCCAGAAATACTGCAGAGCTAGGGGCCGGGAGACGCAGAAGGTACTCCTGGGGTAGGGGTGAAATCCTATAATCCCGGGAGGACCACCAGTGGCGAAGGCTGTTGGCTAGAACACGCCCGACAGTGAGGGATGAAAGCTGGGGGAGCGAACCGGATTAGATACCCCGGTAGT
>denovo10944 .2.1._339099
TACGAGGGCTCCAAGCGTTATCCGGATTTACTGGGCGTAAAGAGTGCGCAGGCGTCCCGGCCCGCAAGGGGTGCCGGTGCTTCGCACCGGAAAATGTCTAATTGACCTAATTAACCTAATTATTCTAATCAATGCCTAATTGAAAAATGTCTAATACATAAAGCAATTCTTTAGTCATTGGGCATTCGTAAAATTGGGATTTGATTAGAAATTAGAATAATTAGAAATTAGAAATTCTGGTGCGGAGCATCGGTTCGAGTCCTGAGTTAAATACCGAAGCTTAACTTCGGTGCCGCTCGGGATACTGCCGGGATTGAGGGGGGAAGAGGTTGACGGAACGCACGGTGTAGGGGTGAAATCCGTTGATATCGTGCGGAACACCAGAGGCGAAGGCGGTCAACTGGTCCCTTCCTGACGCTGAAGCACGAAAGCGTGGGGAGCGAAAAGGNTTAGAAACCCTGGTAGT
>denovo10945 .6.9._372330
TACGTAGGTGGCAAGCGTTGTCCGGATTTACTGGGCGTAAAGCGCGCGCAGGTGGCCCGCCAAGTCTAGGGTGAAAGCTCCCGGCTCAACTGGGAGAGGTCTCTAGATACTGACGGGCTTGAGGAGAGCAGAGGAGAGCGGAATTCCCGGTGTAGCGGTGATATGCGTAGAGATCGGGAGGAACACCGGTGGCGAAGGCGGGTCTCTGGGCTACTCCTGACGCTGAGGCGCGAAAGCGTGGGGAGCAAACGGGATTAGATACCCCGGTAGT
>denovo10946 .2.4._14461
TACCAGCTCTCCGAGTGGTAGGGATGATTATTGGGCTTAAAGCGTCCGTAGCTGGCCTTTCAAGTCTCTTGTTAAATCTATGCGCTCAACGTATAGGCCGCCGAAAATACTGGGCAGCTAGGGAGTGGGAGAGGTACACGGTACTCAATAGGAAGGGGTAAAATCCTTTGATCTATTGATGACCACCTGTGGCGAAGGCGGTGTACCAGAACACGTTCGACGGTGAGGGATGAAAGCTGGGGGAGCAAACCGGATTAGAAACCCGTGTAGT
>denovo10947 .8.1._328425
GACGTAGGATGCGAACGTTATCCGGAATTATTGGGCGTAAAGAGTTTGTAGGTGGTGTGTTAAGTAAAGTGTTAAATCCCCAAGCCCAACTTGGGAATTGTACTTTATACTGGCACGCTCGAGATAGGCAGAGGCAGATGGAATTCTGTGTGTAGGGGTAATATCCGTAGATACACAGAGGAACACCAAAAGCGAAGGCAGTCTGCTGGGCCTATTCTGACACTCAAAAACGAAGCGTGGGGAGCAAACGGGATTAGAAACCCTTGAGT
>denovo10948 .4.4._314769
GACGTAGGGGGCCAGCGTTGCTCGGAATTACTGGGCGTAAAGGGTCTGTAGGCGGTGTGGCAAGTCGGGAGTGAAATGCTGAGGCTTAACCTCAGCGCTGCTTCCGAAACTGCCATGCTGGAGTGTGGGAGAGGCGAGTGGAATTGCCGGTGTAGCGGTGAAATGCGTAGATATCGGGAAGAACACCAGTAGCGAAGGCGGCTTTCTGGTCCGTCACTGACGCTGAGGCGCGAAAGCGTGGGTAGCAAACAGGATTAGATACCCCAGTAGT
>denovo10949 .4.4._197121
TACGTAGGGTCCGAGCGTTGTCCGGAATCACTGGGTGTAAAGGGCGCGCAAGCGGGTAAGCAAGTCGGTGCTGAAAGCTGTCCGCTCAACGGACAAATTGGTGCCGATACTGTTTATCTTGAGTGCGGAAGAGGGTGATGGAATTCCTGGTGTAGCGGTGAAATGCGTAGATATCAGGAAGAACACCGGTGGCGAAGGCGACTTCCTGGACGGATACTGACGCTAAAGCGCGAAAGCGTGGGGAGCAAACAGGATTAGAAACCCCTGTAGT
>denovo1095 .3.5._375089
GACGTAGGAGGCTAGCGTTATCCGGATTTATTGGGCGTAAAGCGCGCGTAGGTGGCTCTGTAAGTCGGGCGTGAAATCTCCTGGCTCAACTGGGAGGGGTCGTCCGATACTGCGGAGCTTGAGGGTAGGAGAGGGAGGTGGAATTCCCGGTGTAGTGGTAAAATGCGTAGATATCGGGAGGAACACCAGTGGCGAAGGCGGCCTCCTGGCCTGCCCCTGACGCTGAGGCGCGAAAGCGTGGGGAGCAAACCGGATTAGAAACCCGTGTAGT
>denovo10950 3.20.e_417005
TACGTAGGTGGCAAGCGTTGTCCGGATTTACTGGGCGTAAAGAGCGCGTAGGCGGCTGAGCAAGTCTATGGTGAAATCTCCCGGCCCAACTGGGAGGGGTCTGTAGATACTGTTCAGCTTGAGTGCTGTAGAAGAGAGCGGAATTCCCGGTGTAGCGGTGAAATGCGTAGATATCGGGAGGAACACCAGTGGCGAAGGCGGCTTCCTGGCCCGTTCTTGACGCTGAGGCGCGAAAGCTAGGGGAGCGAACGGGATTAGATACCCGTGTAGT
>denovo10951 .1.9._18838
GACGTAGGGGGCGAGCGTTGTCCGGATTCACTGGGCGTAAAGGGCGCGTAGGCGGCTTAGCAAGTTAGCAGGTAAAGGCACGGGCTCAACCTGTGAGGGACTGCTAAGACTGCTAAGCTAGAGAGCAGGAGAGGGGAGTGGAATTCTAGGTGTAGCGGTGGACTGCGTAGATATCTGGAGGAACACCCGTGGCGAAGGCGGCTCTCTGGCCTGCGACTGACGCTGAGGCGCGAAAGCTGGGGGAGCGAACGGGATTAGATATGAAGTTGAGTTTTTACCAGCTTCATTAGATACCCTAGTAGT
>denovo10952 .2.2._366945
AACGTAGGAGGCAAGCGTTACCCGGATTTACTGGGCGTAAAGCGTGTGCAGGCGGCTCGGCAGGTCGGGCGTGAAAGCCCCCGGCTCAACTGGGGAGGCCGTCCGAAACCGTCGGGCTTGAGCACCGGAGAGGGACGTGGAATTCCCGGTGGAGCGGTGAAATGCGTAGAGATCGGGAGGAACACCAGTGGCGCAGGCGGCGTCCTGGCCGGTTGCTGACGCTCAGACGCGAAAGCTTAGGGGAGCGAAACGGGATTAGAACTACGGTAGT
>denovo10953 .4.4._215196
TACGTAGGACCCGAGCGTTGTCCGGAATCACTGGGTGTAAAGGGAGCGCAGGCGGACTTTCAAGTCGATGGTGAAATCCTGCAGCTTAACTGCAGAACTGCCGTCGATACTGCTTGTCTTGAGTGTGGAAGAGGGTGGCAGAATTCATGGTGTAGCGGTGAAATGCGTAGATATCATGAAGAATACCGGTTGCGAAGGCGGCCACCTGGTCCATTACTGACGCTGAGGCGCGAAAGCTAGGGGAGCGAACGGGATTAGATACCCGTGTCTCGTGACGTGCGACGAGCACAGGAGGTAG
>denovo10954 .3.2._102294
GACGTAGGGGGCGAGCGTTGTCCGGAATTACTGGGCGTAAAGCGCGTGCAGGCGGTCTGCTCAGTCCCGTGTGAAAGCTCCCGGCTCAACCGGGAGACGTCGCGGGATACTGGTGGACTTGAGGGCGGTAGAGGGTGATGGAATTCATGGTGTAGCGGTGAAATGTGTAGATATCATGAAGAACACCGGTAGCGAAGGCGGTCTCCTGGCCCGCAACTGACACTGAGGCGCGAAAGCGTGGGGAGCAAACAGGATTAGAAACCCCGGTAGT
>denovo10955 .3.8._324654
TACGTAGGAGGCGAGCGTTGTCCGGATTTACTGGGCGTAAAGAGCGCGTAGGCGGCCGGTTAAGTCCGAGGTGAAATCTCCCGGCCTAACTGGGAGGGGACCTCGGATACTGGCAGGCTGGAGTGCGGCAGAGGGGGGTGGAATTCCCGGTGTAGTGGTGAAATGCGTAGATATCGGGAGGAACACCCGTGGCGAAGGCGGCGCTCTGGCCTGTTCCTGACGCTGAGGTGCGAAGGCGTGGGGAGCGAACGGGATTAGAAACCCCGGTAGT
>denovo10956 .6.2._49541
TACGTAGGTCCCGAGCGTTGTCCGGAATTACTGGGCGTAAAGCGCGGGTAGGCGGTTCGGTAAGTCGAATGTGAAATCCCTGGGCTCAACCCAGGAACGGCGTTCGAAACTGCCGAACTCGAGTGCGGTGGGGGTGCCGGAATTCCCGGTGTAGCGGTGAAATGCATAGATATCAGGAAGAACACCGGTGGCGAAGGCGGTCTTCTGGTCCGTTACTGACGCTCAGGGACGAAAGCGTGGGGAGCAAACAGGATTAGATACCCGTGTAGT
>denovo10957 .1.2._16846
AACGTAGGTGGCGAGCGTTATCCGGATTCACTGGGCGTAAAGCGCCTGCAGGCGGTCTCGTAAGTGGGATGTGAAATCTCCCGGCTTAACTGGGAGGGGCCATTCCATACTGCGGGGCTAGAGGACAGGGGAGGGAAGCGGAATTCCCGGTGTAGTGGTGAAATGCGTAGATATCGGGAGGAACACCAGTGGCGAAGGCGGCTTCCTGGTCTGCTCCTGACGCTGAGGGACGAAAGCTGGGGGAGCAAACAGGATTAGATACCCTTGTAGT
>denovo10958 1.20.al.plus.m_450058
GACAGAGGATGCGAGCGTTATCCGGAATCACTGGGCGTAAAGGGCGCCTAGGCGGCCTTGCATGTCTGGGGTGAAATCCCTCGGCTCAACTGGGGGAGGTCCTCGGAAACTGTAAGGCTGGGGCCCGAGGAGAGGGGAGGCGGAACTTCTAGAGTAGCGGTGAAATGCGCAGATACTAGGAAGAACACCAGTGGCGAAGGCGGCTTCCTGGATTGCGACTGACGCTGAGGTGCGAAAGCTAGGGGAGCGAACAGGATTAGAACCCGTGTAGT
>denovo10959 .7.1._63173
GACGAAGGATGCGAGCGTTATCCGGATTCACTGGGTTTAAAGGGTGCGTAGGCGGTTTAGTAAGTTTCAAGTTAAAGACTGTTGCTTAACATCAGGACTGCTTGAAAAACTGCTAGACTTGAGATAGGTCGACGTTGCTGGAATTCCTGGTGTAACGGTGAAATGTGTAGATATCAGGAAGAACACCGGTGGCGAAGGCGGTCTCCTGGTCCGCTACTGACGCTGATCTGCGAAAGCTAGGGGAGCAAACAGGATTAGAAACCCGTGTAGT
>denovo1096 .1.13._186341
TACCAGCTCTCCGAGTGGTGGGGATGTTTATTGGGCCTGAAGCATCCGTAGCTGGCTGAGCAAGTTCTCCGTTAAATCCAGCGATTTAATCGTTGGACTGCGGGGGATACTGTTCGGCTAGGGGGCGGGGGAGGTCGGCGGTAGTCCCAGGGTAGGAGCGAAATCCACTAATCCTGGGAGGACCACCAGTGGCGAAGGCGGCCGACTAAAACGCGCCCGACGGTGAGGGACGAAAGCTGGGGGAGCGAACGGGATTAGATATGGAGTAAGAGACCGACCTTAGAGGATCTTACTCCATTAGAAACCCTTGTAGT
>denovo10960 1.20.e_411838
TACCAGCTCTCCGAGTGGTGGGATGTTTATTGGGCCTGAAGCATCCGTAGCTGGCTGAGCAAGTTCTCCGTTAAATCCAGCGATTTAATCGTTGGACTGCGGGGGATACTGTTCGGCTAGGGGGCGGGAGAGGCCGACGGTATTCTCGGGGTAGGGGTGAAATCCTATAATCCCGGGAGGACCACCAGTGGCGAAGGCGGCCGGCCAGAACGCGCCCGACGGTGAGGGACGAAAGCTGGGGGAGCGAACCGGATTAGATACCCCCCGTAGT
>denovo10961 1.0.ln_467550
TCCCAGCACTCCAAGTCGCAGCCACAATTATTGGGTCGTAAACAATCCGTAGCTTGCATTGTAAGTCTCTTGTTAAATACGGGCATCTTAAGTGTCCGCGAGCAAGAGATACTGCTTTGCTAGAGACCGGGAGACGTAAGAAGTACGCATGGAGTAGCGGTAAAATAGTGTTGATCCTGTGTGGACTAACAACAGCGAAGGCATCTTACGAGAACGGATCTGACAGTGAGGGATGAAGGCTAGGGGCGCAAAAGTGGATTAGATACCCCCCGTAGT
>denovo10962 .2.1._52290
CACGTAGGGTGCGAGCGTTGTCCGGATTCACTGGGTGTAAAGGGTCCGCAGGCGGGTCGGTCAGTCGTTGGTGAAATTCCAGGGCTTAACTCTGGAACTGCCGACGATACTGCCGATCTTGAGTACGGAAGAGGAAGATGGAATTCCCGGTGTAGTGGTGAAATGCGTAGAGATCGGGAGGAACACCAGTGGCGCAGGCGGCGTCCTGGTCGGCCCCTGACGCTCAGACACGAAAGCTCGGGGAGCGAACGGGATTAGATACCCTAGTAGT
>denovo10963 1.20.al.plus.m_422719
CGTAGGAGGCCAGCGTTATCCGGATTTATTGGGCGTAAGCGCGTGTAGGCGGTGTTTAAGTTGGACGTGAAATCTCCTGGCCTAACTGGGAGGCGCCGTTCAATACTGAAGCACTTGAGGGCAGAAGAGGGAAGTGGAATTCCCGGTGTAGCGGTGGAATGCGTAGATATCGGGAGGAACACCTGTGGCGAAAGCGGATCTCTGGGCCTGTCCTGACGCTGAGGCGCGAAAGCTAGGGGAGCGAACAGGATTAGATACCCCTGTAGT
>denovo10964 3.20.e_446188
TACGTAGGGGGCGAGCGTTGTCCGGAGTTACTGGGCGTAAAGGGCGTGTAGGCGGTTGGATAAGTCTGGTGTGAAATGCCGGAGCTTAACTTTGGCACTGCGCTGGAAACTGTCTGACTGGAGTTCGGTAGGGGTAACTGGAATTCCCGGTGTAACGGTGAAATGCGTAGATACTGGAAGGTACCTCAATAGCGAAGGCAGCCTCCTGGCCGGTTCCTGACGCTGAGGCACGAAAGCGTGGGGAGCAAACCGGATTAGATACCCCGTGTAGT
>denovo10965 1.20.m_435369
ACGTAGGTGGCGAGCGTTATCCGGAATCACTGGGCGTAAAGGGCGCGTAGGCGGGGTGGCAAGTCGGGGGTGAAAACCAACGGCTCAACTGTTGGCCTGCCTCCGAAACTGCCATTCTTGAGTGCGGAAGAGGGAAGTGGAATTCCTGGTGTAGCGGTGAAATGCGTAGATATCAGGAAGAACACCGGTAGCGAAGGCGGCTTCCTGGTCCGTAACTGACGCTGAGGCGCGAAAGCGTGGGGAGCAAACAGGATTAGATACCCGGGTAGT
>denovo10966 .1.2._77253
TACGGAGGGGGCGAGCGTTATTCGGAATTACTGGGCGTAAAGCGCGCGCAGGTGGCGTGGCAAGTGGCGGGTGAAAGCCCTCGGCTCAACCGAGGAATTGCCTGCCAAACTACCGCGCTTGAGGCCGGGAGGGGGAAGCGGAATTCCTGGTGTAGCGGTGAAATGCGTAGATATCAGGAGGAACGCCGGTGGCGAAAGCGACTCTCTGGACCGTTCCTGACGCTGAGAGTGCGAAAGCTAGGGGAGCAAACGGGATTAGATACCCTTGTAGT
>denovo10967 3.20.al.plus.m_425286
TACGTAGGGGCGAAGCGTTGTCCGGATTCACTGGGCGTAAAGCGCGCGCAGGCGGTGATGTAAGTCTGAGGTGAAAACCCGAAGCTCAACTTCGGGACTGCCTTGGATACTGCGTCACTTGAGGATAGGAGAGGCAAGGGGAATTCCACGTGTAGCGGTGAAATGCGTAGAGATGTGGAGGAACACCTGTGGCGAAGGCAGCCTCCTGGCCGAGTGCTGACGCTGAAGCGCGAAAGCGTGGGGAGC
>denovo10968 .3.1._243974
TACAGAGGTCCCAAGCGTTGTTCGGATTTACTGGGCGTAAAGGGTGCGTAGGCGGCCGGGTAAGTCTGACGTGAAATGCCGAAGCTCAACTTCGGAACGGCGTCAGAAACTGTCCGGCTTGAGGATTGGAGGGAGGACTGGAATTCTCGGAGTAGCGGTGGAATGCGTAGATATCGGGAGGAACACCGGTGGCGAAGGCGGCTCGCTGGGCCGATGCTGACGCTGAGGCGCGAAAGCGTGGGGAGCAAACAGGATTAGAAACCCCTGTAGT
>denovo10969 .1.4._90169
AACGTAGGTGGCAAGCGTTATCCGGAATCACTGGGCGTAAAGCGCGCGTAGGCGGGCCACTAAGTCGGATGTGAAATCTCCACGGCTCAACCGGGAAAGTGCATCCGATACTGGTGGTCTTGAGGCGTGGAGAGGGAAGTGGAATTCCTGGTGTAGCGGTGAAATGCGTAGATATCAGGAGGAACACCCGTGGCGAAGGCGGCTTCCTGGCCCGCACCTGACGCTGAGGCGCGAAAGCGTGGGGAGCGAACGGGATTAGAAACCCGAGTAGT
>denovo1097 .1.5._177963
TACCAGCTCTCCGAGTGGTAGGGATGATTATTGGGCTTAAAGCGTCCGTAGCTGGCCTTTCAAGTCTCTTGTTAAATCCAGCGATTCAATCATTGGACTGCGGGAGATACTGTTAGGCTAGGGGGCGGGAGAAGCCGACGGTATTTCCGGGGTAGGGGTAAAATCCTATAATCCCGGGAAGACCACCAGTGGCGTAGGCGGTCGGCTAGCACGCGCTCGACAGTGAAGCGCGAAAGCGTGGGGAGCGAACGGGATTAGAAACCCCTGTAGT
>denovo10970 .5.4._171831
GACAGAGGTGGCGAGCGTTGCTCGGAATCACTGGGCTTAAAGGGCGTGTAGGCGGTTATGCAAGTGCTGGGTGGAATGCTATGGCTTAACCATAGAGCTGCCCTGCAGACTGCATGACTTGAGTGAGCGAGGGGAGGGCGGAATTCCCGGTGTAGCGGTGAAGTGCGTAGATATCGGGAGGAAGGCCTGTGGCGAAGGCGGCCCTCTGGCGCTTGACTGACGCTGAGGCGCGAAAGCGTGGGGAGCGAACAGGATTAGAACGTACTCGTG
>denovo10971 1.20.al_446456
TACCAGCTCCCTGAGTGGTGGGAGTGATTACTGGGCCTAAGCGTCCGTAGCCGGCTTGGCAAGTCTTCCGTTAAATTCGATGATTTAATCGTCGAACTGCGGGAGATACTACCAAGCTAGGAGGCGGGAGAGGTGGACGGTACTCTATGGGTAGGGTAAAGTCTTACTGATCCATGGAAGACCACCAGTGGCGAAGGCGGTCCACCAGAACGCGCTCGACGGTGAGGGATGAAAGCTGGGGGAGCGAACCGGATTAGATACCCGGGTAGT
>denovo10972 .3.1._158093
TACAGAGGGTGCAAGCGTTAATCGGAATTACTGGGCGTAAAGCGCACGTAGGCGGGCAACTTAGTCGGGTGTGAAATCCCCGGGCTTAACCTGGGAATCGCATTCGATACTGGTTGTCTAGAGTATGGTAGAGGGAGGTGGAATTTCCGGTGTAGCGGTGAAATGCGTAGATATCGGAAGGAACACCAGTGGCGAAGGCGGCCTCCTGGACCAATACTGACGCTGAGGTGCGAAAGCGTGGGGAGCAAACAGGATTAGATACCCGTGTAGT
>denovo10973 1.20.al_433418
ACGTAGGTGGCGAGCGTTATCCGGAATCACTGGGCGTAAAGGGCGTCTAGGCGGTCGGGTAAGAGAGACGTGAAAGCTCCTGGCTCAACTGGGAGAGGTCGTTTCAGACTGCCCGGCTTGAGGGTCGGAGAGGGACGTGGAATTCCCGGTGTAGTGGTGAAATGCGTAGAGATCGGGAGGAACACCCGTGGCGAAGGCGGCTTTCTGGACTGTACCTGACGCTGAGACGCGAAAGCGTGGGGAGCAAACAGGATTAGATACCCGCGTAGT
>denovo10974 .1.2._333598
AAACGTAGGGCGCGAGCGTTATCCGGATTCACTGGGCGTAAAGCGCGTTGAGGCGGCTCCGTAAGTTGGGCGTGAAAGCCCCGGGCTTAACCCGGGGAGACCGTCCAATACTGCGGGGCTTGAGGGCAGCAGAGGGAGGTGGAATTCCCGGTGTAGTGGTGAAATGCGTAGATATCGGGAGGAAGGCCGGTGGCGAAGGCGGCCCTCTGGCGCTTGACTGACGCTGAGGCGCGAAAGCGTGGGGAGCAAACAGGATTAGAAACCCTTGTAGT
>denovo10975 .2.1._269410
CACGTAGGAGACGAGCGTTATCCGGATTTACTGGGTGTAAAGCGCGTGTAGGCGGCGAGGTAAGTTGGATGTGAAAGCTCCTGGCTTAACTGGGAGAGGTCGTTCAAGACTGCCTGGCTAGAGTGCAGCAGAGGGGAGTGGAATTCCCGGTGTAGTGGTGAAATGCGTAGAGATCGGGAGGAACACCCGTGGCGTAGGCGGCGTCCTGGCCGACACCTGACGCTGAAGCGCGAAAGCGTGGGGAGCGAACGGGATTAGAAACCCCAGTAGT
>denovo10976 .1.11._110282
TACCAGCTCCCCGAGTGGTTGGGGCGATTATTGGGTCTAAAGCGTCCGTAGCCGGCCGAGAAAGTTCTCCGTTAAATCCAACGATCCAATCGTTGGGCTGCGGGGAATACTTCTCGGCTAGGAGGCGGGAGAGGCCGACGGTATTCCCGGAGTAGGGGTGAAATCTTATAATTCCGGGAGGACCACCAGTGGCGAAGGCTGTCGGCTAGAACGCGCTCGACGGTGAGGGACGAAAGCTGGGGGAGCGAACCGGATTAGAAACCCGGGTAGT
>denovo10977 .6.3._252450
TACGTAGGGGGCGAGCGTTATCCGGAGTTACTGGGCGTAAAGGGCGCGTAGGCGGCTTGCTCAGCCTGCTGTGGAAGCCCTGGGCTTACCCTGGGGAGGCCAGTGGGGACTGGTGAGCTAGAGGGAGGCAGAGGGTCGTGGAACTGGCGGTGGAGCGGTGAAATGCGTAGAGATCGCCAGGAACACCGGTGGTGAAGACGGCGACCTGGGCCTTTTCCTGACGCTGAGGCGCGACAGCGAGGGGGAGCGAACGGGGATTAGAACGTACCGAGTACGT
>denovo10978 .1.11._325393
GACGGAGGGGGCAAGCGTTGTCCGGAATCACTGGGCGTAAAGGGCGCGTAGGCGGTCCGGGGAGTCGGGTGTGAAAGCCCAGGGCTCAACCCTGGGAGGTCATCCGATACTCCCGGACTTGAGGGGAGGAGAGGAGAGTGGAATTCCCGGTGTAGCGGTGAAATGCGTAGATATCGGGAGGAACACCCGTGGCGAAGGCGGCTATCTGGAAGGCAACTGACGCTGAGGCACGACAGCTGGGGGAGCAAACAGGATTAGAAACCCTGGTAGT
>denovo10979 3.20.al.plus.m_397138
GACGTAGGGGCCGACGCGTTGTCTCGGAAGTTAACTTGGGCGGTAAAGGGTACGTGTAGGCGGTGTGGCGAAGTCGGGAGGTGAAATAGCTGAGGCTTAACCTCAGCGCTGCTTCCGAAACTAGCCATGCTGGAGTGTGGGAGAGGCGAGTGGAATTGCCGGTGTAGCGGTGAAATGCGTAGATATCGGCAGGAACACCTGTGGCGAAAGCGGCTCGCTGGACCACAACTGACGCTGAGAGACGAAAGCTAGGGGAGCAAACAGGATTAGATACCCCCGTAGT
>denovo1098 .6.12._9357
TACGTAGGTGGCAAGCGTTGTCCGGATTTACTGGGCGTAAAGGGCGTGCAGGCGGTCTGTTAAGTCCAGGGTGAAAGCTCCCGGCTCAACTGGGAGAGGTCCTTGGATACTGGCGGACTCGAGGGAGGCAGAGGAAAGTGGAATTCCCGGTGTAGTGGTGATATGCGTAGATATCGGGAGGAACACCGGTGGCGAAGGCGGCCCTCTGGAATGGCACTGACGCTGAGGCGCGAAAGCTGGGGGAGCAAACGGGATTAGAAACCCTGTAGT
>denovo10980 3.20.al.plus.m_397685
GACGTAGGAGGCGAGCGTTGTCCGGATTTACTGGGCGTAAAGGGCGTGTAGGCGGNGCGGTGAGTTGGCTGTGAAAGCCCCCCGGCTTAACTGGGGAGGGTCAGTCAATACTGCCGGGCGTGGAGGCCGGTAGGGGGAGGACGGAATTCCCGGTGTAGTGGTGAAATGCGTAGATATCGGGAGGAACACCGATGGCGAAGGCGGCTTCCTGGCCCGTTCTTGACGCTGAGGCGCGAAAGCTAGGGGAGCGAACGGGATTAGATACCCCGCGTAGT
>denovo10981 .3.1._28866
TACGGAGGTGGCGAGCGTTGCTCGGAATCACTGGGCGTAAAGGGCGCGTAGGCGGGGAGGTAAGTCGGGTGTGAAAGCCCTCGGCTCAACCGAGGAACTGCGCCCGAAACTGCCTCTCTTGAGTCCCGGAGAGGAAGGTGGAATTCCCGGTGTAGCGGTGAAATGCGTAGATATCAAGAGGAACACCTGAGGCGAAGGCGGGTTGCTGGGTCGACACTGACGCTGATGCGCGAAAGCCAGGGGAGCAAACGGGATTAGAACGTACCCTCGTAG
>denovo10982 .3.5._175724
AACGTAGGGGCCAAGCGTTACCCGGATTTACTGGGCGTAAAGTGCGCGTAGGTGGGGCCTTAGGTCGGGCGTGAAAGCCCCAGGCTCAACCTGGGGAGGCCGTCCGAAACTGAGGCCCTTGAGGGCGAGAGAGGGTGGTGGAATTCCCGGTGGAACGGTGAAATGCGTAGAGATCGGGAGGAACACCAGTGGCGAAGGCGGTCTTCTGGACTGTTTCTGACGCTCAGACGCGAAAGCTAGGGGAGCGAACGGGATTAGAAACCCTTGTAGT
>denovo10983 .1.6._85866
AACGTAGGGGGCAAGCGTTGCTCGGAATCACTGGGCGTAAAGAGCACGTAGGCGGTCCGGTAAGTTGCACGTGAAAGCCCCAAGCTTAACTTGGGAATGGCGTGCAAAACTGCTGGACTAGAGTCTAGCAGGGGGAAGTGGAATTCCCGGTGTAGCGGTGAAATGCGCAGATATCGGGAAGAACACCAGTGGCGAAGGCGGCTTCCTGGGCTACGACTGACGCTGAGGTGCGAAAGCTAGGGGAGCGAACAGGATTAGAAACCCGGGTAGT
>denovo10984 .3.7._22106
GACGGAGGGTGCAAGCGTTGTTCGGAATTACTGGGCGTAAAGGGTGCGTAGGCGGTCTCTTAAGTCTGACGTGAAAGCCCAGGGCTCAGCCCTGGAAGGGCGCCAGAAACTGAGGGGCTGGAGTGCCGGAGGGGAGAGTGGAATTCCCGGTGTAGCGGTGAAATGCGTAGAGATCGGGAGGAACACCAGTGGGGAAGCCGGCCACCTGGCTCGTTCCTGACACTGAGGCGCGAAAGCGTGGGGAGCAAACCGGATTAGATACCCTGGTAGT
>denovo10985 .7.6._139214
TACGTAGGGGGCGAGCGTTGTTCGGAATTACTGGGCGTAAAGGGCGTGTAGGCGGTGCGATAAGTCGGGCGTGAAATCCCCGGGCTTAACCTGGGGGGTCGCTCGAAACTGTCGCGCTAGGGTGCGGGAGAGGGCAGTGGAATTCCCGGTGTAGCGGTGAAATGCGTAGATATCAGGAGGAACACCGGTGGCGAAGGCGAGCATCTGGGCCGCTACTGACGCTGAGGCGCGAAAGCTAGGGGAGCAAACCGGATTAGATACCCCGGTAGT
>denovo10986 .1.11._283728
AACGGAGGTCCCGAGCGTTGCCCGGCTTTACTGGGCGTAAAGCGGGTGTAGGCGGTTTGGTTTGTCCGATGTGAAACTCCAGGGCTTAACCCTGGAAGGTCATCGGATACGGCTGGACTTGGGTTAGGAAGAGGAAGGCGGAATTCCCGGTGTAGCGGTGAAATGCGTAGATCTCGGGAGGAACACCTGAGGCGAAGGCGGCCTTCTGGGACTAAACCGACGCTGAGACCCGAAAGCTGGGGGAGCGAAAGGGATTAGAAACCCGGGTAGT
>denovo10987 .2.2._197904
AACGTAGGAGCCAAGCGTTATCCGAATTCACTGGGCGTAAAGCGCGTGCAGGCGGTCTGGTAAGTTGGATGTGAAATCTTCCGGCTCAACTGGGAGAGGCCGTTCAATACTGTCAGACTAGAGGGCGACAGAGGGAGGTGGAATTCCCGGTGTAGTGGTGAAATGCGTAGATATCGGGAGGAACACCAGAGGCGAAGGCGGCCCTCTGGCGCTTGACTGACACTGAGGCGCGAAAGCGTGGGGAGCAAACAGGATTAGATACCCGTGTAGT
>denovo10988 .3.6._335432
TACGTAGGCAGCAAGCGTTGTTCGGAGTTACTGGGCGTAAAGCGTGTGTAGGCGGCCGGGCAAGTCCGGTGTGAAATCTCCCGGCTCAACCGGGAGGGGTCATCGGATACTGACGGGCTAGAGGGGGGAAGAGGAAGGCGGAATTCCCGGTGTAGCGGTGATATGCGTAGATATCGGGAGGAACACCAGTGGCGAAGGCGGCCTTCTGGGCCTACCCTGACGCTGAAGCGCGAGAGCGTGGGGAGCGAACCGGATTAGAAACCCTGGTAGT
>denovo10989 3.20.al.plus.m_411379
CACGTAGGGGCGAGCGTTGTTCGGAATTACTGGGCGTAAAGGGCATGTAGGCGGTCTGGTAAGCCTGGCGTGAAAGACTGCAGCTTAACTGCAGGGATGCGCTGGGAACTGCTGGGCTTGAGTGACGGAGAGGGAGCTGGAATTCCTGGTGTAGGGGTGAAATGCGTAGATATCGGGAGGAAGGCCGGTGGCGAAGGCGGCCCTCTGGCGCTTGACTGACGCTGAGGCGCGAAAGCGTGGGGAGCAAACAGGATTAGATACCCCGGTAGT
>denovo1099 .6.10._128130
TACGTAGGGGGCGAGCGTTGTCCGGAATTACTGGGCGTAAAGCGCGCGTAGGCGGCTTGGCAAGTCGGTTGTGAAAGCCTCGGGCTCAACTTGAGAATGGCGACCGAAACTGCCAGGCTCGAGTGCGGTAGGGGGTGCTGGAATTCCTGGTGTAGCGGTGAAATGCATAGATATCAGGAGGAACACCGGTGGCGAAGGCGAGCATCTGGGCCGCTACTGACGCTGAGGCGCGAAAAGCGTAGGGGNGCGAAACCGGATTACGAAACCCGGTAGT
>denovo10990 .1.13._114652
AACGTAGGAGGCAAGCGTTATCCGGATTCACTGGGCGTAAAGCGCGTGCAGGTGGTGCTTTAAGTTGGGCGTGAAATCTCCTGGCTTAACTGGGAGGGGCCGTTCAATACTGAAGCACTTGAGGGCAGGAGAGGGAGGTGGAATTCCCGGTGTAGTGGTGAAATGCGTAGATATCAGGAAGAACACCGGTGGCGAAGGCGGTCACCTGGTCCGCAACTGACGCCCAGAGCGCGAAAGCGTGGGGAGCAAACAGGATTAGAAACCCTTGTAGT
>denovo10991 .6.10._177140
TACGGGGGGTGCAAGCGTTGTTCGGAATCACTGGGTGTAAAGGGCAGGTAGGCGGGCCGATAAGTCGGATGTGAAAACCCCGTGGCTTAACCCGGGGCCGGCATTGGAAACTATCGGTCTTGAGTGCGGAAGAGGGAGATGGAATTCCTGGTGTAACGGTGAAATGTGTAGATATCAGGAAGAGCACCGGTGGCGAAGGCGGTCTCCTGGTCCGCCACTGACGCTGAGCTGCGAAAGCTAGGGTAGCAAACAGGATTAGATACCCCTGTAGT
>denovo10992 .1.3._293109
GACGTAGGGGGCGAGCGTTGTCCGGATTCACTGGGCGTAAAGGGCGCGTAGGCGGCTTAGCAAGTTAGCAGGTAAAGGCACGGGCTCAACCTGTGAGGGACTGCTAAGACTGCTAAGCTAGAGAGCAGGAGAGGGGAGTGGAATTCCAGGTGTAGCGGTGGAATGCGTAGATATCGGGAGGAACACCAGTGGCGAAGGCGGCTTTCTGGCCTGATTCTGACACTGAGGAGCGAAAGCCAGGGTAGCGAACGGGATTAGAAACCCCGGTAGT
>denovo10993 .2.4._255695
TACGTAGGTGGCAAGCGTTGTCCGGATTTACTGGGCGTAAAGGGCGTGCAGGCGGTCTGTTAAGTCCAGGGTGAAAGCTCCCGGCTCAACTGGGAGAGGTCCTTGGAAACTGCCAGGCTCGAGTGCGGTAGGGGGTGCTGGAATTCCTGGTGTAGCGGTGAAATGCATAGATATCAGGAGGAACACCGGTGGCGAAGGCGAGCATCTGGGCCGCTACTGACGCTGAGGCGCGAAAGCTAGGGGAGCAAACCGGATTAGATACCCGTGTAGT
>denovo10994 .3.7._121734
TACGTAGGGGGCGAGCGTTGTCCGGAATTACTGGGCGTAAAGCGCGCGTAGGCGGCTTGGTAAGTCGGTTGTGAAATCCCTGGGCTCAACCCAGGAACGGCGTTCGAAACTGCCGAACTCGAGTGCGGTAGGGGGTGCCGGAATTCCCGGTGTAGCGGTGAAATGCATAGATATCGGGAGGAACACCAGTGGCGAAGGCGGGCACCTGGGCCGCTACTGACGCTGAGCCGCGAAAGCTAGGGGAGCAAACCGGATTAGAAACCCTAGTAGT
>denovo10995 .5.3._41098
GACGGAGGGCGCGAGCGTTGTCCGGAATCACTGGGCGTAAAGCGCGCGCAGGCGGATGAGGAAGTCAGGGGTGAAAGACCGGGGCTCAACCCCGGGGTTGCCTCTGATACTCCTTGTCTAGGGACCGGTAGAGGCCGGTGGAATTCCCGGTGTAGTGGTGATATGCGTAGATATCGGGAGGAACACCAGTGGCGAAGGCGGCTCTCTGGGCCTTACCTGACGCTGAGACGCGAAAGCGTGGGGAGCGAACCGGATTAGAAACCCGAGTAGT
>denovo10996 .1.2._87668
TACCAGCTCCCCGAGTGGTTGGGACGATTATTGGGTCTGAAGCGTCCGTAGCCGGCCGGAAAAGTTCCCCGTTAAATCTGGCGATCCAATCGTTGGGCTGCGGGGAATACTCTTCGGCTTGGGGGCGAGGGAGGTCGGCGGTAGTCCCGGGGTAGGGGCGAAATCCTATAATCCTAAAAGGACCATCTGGGCGAAGGCGTCCAACTAGAACATGCCTGACGGTGAGGAACGAAAGCTAGGGGAGCAAACCAGATTAGAAACCCTAGTAGT
>denovo10997 .3.7._204442
TACGTAGGTGGCAAGCGTTACTCGGAATTACTAGGCGTAAAGCGCAGGTAGGCGGTCCGGTAAGTCCATTGTGAAAGCTCTCGGCTTAACTGGGAGAGGTCAATGGATACTGCTAGGCTTGAGGGTAGGAGAGGAAGCTGGAATTCCCGGTGTAGCGGTGAAATGCGTAGAGATCGGGAGGAACACCGGCGGCGAAGGCGGCTCCCTGGGCTGACCCTGACGCTGAGGCGCGAAAGCTAGGGGAGCAAACAGGATTAGAAACCCGAGTAGT
>denovo10998 .6.9._204206
GACGTAGGGGGCAAGCGTTGTTCGGAATCACTGGGCGTAAAGGGCGCGTAGGCGGGGGGATAAGTCGGGTGTGAAAGCCCCCGGCTCAACCGGGGACCCGCTTCGGAAACTATCCGGCTTGAGTCGCGGAGAGGAGAGCGGAATTCCCAGTGTAGCGGTGAAATGCGTAGATATCGGGAGGAACGCCAGTGGCGAAGGCGGTCACCTGGGCCATCCCTGACGCTGAGACGCGAAAGCTGGGGGAGCGAACGGGATTAGAAACCCCGGTAGT
>denovo10999 3.0.ln_408504
GACGAAGGTGGCAAGCGTTGCTCGGAATCACTGGGCTTAAAGGGCGCGTAGGCGGGTCGGTCAGTCGTTGGTGAAATTCCAGGGCTTAACTCTGGAACTGCCGACGATACCGCCGATCTTGAGTACGGAGAGGAGATGGAATTCCTGGTGTAGCGGTGAAATGCGTAGATATCAGGAAGAACACCGGTGGCGAAGGCGGTCTTCTGGTCCGTTAACTGACGCTCAGGGGACGAAAGCGTTGGGGGAGCCAAAACAGGGA
>denovo11 1.20.e_421209
TACGTAGGGCCCAAGCGTTATCCGGATTTACTGGGCGTAAAGCGTTTCGTAGGCGGTTGGGTAAGTAGCTGGTGAAATCCTTCGGCTCAACCGAAGAACTGCCAGCTAAACTGCCTAACTTGGGAGCCTTAGGGGAGGCGGGAACTCCTGGTGGAGGGGTGAAATCCGTAGATATCAGGAGGAACACCGAGGGCGAAGGCACGCCTCTGGGAGGCTTCTGACGCTGAGGAACGAAAGCTAGGGGAGCGAAGCAGATTAGATACCCGTGTAGT
>denovo110 .4.5._178546
GACGAACCGTGCGAACGTTGTTCGGAATCACTGGGCTTAAAGGGCGCGTAGGCGGGTGGCCAAGTCCGGGGTGAAAGCCTCCGGCTCAACCGGAGAAGTGCCTGGGATACTGGTCATCTGGAGGGAGGTAGGGGCAGCTGGAACTTCCGGTGGAGCGGTGAAATGCGTTGATACTGGAAGGTACCTCAATAGCGAAGGCAGCCTCCTGGCCGGTTCCTGACGCTGAGGCACGAAAGCGTGGGGAGCAAACCGGATTAGATACCCCAGTAGT
>denovo1100 .3.10._293704
TACCAGCTCCCCGAGTGGTTGGGACGATTATTGGGTCTGAAGCGTCCGTAGCCGGCCGGAAAAGTTCCCCGTTAAATCTGGCGATCCAATCGTTGGGCTGCGGGGAATACTCTTCGGCTTGGGGGGCGAGGGAGGTCGGCGGTAGTCCCGGGGGTAGGGGCGAAATCCTATAATCCCGGGAGGACCACCAGTGGCGAAGGCGGAGCGCCAGAGCACGCCCGACGGTGAGGGACGAAAGCTAGGGGAGCAAACGGGNTTAGAACCCGNGTAG
>denovo11000 3.20.e_395791
TACGTAGGTGGCAAGCGTTGTCCGGATTATTGGGCGTAAGCGCGCGCAGGCGGTCCGTGAAGTCCGAGGTGAAATCTCCCGGCTCAACTGGGAGGGTCGTTCGGGATACTGGCGGACGTCGAGGAGAGCAGAGGTGAGTGGAATTCTGGGTGTAGGTGGTGAAATGACGTAGATATCCAGAGGAACACCAGCGGCGAAGGCGGACTCACTGGGCTCCGACCTGACGCTGAGGCGCGAAAGCGTAGGGGAGCGGAACCGGATTA
>denovo11001 .7.1._204006
TACGTAGGATGCGAGCGTTGTCCGGAATCACTGGGTGTAAAGGGAGCGCAGGCGGGTTGGTAAGTCAGTGGTGAAATTCTCAGGCTTAACCTGGGGACTGCCACTGATACTGCTGATCTTGAGTGCAGAAGAGGTGGATGGAATTCTTGGTGTAGCGGTGAAATGCGTAGATATCGGGAGGAACACCAGTGGCGAAGGCGGCCCCCTGGTCGGATACTGACGCTGATACGCGAAAGCGTGGGGAGCAAACAGGATTAGATACCCCAGTAGT
>denovo11002 .5.1._136795
TACGGAGGGGGCAAGCGTTGCTCGGAATTACTGGGCGTAAAGGGTCCGTAGGCGGCTTCGTAAGTTAGATGTGAAAGCTCAGGGCTTAACCCTGAAATCGCATCTAAAACTGCGGAGCTAGAGTCCAGAAGAGGTCGGCGGAATTCCCGGTGTAGCGGTGAAATGCGTAGATATCGGGAGGAACACCAGCGGCGAAGGCGGCTTCTTGGGCCTTACCTGACGCTGAGGCGCGAAAGCCAGGGGAGCGAACGGGATTAAAACCCTAGTAGT
>denovo11003 .5.3._111032
TACGTAGGTGGCAAGCGTTGTCCGGATTTACTGGGCGTAAAGCGCGCGCAGGTGGCCCGCCAAGTCTAGGGTGAAAGCTCCCGGCTCAACTGGGAGAGGTCTCTAGATACTGACGGGCTTGAGGAGAGCAGAGGAGAGCGGAATTCCCGGTGTAGCGGTGATATGCATAGATATCAGGAGGAACACCGGTGGCGAAGGCGGGCATCTGGGCCGCTACTGACGCTGAGGCGCGAAAGCTAGGGGAGCAAACCGGATTAGAAACCCGAGTAGT
>denovo11004 3.20.e_395795
GACAGAGGTCCCAAGCGTTGTTCGGATTCACTGGGCGTAAAGGGTGCGTAGGCGGTTGGATAAGTCGGTTGTGAAATCTCCAAGCTCAACTTGGAAATGGCAACCGAAACTATCCGGCTAGAGGAATGGAGGGGAGACTGGAATTCTCGGTGTAGCAGTGAAATGCGTAGAGATCAGGAGGAATACCGGTGGCGAAAGCGACTCTCTGGACGGCAACTGACGCTGAGGCACGAAAGCGTGGGGAGCGAACGGGATTAGATACCCGTGTAGT
>denovo11005 1.20.al_433586
TACCAGCTCCCCGAGTGGTTGGGACGATTATTGGGTCTAAAGCATCCGTAGCCGGCCGAGGAAGTTCTCCGTTAAATCCAGCGATTCAATCGTTGGACTGCGGAGAATACTCCTCGGCTAAGGGGGCGGGAGGCCGGCGGTAGTCCCGGGTAGGGCGGAAATACCTATAATCCCGGGAGGACCACCAGTGGCGAAGGCGGCCGGCCAAAAACGCGCCCGACGGTGAGGGAT
>denovo11006 .3.2._142062
TACGGAAGGTGCAAGCATTAATCGGAATTATTGGGCGTAAAGGGCGCGTAGGCGGATTTGCAAGTCTGATGTGAAATTCCAAAGCTCAACTTTGGAGCTGCATTAGAAACTGCAAACCTTGAGGAGTGGCGGAGAAAATGGAATTCCACGTGTAGCGGTGAAATGCGTAGATATGTGGAAGAACACCGGTGGCGAAAGCGGCTTACTGGGTCTCTTCTGACGCTGAGGTACGAAAGCTAGGGGAGCGAAAGGGATTAGAAACCCTGGTAGT
>denovo11007 3.20.al.plus.m_421653
TACGTAGGTGGCAAGCGTTGTCCGGAATTACTGGGCGTAAAGAGCGCGTAGGCGGGGATTTAAGTCAGGAGTGAAACTGCGGGCTCAACCTGCAGCCTGCTCTTGAAACTGGATTTCTTGAGGGTATGAGAGGAAGCGGAATTCCCAGTGTAGCGGTGAAATGCGTAGATATTGGGAGGAACACCAGCGGCGAAGGCGGCCGACTAGTTTGGAACTGACGCTGAGGGACGAAAGCGTGGGGAGCAAACCGGATTAGATACCCGCGTAGT
>denovo11008 .6.9._55218
GACAGAGGTGGCGAGCGTTGTCCGGATTCACTGGGCGTAAAGGGCGTGTAGGCGGCCTCGCCAGTCAGTTGTGAAAGGCACCGGCTCAACCGGAGCAGTGCAGCTGATACTACGAGGCTCGAGGGCGGGAGAGGAAAGTAGAATTCCCGGTGTAGCAGTGAAATGCGTAGATATCGGGAAGAATACCAATGGCGAAGGCGACTTTCTGGTCCGCACCTGACGCTGAGGCGCGAAAGCCAGGGGAGCGAACGGGATTAGAAACCCCTGTAGT
>denovo11009 1.20.al_412113
TACGTAGGGGGCTAGCGTTATCCGGATTCATTGGGCGTAAAGCGCGCGTAGGCGGGCTGTTAAGTCAGATGTGAAAACCGGGGGCTCAACCCGCGGCCTGCATCTGAAACTGGCAGCCTCGAGTCTGGTAGAGGAAAGTGGAATTCCCAGTGTAGCGGTGAAATGCGCAGATATTGGGAGGAACACCAGTGGCGAAGGCTGTCGGCTAGAACGCGCCCGACGGTGAGGGATGAAAGCTGGGGGAGCGAACCGGATTAGATACCCGCGTAGT
>denovo1101 .3.10._33861
TACAGAGGTTCCAAGCGTTGTTCGGATTCACTGGGCGTAAAGGGCTTGTAGGCGGTCCGTTAAGTCCGGTGTGAAATCTCCCGGCCCAACCGGGAGGGGTCATCGGATACTGGCGGGCTAGAGGTAGGCAGAGGAAAGCGGAATTCCCGGTGTAGCGGTGAAATGCGTAGATATCGGGAGGAACACCAGTGGCGAAGGCGGCTTTCTGGGCCTATCCTGACGCTGAGGAGCGAAAGCGTGGGGAGCAAACCGGATTAGAAACCCGTGTAGT
>denovo11010 .3.1._101427
TACGGAGGGTGCAAGCGTTGTTCGGAATTACTGGGCGTAAAGCGCGTGTAGGCGGTCGCCTAAGTCTGATGTGAAAGCCCGGGGCTCACCCCCGGAAGGGCATCGGATACTGGGTGACTCGAGTACCGGAGAGGAGGGTGGAATTCCTGGTGTAGCGGTGAAATGCGTAGATATCAGGAGGAACACCGGTGGCGAAGGCGGCCCTCTGGACGGATACTGACGCTGAGACGCGAAAGCGTGGGGAGCAAACAGGATTAGATACCCGTGTAGT
>denovo11011 .3.1._351173
GACGGAGGGTGCAAGCGTTGCTCGGACTCATTGGGCGTAAAGGGTGCGTAGGCGGCCTGGTCAGTCTGCTGTGAAAGCCCCGGGCTCAGCCCGGGAAGGGCGGCGGATACTGCCAGGCTAGAGTGCCGGAGGGGAGAGTGGAATTCCTGGTGTAGCGGTGAAATGCGTAGAGATCGAGCGGAACGCCGAAGGTGAAGACAAGCGACTGGGCCGAATCTGACGCTGAGGCACGAAAGCGTGGGGAGCAAACAGGATTAGATACCCCTGTAGT
>denovo11012 .1.12._45376
TACCAGCTCCCCGAGTGGTGGGGACGATTATTTGGCCTAAAGCGTCCGTAACCGGCCCAGTAAGTCTTCGGTTAAATCCGGTGATTTAATCATCGGACTGCTGGAGATACTGCTAGGCTAGGGGGCGGGAGAGGCTACCGGTAGTCCCGGGGTAGGAGTGAAATCCTCTGATCCCGGGAGGACCTGCAGTGGCGAAGGCGGGTAGCCAGAACGCGCTCGACGGTGAGGGGCGAAAGCTGGGGGAGCGAACCGGATTAGAAACCCCAGTAGT
>denovo11013 .4.3._166871
GACGAGTGGTCCAAGCGTTATCCGGAATTACTGGGCGTAAAGGGTGTGTAGGTGGTTTGCTTAGTCGGTCGTTAAAGCTCCCGGCTCAACCGGGAAAAGGCGATCGAAACGATCAAACTAGAGAAGACCAGAGGCCAGTGGAACTCATGGTGTAGGGGTGAAATCCGTTGATATCATGGGGAACGCCAAAAGCGAAAGCAGCTGGCTGGGGTCTGTCTGACACTGAGACACGAAAGCGTGGGGAGCGAACGGGATTAGAAACCCTGGTAGT
>denovo11014 1.20.e_433815
TACCAGCTCCTCGAGTGGTTGGGCGTTTATTGGGCCTAAAGCATCCGTAGCCGGCTCCATAAGTCCTCCGTTAAATCCAACGGCTCAACCGTTGGGCTGCGGAGGATACTGTGGGGCTAGGGGCGGGAGAGGCGGACGGTATTCCCTGGGTAGGGGTAAATCCGCTGATCCAGGGAGGACCACCAGTGGCGAAGGCGTCACGCTAGAACGGATCCGACGGTCAGGGACGAAGCCCAGGGGCGCAAACGGGATTAGATACCCGCGTAGT
>denovo11015 .6.10._139808
TACAGAGGGTGCGAGCGTTGTTCGGAATTACTGGGCGTAAAGCGCGTGTAGGCGGCGGGATAAGTCGAATGTGAAAGCCCTCAGCTTAACTGAGGAAGTGCATTCGATACTGTTTCGCTTGAATGCCGGAGGGGATGGCGGAATTCCCGGTGTAGAGGTGAAATTCGTAGATATCGGGAGGAACACCTGTGGCGAAGGCGGCCATCTGGACGGCGATTGACGCTGAGACGCGAAAGCGTGGGTAGCAAACAGGATTAGATACCCGAGTAGT
>denovo11016 1.20.al_464798
AACGTAGGTGGCGAGCGTTATCCGGAATCACTGGGCGTAAAGGGCGTCTAGGCGGTCGGGTAAGAGAGACGTGAAAGCTCCTGGCTCAACTGGGGAGAGGTCGTTTCAGACTGCCCGGCTTGAGGGTCGGAGAGGGACGTGGAATTCCCGGTGTAGTGGTGAAATGCGTAGAGATCGGGAGGAACACCCGTGGCGAAGGCGGCTTCCTGGCCATGGGCCTGACGCTGAGGTACGAAAGCCA
>denovo11017 .5.6._6589
TACGTAGGGTCCGAGCGTTGTCCGGAATCACTGGGTGTAAAGGGCGCGCAAGCGGGTAAGCAAGTCGGTGCTGAAAGCTGTCCGCTCAACGGACAAATTGGTGCCGATACTGCTGAGCTAGAGTCTGGTAGAGGGAAGTGGAATTTCCGGTGTAACGGTGAAATGTGTAGATATCGGAAGGAACACCAGTGGCGAAGGCGGCTTCCTGGACCAAGACTGACGCTCAAGCGCGAAAGCGTGGGGATCAAACAGGATTAGATACCCCGTAGT
>denovo11018 3.20.al_396981
GACAGAGGTGGCGAGCGTTGTTCGGAATTACTGGGCTTAAGGGCGCGTAGGCGGTGGCGTAAGTCTGGGTGGAATTCCACGGCTTAACCGTGGGACTGCCTTGGAGACTGCGTTGCTTGAGTCAGTGAGGGGAGGGCGGAATTCCCGGTGTAGCGGTGAAATGTGTAGAGATCGGGAGGAACACCGGTGGCGAAGGCGGGTCTCTGGGCATCTCCTGACGCTGAGGCGCGAAAGCGTGGGGAGC
>denovo11019 3.0.ln_421387
TACGTAGGTGTCGAGCGTTGTCCGGATTTATTGGGCGTAAAGAGCCCGCAGGCGGCTTACCAAGTTCGAGGTGAAATCTCCCGGCTCAACCGGGAGGGTGCCTCGAAACTGGCAGGCTTGAGGCAGGGAGAGGGATGTGGAATTCCCGGTGTAGTGGTGAAATGCGTAGATATCGGGAGGAACACCAGTGGCGAAGGCGGCATCCTGGCCCTGTCCTGACGCTCAGGGGCGAAAGCGTGGGGAGCAAACCGGATTAGATACCCGTGTAGT
>denovo1102 .4.3._148954
TACGGGGGGAACAAGCGTTGTTCGGAATTACTGGGTTTAAAGCGCGTGTAGGCGGGAAGGCAAGTCCGGTCGTGAAATCCCCCGGCTTAACCGGGGAACTGCGTTGGAAACTGCCTTTCTAGAGTGCGGAAGAGGAAAGTGGAATTCCCGGTGTAGCGGTGAAATGCGTAGATATCGGGAAGAACACCGGTGGCGAAGGCGGCTTCCTGGCCTGTAACTGACGCTCATGTGCGAAAGCGTGGGGAGCAAACAGGATTAGATACCCGGGTAGT
>denovo11020 .3.9._274808
TACGGGGGGAACGAGCGTTGTTCGGAATCACTGGGCGTGAAGGGCGTCTAGGCGGCTTCGTGTGTCACCTGTGAAAGTCTTCGGCTTAACCGGGGGACGTCGGGTGAAACTACGAGGCTAGAGCCTCGGAGGGGGAGGTGGAACTTCCAGAGTAGCGGTGAAATGCGCAGATACTGGAAGGTACCTCGATAGCGAAGGCAGCCTCCTGGCCGAGTGCTGACGCTGAAGCGCGAAAGCGTGGGGAGCAAACCGGATTAGAAACCCTTGAGT
>denovo11021 1.20.e_428330
GACGTAGGAGGCAAGCGTTATCCGGAATTACTGGGCGTAAAGGGGAGGTAGGCGGCCCCTTAAGTTCGGGGTGAAATCTTTCGGCTTAACCGAAAGGGGCCTCCGAAAACTGGGGGGCTTGAGGGCAGCAGAGGGAGGTGGAGTTCCAGGTGTAGCGGTGAAATGCGTAGATATCGGGAAGAACACCGATGGCGAAAGCGGTCTCCTGGCCCAATACTGACGCTGAGATGCGAAAGCTAGGGGAGCAAACAGGATTAGATACCCGGGTAGT
>denovo11022 3.20.m_431463
GACGGAGGGTGCGAGCGTTGTTCGGAATCACTGGGTGTAAGGGAGCGCAGGCGGACTTTCAAGTCGATGGTGAAATCCTGCAGCTTAACTGCAGAACTGCCGTCGATACTGTTTGTCTTGAGTGTGGAAGAGGGTGGTAGAATTCATGGTGTAGCGGTGAAATGCGTAGATATCATGAAGAACACCGGTTGCGAAGGCGGTCATCTGGCCCACAACTGACGCTCAGGGACGAAAGCGTGGGTAGCAAACAGGATTAGATACCCGCGTAGT
>denovo11023 .3.1._311536
TACGAAGGGTGGCAAGCGTTGTTCGGATTTACTGGGCGTACAGGGAGCGTAGGCGGAATGGTAAGTCAGTGGTGAAATCTCGAGGCTTAACTTCGAGTCTGCCTCTGAAACTGCTGTTCTTGAGTGCGGAAGAGGAAAGCGGAATTCCCGGTGTAGCGGTGAAATGCGTAGATATCGGGAAGAACACCAGTAGCGAAGGCGGCTTTCTGGTCCGTCACTGACGCTGAGGCGCGAAAGCGTGGGTAGCAAACAGGATTAGAAACCCCGGTAGT
>denovo11024 .5.3._28090
TACGTAGGTGGCGAGCGTTGCTCGGAGTTACTGGGCGTAAAGCGTGTGTAGGCGGCCGGGCAAGTCCGGTGTGAAATCTCCCGGCTCAACCGGGAGGGTGCGCCGGAAACTGCCGGGCTGGAGGGCGGGAGAGGAGAGCGGAATTCCCGGTGTAGCGGTGAAATGCGTAGATATCGGGAGGAACACCAGTGGCGAAGGCGGCCTGCTGGACAGCACCTGACGCTGAGCGACGAAAGCGTGGGGAGCAAACAGGATTAGAAACCCCTGTAGT
>denovo11025 .4.3._133425
GACGAAGGGGGCGAGCGTTGTTCGGAGTTACTGGGCGTAAAGGGCGTCTAGGCGGCTTCGTGTGTCACCTGTGAAAGTCTTCGGCTTAACCGGAGGACGTCGGGTGAAACTACGAGGCTAGAGCCTCGGAGGGGGAGGTGGAACTTCCAGAGTAGCGGTGAAATGCGCAGATACTGGAAGGTACCTCGATAGCGAAGGCAGCCTCCTGGCCGAGTGCTGACGCTGAAGCGCGAAAGCGTGGGGAGCAAACCGGATTAGAAACCCGAGTAGT
>denovo11026 .1.9._217988
TACGGAGGGTGCAAGCGTTGTTCGGAATTATTGGGCGTAAAGCGCGTGTAGGTGGTTGGGCAAGTCAGGTGTGAAAGCCCTCGGCTCAACCGAGGTCCTGCGCCTGAAACTGCCTGGCTTGAGTCTGGAAGAGGAGGGCGGAATTCCCGGTGTAGCGGTGAAATGCGTAGAGATCGGGAGGAACACCGGTGGCGAAGGCGGCCCTCTGGTCCAGTACTGACGCTGAGGCGCGAAAGCTAGGGGAGCGAACGGGATTAGATACCCCTGTAGT
>denovo11027 .8.1._86060
TACAGAGGGTGCAAACGTTGCTCGGAATTACTGGGCGTAAAGCGCGTGTAGGCGGTTTCGTAAGTCCGACGTGAAAGCCCGGGGCTCAACCCCGGAAGTGCGTTGGATACTGTGAAGCTGGAGTCCTGAAGAGGAGAGCGGAATTCCCGGTGTAGAGGTGAAATTCGTAGATATCGGGAGGAACACCTGTGGCGAAGGCGGCTCTCTGGGCAGGTACTGACGCTGAGACGCGAAAGCGTGGGGAGCAAACAGGATTAGAAACCCTGGTAGT
>denovo11028 .2.3._17239
TACGTAGGGGGCGAGCGTTGTTCGGAATTACTGGGCGTAAAGGGCGTGTAGGTGGCCTTGCAAGTCAGGCGTGAAATCCTCCGGCTTAACCGGAGAAGGGCGCTTGATACTGCAAGGCTTGAGTGCGGGAGAGGAGAGTGGAATTCCCGGTGGAGCGGTGAAATGCGTAGATATCGGGAAGAACACCGGTGGCGAAGGCGGCTCTCTGGACCGCAACTGACACTGAGACGCGAAAGCTAGGGGAGCAAACGGGATTAGATACCCCAGTAGT
>denovo11029 3.0.ln_398573
GACGGAGGAGGCAAGCGTTATCCGGAATTATTGGGCGTAAAGCGTACGTAGGTGGTTTATCAAGTCCGCTGTCAAAGACTGGGGCTTAACCCCGGGAAGGCAGGGGAAACTGATAGGCTAGAGTGCGGTAGGTGCAGGAGGAATTCCCGGTGTAGCGGTGAAATGCGTAGATATCAGGAAGAACACCGGTGGCGAAGGCGGTCACCTGGTCCGCAACTGACGCCCAGAGCGCGAAAGCGTGGGGAGCAAACAGGATTAGATACCCCCTGTAGT
>denovo1103 .1.3._247368
TACGTAGGGGGCAAGCGCTGTCCGGATTCACTGGGCGTAAAGGGTGTGTAGGCGGACTGGCGTGTCGACAGTGAAAGCTCCCGGCTCAACCGGGAAAGGGCTGTCGAAACTACCAGTCTCGAGGACAGGAGAGGAAACTGGAACTTCCGGTGTAGCGGTAAAATGCGTGGATACCGGGAGGAACACCGTTGGCGAAGGCGGCCTTCTGGGCTTCTCCTGACGCTGAGGGGCGAAAGCCTGGGGAGCGAACCGGATTAGAAACCCTTGTAGT
>denovo11030 3.20.al_396185
TACGTAGGGGCAAGCGTTGTCCGGAATTATTGGGCGTAAAGAGCATGTAGGCGGGAATTTAAGTCAGATGTGAAAACTTGGGGCTCAACCGCAAGATTGCATCTGATACTGGATTTCTTGAGGGTATGAGAGGAAAGCGGAATTCCTAGTGTAGCGGTGAAATGCGTAGATATTAGGAGGAACACCAGTGGCGAAGGCGGCTTTCTGGCATACAACTGACGCTGAGATGCGAAAGCGTGGGGAGC
>denovo11031 1.20.al.plus.m_464491
GACGTAGGAGGCGAGCGTTATCCGGATTTACTGGGCGTAAGCGCACGCAGGCGGCTTCGTTAGTCGGATGTGAAGCTCCTGGCTTAACTGGGAGAGGCCATTCGATACTGCGGGGCTTGAGGTTGGAAGAGGGGTGTGGAATTCCCGGTGTAGTGGTGGAATGCGTAGAGATCGGGAGGAACACCAGTGGCGAAGGCGGCTCTCTGGCTCGTTCCTGACGCTGAGTGCGCGAAAGCGTGGGGAGCAAACGGGATTAGATACCCCTGTAGT
>denovo11032 .2.4._167180
GACGTAGGGGGGCAAGCGTTGTCCGGATTCACTGGGCGTAAAGCGCGTGTAGGCGGCCTGTTAAGTGGCGTGTGAAAGCCCACGGCCCAACCGTGGGATGCCGCGCCAGACTGGCGGGCTTGAGGGTGGCAGAGGGTGATGGAATTCCCGGTGTAGCGGTGAAATGCGTAGATATCGGGAGGAACACCAGCGGCGAAGGCGGCTTCCTGGACCGCAACTGACGCTGAGGCGCGAAAGCTAGGGGAGCAAACAGGATTAGAAACCCGTGTAGT
>denovo11033 .6.12._193087
TACGAAGGGGGCTAGCGTTGCTCGGAATCACTGGGCGTAAAGGGCGCGTAGGCGGATTCTTAAGTCGGGGGTGAAATCCTGGAGCTCAACTCCAGAACTGCCTCCGATACTGGGAATCTTCGAGTCCGGGAGAGGTGAGTGGAATTGCGAGTGTAGAGGTGAAATTCGTAGATATTCGCAAGAACACCAGTGGCGAAGGCGGTCACCTGGCCCGTTACTGACGCTCAGGGACGAAAGCGTGGGGAGCAAACAGGATTAGATACCCGTGTAGT
>denovo11034 .5.2._148762
TACGTAGGTGGCAAGCGTTGTCCGGATTTACTGGGCGTAAAGGGCGTGTAGGCGGTTCGTTAAGTCCGGTGTGAAATCTTCCGGCTCAACTGGGAGGGGTCACCGGATACTGGCGAGCTAGAGGGGGGCAGAGGAAGGCGGAATTCCAGGTGTAGCGGTGAAATGCGTAGATATCTGGAGGAACACCGGTGGCGAAGGCGGCTTCCTGGACCGGTATTGACGCTGAGGCGCGAAAGCCAGGGGAGCAAACGGGATTAGATACCCTGGTAGT
>denovo11035 .3.7._172753
TACGTAGGTGGCGAGCGTTGTCCGGATTTACTGGGCGTAAAGAGCGCGCAGGCGGTCGGCCAAGTCGAGTGTGAAAGCCCCCGGCTCAACTGGGGAGGGTCACTCGATACTGGCCGACTCGAAGGCGGGAGAGGGAAGCGGAATTCCCGGTGTAGCGGTGAAATTCGTAGATATCGGGAGGAACACCAGTGGCGAAGGCGGCCACCTGGCCGATAACTGACGCTGAGGCGCGAAAGCGTGGGGAGCAAAACAGGGATTAACGAAACCCCAGTACGT
>denovo11036 .5.7._63493
AACGTAGGAGACAAGCGTTATCCGGAATTACTGGGCGTAAAGCGCGTGCAGGCGGATGAACAAGTGGGGCGTGAAAGTGTCTGGCTAAACTGGGCGAGGTCGCCTCAGACTGTTGATCTAGAGTTCGACAGAGGGATGTGGAATTCCGGGTGTAGTGGTGAAATGCGTAGAGATCCGGAGGAACACCAGTGGCGCAGGCGGTGTCCTGGGGCGCACCTGACGCTGAGACGCGACAGCATGGGGAGCGAACGGGATTAGATACCCGAGTAGT
>denovo11037 .6.2._40446
AACGTAGGGGGCAAGCGTTGTCCGGAATTACTGGGCGTAAAGGGTCCGTAGGCGGGAGAGAAAGTAAGAGGTGAAAGCCTAAGGCTTAACCTTAGAAAGTCCTCTTATACTGCTCTTCTTGAGGCATGGAGAGGGCGATGGAATTCCCGGTGTAGCGGTGAAATGCGTAGAGATCGGGAGGAACACCAGCGGCGAAGGCGGCCGACTAGTTTGGAACTGACGCTGAGGGACGAAAGCGTGGGGAGCAAACCGGATTAGATACCCTAGTAGT
>denovo11038 .2.2._252571
TACCCGGAGCCCGAGTGTTAGTCACGATTATTGGGTCTAAAGCGTCCGTAGCCGGATTGATAAGTTCCTGCTGAAATCTCCTAGCAAACTAGGAAGCTTGGTGGGAATACTATCGATCTTGAGACCGGGAGAGGGCAGAGGTACTCGTAGGGTAGGGGTGAAATCCTATAATCCTGCGGGGACCACCTGTGGCGAAAGCGTCTACCTAGAGCGGGTCTGACGGTGAGGAACGAAAGCTAGGGGAGCGAGTCGGGATTAGAAACCCTGGTAGT
>denovo11039 .5.1._180284
TACGAAGGCTTCAAGCGTTATCCGGATTTATTGGGCGTAAAGGGCGCGCAAGCGGGTAAGCAAGTCGGTGCTGAAAGCTGTCCGCTCAACGGACAAATTGGTGCCGATACTGTTTATCTTGAGTGCGGAAGAGGGTGATGGAATTCCTGGTGTAGCGGTGAAATGCGTAGATATCAGGAAGAACACCGGTGGCGAAGGCGGTCACCTGGTCCGCAACTGACGCCCAGAGCGCGAAAGCGTGGGGAGCAAACAGGATTAGAAACCCTAGTAGT
>denovo1104 .8.1._23587
TACGTAGGTGTCGAGCGTTGTCCGGATTTATTGGGCGTAAAGCGCCCGCAGGCGGCTTGGCAAGTTCGAGGTGAAATCTCCCGGCTCAACTGGGAGGGTGCCTCGAAAACTGCCAGGCTTGAGGCAGGGAGAGGGATGTGGAATTCCAGGTGTAGTGGTGAAATGCGTAGATATCTGGAGGAACACCAGTGGCGAAGGCGGCATCCTGGCCCTGTCCTGACGCTCAGGGGCGAAAGCTAGGGGAGCAAACGGGATTAGAAACCCGGGTAGT
>denovo11040 .2.2._201377
TACGTAGGTGGCGAGCGTTGCTCGGAGTTACTGGGCGTAAAGCGTGTGTAGGCGGCCGGGCAAGTCCGGTGTGAAATCTCCTGGCTCAACCGGGAGAGGTCGGGGGATACTACCGGGCTCGAGGGGGGCAGAGGAGGGTGGAATTCCCGGTGTAGCGGTGAAATGCGTAGATATCGGGAGGAACACCAGTGGCGAAGGCGGCCCTCTGGGCCCTCCCTGACGCTGAGGCGCGAAAGCGTGGGGAGCGAACCGGATTAGAAACCCGGGTAGT
>denovo11041 .6.9._297497
CACGTAGGATCCGAGCGTTATCCGAATTTACTGGGCGTAAAGCGCGTGCAGGCGGCCGGGCAAGTTGGACGTGAAAGCTCCTGGCTCAACTGGGAGAGGTCGTTCAAGACTGCCGGGCTAGAGGGCGACAGAGGGAGGTGGAATTCCCGGTGTAGCGGTGAAATGCGTAGAGATCGGGAGGAACACCAGTGGCGAAGGCGGCTCTCTGGCCTAATCCTGACGCTGAGGCGCGAAAGCCAGGGGAGCAAACGGGATTAGATACCCCAGTAGT
>denovo11042 1.20.m_446364
TACGTAGGGGCGGAGCGTTGTCCGAAGTCACTGGGCGGTAAAGACGCGCGTAGGCGGGCCGACTAAGTCGGATGTGAAATACTCCACGGCTCAACCGGGAAAGTAGCATCCGATACTGGTGGTCTTGAGGCGTGGAGAGGAAGTGGAATTCCTGGTGTAGCGGTGAAATGCGTAGATATCAGGAGGAACACCCGTGGCGAAGGCGGCTTCCTGGCCATGGCCTGACGCTGAGGTGCGAAAGCCAGGGGAGCGAACGGGATTAGATACCCCGGTAGT
>denovo11043 .5.2._334675
GACGGAGGGTGCAAGCGTTGTTCGGAATTACTGGGCGTAAAGGGTGCGTAGGCGGTCTCTTAAGTCTGACGTGAAAGCCCAGGGCTCAGCCCTGGAAGGGCGCCAGAAACTGAGGGGCTGGAGTGCCGGAGGGGAGAGTGGAATTCCCGGTGTAGCGGTGAAATGCGTAGATATCGGGAGGAACGCCAGTGGCGAAGGCGGTCACCTGGGCCATCCCTGACGCTGAGACGCGAAAGCTGGGGGAGCGAACGGGATTAGATACCCGGGTAGT
>denovo11044 3.20.al.plus.m_457138
TACGTAGGGTGCAAGCGTTGTCCGGAATTACTGGGTGTAAAGGGTCCGCAGGCGGGTAAGCAAGTCGGTGGTGAAATCCTGCAGCTTAACTGCAGAACCGCCTCCGATACTGTTTATCTTGAGTGCGAGAGAGGATGATGGAATTCATGGTGTAGCGGTGAAATGCGTAGAGATCATGAAGAACACCAGTGGCGAAGGCGGTCTCCTGGCATACAACTGACGCTGAGACGCGAAAGCGT
>denovo11045 .3.6._372440
TACGTGGGGTGCGAGCGTTAATCGGAATTACTGGGCGTAAAGCGTGCGCAGGCGGTTTTGTAAGACAGGCGTGAAATCCCCGGGCTTAACCTGGGAACTGCGCTTGTGACTGCAAGGCTAGAGTGCGGCAGAGGGGGGTAGAATTCCACGTGTAGCAGTGAAATGCGTAGATATCTGGAGGAACACCGGAGGCGAAGGCGGTCTCCTGGCCCGTTACTGACGCTCAGGCACGAAAGCGTGGGGAGCAAACAGGATTAGATACCCGGGTAGT
>denovo11046 .5.5._212043
TACGTAGGCAGCAAGCGTTGTTCGGAGTTACTGGGCGTAAAGCGTGTGTAGGCGGCCGGGCAAGTCCGGTGTGAAATCTCCCGGCTCAACCGGGAGGGTGCGCCGGAAACTGCCGGGCTGGAGGGCGGGAGAGGAGAGCGGAATTCCCGGTGTAGCGGTGAAATGCGTAGATACCGGGAGGAACGCCGGTGGTGAAGACGGCTCTCTGGACCGCACCTGACGCTGAGACACGAAAGCGTGGGGAGCAAACGAGTATAACGAACCCAGTACGT
>denovo11047 .7.3._336559
GACGGAGGGTGCAAGCGTTGCTCGGACTCATTGGGCGTAAAGGGTGCGTAGGCGGCCTGGTCGGTCTGCTGTGAAAGCCCCGGGCTCAGCCCGGGAAGGGCGGCGGATACTGCCCAGGCTAGAGTGCCGGAGGGGAGAGTGGAATTCCTGGTGTAGCGGTGAAATGCGTAGAGATCAGGAGGAATACCAGTGGCGAAGGCGGCTTTCTGGGCCTATCCTGACGCTGAGGAGCGAAAGCGTGGGGAGCAAACCGGATTAGAAACCCCTGTAGT
>denovo11048 .8.1._35830
TACGTAGGGTGCAAGCGTTATTCGGATTTACTGGGCGTAAAGCGCATGTAGGTGGTTTAGTAAGTCTGATGTGAAATCCCTGGACTCAATTCAGGAACTGCATCGGATACTGCTTTACTTGAGTGCTGGAGGGGAGAACGGAATTCCTGGTGTAGAGGTGAAATTCGTAGATATCAGGAGGAACAACGGTGGCGAAAGCGGTTCTCTGGACAGTTACTGACACTGAGATGCGACAGCGTGGGGAGCAAACAGGATTAGATACCCCTGTAGT
>denovo11049 .6.2._378659
TACGTAGGGTGCGAGCGTTGTCCGGAATCACTGGGCGTAAAGGGCGCGTAGGCGGGGAGGTAAGTCGGGTGTGAAAGCCCTCGGCTCAACCGAGGAACTGCGCCCGAAACTGCCTCTCTTGAGTCCCGGAGAGGAAGGTGGAATTCCCGGTGTAGCGGTGAAATGTGTAGAGATCGGGAGGAACACCGGTGGCGAAGGCGGCCTTCTGGACCGTAACTGACGCTGAGACACGAAAGCGTGGGGAGCAAACAGGATTAGATACCCTAGTAGT
>denovo1105 .5.5._288891
TACGTAGGTGGCGAGCGTTGCTCGGAATTACTGGGCGTAAAGGGCGTGTAGGCGGAGCGGCAAGTCGGTCGTGAAATCCTCCGGCTCAACTGGAGAATGTCGGTCGATACTGCCGTCCTTGAGGGTAGCAGAGGAGACTGGAATTCCCGGTGTAGCGGTGAAATGCGTAGAGATCGGGAGGAACACCAGTGGCGCAGGCGGCGTCCTGGCCGGTTGCTGACGCTCAGACACGAAAGCTTGGGGAGCGAACGGGATTAGATACCCGGGTAGT
>denovo11050 .2.5._49899
TACCCGCAGCACGAGTGATTACCACTATTATTGGGTCTAAAGCGTTCGTAGCCGGTTTAGCAAGTCCTTGGTGAAATCTTACAGCAAACTGTAAGGCTTGCTGGGGTTACTACTAGACTCGAGACCGAGAGAAGGTAGAGGTACTCGTAGGGTAGGGGTGAAATCCTATAATCCTGCGGGGACCACCTGTGGCGAAAGCGTCTACCTAGAGCGGGTCTGACGGTGAGGAACGAAAGCTAGGGGAGCGAANGGATTAGAACGTACGTCAGCCTGCAGTNCAG
>denovo11051 .5.3._109509
GACAGAGGTCTCGAGCGTTATCCGGAATCACTGGGCGTGAAGGGTCCGTAGGCGGCCAGGTCAGTCGGCGGTGAAATCTCCCGGCTTAACTGGGAGGGGTCCGCCGAAACTGCCAGGCTCGAGGGCCGGAGGGGCGAGTGGAATTACCGGTGTAGCGGTGAAATGCGTAGATATCGGTAGGAACACCGGAGGCGAAAGCGGCTCGCTGGACGGCTCCTGACGCTGAGGGACGAAAGCTGGGGGAGCAAACAGGATTAGATACCCGTGTAGT
>denovo11052 .2.2._226762
TACGTAGGAGGCGAGCGTTGTCCGGATTTACTGGGCGTAAAGAGCGCGTAGGCGGCCGGTTAAGTCCGAGGTGAAATCTCCCGGCCTAACTGGGAGGGGACCTCGGATACTGGCAGGCTGGAGTGCGGCAGAGGGGGGTGGAATTCCCGGTGTAGTGGTGAAATGCGTAGATATCGGGAGGAACACCAGTGGCGAAGGCGGCTTCCTGGGCTGTTCCTGACGCTGAGACGCGAAAGCGTGGGGAGCAAACCGGATTAGATACCCTAGTAGT
>denovo11053 .5.3._204987
GACGAACCGTGCGAACGTTGTTCGGATTCACTGGGCTTAAAGGGCGCGTAGGCGGTCGACCAAGTCTGGGGTGAAATCTTTCGGCTTAACCGGAAAAGTGCCTTGGATACTGGTCGGCTAGAGGGAAGTAGGGGCAGCTGGAACTTCTGGTGGAGCGGTGAAATGCGTTGATATCAGAAGGAACGCCGGTGGCGAAAGCGAGCTGCTGGGCTTTTTCTGACGCTGAGGCGCGAAAGCTAGGGGAGCAAACGGGATTAGAAACCCCGGTAGT
>denovo11054 .8.1._158689
TACAGAGGGTGCGAGCGTTAATCGGAATTACTGGGCGTAAAGGGTGCGTAGGTGGTTAAATAAGTAACATGTTAAAGTCCCGGGCTTAACCTGGGAAGGCCATGTTAAACTGTTTAGCTAGAGTGTTGTAGAGGAAAGCGGAATTTCCGGTGTAGCGGTGAAATGCGTAGATATCGGAAGGAACACCAGTGGCGAAGGCGGCTTTCTGGACAAATACTGACACTGAGGCACGAAAGCGTGGGGAGCAAACAGGATTAGATACCCCTGTAGT
>denovo11055 1.20.al.plus.m_417983
TACGTAGGGTGCAAGCGTTGTCCGGAATTACTGGGTGTAAAGGGTCCGCAGGCGGGTAAGCAAGTCGGTGGTGAAATCCTGCAGCTTAACTGCAGAACCGCCTCCGATACTGTTTATCTTGAGTGCGAGAGAGGATGATGGAATTCATGGTGTAGCGGTGAAATGCGTAGAGATCATGAAGAACACCGGTTGCGAAGGCGATCATCTGGCCGATGACTGACGCTGAGGTGCG
>denovo11056 .5.3._286255
TACGAAGGTGGCAAGCGTTGTTCGGATTTACTGGGCGTAAAGGGAACGTAGGGGGTTTGGTAAGCCCTCTGGGAAATCTCCCGGCTTAACTGGGAGGGGTCCGCCGAAACTGCCGCGCTCGAGGGCCGGAGAGGCGAGTGGAATTACCGGTGTAGCGGTGAAATGCGTAGAGATCGGTAGGAACACCGGAGGCGAAGGCGGCTCGCTGGACGGCACCTGACGCTGAGGAACGAAAGCTGGGGGAGCAAACAGGATTAGAAACCCCTGTAGT
>denovo11057 .1.12._14903
AACGTAGGTGGCAAGCGTTATCCGGAATCACTGGGCGTAAAGGGCGCGCAAGCGGGTAAGCAAGTCGGTGCTGAAAGCTGTCCGCTCAACGGACAAATTGGTGCCGATACTGTTTATCTTGAGTGCGGAAGAGGGTGATGGAATTCCTGGTGTAGCGGTGAAATGCGTAGATATCAGGAAGAACACCGGTGGCGAAGGCGGTCACCTGGTCCGCAACTGACGCCCAGAGCGCGAAAGCGTGGGGAGCAAACAGGATTAGATACCCGAGTAGT
>denovo11058 1.20.m_463326
AACGTAGGGGCGAAGCGTTGTCCGGAATTACTGGGCGTAAAGGGTGTGTAGGCGGATCCGCAAGTCCACTGTGAAATTCCTCGGCTCAACCGAGGAACGGCGGTGGATACTACGGATCTTGAGGGCAGGAGAGGAGGGTGGAACTCCCGGTGTAGCGGTAAAATGCGTGGATATCGGGAGGAACGCCGATGGCGAAAGGCGACGCCCTCGTAGGAATCGCCCCTGACGCTAGAAACACGAAAGCGTGGGGGA
>denovo11059 .3.7._127783
TACGGAGGTGGCGAGCGTTGCTCGGAATTACTGGGCGTAAAGGGCGCGTAGGCGGGGCGGCAAGTCGGGCGTGAAAGGCCCCGGCTCAACCGGGGAACGGCGCTCGAAACTGGCGCTCTTGAGTACCGGAGAGGAGGGTGGAATTCCCAGTGTAGCGGTGAGATGCGTAGATACTGGAAGGTACCTCGATAGCGAAGGCAGCCTCCTGGCCGAGTGCTGACGCTGAAGCGCGAAAGCGTGGGGAGCAAACCGGATTAGAAACCCTAGTAGT
>denovo1106 .1.11._311839
TACCAGCTCCCTGAGTGGTCGGGACGTTTATTGGGCCTAAAGCATCCGTAGCCGGCCCTGTAGGTCTCTTGTCAAATCCGCCGGCTTAACCGGCGGGCCGCGGGAGATACCGCAGGGCTAGGAGGCGGGAGAGGCGGACGGTATTCCCGGAGTAGGGGTGAAATCTTATAATTCCGGGAGGACCACCAGTGGCGAAGGCTGTCGGCTAGAACGCGCTCGACGGTGAGGGACGAAAGCTGGGGGAGCGAACCGGATTAGAAACCCCGGTAGT
>denovo11060 .5.5._32503
TACGTAGGCAGCAAGCGTTGTTCGGAGTTACTGGGCGTAAAGCGTGTGTAGGCGGCCGGGCAAGTCCGGTGTGAAATCTCCCGGCTCAACCGGGAGGGTGCGCCGGAAACTGCCGGGCTGGAGGGCGGGAGAGGAGAGCGGAATTCCCGGTGTAGCGGTGAAATGTGTAGAGATCGGGAGGAACACCGGTGGCGAAGGCGGGTCTCTGGGCTACTCCTGACGCTGAGGCGCGAAAGCGTGGGGAGCAAACGGGATTAGAAACCCCTGTAGT
>denovo11061 .1.1._236874
AACGTAGGAGGCGAGCGTTATCCGGATTTACTGGGCGTAAAGCGCGCGTAGGTGGGGCCTTAAGTCGGGCGTGAAAGCCCCAGGCTCAACCTGGGGAGGCCGTCCGAAACTGAGGCCCTTGAGGGCGAGAGAGGGTGGTGGAATTCCCGGTGGAGCGGTGAAATGCGTAGAGATCGGGAGGAACACCAGTGGCGAAGGCGGCTTCCTGGTCTGCTCCTGACGCTAAGAGGCGAAAGCTAGGGGAGCGAACGGGATTAGAAACCCTTGTAGT
>denovo11062 .1.12._296280
TACCAGCTCCCCGAGTGGTTGGGACGATTATTGGGTCTAAAGCGTCCGTAGCCGGCTGAGGAAGTTCTCCGTTAAATCCAACGATTCAATCGTTGGGCTGCGGGGAATACTGCTCGGCTTGGGGGCGGGAGAGGCCGTCGGTATTCTTGGGGTAGGGGTAAAATCTTATAATCCCAAGAGGACCACCAGTGGCGAAGGCTGTCGGCTAGAACGCGCCCGACGGTGAGGGATGAAAGCTGGGGGAGCGAACCGGATTAGATACCCCAGTAGT
>denovo11063 .3.6._358728
TACGTAGGGTGCGAGCGTTGTCCGGAATCACTGGGTGTAAAGGGTCCGCAGGCGGATGGGTAAGTCGGTGGTGAAAGTTCGCAGCTTAACTGTGAAATTGCCCTCGATACTGCCCGTCTTGTGTGCGGAAGAGGTTGATGGAATTACGGGTGTAGCAGTGAAATGCGTAGATATCCGTAAGAACACCAATGGCGAAGGCAGTCAACTGGTCCGCTACAGACACTCAAGCACGAAAGCGTGGGGAGCAAACAGGATTAGAAACCTCGTAGT
>denovo11064 .6.11._286240
TACGAGGGGTGCAAACGTTATTCGGAATCATTGGGCGTAAAGGGTGCGTAGACGGCAAAATAAGTCAATTATTAAATCTCCTAGCTTAACTAGGAATCTGTGGTTGAAACTGATTTGCTTGAGGATGGAAGAGAGAAGTGGAATTCTCGGAGTAGCGGTAAAATGCGTAGATCTCGAGAGGAACACCGATGGCGAAGGCAGCTTCTTGGTCCATTTCTGACGTTGAAGTACGAAAGCGTGGGGAGCAAACAGGATTAGAACGACGGTAGT
>denovo11065 .6.4._20534
TACGTAGGTGGCAAGCGTTGTCCGGATTTACTGGGCGTAAAGCGCGCGCAGGTGGCCCGCCAAGTCTAGGGTGAAAGCTCCCGGCTCAACTGGGAGAGGTCTCTAGATACTGACGGGCTTGAGGAGAGCAGAGGAGAGCGGAATTCCCGGTGTAGCGGTGATATGCGTAGATATCGGGAGGAACACCAGTGGCGAAGGCGGCTCTCTGGGCTCTTCCTGACGCTGAGGCGCGAAAGCGTGGGGAGCAAACCGGATTAGAAACCCGTGTAGT
>denovo11066 1.20.m_403466
TACGTAGGGAGCGAGCGTTACTCGGAATCACTGGGCATAAAGGGGGTGTAGGCGGGTGCGCATGTCCGGTGTGAAAGCCCTCGGCTCAACCGAGGAAGGTCATCGGAAACTGCGCGTCTAGAGTGTGGGAGGGGAGAGTGGAACTCTTGGTGGAGCGGTGAAATGCGTAGATATCAAGAGGAACGCCGGTGGCGAAAGCGGCTCTCTGGCCCACCACTGACGCTGAGGCCCGAAAGCTAGGGGAGC
>denovo11067 3.20.e_441661
TGCGTAGGGGCGAGCGTTGTCCGGAATTACTGGGCGTAAAGGGCGCGTAGGCGGTTATCCAAGTCAGAGGTGAAACCTGCCGGCTTAACCGGTAGCCTGCCTCTGAAACTGGGTGACTTGAGGGCAGGAGAGGGGAGTGGAATTCCCAGTGTAGCGGTGAAATGCGTAGATATTGGGAGGAACACCGGTGGCGAAGGCGGCTCTCTGGCCTGTTACTGACGCTGAGGCGCGAAAGCGTGGGGAGCAAACGGGATTAGATACCCGGGTAGT
>denovo11068 1.20.m_465591
TACGTAGGAGGCGAGCGTTGTCCGGAATTACTGGGCGTAAGCGCGCGCAGGCGGCCTGGGAGGTCCTCTGTGAATACTCTCGGCTCAACCGAGAGGAGTCAGGGAGTACTCCCACGGCTCGAGGGCGAGTAGAGGAAGGTGGAATTCCCGGTGTAGCGGTGAATAGCATAGATATCGGGAGGAACACCAGTGGCGAAGGCGGCTCTCTGGCTCATCCCTGACGCTGAGTGCGCGAAAGCGTAGGGAGCAAACGGGA
>denovo11069 .3.8._209202
TACGTAGGATCCGAGCGTTGTCCGGAATTACTGGGTGTAAAGGGCGTGCAGGTGGGTCTCTAAGTCGGTGGTGAAATCCTACAGCTTAACTGTAGAATTGCTTCCGAAACTGGAGATCTTGAGTGCGGTAGAGGGGGATGGAATTCCCGGTGTAGCGGTGAAATGCGTAGATATCGGGAGGAACGCCGGTGGTGAAGACGGCTCTCTGGACCGCACCTGACGCTGAGACACGAAAGCGTGGGAGCAAACAGGATTAGAAACCCTTGTAGT
>denovo1107 .8.1._138231
TACGTAGGAGACGAGCGTTATCCGGATTTACTGGGTGTAAAGCGCGTGTAGGCGGCGAGGTAAGTTGGATGTGAAAGCTCCTGGCTTAACTGGGAGAGGTCGTTCAAGACTGCCTGGCTAGAGTGCAGCAGAGGGGAGTGGAATTCCCGGTGTAGCGGTGAAACGTGTAGAGATCGGGAGGAACACCGGTGGCGAAGGCGGGTCTCTGGGCATCTCCTGACGCTGAGGCGCGAAAGCGTGGGGAGCAAACGGGATTAGAAACCCCTGTAGT
>denovo11070 .4.5._97837
TACGTAGGGTGCAGGCGTTAATCGGAATTACTGGGCGTGAAGCGTGCGCAGGCGGTTTGTTAAGACAGGTGTGAAATCCCCGGGCTTAACCTGGGAATTGCGCTTGTAACTGGCAGACTAGAGTGTGGCAGAGGGGGGTGGAATTCCAAGTGTAGCAGTGAAATGCGTAGATATTTGGAGGAACACCGATGGCGAAGGCAGCCCCCTGGGCTAACACTGACGCTCATGCACGAAAGCGTGGGGAGCAAACAGGATTAGAAACCCCAGTAGT
>denovo11071 .7.4._252052
GACGAACCGTGCGAACGTTGTTCGGATTCACTGGGCGTAAAGGGCGCGTAGGCGGTTGTCCACGTCCGGGGTGAAAGCTTTCGGCTTAACCGGAAAAGGGCCTTGGATACGGGGCAACTCGAGGGGGGTAGGGGCAGGTGGAACTTCCGGTGGAGCGGTGAAATGCGTTGATATCGGAAGGAACGCCGGTGGCGAAAGCGACCTGCTGGACCCCTACTGACGCTGAGGCGCGAAAGCCAGGGGAGCAAACGGGATTAGAAACCCCAGTAGT
>denovo11072 .2.2._81822
TACGTAGGGTGCAAGCGTTGTCCGGAATTACTGGGTGTAAAGGGTCCGCAGGCGGGTAAGCAAGTCGGTGGTGAAATCCTGCAGCTTAACTGCAGAACCGCCTCCGATACTGTTTATCTTGAGTGCGAGAGAGGATGATGGAATTCATGGTGTAGCGGTGAAATGCGTAGAGATCATGAAGAACACCGGTTGCGAAGGCGGCGCTCTGGAACATTTCTGACGCTGAGGCTCGAAAGCGTGGGGAGCAAACAGGATTAGAAACCCTAGTAGT
>denovo11073 .1.2._354704
TACCAGCTCCTCGAGTGGTTGGGGCGTTTATTGGGCCTAAAGCATCCGTAGCCGGCTCCATAAGTCTTCCGTTAAATCCAACGGCTCAACCGTTGGGCTGCGGAGGATACTGTGGGGCTAGGGGGCGGGAGAGGCGGACGGTATTCCCTGGGTAGGGGTAAAATCCGCTGATCCAGGGAGGACCACCGGTGGCGAAGGCGGCCCTCTGGTCCAGTACTGACGCTGAGGCGCGAAAGCGTGGGGAGCAAACAGGATTAGATACCCTGGTAGT
>denovo11074 .3.1._277865
TACGGAGGGTGCGAGCGTTACCCGGATTTACTGGGTGTAAAGGGCGTGTAGGCGGTCTCTCAAGTCCGATGCTAAAGACCAAGGCTCAACCTCGGGAGTGCGTTGGATACTGTGAGGCTAGACGGTCGGAGAGGGTAGCGGAATTTCCGGAGTAGCGGTGAAATGCGTAGAGATCGGGAGGAAGGCCGGTGGCGAAGGCGGCGCTCTGGAACATTTCTGACGCTGAGGCTCGAAAGCGTGGGGAGCAAACAGGATTAGAAACCCCGTGTACGT
>denovo11075 3.0.ln_438319
TAACGTAGGGGGCGAGCGTTGTCCGGAATTACTGGGCGGTAAAGCGCGCGTAGGCGGCTTGGTAAGTCGGTTGTGAAAGCCTCGGGCGTCAACTCGAGAATGGCGACCGAAACTGCCAGGCGTCGAGTGCGGTAGGGGATGCTGGAATTCCTGGTGTAGCGGTGAAATGCATAGATATCAGGAGGAACACCGGTGGCGAAGGCGGGGCATCTGGGG
>denovo11076 3.20.al_454488
GACAGAGGTGGCGAGCGTTGTTCGGAATTACTGGGCTTAAGGGCGCGTAGGCGGTGGCGTAAGTCTGGGGTGGAATTCCACGGCTTAACCGTGGGACTGCCTTGGAGACTGCGTTGCTTGAGTCAGTGAGGGGAGGGCGGAATTCCCGGTGTAGCGGTGAAATGCGTAGATATCGGGAGGAAGGCCGGTGGCGAAGGCGGCCCTCTGGCGCTTGACGTGACGCTGGAGGCGACGAAAGCGGTGGGGAGACAAACGAGGTATTAGACTACCCCCGTA
>denovo11077 3.20.al.plus.m_425373
GACAGAGGTCTCGAGCGTTATCCGGAATCACTGGGCGTGAGGGGCGTCTAGGCGGCTTCGTGTGTCACCTGTGTAAGTCTTCGGCTTAACCGGGGACGGTCGGTGGAAACTAACGAGGCTAGAGCCTCGGAGGGGGAGGTGGAACTTCCAGAGTAGCGGTGAAATGCGCAGATACTGGAAGGTACCTCGATAGCGAAGGCAGCCTCCTGGCCGAGTGCTGACGCTGAAGCGCGAAAGCGTGGGGAGCAAACCGGATTAGATACCCGGGTAGT
>denovo11078 .3.7._104363
TACGTAGGGGGCGAGCGTTGTCCGGAATTATTGGGCGTAAAGGGCGCGTAGGCGGTTTGAGTAAGTCAGATGTGAAAGGCCACGGCTTAACCGTGGAGCTGCATCTGAAACTGCCGGACTTGAGTGCAGGAGAGGGGAGCGGAATTCCCGGTGTAGCGGTGGAATGCGTAGAGATCGGGAGGAACACCAGTGGCGAAGGCGGCTCTCTGGCCTGTAACTGACGCTGAGGCGCGAAAGCGTGGGGAGCGAACAGGATTAGAAACCCCAGTAGT
>denovo11079 .7.1._130620
TACGGAGGTGGCAAGCGTTGCTCGGAATTACTGGGCGTAAAGGGCGCGTAGGCGGGACGATTAGTCGGGCGTGAAAGCCCCCGGCTCAACCGGGGAATGGCGTTCGAAACTGTCGTTCTTGAGTACCGGAGAGGAGGGTGGAATTCCCGGTGTAGCGGTGAAATGCGTAGAGATGTGGAGGAATACCGATGGCGAAGGCAGCCCCCTGGGTCGACACTGACGCTCATGCACGAAAGCGTGGGGAGCAAACAGGATTAGATACCCTAGTAGT
>denovo1108 .4.4._163439
TACGAAGGTGGCAAGCGTTGTTCGGATTCACTGGGCGTACAGGGAGCGTAGGCGGTTGGGTAAGCCCTCCGTGAAATCTCCGGGCCTAACCCGGAAAGTGCGGAGGGGACTGCTCGGCTAGAGGATGGGAGAGGAGCGCGGAATTCCCGGTGTAGCGGTGAAATGCGTAGAGATCGGGAGGAAGGCCGGTGGCGAAGGCGGCTGCCTGGCCCGTTGCTGACGCTGAGGCGCGAAAGCGTGGGGAGCAAACAGGATTAGAAACCCGNGTAGT
>denovo11080 .5.2._1467
TACGAATCGTCCTAACGTTGTTCGGATTCACTGGGTTTAAAGGGTGCGTAGGCGGTGCGTTAAGTCGGTGGTGAAATACTTTGCCTCAACCAGAGAATTGCCGCTGAAACTGGCGCGCTCGAGGCAGGACGAGGTGCGTGGAACTTCCGGTGGAGCGGTGAAATGCGTTGATATCGGAAGGAACACCGGTGGCGAAGGCGACGCACTGGGCCTGTTCTGACGCTGAGGCGCGAAAGCCAGGGGAGCGAACGGGATTAGAAACCCGGGTAGT
>denovo11081 .3.10._133321
GACGAAGGGGGCGAGCGTTGTTCGGAATCACTGGGCGTAAAGGGCGCGTAGGCGGTTGACCAAGTCCCAGGTGAAAGTCCTTCTTTTAAGGGGGGAGGGCCCTGGGAAACTGGTTAACTGGGAGGGCAGTAGAGGGGAGTGGAATTCCTGGTGTAGCGGTGAAATGCATAGATATCGGGAGGAACACCGGTGGCGAAGGCGGGCATCTGGGCCGCTACTGACGCTGAGGCGCGAAAGCTAGGGGAGCAAACCGGATTAGAAACCCTTGTAGT
>denovo11082 .3.7._217952
TACGGAGGGGGCCAGCGTTGCTCGGAATTACTGGGCGTAAAGGGCGCGTAGGCGGCCGCGCAAGTCGGAGGTGAAATCCCCCGGCTCAACCGGGGAATGGCGACCGAAACTGCCAGGCTCGAGTGCGGTAGGGGATGCTGGAATTCCTGGTGTAGCGGTGAAATGCATAGATATCAGGAGGAACACCGGTGGCGAAGGCGGGCATCTGGGCCGCTACTGACGCTGAGGCGCGAAAGCTAGGGGAGCAAACCGGATTAGAAACCCGGGTAGT
>denovo11083 .3.3._252896
GACGAACCTGACGAACGTTATTCGGAATCACTGGGCTTAAAGGGTGCGTAGGCGGCGCGGAAAGTTGGGTGTGAAATCCCTCGGCTCAACCGAGGAATGGCGCTCAAAACTACCGTGCTCGAGGGAGATAGAGGTGAGCGGAACTTCGGGTGGAGCGGTGAAATGCTTTGATATCCGAAGGAACACCTGTGGCGAAAGCGGCTCACTGGGTCTTTTCTGACGCTGAGGCACGAAAGCTAGGGGAGCAAACCGGATTAGAACCCGTACGT
>denovo11084 .8.1._211658
TACGTAGGGGGCAAGCGTTGCTCGGATTTACTGGGCGTAAAGGGCGTGCAGGCGGCAGCGTAAGTGTGGTGTGAAAGCTCCTGGCTCAACCGGGAGAGGACAGCATAGACTGCGCGGCTGGAGGCAGATAGAGGGCTGTAGAATTCCGGGTGTAGTGGTGAAATGCGTAGAGATCCGGAGGAATACCTGAGGCGAAGGCGGCAGCCTGGGTCTGACCTGACGCTGAGACGCGACAGCATGGGGAGCGAACGGGATTAGAAACCCTAGTAGT
>denovo11085 3.20.al_433175
TACGTAGGAGGCGAGCGTTGTCCGGATTGACTGGGCGTAAGCGCGTGTAGGCGGTCTTTACGTTCGGGTGTTTAAGGTCCCTGGCTCAACCAGGGAGAGCGCCCGAACCGGGAAGGACGTGGAGGGCGAGTAGAGGAAGTAGGAATTCCCGGAGGAGCGGTGAATGCGTAGATACCGGGAGGAACGACCATTGGCGAAGGCGGCTTTCTGGGCTGACCCTGACGCTGAGACGCGAAAGCCGGGGAGG
>denovo11086 .5.4._57322
CACGTAGGACGCGAGCGTTATCCGGATTCACTGGGCGTAAAGCGCTTGCAGGCGGTCTGATAAGTTGGACGTGAAAGCCCTGGGCTTAACTCGGGGAGGCCGTTCAATACTGTCAGGCTAGAGGGAGGCAGAGGAGAGTGGAATTCCCGGTGTAGCGGTAAAATGCATAGATATCGGGAGGAACACCAGTGGCGAAGGCGACTCTCTGGGCCTGCCCTGACGCTCAGAAGCGAAAGCCAGGGGAGCGAACAGGATTAGATACCCTGGTAGT
>denovo11087 .3.4._11189
GACAGAGGGGGCAAGCGTTGCTCGGAATCACTGGGCGTAAAGGGCGCGCAAGCGGGTAAGCAAGTCGGTGCTGAAAGCTGTCCGCTCAACGGACAAATTGGTGCCGATACTGTTTATCTTGAGTGCGGAAGAGGGTGATGGAATTCCTGGTGTAGCGGTGAAATGCGTAGATATCATGAAGAACACCGGTTGCGAAGGCGGTCATCTGGCTCGTCACTGACGCTGAGGGACGAAAGCGTGGGAGCAAACAGGATTAGAAACCCCAGTAG
>denovo11088 .1.8._36036
TACCAGCTCCCCGAGTGGTGGGGACGATTATTTGGCCTAAAGCGTCCGTAACCGGCCCAGTAAGTCTTCGGTTAAATCCGGTGATTTAATCATCGGACTGCTGGAGATACTGTTGAGCTAGGAGGCGGGAGAGGCCGACGGTATTCCCGGAGTAGGGGTGAAATCTTATAATTCCGGGAGGACCACCAGTGGCGAAGGCTGTCGGCTAGAACGCGCTCGACGGTGAGGGACGAAAGCTGGGGGAGCGAACCGGATTAGATACCCTAGTAGT
>denovo11089 1.0.ln_431418
CTCCCAGCAGTCCGAGTAGCAGCCACAATTATTGGGTACTAAACATTCGTAGCTCGCCAGGAAAGTTTCCTAGTAAATCCTTCTGCTTGACAGAAGGGCTGGCAGGAAATACTACTTGGCTTGGGACCATAAGATGTGAGGAGTACAGCTAAGGTAGTAGGTAAAATATGTTAATCTTAGCTGGACTAACAATAGCGAAGGCACCTCACAAGTATGGATCCGACGGTGAGGAATGAAAGCTA
>denovo1109 .3.8._128314
TACGGAGGGTGCGAGCGTTGTCCGGAATCACTGGGCGTAAAGGGCGCGTAGGCGGCTGGCTAAGTCACTTGTGAAATCCTGGGGCTCAACTCCAGGGCTGCAGGTGAGACTGGCTGGCTAGAGCTCGGTAGAGGCGGGTGGAATTCCCGGTGTAGCGGTGGAATGCGTAGATATCGGGAGGAACGCCCGTGGCGAAGGCGGCTCCCTGGCCGAACACTGACGCTGAGACGCGAAAGCGCGGGGAGCGAACGGGATTAGAAACCCCTGTAGT
>denovo11090 1.20.al.plus.m_403007
TACCAGCTCTCCGAGTGGTGTGGATGTTTATTGGGCCTAAAGCATCCGTAGCTGGCTGAGTTAGTCCCCTGTTAAATCCAATGAATTAATTGTTGGAGTGCGGGGGGATACTGCTCGGCTAGGGGGCGGGAGAGGCAGACGGTATTTTTCGGGGTAGGGGTGAAATCCTATAATCCCGGGAAGACCACCAGTGGCGAAGGCTGTCTGCTAG
>denovo11091 1.20.al.plus.m_438763
TACCAGCTCTTCGAGTGGTAGGGATGTTTATTGGGCCTGAAGCATCCGTAGCCGGCTGAGCAAGTTCTCTGTTAAATCCAGCGATTCAATCGTTGGACTGCGGGAGATACTGTTAGGCTAGGGGCGGGAGAAGCCGACGGTATTTCCGGGTAGGGGTAAAGTACCTATAATCCCGGGAAGACCACCAGTGGCGTAGGCGGTCGGCTAGCACGCGCTCGACAGTGAGGGACGAAAG
>denovo11092 .7.4._139345
TACGGAAGGTCCGGGCGTTATCCGGAATTATTGGGTTTAAAGGGAGCGCAGGCGGGAGTGTAAGTCAGCTGTTAAATATCAGAGCCCAACTCTGTTATGCAGTTGAAACTATATTTCTTGAGTACGCACAGGGATGGCGGAATTCAGGGTGTAGCGGTGAAATGCTTAGATATCCTGAAGAACTCCGATCGCGAAGGCAGCCATCCGGAGCGTAACTGACGCTGAGGCTCGAAGGTGCGGGTATCGAACAGGATTAGAAACCCTGTAGT
>denovo11093 .3.2._301057
GACGAACCGTGCGAACGTTGTTCGGAATCACTGGGCTTAAAGGGCGCGTAGGCGGGTGGCCAAGTCCGGGGTGAAAGCCTCCGGCTCAACCGGAGAAGTGCCTGGGATACTGGTCATCTGGAGGGAGGTAGGGGCAGCTGGAACTTCCGGTGGAGCGGTGAAATGCGTAGATATCTGGAGGAACGCCGGTGGCGAAAGCGACTCTCTGGCCCGCAACTGACGCTGAGGCGCGAAAGCCAGGGGAGCAAACGGGATTAGAAACCCGGGTAGT
>denovo11094 3.20.e_445750
GACAGAGGTCCCAAGCGTTGTCCGGAATCACTGGGCGTAAAGCGCGTGTAGGCGGCCTCTTAAGTCTGGTGTGAAAGCCCGGGGCTCACCCCCGGAAGGGCACTGGATACTGGGAGGCTAGAGTACCGGAGAGGAAGGTGGAATTCCTGGTGTAGCGGTGAAATGCGTAGATATCAGGAGGAACACCGGTGGCGAAGGCGGCCCTCTGGACGGCTACTGACGCTGAGACGCGAAAGCGTGGGGAGCAAACAGGATTAGATACCCCGGTAGT
>denovo11095 3.20.al_444734
CGTAGGGCCAAGCGTTACCCGGATTTACTGGGCGTAAGCGCGCGTAGGTGGGCCTTAAGTCGGGCGTGAAGCCCCTGGCTCAACCTGGGGAGGCCGTCCGAAACTGAGGCCCTTGAGGGCGAGAGAGGGTGGTGGAATTCCCGGTGCAGCGGTGAAATGCGTAGATATCGGGAAGAACACCAGTAGCGAAGGCGGCTTTCTGGTCCGTCACTGACGCTGAGGCGCGAAAGCGTGGGTAGCAAACAGGATTAGATACCCCCGGTAGT
>denovo11096 .6.3._152920
GACAGAGGTGGCAAGCGTTGTTCGGATTTACTGGGCGTAAAGAGCGCGTAGGTGGCCGCATATGTCAGATGTGAAATCCCAGGGCTTAACCCTGGAATGGCATTTGAAACTGTGCGGCTAGGGGACAGGAGGGGGAAGTGGAATTCCCGGTGTAGCGGTGAAATGCGTAGATATCGGGAGGAACACCAGTGGCGAAGGCGGGCACCTGGGCCGCTACTGACGCTGAGCCGCGAAAGCTAGGGGAGCAAACCGGATTAGAAACCCCTGTAGT
>denovo11097 .3.1._291216
TACGTAGGGGGCAAGCGTTGTCCGGATTTATTGGGCGTAAAGCGCTCGCAGGTGGTCCGTTGCGTCGTGCGTGAAAGACCCCGGCTCAACTGGGGAGGGTCGTGCGATACGGGCGGACTGGAGGCCAGTAGGGGGATGCGGAATTCCGGGTGTAGTGGTGGAATGCGTAGAGATCCGGAGGAACACCAGTGGCGCAGGCGGTGTCCTGGGGCGCACCTGACGCTGAGACGCGACAGCATGGGGAGCGAACGGGATTAGAACTCCGGTAGT
>denovo11098 .1.12._57930
TACGTAGGGAGCGAGCGTTGTTCGGAATTATTGGGCGTAAAGGGTGTGTAGGTGGGTGTGTAAGCCCTGAGTGAAATCCCCCGGCTCAACCGGGGAACTGCTTGGGGGACTACACATCTTGAGTACAGGAGAAGGGAGTGGAATTCTCGGTGTAGCGGTGAAATGCGTAGATATCGAGAAGAACACCGGCGGTGAAAACGACTCTCTATCCTGACACTGACACTGAGACACGAAAGCTATGGGAGCGAATGGGATTAGATACCCTTGTAGT
>denovo11099 .1.9._58086
GACAGAGGCGGCGAGCGTTACCCGGATTCACTGGGCGTAAAGGACGCGTAGGCGGTCGGACGTATCGTCCGTGAAAGCCCCCGGCTTAACTGGGAAGGTCGGGCGAAACTGTTCGGCTGGGGTGCAGGAGAGGGGAGCGGAACTACTAGAGTAGCGGTGAAATGCGCAGATACTAGTAGGTACTCCGATAGCGAAGGCAGCTCCCTGGCCTGCCACCGACGCTGAGGCGTGAAAGCGTGGGGAGCAAAAGGGATTAGAAACCCTAGTAGT
>denovo111 1.20.al_412161
TACGTAGGGGCGTAGCGTTATCCGGATTCATTGGGCGGTAAAGACGCGCGTAGGCGGGCGTGTTAAGTCAGATGTGAAAACCGGGGACGTCAACCCGCGGCCTGCATCTGAAACTGGCAGCCTCGAGTCTGGTAGAGGAAAGTGGAATTCCCAGTGTAGCGGTGAAATGCGTAGAGATCGGGAGGAACACCAGTGGCGAAGGCAGCCTCCTGGCCGGTTCCTGACGCTGAGACACGAAAGCGTGGGGAGCAAAACCGGATTAGATA
>denovo1110 .8.1._278969
GACGGAGGGTGCAAGCGTTGCTCGGAATTATTGGGCGTAAAGGGTCCGTAGGCGGTCCGGAAAGTCGGATGTGAAATCCCGGAGCTCAACTCCGGAACTGCATTCGAAACTTCTGGACTCGAGTGTGAGAGGGGTAAAGGGAATTCTCGGTGTAAGGGTGAAATCTGCAGAGATCGGGAAGAACACCAGTCGCGAAGGCGCTTTACTGGATCACAGCTGACGCTGAGGGACGAAAGCTAGGGGAGCAAACGGGATTAGATACCCGGGTAGT
>denovo11100 .5.5._15628
TACAGAGGCCTCGAGCGTTAGGCGGAATCACTGGGCTTAAAGCGTGTGTAGGTGGATGCCTAAGTGCCTTGTGGAATCCCACGGCTCAACCGTGGAATTGCTGGGCAAACTACTTGGCTTGAGTCTGGAAGAGGAGGGTGGAATTCCCGGTGTAGCGGTGAAATGCGTAGAGATCGGGAGGAACACCGGTGGCGAAGGCGGCCCTCTGGTCCAGTACTGACGCTGAGGCGCGAAAGCTAGGGGAGCAAACGGGATTAGATACCCGTGTAGT
>denovo11101 .4.3._277771
GACGGAGGGTGCAAGCGTTGCTCGGACTCATTGGGCGTAAAGGGTGCGTAGGCGGCCTGGTCAGTCTGCTGTGAAAGCCCCGGGCTCAGCCCGGGAAGGGCGGCGGATACTGCCAGGCTAGAGTGCCGGAGGGGAGAGTGGAATTCCTGGTGTAGCGGTGAAATGCGTAGAGATCGGGAGGAACACCAGTGGCGAAGGCGGCCCTCTGGACCAGTACTGACGCTGAGGCGCGAAAGCTAGGGGAGCAAACAGGATTAGAACACGGTAGT
>denovo11102 .1.11._25931
TACCAGCTCCCTGAGTGGTGGGGATGATTACTGGGCCTAAAGCGTCCGTAGCCGGCTTGGCAAGTCTTCCGTTAAATTCGATGATTTAATCGTCGAACTGCGGGAGATACTACCAAGCTAGGGGGCGGGAGAGGCCGGCGGTAGTCCCGGGGTAGGGGTGAAATCCTATAATCCCGGGAGGACCACCAGTGGCGAAGGCGGCCGACTAAAACGCGCCCGACGGTGAGGGACGAAAGCTGGGGGAGCGAACGGGATTAGATATGAAGTTGAGTTTTTGCCAGCTTCATTAGAAACCCCNGTAGT
>denovo11103 .3.7._259936
TACGTAGGTGGCAAGCGTTACTCGGATTCACTAGGCGTAAAGCGAGTGTAGGCGGGTCCTTAAGTTTTTTGTGAAAGCCTCGAGCTTAACTCGGGGAGGCCAAAAAATACTGAGGGTCTAGAGTGGGGTAGAGGGGACTGGAATTCCCGGTGTAGCGGTGAAATGCGTAGATATCGGGAGGAACACCAAAGGCGAAAGCAAGTCCCTAGGCCTTTACTGACGCTGAGACTCGAAAGCTAGGGGAGCAAACAGGATTAGATACCCGGGTAGT
>denovo11104 .3.2._9615
GACAGAGGTGTCAAGCGTTGCTCGGAATTACTGGGCGTAAAGCGCGTTTCGGTGGTCTTTTAAGTCATGTGTGAAATCTCTTGGCCTAACCAAGAAATGGCATGTGATACTGAGAGACTTGAGGATGGGAGAGGAGAGCGGAATTCCTGGTGTAGCGGTGAAATGTGTAGAGATCGGGAGGAACACCGGTGGCGAAGGCGGGTCTCTGGGCATCTCCTGACGCTGAGGCGCGAAAGCGTGGGGAGCAAACGGGATTAGAAACCCCGGTAGT
>denovo11105 .1.2._65745
TACGTAGGAGGCGAGCGTTGTCCGGATTGACTGGGCGTAAAGCGCGCGTAGGCGGTTAGGTAAGTCTGGGGTGGAATTCCACGGCCTAACCGTGGGACTGCCTTGGAGACTGCGTTGCTTGAGTCAGTGAGGGGAGGGCGGAATTCCCGGTGTAGCGGTGAAATGCGTAGATATCGGGAGGAAGGCCGGTGGCGAAGGCGGCCCTCTGGCGCTTGACTGACGCTGAGGCGCGAAAGCGTGGGGAGCAAACAGGATTAGATACCCTTGTAGT
>denovo11106 .3.8._80387
TACGTAGGTGGCAAGCGTTGTCCGGAATTATTGGGCGTAAAGGGCTCGCAGGCGGTTTCTTAAGTCTGATGTGAAAGCCCCCGGCTCAACCGGGGAGGGGTCGATTGGAAACTAGGGAAACGTTAGAGTGCAGAAGAGGAGAGTGGAATTCCACGTGTAGCGGTGAAATAGCGTAGAGATGTGGAGGAACACCAGTGGCGAAGGCGACTCCCTGGTCTGTAACTGACGCTGAGGAGCGAAAGCGTGGGGAGCAAACAGGATTAGAAACCCGTGTAGT
>denovo11107 .3.4._10274
TACGTAGGTGGCAAGCGTTGTTCGGAATTATTGGGCGTAAAGGGCGCGTAGGCGGCGCGACAAGTCGGGTGTGAAAGCTCAGGGCTCAACCCTGAAAGGACATTCGAGACTGTCGAGCTAGAGTGCGGAAGAGGCTGCTGGAATTCCCGGTGTAGCGGTGAAATGCGTAGATATCAGGAGGAACACCGGTGGTGAAGACGGCTTTCTGGACCGCTGCTGACGCTGAGGCACGAAAGCGTGGGGAGCAAACAGGATTAGATACCCTTGTAGT
>denovo11108 .3.9._132128
TACGGAGGGTGCGAGCGTTGTCCGGAATCACTGGGCGTAAAGGGCGCGTAGGCGGCTCGTTAAGTTGCGGGTGAAATCCCGGGGCTCAACCGTGGAACTGCATTCGATACTGCCCGGCTAGAGGACCGGAGGGGGAAGCGGAACTCTCGGTGTAGCGGTGAAATGCGTAGATATCGAGAGGAACACCGGTGGCGAAGGCGGCTTCCTGGACCGAGACTGACGCTGAGGGACGAAAGCGTGGGGAGCAAACAGGATTAGAAACCCGAGTAGT
>denovo11109 .4.3._30085
TACAGAGACTGCGAGCGTTATTCGGATTCACTGGGCGTAAAGGGTGCGCAGGCGGCCGTGTGTGTTAGATGTGAAATCCCGGGGCTCAACCCCGGAACTGCGTCTAAAACTACATGGCTAGAGTACTGGAGAGGGTAACGGAATTCACGGTGTAGCAGTGAAATGCGTAGATATCGTGAGGAACACCAGAGGCGAAGGCGGTTACCTGGACAGTTACTGACGCTCAGGCACGAAAGCGTGGGGAGCAAAAGGGATTAGAAACCCGTGTAGT
>denovo1111 1.20.al_420865
TACGGAGGTTGCAAGCGTTATCCGGATTCATTGGGTGTAAAGGGTCTGTAGGTGGTCAGGTGTGTTGTGCCTGAAATCCTCTGGCTCAACCAGAGAATTGGGTACAAAACTACCTGACTTGAGTCTGGACGAGGGGAGCGGAACTGCCGGTGTAGCGGTGAAATGCGTAGATATCGGCAGGAACACCAGTGGCGAAGGCGGCTCTCTATTCCAGTACTGACGCTGAGACACGAAAGCGTGGGGAGCAAACCGGATTAGATACCCCGGTAGT
>denovo11110 .2.2._256440
TACCCGCGGCCCGAGTGGTGCTCATTATTATTGAGTCTAAAACGTCCGTAGCCGGTCGGGTAGATTCCTGGGTAAATCGAACCGCTCAACGGCTCGAATTCCGGGGAGACCGCCCGACTAGGGACCGGGAGAGGGTAGAGGTACTCATGGGGTAGGGGTGAAATCCTATAATCCCATGGGGACGACCTGTGGCGAAGGCGTCTACCTGGAACGGGTTTGACGGTGAGGGACGAAAGCTAGGGGAGCGATCGGGATTAGATACCCCTGTAGT
>denovo11111 .8.1._17006
TACAGAGGCCACAAGCGTTAGGCGGAATCACTGGGCTTAAAGCGTGTGTAGGCGGGATGGTAAGTACCTTGTGAAATCCCACGGCTTAACCGTGGAAATGCTTGGTATACTGCCGTTCTTGAGTCATCTAGGGGCAACCGGAACTGATGGTGGAGCGGTGAAATGCATAGATATCATCAGGAACGCCAATGGTGCAGACAGGTTGCTGGGGATGTACTGACGCTGAGGCACGAAAGCCAGGGGAGCAAACGGGATTAGAAACCCTAGTAGT
>denovo11112 .3.6._48784
TACGTAGGCAGCAAGCGTTGTTCGGAGTTACTGGGCGTAAAGCGTGTGTAGGCGGCCGGGCAAGTCCGATGTGAAATCTCCCGGCCCAACCGGGAGGGTGCGCCGGAAACTGCCGGGCTGGAGGGCGGGAGAGGAGAGCGGAATTCCCGGTGTAGCGGTGAAATGCGTAGATATCGGGAGGAACGCCGGTGGTGAAGACGGCTCTCTGGACCGCACCTGACGCTGAGACACGAAAGCGTGGGGAGCAAACAGGATTAGAAACCTACGTAGT
>denovo11113 .2.5._261376
AACGTAGGGGGCGAGCGTTATCCGGATTTACTGGGCGTAAAGCGCGCGTAGGCGGTCGGTCAAGTCAGATGTTAAAGCCCCTGGCTCAACTAGGGGAGGTCATTTGATACTGTCCGGCTAGAGTGCCGGAGGGGAGAGTGGAATTCCTGGTGTAGCGGTGAAATGCGTAGAGATCAGGAGGAATACCGGTGGCGAAAGCGACTCTCTGGACGGCAACTGACGCTGAGGCACGAAAGCGTGGGGAGCAAACAGGATTAGAAACCCTAGTAGT
>denovo11114 .3.2._1
TACGTAGGGTGCGAGCGTTGTCCGGAATCACTGGGTGTAAAGGGTCCGCAGGCGGATGGGTAAGTCGGTGGTGAAAGTTCGCAGCTTAACTGTGAAATTGCCCTCGATACTGCCCGTCTTGAGTGTGGGAGAGGATGGTGGAATTCATGGTGTAGCAGTGAAATGCGTAGATATTGGGAGGAACACCGGTGGCGAAGGCGGCTCTCTGGACTAGTACTGACGCTGAGGCGCGAAAGCTAGGGGAGCAAACGGGATTAGATACCCGNGTAGT
>denovo11115 .7.3._91046
TACGAGGGGAGCAAGCGTTGTTCGGAATCATTGGGCGTAAAGGGCGCGTAGGCGGCCACACAAGTCTGGGGTGAAAGCCCTCGGCTCAACCGAGGAATTGCCCTGGAAACCATGTGGCTAGAGTATTGGAGAGGAAAGTGGAATTCCCAGTGTAGCGGTGAAATGCGTAGATATTGGGAGGAACACCGGTGGCGAAGGCGGTCACCTGGGCCATCCCTGACGCTGAGACGCGAAAGCTGGGGGAGCGAACGGGATTAGAAACCCCAGTAGT
>denovo11116 1.20.al.plus.m_419495
TACCAGCTCCCCGAGTGGTAAGGACAATTATTGGGCCTAAAGCGTCCGTAGCTGGCTTAACAAGTCTTCTGTTAAATCCAACGATCCAATCGTTGGACTGCAGAGGATACTGTTAGGCTAGGAGGCGGGAGAAGCCGACGGTACTCCTGAGGTAGGGGTGAAATCCTATAATCTCAGGAGGACCACCAGTGGCGAAGGCGGTCGGCTAGAACGCGCTCGACAGTGAGGGACGAAAGCTGGGGGAGCGATCCGGATTAGATACCCGCGTAGT
>denovo11117 .1.12._209418
TACGGAGGGGGCGAGCATTATCCGGATTCACTGGGCGTAAAGGGCGTCTAGGCGGCTTTGCAAGTCGGGCGTGAAATCCCTCGGCTCAACCGAGGAACTGCGTCCGATACTGTGGGGCTTGAGGGCGGGAGAGGGAGGTGGAACTTCTGGTGTAGCGGTAAAATGCGTAGATATCGGGAGGAACACCAGTGGCGAAGGCGGCTCTCTGGCCCGATACTGACGCTGATACGCGAAAGCGTGGGGAGCAAACAGGATTAGAAACCCTGGTAGT
>denovo11118 1.20.al.plus.m_446611
GACGTAGGGGCGAGCGTTGTCCGGAATCACTGGGTGTAAAGGGTCCGCAGGCGGGTGGGTAAGTCGGTGGTGAAATCTTTCCGCTTAACGGGAAATTGCCTCCGAGACTGCTCATCTTGAGTACGGGAGAGGGTGATGGAATTCCTGGTGTAGCGGTAAAATGCGTGGATATCGGGAGGAACGCCGATGGCGAAGGCAGCCCTCTGGAATGCCCCTGACGCTGAAACACGAAAGCTGGGGGAGCAAACGGGATTAGATACCCCCGGT
>denovo11119 .2.1._99661
GACAGAGGTGGCAAGCGTTGTTCGGAATTACTGGGCGTAAAGCGCGGGTAGGCGGTTCGGTAAGTCGAATGTGAAATCCCTGGGCTCAACCCAGGAACGGCGTTCGAAACTGCCGAACTCGAGTGCGGTAGGGGGTGCCGGAATTCCCGGTGTAGCGGTGGAATGCGTAGATATCGGGAGGAACACCCGTGGCGAAGGCGGCCTTCTGGGCCTACCCTGACGCTGAGGCGCGAAAGCGTGGGGAGCAAACCGGATTAGATACCCGAGTAGT
>denovo1112 .4.3._236390
TACGGGGGGAACAAGCGTTGTTCGGAATTACTGGGTTTAAAGCGCGTGTAGGCGGGAAGGCTAGTCCGGTCGTGAAATCCCCCGGCTTAACCGGGGAACTGCGTTGGAAACTGCCTTTCTAGAGTGCGGAAGAGGAAAGTGGAATTCCCGGTGTAGCGGTGAAATGCGTAGATACTGGAAGGTACCTCAATAGCGAAGGCAGCCTCCTGGCCGGTTCCTGACGCTGAGGCACGAAAGCGTGGGGAGCAAACCGGATTAGAAACCCGGGTAGT
>denovo11120 .6.5._304857
GACGTAGGGGGCCAGCGTTGCTCGGAATTACTGGGCGTAAAGGGTCTGTAGGCGGTGTGGCAAGTCGGTTGTGAAAGCCTCGGGCTCAACTCGAGAATGGCGACCGAAACTGCCAGGCTCGAGTGCGGTAGGGGATGCTGGAATTCCTGGTGTAGCGGTGAAATGCATAGATATCAGGAGGAACACCGGTGGCGAAGGCGGGCATCTGGGCCGCTACTGACGCTGAGGCGCGAAAGCTAGGGGAGCAAACCGGATTAGAAACCCGGGTAGT
>denovo11121 .6.9._52598
GACGTAGGGGCGAAGCGTTGTCCGGATTCACTGGGCGTAAAGCGCGTGTAGGCGGCCTGTTAAGTGGCGTGTGAAAGCCCACGGCCCAACCGTGGGATGCCGCGCCAGACTGGCGGGCTTGAGGGTGGCAGAGGGTGATGGAATTCCCGGTGTAGCGGTGAAATGCGTAGATATCGGGAGGAACGCCAGTGGCGAAGGCAGTCAACTGGTCCGCTACAGACACTCAAGCACGAAAGCGTGGGAGCAAACAGGATTAGAAACCCCGGTAGT
>denovo11122 .1.3._355790
TACGTAGGAGGCGAGCGTTGTCCGGATTTATTGGGCGTAAAGCGCCCGTAGGCGGGGGTGAAAGTCGGGTGTGAAATCCCCCGACCCAATCGGGGACCCGCGCCCGATACTCCACTCCTGGAGGGAAGCAGAGGAAGGCGGAATTCCCGGTGTAGCGGTGAAATGCGTAGATACCGGGAGGAACACCGTTGGCGAAGGCGGCCTTCTGGCCCGTTCCTGACGCTGAGGCGCGAAGGCTAGGGGAGCGAACAGGATTAGAAACCCTGGTAGT
>denovo11123 1.0.ln_445322
ACGTAGGGCGCAAGCGTTGTTCGGAATCACTGGGCGTAAAGGGCGCGTAGGCGGTCGAAAGTCGGGTGTGAAATCCCTGGGCTTAACCCAGGAATGGCGCCCGATACTCTTCGACTTGAGGATGGGAGAGGGAGGTGGAATTCCCGGTGTAGCGGTGAAATGCGTAGATATCGGGAGGAACACCAGTGGCGAAGGCGGCCTTCTGGGCCATTTCTGACGCTGAGACGCGAAAGCTAGGGGAGCGAACGGGATTAGATACCCCC
>denovo11124 1.20.e_437160
GACGTAGGGGCGAGCGTTGTCCGGATTCACTGGGCGTAAAGGGCGCGTAGGCGGCTTAGCAAGTTAGCAGGTAAAGGCACGGGCTCAACCTGTGAGGGACTGCTAAGACTGCTAAGCTAGAGAGCAGGAGAGGGGAGTGGAATTCCCGGTGTAGCGGTAAATGCGTAGATATCGGGAGGAACACCAGTGGCGAAGGCGGTCGCCTGGGGCGTTGCTGACGCTGAGGAACGAGAGCCAGGGGAGCGAACGGGATTAGATACCCGCGTAGT
>denovo11125 .3.6._180471
GACAGAGGGGGCAAGCGTTGCTCGGAATCACTGGGCGTAAAGGGCGCGTAGGCGGGGTGGCAAGTCGGTCGTGAAATCCCTCGGCTCAACCGGGGAGGGTCGGCCGAGACTGCCGCTCTTGAGGGATGCAGAGGAGACTGGAATTCCCGGTGTAGCGGTGAAATGCGTAGATATCGGGAAGAACACCGGTGGCGAAGGCGGCTCTCTGGACCGCAACTGACACTGAGACGCGAAAGCTAGGGGAGCAAACGGGATTAGAAACCCGAGTAGT
>denovo11126 1.0.ln_422795
GACGTAGGGAGCGAGCGTTGTCCGGAATTACTGGGCGTAAAGCGTCCGTAGGCGGCGAGGTAAGTCGCACGTGAAAGCCCCGGGCTCAACTCGGGTGAGTGCGTGCGATACTGCCCCGCTTGAGTGCCGGAGGGGAGAGTGGAACGGTGCAAGTAGCGGTGAAATGCGTAGATATGCATCGGAACACCGGTGGCGAAGGCGGCTCTCTGGCCTGTTCCTGACGCTGAGGTGCGAAGGCGTGGGGAGCGAACGGGATTAGATACCCCTGTAGT
>denovo11127 .7.4._365582
TACGTAGGGGGCGAGCGTTGTTCGGATTTACTGGGCGTAAAGCGCGCGTAGGCGGCCAGGTAAGTCGGATGTGAAAGCCCTCGGCTTAACCGAGGATCCGCACCCGAAACTGCCAGGCTTGAGTCTAGGAGAGGAGAGCGGAATTCCCAGTGTAGCGGTGAAATGCGTAGATATCAGGAAGAACACCTGTTGCGAAGGCGGTCACCTGGTCCGCAACTGACGCCCAGTGCGCGAAAGCGTGGGGAGCGAACAGGATTAGATACCCTTGTAGT
>denovo11128 3.20.e_439903
TACGTAGGTGGCGAGCGTTGTCCGGATTTACTGGGCGTAAAGGGTCCGTAGGCGGCTTCGTAAGTTAGATGTGAAAGCTCAGGGCTTAACCCTGAAATCGCATCTAAAACTGCGGAGCTAGAGTCCAGAAGAGGTCGGCGGAATTCCCGGTGTAGCGGTGAAATGCGTAGATATCGGGAGGAACACTGGAGGCGAAGGCGGTCTCCTGGCCCGTTACTGACGCTCAGGCACGAAAGCGTGGGGAGCAAACAGGATTAGATACCCCCTGTAGT
>denovo11129 .1.12._101907
TACCAGCTCCCCGAGTGGTAGGGATAATTATTGGGCTTAAAGCGTCCGTAGCCGGCTTAACAAGTCTTTCGTTAAATCCAGCGATTCAATCGTTGGACTGCGGAAGATACTGTTAGGCTAGGGGGCGGAAGAGGCCGACGGTATTCTCGGAGTAGGGGTGAAATCCTATAATCCCGAGAGGACCACCAGTGGCGAAGGCGGTCGGCTAGAACGCGCCCGACGGTGAGGGACGAAAGCTGGGGGAGCGAACCGGATTAGAAACCCTAGTAGT
>denovo1113 .1.11._158662
TACGGAGGTGGCGAGCGTTACTCGGATTCATTGGGTGTAAAGGGCAAGTAGGCGGACCGAAAAGTCTTATCTGAAATCCTTAGGCTTAACCTAAGGAGGGGATAAGAAACTTTCGGTCTTGAGGCTGGAAGAGGAAGATGGAATTCCCGGTGTAAGGGTGAAATCTGTAGATATCGGGAGGAACACCAGTGGCGAAGGCGATCTTCTAGTCCAGACCTGACGCTGAGCTGCGAAAGCTAGGGGAGCAAACNGGATTAGAAACCCTGTAGT
>denovo11130 .5.5._204281
TACGTAGGTGGCGAGCGTTGCTCGGAGTTACTGGGCGTAAAGCGTGTGTAGGCGGCCGGGCAAGTCCGGTGTGAAATCTCCCGGCTCAACCGGGAGGGTGCGCCGGAAACTGCCGGGCTGGAGGGCGGGAGAGGAGAGCGGAATTCCCGGTGTAGCGGTGAAATGCGTAGATATCGGGAGGAACACCGGTGGCGAAGGCGGGCACCTGGGCCGCCACTGACGCTGAGGCGCGAAAGCGTGGGGAGCAAACGGGATTAGATACCCTGGTAGT
>denovo11131 3.20.al.plus.m_460235
GACAGAGGGGCAAGCGTTGCTCGGAATCACTGGGCGTAAAGGGCGCGTAGGCGGGGTGGCAAGTCGGTCGTGAAATCCCCCGGCTCAACCGGGGAGGGTCGGCCGAGATTGCCGCTCTTGAGGGATGCAGAGGAGACTGGAATTCCCGGTGTAGCGGTGAAATGTGTAGAGATCGGGAGGAACACCGGTGGCGAAGGCGGGTTACTGGGCCGCAACTGACGCTGAGACGCGAAAGCGTGGGGAGCAAACAGGATTAGATACCCGCGTAGT
>denovo11132 3.20.al_409804
GACAGAGGTGGCGAGCGTTGTTCGGAATTACTGGGCTTAAAGGGCGCGTAGGCGGTGGCGTAAGTCTGGGGTGGAATTCCACGGCTTAACCGTGGGACGTGCCTTGGAGACTGCGTTGCTTGAGTCAGTGAGGGGAGGGCGGAATTCCCGGTGTAGCGGTGAAATGCGTAGGTATCAGGAGGAACATCTGTGGTGTAGACGGCTTTCTGGACCATCACTGACGCTGAGACACGAAAGCGTGGGTAGCAAACAGGATTAGATACCC
>denovo11133 .3.8._394714
TACGTAGGGGGGCGAGCGTTATCCGGAGTTACTGGGCGTAAAGGGCGCGTAGGCGGCTTGCTCAGCCTGCTGTGGAAGCCCTGGGCTTACCCTGGGGAGGCCAGTGGGGACTGGTGAGCTAGAGGGAGGCAGAGGGTCGTGGAACTGGCGGTGGAGCGGTGAAATGCGTAGAGATCGGGAGGAACACCGGTGGCGAAGGCGGCCCTCTGGTCCAGTACTGACGCTGAGGCGCGAAAGCTAGGGGAGCAAACGGGATTAGATACCCGTGGTAGT
>denovo11134 .6.8._144746
TACGTAGGGGGCGAGCGTTGTCCGGAATTACTGGGCGTAAAGCGCGCGTAGGCGGATTTGCAAGTCTGATGTGAAATTCCAAAGCTCAACTTTGGAGCTGCATTAGAAACTGCAAACCTTGAGGAGTGGCGGAGAAAATGGAATTCCACGTGTAGCGGTGAAATGCGTAGATATGTGGAAGAACACCGGTGGCGAAAGCGGTTTTCTAGCTTTTTTCCTGACGCTGAGGCGCGAGAGCAAGGGGAGCAAACAGGATTAGAAACCCTAGTAGT
>denovo11135 .2.1._331333
AACGTAGGAGGCGAGCGTTATCCGGATTTACTGGGCGTAAAGCGTGTGCAGGCGGCCTGGCAGGTCGGGCGTGAAATCTCCCGGCCCAACCGGGAGGGGTCATCGGATACTGGCGGGCTAGAGGTAGGCAGAGGAAAGCGGAATTCCCGGTGTAGCGGTGAAATGCGTAGATATCGGGAGGAACACCAGTGGCGAAGGCGGCTTTCTGGGCCTATCCTGACGCTGAGGAGCGAAAGCGTGGGGAGCAAACCGGATTAGAAACCCCTGTAGT
>denovo11136 .2.2._163971
GACAGAGGGGGCAAGCGTTGCTCGGAATCACTGGGCGTAAAGGGCGCGTAGGCGGGGTGGCAAGTCGGTCGTGAAATCCCCGGGCTTAACCTGGGAACTGCGCTTGTGACTGCAAGGCTAGAGTGCGGCAGAGGGGGGTAGAATTCCACGTGTAGCAGTGAAATGCGTAGAGATGTGGAGGAATACCGATGGCGAAGGCAGCCCCCTGGGTCGACACTGACGCTCATGCACGAAAGCGTGGGGAGCAAACAGGATTAGAAACCCCAGTAGT
>denovo11137 1.20.m_441664
TACCCGCTCCCCGAGTGGTGGGGCTTTACTGAGCTTAAAGCGCCCGTAGCCGGTCATGCGTGTCTCCAGTTAAATCCAGCAGCCTAACTGCGTGGGCCGCGTGGAGATACTGTATGACTTGGAGGCGGGAGAGGCTGCCGGTACGTCCCGAGGGTAGGAGTAGAAACTCCTCTGACGTCCCGGGA
>denovo11138 1.20.e_463472
TACAGAGGTCCCGAGCGTTGTTCGGATTCACTGGGCGTAAAGGGTGCGTAGGCGGTCGGGTAAGTCTGATGTGAAATCCCGCAGCTCAACTGCGGAAGTGCATTGGATACTACCCGGCTAGAGGGTGGGAGAGGGGACTGGAATTCCCGGTGTAGCGGTGAAATGCGTAGATATCGGGAGGAACGCCGGTGGCGAAGGCGAGTCCCTGGAACACTCCTGACGCTGAGGCACGAAAGCTAGGGGAGCAAACAGGATTAGATACCCCCCGTAGT
>denovo11139 .4.4._60632
TACGTAGGGAGCGAGCGTTGTCCGGATTTACTGGGCGTAAAGCGCGCGTAGGCGGCCTGGTAAGTCGGGTGTGAAAGCCCTCGGGCTCAACTCGAGAATGGCGACCGAAACTGCCAGGCTCGAGTGCGGTAGGGGATGCTGGAATTCCTGGTGTAGCGGTGAAATGCATAGATATCAGGAGGAACACCGGTGGCGAAGGCGGTCTGCTGGGCCGTTGCTGACGCTGAGGCGCGAAAGCGTGGGGAGCAAACAGGATTAGAAACCCGGGTAGT
>denovo1114 .3.5._224605
TACGTAGGGGGCAAGCGTTGTTCGGAATTATTGGGCGTAAAGGGCGCGTAGGCGGCGCGACAAGTCGGGTGTGAAAGCTCAGGGCTCAACCCTGAAAGGACATTCGAGACTGTCGAGCTAGAGTGCGGAAGAGGCTGCTGGAATTCCCGGTGTAGCGGTGAAATGCGTAGATATCGGGAGGAACACCGGTGGCGAAGGCGGGTCTCTGGGCAATTCCTGACGCTGAGGCGCGAAAGCGTGGGGAGCAAACGGGATTAGAACCTGTAGT
>denovo11140 .3.4._103111
TACGTAGGGAGCGAGCGTTGTTCGGATTTACTGGGCGTAAAGCGCGCGTAGGCGGCCTGGTAAGTCGGGTGTGAAAGCCCTCGGCTTAACCGAGGATCCGCGCTCGAAACTGCCAGGCTTGAGTCTAGGAGAGGAGAGCGGAATTCCCAGTGTAGCGGTGAAATGCGTAGATATTGGGAGGAACACCAGTGGCGAAGGCGGCCCCCTGGCCCGGCACTGACGCTGAGGCGCGAAGGCTGGGGGAGCGAACGGGATTAGAAACCCCGGTAGT
>denovo11141 .2.4._272855
GACGTAGGGGGCGAGCGTTGTCCGGAATTACTGGGCGTAAAGCGCGTGCAGGCGGTCCGTGAAGTCCCGTGTTAAAGCCTCCGGCTCAACCGGAGAACGCCGCGGGATACTGGCGGACTCGAGGGCGGTAGAGGGTGATGGAATTCCCGGTGTAGCGGTGAAATGCGTAGATACCGGGAGGAACACCGTTGGCGAAGGCGGCCTTCTGGGCTTCTCCTGACGCTGAGGGGCGAAAGCCTGGGGAGCGAACCGGATTAGATACCCCAGTAGT
>denovo11142 .1.8._128987
TACCAGCTCTCCGAGTGGTAGGGATGATTATTGGGCTTAAAGCGTCCGTAGCTGGCCTTTCAAGTCTCTTGTTAAATCCAGCGATTCAATCATTGGACTGCGGGAGATACTGTTAGGCTAGGGGGCGGGGGAGGCCGACGGTAGTCCCAGGGTAGGGGCGAAATCCTATAATCCTGGGAGGACCACCAGTGGCGAAGGCGGTCGGCCAAAACGCGCCCGACGGTGAGGGGCGAAAGCTGGGGGAGCGAACGGGATTAGAAACCCCTGTAGT
>denovo11143 .5.7._349390
TACGTAGGGTGCAAGCGTTAATCGGAATTACTGGGCGTAAAGCGTACGCAGGCGGCCATGTAAGACAGGTGTGAAATCCCCGGGCTTAACCTGGGAACTGCATTTGTGACTGCATGGCTAGAGGTTGTCAGAGGGGGGTGGAATTCCACGTGTAGCAGTGAAATGTGTAGAGATCGGGAGGAACACCGGTGGCGAAGGCGGGTCTCTGGGCATCTCCTGACGCTGGGGCGCGAAAGCGTGGGGAGCAAACGGGATTAGATACCCGGGTAGT
>denovo11144 .2.2._350704
TACGTAGGGGGGCAAGCGTTGCTCGGATTTACTGGGCGTAAAGCGTGCGCAGGCGGTTTTGTAAGACAGGCGTGAAATCCCCGGGCTTAACCTGGGAACTGCGCTTGTGACTGCAAGGCTAGAGTGCGGCGGAGGGGGGTAGAATTCCACGTGTAGCAGTGAAATGCGTAGAGATGTGGAGGAATACCGATGGCGAAGGCAGCCCCCTGGGTCGACACTGACGCTCATGCACGAAAGCGTGGGGAGCAAACAGGATTAGATACCCCGGTAGT
>denovo11145 .4.2._144912
TACGTAGGGTGCGAGCGTTGTCCGGAATCACTGGGTGTAAAGGGTCCGCAGGCGGATGGGTAAGTCGGTGGTGAAAGTTCGCAGCTTAACTGTGAAATTGCCCTCGATACTGCCCGCCTTGAGTGCCGGAGAGGATGGCGGAATTCCTGGTGTAGCGGTGAAATGCGTAGATATCAGGAGGAACACCGGTGGTGTAGACGGCCATCTGGACGGTTACTGACGCTGAGACACGAAAGCGTGGGGAGCAAACAGGATTAGAAACCCCGGTAGT
>denovo11146 .8.1._157048
TACGGAGGGCGCAAGCGTTGTTCGGAATCACTGGGCGTAAAGCGCGTGTAGGCGGCTTGGTAAGTCGGGTGTGAAAGCCCGGAGCTCAACTCCGGAACTGCACTCGAAACTGCCTCGCTCGAGTCCCGGAGAGGGTGGTGGAATTCCCGGTGTAGAGGTGAAATTCGTAGATATCGGGAGGAACACCAGTGGCGAAGGCGGCCACCTGGACGGTGACTGACGCTGAGACGCGAAAGCGTGGGGAGCAAACAGGATTAGATACCCTTGTAGT
>denovo11147 .1.6._58066
GACGTAGGGGGCGAGCGTTGTCCGGATTCACTGGGCGTAAAGCGCGTGTAGGCGGCCTGGTAAGTCCCACGTGAAAGCCCATGGCTCAACCGTGGGAAGCCGTGGGAAACTGCTGGGCTTGAGGGCAGGAGAGGACGGTGGAATTCCCGGTGTAGCGGTGAAATGCGTAGATATCGGGAGGAACGCCAGTGACGAAGGTGGCCGTCTGGCCTGTCCCTGACGCTGAGACGCGAAAGCTGGGGGAGCGAACCGGATTAGAAACCCGAGTAGT
>denovo11148 .3.8._207273
AACGTAGGATCCGAGCGTTATCCGAATTTACTGGGCGTAAAGCGCGTGCAGGCGGTTCGGTAAGTTGGGTGTGAAATCTCCCGGCTCAACTGGGAGAGGTCGCTCAATACTGTCGGACTAGAGGATGGTAGAGGGAGGTGGAATCCCCGGTGTAGCGGTGAAATGCGTAGATATCGGGAGGAACGCCAGTGGCGAAGGCGGTCACCTGGGCCATCCCTGACGCTGAGACGCGAAAGCTGGGGGAGCGAACGGGGATTAGAAACCCCGTGGTACGT
>denovo11149 .4.3._75306
GACGGAGGGTGCAAGCGTTGTTCGGAATTACTGGGCGTAAAGGGTGCGTAGGCGGTCTCTTAAGTCTGACGTGAAAGCCCAGGGCTCAGCCCTGGAAGGGCGCCAGAAACTGAGGGGCTGGAGTGCCGGAGGGGAGAGTGGAATTCCCGGTGTAGCGGTGAAATGCGTAGAGATCGGGAGGAATACCGGTGGCGCAAGCGACTCTCTGGACGGTGACTGACGCTGAGGCACGAAAGCGTGGGGAACAAACAGGATTAGAACTACCGAGTACGT
>denovo1115 .2.5._190739
TACGGAGGTGGCGAGCGTTGCTCGGAATTACTGGGCGTAAAGGGCGCGTAGGCGGGGCGGCAAGTCGGGCGTGAAAGGCCCCGGCTCAACCGGGGAACGGCGCTCGAAACTGGCGCTCTTGAGTACCGGAGAGGAGGGTGGAATTCCCGGTGTAGAGGTGAAATTCGTAGATATCGGGAGGAACACCAGCGGCGAAGGCGGCCCTCTGGACTGCAACTGACGCTGAAACACGAAAGCGTGGGGAGCAAACAGGATTAGATACCCCAGTAGT
>denovo11150 .5.2._327544
TACGGAGGGGGCCAGCGTTGCTCGGAATTATTGGGCGTAAAGGGCGCGTAGGCGGCCAGGTAAGTTTGATGTGAAATCCCACGGCTTAACCGTGGAATTGCATCTTATACTGCCCGGCTTGAGTCTGGGAGAGGGAAGTGGAATTCCCGGTGTAGCGGTGAAATGCGTAGATATCGGGAGGAATACCGGTGGCGCAAGCGACTCTCTGGACGGTGACTGACGCTGAGGCACGAAAGCGTGGGGAGCAAACAGGATTAGATACCCGGGTAGT
>denovo11151 3.0.ln_441991
TACGTAGGGGCGAAGCGTTGTTCGGAATTATTGGGCGTAAAGGGCGCGTAGGCGGCGCGACAAGTCGGGTGTGAAAGCTCAGGGCTCAACCCTGAAAGGACATTCGAGACTGTCGAGCTAGAGTGCGGAAGAGGCTGCTGGAATTCCCGGTGTAGCGGTGAAATGCGTAGATATCAGTCGGAACACCGGTGGCGAAGGCGGCTTCTTGGGCCGTTCCTGACGCTGAGGCGCGAAAGCCAGGGGAGCGAACGGGATTAGATACCCCCGGTAGT
>denovo11152 .3.2._354084
TACGTAGGGGGCAAGCGTTGTTCGGAATTATTGGGCGTAAAGGGCGCGTAGGCGGCGCGACAAGTCGGGTGTGAAAGCTCAGGGCTCAACCCTGAAAGGACATTCGAGACTGTCGAGCTAGAGTGCGGAAGAGGCTGCTGGAATTCCCGGTGTAGCGGTGAAATGCGTAGATATCTGGAGGAACGCCGGTGGCGAAAGCGACTCTCTGGCCCGCAACTGACGCTGAGGCGCGAAAGCCAGGGGAGCAAACGGGATTAGAAACCCTAGTAGT
>denovo11153 .5.3._223444
TACGTAGGAGGCAAGCGTTGTCCGGATTTACTGGGCGTAAAGGGTGTGTAGGCGGCTAGGCAAGTCTCCTGTGAAATCTCCTGGCATAACTGGGAGGGGTCAGGGGAAACTGCCTGGCTTGAGGGCAGCAGAGGAGAGTGGAATTCCTGGTGTAGCGGTGAAATGCGTAGATATCGGGAGGAAGGCCGGTGGCGAAGGCGGTGCTCTGGAACGTTCCTGACCCTGAGGTTCGAAAGCGTGGGGAGCAAACAGGATTAGATACCCGTGTAGT
>denovo11154 1.0.ln_418472
TACCAGCTCCTCGAGTGGTGAGGACGATTATTGGGCTTAAAGCGTCCGTAGCCGGCTTAACAAGTCGCCCGTCAAATCCGGCGATCCAATCGCCGGACCGCGGGCGATACTGTTAAGCTAGGAGGCGGGAGAGGCCGGCGGTACTTCCGGGGTAGGGGTGAAATCCTATAATCCTGGAAGGACCACCAGTGGCGAAGGCGGCCGGCCAGAACGCGCTCGACGGTGAGGGACGAAAGCTGGGGGAGCGAACCGGATTAGATACCCGTGTAGT
>denovo11155 3.0.ln_462646
TACGTAGGGGCGAAGCGTTGTTCGGAAGTTACTGGCGTAAAGGGACGGCGTAGGCGGCTCTTCAAGTCGGGCGTGAAATCTCCGGGCTTAACCCGGAAGGGTCGTCCGATACTGTTGAGCTAGAGTGTGGAAGAGGCTACTGGAATTCCGTGTGTAGCGGTGAAATGCGTAGATATACGGAGGAACACCGGAGGCGAAGGCGGGTAGCTGGGCCAACACTGACGCTGAGGCGCGAAAGCTA
>denovo11156 .3.6._261025
TACGTAGGTCCCGAGCGTTGTCCGGAATTACTGGGCGTAAAGCGCGGGTAGGCGGTTCGGTAAGTCGAATGTGAAATCCCTGGGCTCAACCCAGGAACGGCGTTCGAAACTGCCGAACTCGAGTGCGGTAGGGGGTGCCGGAATTCCCGGTGTAGCGGTGAAATGCATAGATATCGGGAGGAACACCAGTGGCGAAGGCGGTCCGCCAGAACGCGCTCGACGGTGAGGGATGAAAGCTGGGGGAGCGAACCGGATTAGAAACCCGGGTAGT
>denovo11157 .1.11._365057
TACGTAGGGGGCAAGCGTTGTTCGGATTTACTGGGCGTAAAGAGCGCGTAGGCGGTTTGATAAGTCATGGGTGAAAGCCCTCAGCTCAACTGAGGTTACGCCCATGAAACTGTCTGACTTGAGTTTAGGAGAGGAGAGCGGAATTCCCGGTGTAGCGGTGAAATGCGTAGAGATCGGGAGGAACACCGGTGGCGAAGGCGGCCCTCTGGTCCAGTACTGACGCTGAGGCGCGAAAGCTAGGGGAGCAAACGGGATTAGAAACCCTGGTAGT
>denovo11158 .3.7._19204
TACAGAGACGGCAAGCGTTGTTCGGATTCATTGGGCGTAAAGGGTCCGCAGGTGGCGAGGTAAGTCTGACGTGAAATCCCGCGGCTTAACCGCGGAACTGCATCGGAAACTGCCTTGCTAGAGGTTGGTAGAGGAGTCTGGAATTCACGGTGTAGCGGTGAAATGCGTAGATATCGTGAGGAACACCGGTGGCGAAGGCGGCTTCCTGGAAGGTTCCTGACCCTGAAACACGAAAGCTAGGGGAGCGAACGGGATTAGATACCCCGGTAGT
>denovo11159 3.20.al_462402
TACGTAGGTGGCGAGCGTTGCTCGGAGTTACTGGGCGTAAGCGTGTGTAGGCGGCCGGGCAAGTCCGGTGTGAAATCTCCCGGCTCAACCGGGAGGGTGCGCCGGAACTGCCGGGCTGGAGGGCGGGAGAGGAGAGCGGAATTCCCGGTGTAGCGGTGAATGCGTAGATATCGGGAGGAACGCCGGTGGTGAAGACGGCTCTCTGGACCGCACCTGACGCTGAGACACGAAAGCGTGGGGAGCAAACAGGATTAGATACCCCCCGTACGT
>denovo1116 1.20.e_401692
TACGTAGGGTGCAAGCGTGTCGATACTGGTGTAAGGTACGCAGCGGGTAGTAAGTCGGTGGTGAAATACCTGCAGCTTAACTGCAGAACCGCCTCCGATACTGTTTATCTTGAGTGCGAGAGAGGATGATGGAATTCATGGTGTAGCGGTGAAATAGCGTAGAGATCATGAAGAACACCGGTTGCGAAAGGCGATCATCT
>denovo11160 3.20.e_408521
TACGTAGGGAGCAAGCGTTGTTCGGATTTACTGGGCGTAAAGGGCGCGCAGGCGGCCTTTTAAGTCAGAGGTGAAAACTGCCGGCTCAACCGGCAGCCTGCCTTTGAAACTGAGAGGCTTGAGGGCAGGAGAGGGGAGTGGAATTCCCGGTGTAGCGGTGAAATGCGTAGATATCGGGAGGAACACCAGTGGCGAAGGCGGCTCTCTGGCCTAACCCTGACGCTGAGGCGCGAAAGCGTGGGGAGCAAACGGGGATTAGATA
>denovo11161 .1.9._39958
TACCCGCTCCGCGAGTGGTGAGGACTGTTATTGGGCTTAAAGCGTCCGTAGCCGGCTCGGCGTGCTCCGCGTCAAATCCAGCAGCCTAACTGCTGGGCCGCGCGGATGACTGTCGAGCTTGGGGGTGAGAGAGGCGCTCGGTATTCTCGGGGTAGGGGTAAAATCCATTAATCCCGGGAGGACCACCAGTGGCGAAGGCGGAGCGCCAGAGCACGCCCGACGGTGAGGGACGAAAGCTAGGGGGAGCAAACGGGGATTAGAACCGACGTGT
>denovo11162 .3.4._215083
AACGTAGGAGGCAAGCGTTATCCGGATTCACTGGGCGTAAAGCGCGTGCAGGCGGTTCGGTAAGTTGGGCGTGAAATCTCCTGGCTCAACTGGGAGAGGTCGTTCAATACTACCGGACTCGAGAGCAGGAGAGGAAGACGGAATTCCCGGTGTAGCGGTGAAATGCGTAGATATCAGGAGGAACACCGGTGGCGAAGGCGGCTTTCTGGCCCACTCTTGACGCTGAGGGACGAAGGCTCGGGGAGCAAACAGGATTAGATACCCGAGTAGT
>denovo11163 .2.3._18833
TACCAGCTCTCCGAGTGGTAGGGATGATTATTGGGCTTAAAGCGTCCGTAGCTGGCCTTTCAAGTCTCTTGTTAAATCCAGCGATTCAATCGTTGGACTGCGGGAGATACTGTTAGGCTAGGGGGCGGGAGAAGCCGACGGTATTTCCGGGGTAGGGGTAAAATCCTATAATCCCGGGAGGACCACCAGTGGCGAAGGCGGCCGACTAAAACGCGCCCGACGGTGAGGGACGAAAGCTGGGGGAGCGAACGGGATTAGATATGAAGTTGAGTTTTTACCAGCTTCATTAGAAACCCCGGTAGT
>denovo11164 3.20.al_397328
CACGTAGGGGCGAGCGTTGTTCGGAATTACTGGTGTAAAGACGCGAGTAGGCGGTTAATTAAGTCAGATGTGAAAGACCCACCGGCTCAACCGTGGAAGTGCATCTGAAACTAGGTTAGCTAGAGTGTGAGAGAGGGATGCGGAATTCCCGGTGTAGCGGTGAAATGCGTAGATATCGGGAGGAACACCAGTGGCGAAGGCGGCATCCTGGCTCATAACTGACGCTGAGTCGCGAAAGCGTGGGGATC
>denovo11165 .1.3._210074
AACGTAGGGGCAAGCGTTGTCCGGAATTACTGGGCGTAAAGGGTGTGTAGGCGGATCAGCAAGTTAGCAGGTAAAGGCACGGGCTCAACCTGTGAGGGACTGCTAAGACTGCTAAGCTAGAGAGCAGGAGAGGGGAGTGGAATTCCAGGTGTAGCGGTGAAATGCGTAGAGATCGGGAGGAACACCAGTGGCGCAGGCGGCGTCCTGGTCGGCCCCTGACGCTCAGACACGAAAGCTCGGGGAGCGAACGGGATTAGAAACCCCAGTAGT
>denovo11166 .6.9._340845
GACGTAGGGGGCAAGCGTTGTCCGGATTCACTGGGCGTAAAAGCGCGTGTAGGCGGCCTGTTAAGTGGCGTGTGAAAGCCCACGGCCCAACCGTGGGATGCCGCGCCAGACTGGCGGGCTTGAGGGTGGCAGAGGGTGATGGAATTCCCGGTGTAGCGGTGAAATGCGTAGATATCGGGAGGAACGCCAGTGGCGAAGCGGTCGACCTGGCGATCCTCGACGCTGAGACGCGAAGACTGGGGAGGCGACGGGAGTTAGAGTACCCACGTAGT
>denovo11167 .4.1._357785
TACGTAGGGCGCGAGCGTTAATCGGAATTACTGGGCGTAAAGCGTGCGCAGGCGGTTTTGTAAGACAGGCGTGAAATCCCCGGGCTTAACCTGGGAACTGCGCTTGTGACTGCAAAGCTAGAGTGCGGCAGAGGGGGGTAGAATTCCACGTGTAGCAGTGAAATGCGTAGAGATGTGGAGGAACACCGATGGCGAAGGCAGTCTCCTGGCCCACAACTGACGCTCAGGGACGAAAGCGTGGGGAGCAAACAGGATTAGAAACCCGTGTAGT
>denovo11168 .1.4._71977
TACGTAGGGGGCAAGCGTTACTCGGAATTACTGGGCGTAAAGGGCGCGTAGGCGGCTTGGCAAGTCAGATGTGAAAGCCCCGGGCTCAACTCGGGAATTGCATCTGAAACTGCCTGGCTTGAGTCCTGGAGGGGGCAGTGGAATTCCCAGTGTAGCGGTGAAATGCGTAGATATGCACCGGAACACCGGTGGCGAAGGCGGCTTTCTAGACGGCCACCGACGCTGAGGGACGAAAGCCAGGGGAGCGAACGGGATTAGAAACCCCTTGTAGT
>denovo11169 .2.4._366249
TACGTAGGAGGCGAGCGTTGTCCGGATTTACTGGGCGTAAAGCGCGTGTAGGCGGGAGAGCCAGTCTCCTGTGAAATCTCCCGGCTTAACTGGGAGGGGTCAGGAGATACTACTCTTCTTGAGGGCAGCAGAGGGAAGTGGAATTCCCGGTGGAGCGGTGAAATGCGTAGATATCAGGAGGAACACCCGTGGCGAAGGCGGCTTCCTGGCCATGGCCTGACGCTGAGGTGCGAAAGCCAGGGGAGCGAACGGGATTAGAACCGTACGCGTGCNNGCAGCAGCAGGANAGGG
>denovo1117 .2.2._28290
AACGTAGGTGGCGAGCGTTATCCGGAATCACTGGGCGTAAAGAGCGCGTAGGTGGTTCGATAAGTCGGAGGTGAAAGCCCTCGGCTCAACCGAGGATCCGCGTTCGATACTGTCGAACTTGAGTGCAGGAGAGGAGAGCGGAATTCCCAGTGTAGCGGTGAAATGCGTAGATATTGGGAGGAACACCGGTGGCGAAGGCGGCTCTCTGGACTGCCACTGACACTGAGGCGCGAAAGCTAGGGGAGCAAACGGGATTAGATACCCCTGTAGT
>denovo11170 .3.1._222997
TACGTAGGGTGCGAGCGTTAATCGGAATTACTGGGCGTAAAGCGCGTGCAGGCGGATGAACAAGTGGGGCGTGAAAGTGTCTGGCTAAACTGGGCGAGGTCGCCTCAGACTGTTGATCTAGAGTTCGACAGAGGGATGTGGAATTCCGGGTGTAGTGGTGAAATGCGTAGAGATCCGGAGGAACACCAGTGGCGAAGGCGGCATCCTGGGTCGAAACTGACGCTCAGACGCGAAAGCATGGGGAGCGAACGGGATTAGATACCCCGGTAGT
>denovo11171 .1.8._93907
GACAGAGGTGGCAAGCGTTGTTCGGAATTACTGGGCTTAAAGCGCGTGTAGGTGTCCTGGCAAGTCAAGTGTGAAATCCCCCGGCTTAACCAGGGAATTGCATTTGAAACTATCAGGATTGAGTCGTGTGTGGGAGGGCGGAATTCCTGGTGTAGCGGTGAAATGCGTAGATATCAGGAGGAAGGCCGGTGGCGAAGGCGGCCCTCTATCCAATGACTGACACTGAGGCGCGAAAGCGTGGGGAGCAAACAGGATTAGAAACCCGAGTAGT
>denovo11172 .5.2._169257
TACGGAGGGGGCGAGTGTTGTTCGGAATTACTGGGCGTAAAGGGCGCGCAGGCGGCTTGGCAAGTCGAGTGTGAAAGCCCTTGGCTTAACCAAGGAATGGCGCTCGAAACTACCTCGCTAGAGGGCGGGAGAGGGAAGTGGAACTCTCGGTGTAGGGGTGAAATCTGTAGATATCGGAAGGAACACCGGTGGCGAAGGCGACGCACTGGGCCTGTTCTGACGCTGAGGCGCGAAAGCCAGGGGAGCGAACGGGATTAGATACCCCAGTAGT
>denovo11173 .1.3._17801
AACGTAGGAGGCGAGCGTTATCCGGATTTACTGGGCGTAAAGCGCGCGTAGGCGGTTAGGTAAGTCGGGTGTTAAAGCCCCTGGCTCAACTGGGGGAGGTCATTCGATACTGCCTGGCTTGAGGGCGAGAGAGGAGAGTGGAATTCCCGGTGTAGCGGTGGAATGCGTAGAGATCGGGAGGAACACCAGTGGCGAAGGCGGTCGGCTAGCACGCGCTCGACAGTGAGGGACGAAAGCTGGGGTAGCGAACCGGATTAGAAACCCGGGTAGT
>denovo11174 1.20.e_459725
TACGTAGGTGCAAGCGTTGTCCGGATTCACTGGGTGTAAGGGTGCGCAGGCGGCTCTTAAGTCAAAGGCGAAAGTCGTCTACGGCTTAACCGAGAAATTCGCCTTTGATACTGAGAGCCTTGAGTACGGGAGAGGGAGATGGAATTCCAGGTGTAGCGGTGAAATGCGTAGATATCTGGAGGAACACCGGAGGCGAAGGCGGTCTCCTGGCCCGTTACTGACGCTCAGGCACGAAAGCGTGGGGAGCAAA
>denovo11175 .6.1._68948
TACGGAGGGTGCAAACGTTGCTCGGAATCATTGGGCGTAAAGCGCACGTAGGCGGCTCGTTAAGTCGGGTGTGAAATCCCTCGGCTCAACCGAGGAAGTGCATTCGAAACTGGCGAGCTTGAATATGGAAGAGGGTCGCGGAATTCCCGGTGTAGAGGTGAAATTCGTAGATATCGGGAGGAACACCAGTGGCGAAGGCGGCGACCTGGGCCAATATTGACGCTGAGGTGCGAAAGCGTGGGGAGCAAACAGGATTAGATACCCGTGTAGT
>denovo11176 .7.1._249798
TACGTAGGGGTGACGAGTCGTATCGGAATTACTGGGCGTAAAGCGTGCGCAGGCGGTTTTGTAAGACAGGCGTGAAATCCCCGGGCTTAACCTGGGAACTGCGCTTGTGACTGCAAGGCTAGAGTGCGGCAGAGGGGGGTAGAATTCCACGTGTAGCAGTGAAATGCGTAGAGATGTGGAGGAATACCGATGGCGAAGGCAGCCCCCTGGGTCGACACTGACGCTCATGCACGAAAGCGTGGGGAGCAAACAGGATTAGAAACCCCTGTAGT
>denovo11177 .7.6._75827
GACGGAGGGTGCAAGCGTTGCTCGGACTCATTGGGCGTAAAGGGTGCGTAGGCGGCCTGGTCAGTCTGCTGTGAAAGCCCCGGGCTCAGCCCGGGAAGGGCGGCGGATACTGCCAGGCTAGAGTGCCGGAGGGGAGAGTGGAATTCCTGGTGTAGCGGTGAAATGCGTGGAGATCAGGAGGAATACCGGTGGCGAAGGCGGCTACCTGGACAGTGACTGACGCTGAGGCGCGAGAGCTAGGGGAGCGAACGGGATTAGAAACCCCGAGTCTCGNGACNGCGACGAGCACAGGAGGTAG
>denovo11178 .3.8._385789
TACGTAGGTCCCGAGCGTTGTCCGGAATTACTGGGCGTAAGGCGCGGGTAGGCGGTTCGGTAAGCCGAATGTGAAATCCCTGGGCTCAACCCAGGAACGGCGTTCGAAACTGCCGAGCTCGAGTGCGGTAGGGGGTGCCGGAATTCCCGGTGTAGCGGTGAAATGCATAGATATCGGGAGGAACACCAGTGGCGAAGGCGGCCTCCTGGCCCTTTCCTGACGCTCAGACGCGAAAGCTAGGGGAGCAAACGGGATTAGAAACCCTGGTAGT
>denovo11179 .5.4._10388
TACGTAGGGAGCGAGCGTTGTTCGGATTTACTGGGCGTAAAGCGCGCGTAGGCGGCCTGGTAAGTCGGGTGTGAAAGCCCTCGGCTTAACCGAGGGTCCGCGCTCGAAACTGCCAGGCTTGAGGGTGGCAGAGGGTGATGGAATTCCCGGTGTAGCGGTGAAGTGCGTAGATATCGGGAGGAACGCCAGTGGCGAAGGCGGTCACCTGGGCCATCCCTGACGCTGAGACGCGAAAGCTGGGGGAGCGAACGGGATTAGATACCCGGGTAGT
>denovo1118 .2.2._68496
TACGTAGGGGGCGAGCGTTGTTCGGAATTACTGGGCGTAAAGGGCGTGTAGGTGGCCTTGCAAGTCAGGCGTGAAATCCTCCGGCTTAACCGGAGAAGGGCGCTTGATACTGCAAGGCTTGAGTGCGGGAGAGGAGAGTGGAATTCCTGGTGTAGCGGTGAAATGCGTAGATATCAGGAGGAACACCCGTGGCGAAGGCGGCTTCCTGGCCATGGCCTGACGCTGAGGTGCGAAAGCCAGGGGAGCGAACGGGATTAGATACCCCAGTAGT
>denovo11180 .3.6._301901
TACGTAGGGTGCGAGCGTTGTCCGGAATCACTGGGTGTAAAGGGTCCGCAGGCGGATGGGTAAGTCGGTGGTGAAAGTTCGCAGCTTAACTGTGAAATTGCCCTCGATACTGCTCGTCTTGAGTGTGGGAGAGGATGATGGAATTCATGGTGTAGCAGTGAAATGCGTAGATATCATGAAGAACACCGGTTGCGAAGGCGGTCATCTGGCCCACAACTGACGCTCAGGGACGAAAGCGTGGGGAGCGAAACGGAGTAGTAACGAACCGTAGT
>denovo11181 .5.5._252234
TACCCGGAGCCCGAGTGTTAGTCACGATTATTGGGTCTAAAGCGTCCGTAGCCGGCCGGAAAAGTTCCCCGTTAAATCTGACGATCCAATCGTCGGGCTGCGGGGAATACTCTTCGGCTTGGGGGCGAGGGAGGTCGGCGGTAGTCTCGGGGTAGGGGCGAAATCCTATAATCCCGAGAGGACCACCAGTGGCGAAGGCGGCCGACTAAAGCGCGCCCGACGGTGAGGGACGAAAGCTGGGGGAGCGAACGGGATTAGAAACCCTGGTAGT
>denovo11182 3.20.al.plus.m_406853
GACGTAGGAGGCAAGCGTTATCCGGATTCACTGGGCGTAAGCGCGTGCAGGCGGTTCGGTAAGTTGGGCGTGAAATCGTCCTGGGCTCAACTGGGGAGAGGTCGTCCAATACTACCGGGACTAGAGAGCAGTAGAGGAGATGGAATTCCCGGTGTAGTGGTGAAATGCGTAGATATCGGGAGACACAGTGGC
>denovo11183 1.20.al.plus.m_400112
GACAGAGGCGGCGAGCGTTACCCGGATTCACTGGGCGTAAAGGGTGCGTAGGCGGTCGCGCATGTCGTCGGTGAAATCTCCCTGCTCAACGGGGAGAGGTCCGACGAAACTGCGCGGCTGGAGGGCCGGAGAGGGAGGCGGAACTTCCAGAGTAGCGGTGAAATGCGTAGATATCGGGAGGAACACCAGTGGCGAAGGCGGCTCTCTGGGGTCAACCTGACGCTGAGGTGCGAAAGCGTGGGGAGCG
>denovo11184 1.20.e_417990
TACCAGCTCTCCGAGTGGTAGGGATGATTATTGGGCTTAAAGCGTCCGTAGCTGGCCTTTCAAGTCTCTTGTTAAATCCAGCGATTCAATCGTTGGACTGCGGGAAATACTGTTTGGCTAGGGGGCGAGAGAGGCCAACGGTATTCCCGGGGTAGGGGTGAAATCCCATAATCCCGGGAGGACCACCAGTGGCGAAGGCTGTTGGCTAGAACGCGCTCGACGGTGAGGGACGAAAGCTGGGGGAGCGAACCGGATTAGATACCCGGGTAGT
>denovo11185 .2.4._386741
TACAGAGGTCCCAAGCGTTGTTCGGATTCACTGGGCGTAAAGGGTGCGTAGGCGGCCGGGTAAGTCCGGGGTGAAAGCCCGTGGCTCAACCACGGAACGGCACCGGATACTATCCGGCTCGAGGATGCGAGGGGAGGTGGAATTCCCGGTGTAGCGGTGAAATGCGTAGATATCGGGAGGAACGCCAGTGGCGAAGGCGGTCACCTGGGCCATCCCTGACGCTGAGACGCGAAAGCTGGGGGAGCGAACGGGATTAGAAACCCCGGTAGT
>denovo11186 3.20.al.plus.m_422539
TACGTAGGGTGCGAGCGTTGTCCGGAATCACTGGGTGTAAGGGTCCGCAGGCGGATGGGTAAGTCGGTGGTGAAAGTTCGCAGCTTAACTGTGAATTGCCCTCGATACTGCCCGTCTTGAGTGTGGGAGAGGATGATGGAATTCATGGTGTGGCAGTGAAATGCGTAGATATCATGAAGAACACCGGTTGCGAAGGCGGTCATCTGGCTCGTTACTGACGCTCAGGGGACGAAAGCGTGGGGGAGC
>denovo11187 1.20.al_403722
TACGTAGGGGCCAAGCGTTGTCCGGAATCATTGGGCGTAAAGGGCGTGTAGGCGGTCTGATAAGTCAGATGTTAAATCTACGAGCTCAACTCGTAGCCGCATCTGATACTGTCAGGCTAGAGAATGGTAGAGGAAAGCGGAACTTCCGGTGTAGCGGTGGAATGCGTAGATATCGAAAGGAACACCAATGGCGAAGGCAGTCCTCTGGAATATTCCCGACGCTGAAACACGAAAGCTGGGGGAGC
>denovo11188 .2.2._94378
GACGTAGGCCCCGAGCGTTATCCGGATTTATTGGGCGTAAAGCGTCCGCAGGCGGTCTTATTTGTCCCTGGTTAAATCCGTGGGCTCAACTCATGGGCTGCTAGGGATACGATAAGACTTTGAGGCCGGGAGAGGCACGCGGAATGGTTGGTGTAGGGGTAAAATCCGTTTATATCGACCAGAACACCAAAGGCGAAGGCAACGTGCTAGAACGGTCCTGACGCTCATGGACGACAGCGTGGGGAGCAAAAAGGATTAGATACCCCGGTAGT
>denovo11189 .3.4._284264
TACGAAGGTGGCAAGCGTTGTTCGGATTTACTGGGCGTAAAGGGAACGTAGGCGGTCTGTTAAGTCGGGAGTGAAATCCAACGGCTCAACCGTTGGACGTCTCCCGAAACTGGCAGGCTAGAGTGGCAGAGAGGTGATTGGAATTCCCGGTGGAGCGGTGAAATGCTTAGATATCGGGAGGAACACCCGAGGCGAAGGCGGATCACTGGCTGCCAACTGACGCTGAGGCGCGAAAGCGTGGGGAGCAAACAGGATTAGATACCCGAGTAG
>denovo1119 3.20.al_425606
CACGTAGGGGGCGGGCGTTGTCCGAATTTACTGGGCGTAAAGCGCGCGTAGGCGGGCCGATAAGTGGGAAGTGAAAGGCTTGGGCTCAACCCAAGTAGTGCTTCTCAGACTGTCGGTCTTGAGGGCGGTAGGGAGAAGTGGAATGGCTGGTGTAGCGGTGAAATGCGCAGATACCGGAAGGAACGCCAATAGCGAAGGCAGCTACCTGGACGACTTGTGACGCTGAGGCGCGAAAGCGTGGGGAGCAAACCGGATTAGATACCCCCGGTAGT
>denovo11190 .1.8._79554
AACGTAGGTGGCAGGCGTTATCCGGAATCACTGGGCGTAAAGGGCGTCTAGGCGGACGGGTAAGTCGTGCGTGAAAGCTTCCGGCTCAACCGGGAGAGGTCGTACGATACTCCCGGACTTGAGGGGAGGGGAGGAGAGTGGAATTCCCGGTGTAGCGGTGAAATGCGTAGATATCGGGAGGAACACCCGTGGCGAAGGCGGCTCTCTGGCCTCCCCCTGACGCTGAGGCGCGAAAGCCAGGGGAGCGAACGGGATTAGAAACCCTGGTAGT
>denovo11191 .3.9._221637
AACGTAGGATCCGAGCGTTATCCGAATTTACTGGGCGTAAAGCGCGTGTAGGCGGCCTGTTAAGTGGCGTGTGAAAGCCCACGGCCCAACCGTGGGATGCCGCGCCAGACTGGCGGGCTTGAGGGTGGCAGAGGGTGATGGAATTCCCGGTGTAGCGGTGAAATGCGTAGAGATCGGGAGGAACACCCGTGGCGTAGGCGGCGTCCTGGCCGACACCTGACGCTGAAGCGCGAAAGCGTGGGGAGCGAACGGGATTAGATACCCGGGTAGT
>denovo11192 1.0.ln_418212
TACGTAGGGGCAAGCGTTGTTCGGATTTACTGGGCGTAAAGAGCGCGTAGGCGGTTTGATAAGTCATGGGTGAAAGCCCTCAGCTCAACTGAGGTTACGCCCATGAAACTGTCTGACTTGAGTTTAGGAGAGGAGAGCGGAATTCCCAGTGTAGCGGTGAAATGCGTAGATATTGGGAGGAACACCAGTGGCGAAGGCGGCTCTCTGGCTCATTCCTGACGCTGAGTGCGCGAAAGCGTGGGGAGCAAAACGGGATTAGATACCCCCGTAGT
>denovo11193 .1.4._377211
TACCAGCTCCCTGAGTGGTGGGGATGATTACTGGGCCTAAAGCGTCCGTAGCCGGCTCAGCAAGTCTCCCGTTAAATCCAACGATTCAATCGTTGGACTGCGGGAGATACTGTTGAGCTAGGAGGCGGGAGAGGCCGACGGTATTCCCGGAGTAGGGGTGAAATCTTATAATTCCGGGAGGACCACCAGTGGCGAAGGCTGTCGGCTAGAACGCGCTCGACGGTGAGGGACGAAAGCTGGGGGAGCGAACCGGATTAGAAACCCCGGTAGT
>denovo11194 .4.3._264578
TACGTAGGATCCAAGCGTTGTCCGGATTTACTGGGTGTAAAGGGTGCGCAGGCGGACTGGTAAGTCAGAGGTGAAATCTCGTCGCTTAACGACGAAACTGCCTTTGATACTATTAGTCTTGAGTCCGGTAGAGATCTGTGGAATTCCGAGTGTAGCAGTGAAATGTGTAGATATTCGGAAGAACACCAGTGGCGAAGGCAGCAGATTGGGCCGGTACTGACGCTCAGGCACGAAAGCGTGGGGATCAAACAGGATTAGATACCCGTGTAGT
>denovo11195 1.20.m_417185
TACGTAGGAGGCGAACGTTATCCGGATTTACTGGGCGTAAAGCGCGCGCAGGCGGTGCCGCAAGTTGGGCGTGAAATCTCCCGGCTCAACCGGGATACGTCGTTCAATACTGCGGCACTCGAGGGCAGGAGAGGGAAGCGGAATTCCCGGTGGAGTAGTGAAATGCGTAGATATCGGGAGGAACACCAGTGGCGAAGGCGGCTTTCTGGGCCTATCCTGACGCTGAGGAGCGAAAGCGTGGGGAGCAAACCGGATTAGATACCCGTGTAGT
>denovo11196 .7.5._50148
TACGGAGGGTGCGAGCGTTGTCCGGAATCACTGGGCGTAAAGGGCGCGTAGGCGGCTCGTTAAGTTGCCGGTGAAATCCCGCGGCTCAACTGCGGGGCTGCCGGTAAGACTGGCGGGCTCGAGCACGGTAGAGGCAGATGGAATTCCCGGTGTAGCGGTGGAATGCGTAGAGATCGGGAAGAACACCAGTGGCGAAGGCGGGCATCTGGGCCGCTACTGACGCTGAGGCGCGAAAGCTAGGGGAGCAAACCGGATTAGAAACCCCGGTAGT
>denovo11197 .1.13._4078
TACGTAGGAGGCAAGCGTTATCCGGATTTATTGGGCGTAAAGAGGGTGTAGGCGGTCCTTCAAGTCAGATGTGAAATCTCCTGGCTTAACTGGGAGGGGTCATCTGAGACTGTTGGACTAGAGGGCAGCAGGGGGAGACGGAATTCCCGGTGTAGTGGTGAAATGCGTAGATATCGGGAGGAACACCAGTGGCGAAGGCGGTCTCCTGGGCTGTTACTGACGCTGTGGCCCGAAAGCATGGGGAGCGAACAGGATTAGATACCCGAGTAGT
>denovo11198 1.20.al.plus.m_421883
TACGTAGGAGGCGAACGTTATCCGGATTTACTGGGCGTAAAGCGCGCGCAGGCGGTGCCGCAAGTTGGGCGTGAAATCTCCCGGCTCAACCGGGATACGTCGTTCAATACTGCGGCACTCGAGGGCAGGAGAGGGAAGCGGAATTCCCGGTGGAGTAGTGAAATGCGTAGATATCAGGAGGAACACCCGTGGCGAAGGCGGCTTCCTGGCCATGGCCTGACGCTGAGGTGCGAAAGCCAGGGGAGCGAACGGGATTAGATACCCCCTGTAGT
>denovo11199 .2.1._96552
TACGTAGGGGGCGAGCGTTATCCGGAGTTACTGGGCGTAAAGGGCGCGTAGGCGGCTTGCTCAGCCTGCTGTGGAAGCCCTGGGCTTACCCTGGGGAGGCCAGTGGGGACTGGTGAGCTAGAGGGAGGCAGAGGGTCGTGGAACTGGCGGTGGAGCGGTGAAATGCGTAGAGATGTGGAGGAATACCGATGGCGAAGGCAGCCCCCTGGGTCGACACTGACGCTCATGCACGAAAGCGTGGGGAGCAAACAGGATTAGATACCCCTGTAGT
>denovo112 .6.6._268622
TACAGAGACTGCAAGCGTTGTTCGGATTCATTGGGCGTAAAGGGTGCGTAGGCGGTTCGGTAAGTCGGATGTGAAATCTCACAGCCTAACTGTGAGCGGTCATTCGAAACTGCCGGGCTCGAGGAATGGAGAGGAGACTGGAATGGTCGGTGTAGCGGTGAAATGCGTAGAGATCGACCAGAACACCGGTGGCGAAGGCGGGTCTCTGGACATTTCCTGACGCTGAGGCGCGAAAGCCAGGGGAGCAAACGGGATTAGAACCGTACGTCTGCNNGCAGCAGCAGGA
>denovo1120 .8.1._19959
TACGAAGGGGGCTAGCGTTGCTCGGAATTACTGGGCGTAAAGGGCGTGTAGGCGGTCCGACGAGTCGGATGTGAAAGGCCCGGGCTCAACCCGGGAATGGCATTCGATACTGGCGGACTTGAGTCCGGGAGAGGATAGTGGAACTCCCAGTGTAGAGGTGAAATGCGTAGATATCGGGAGGAACACCAGTGGCGAAGGCGGCCTTCTGGGCTCTACCTGACGCTGAGACGCGAAAGCGTGGGGAGCGAACCGGATTAGATACCCCGGTAGT
>denovo11200 3.20.al_398206
TACGGAGGGTGCAAGCGTTGTTCGGAATTATTGGGCGTAAAGCGCGTGTAGGCGGTTGGGCAAGTCAGATGTGAAAGCCTTCCGCTCAACGGAAGAAGTGCATTTGAAACTACCCGGCTTGAGTTCGGGAGAGGAGAGTGGAATTCCCGGTGTAGAGGTGAAATTCGTAGATATCGGGAGGAACACCGGTGGCGAAGGCGACTCTCTGGCCCGATACTGACGCTGAGACGCGAAAGCGTGGGGAGCAAACAGGATTAGATACCCGCGTAGT
>denovo11201 .8.1._206428
TACGGAGGGGGCAAGCGTTGTTCGGAATTACTGGGCGTAAAGCGCACGTAGGCGGCTAACCAAGTTGGGGGTGAAAGCCCAGGGCTTAACCCTGGAACTGCCTTCAAGACTGGTTGGCTAGAGGCCGAGAGAGGTAAGGGGAATTCCTAGTGTAGAGGTGAAATTCGTAGATATTAGGAAGAACACCGGTGGCGAAGGCGCCTTACTGGCTCGGCACTGACGCTGAGGTGCGAAAGCGTGGGGATCAAACAGGATTAGAAACCCTAGTAGT
>denovo11202 .4.3._81768
TACGTAGGGGCGAGCGTTGTCCGGAATTACTGGGCGTAAAGCGCGCGTAGGCGGCTTGGTAAGTCGGTTGTGAAAGCCCCGGGCTCAACCCGGGAAGTGCATCCGAAACTGCCGGACTTGAGTACGGGAGGGGGAAGTGGAATTCCTGGTGTAGGGGTGAAATCCGTAGATATCAGGAGGAACACCGGTGGCGAAGGCGACTTCCTGGACCGATACTGACGCTGAGGCGCGAAAGCGTGGGAGCAAGCAGGATTAGAAACCCGAGTAGT
>denovo11203 .3.4._356244
TACGTAGGGGGCAAGCGTTGTTCGGAATTACTGGGCGTAAAGGGCGTGTAGGCGGTTTGTTAAGTCATGTGTGAAATCCCTCGGCTCAACCGGGGAAGGACGCATGAAACTGGCAAGCTAGAGTACCAAAGAGGGGGGTGGAATTCCCGGTGTAGCGGTGAAATGCGTAGAGATCGGGAGGAACACCAGTGGCGAAGGCGGCTCTCTGGCCTAATCCTGACGCTGAGGCGCGAAAGCCAGGGGAGCAAACGGGATTAGATACCCTAGTAGT
>denovo11204 3.0.ln_404769
TACAGAGGCGGCAAGCGTTGTTCGGAATCACTGGGCATAAAGGGCGCGTAGGTGGTCAGGAAGGTTAGGGGTGAAATCCCTCGGCTCAACCGGGGAAACGCCTCTAAAACCGCCTGGCTGGAGCGAAACAGGGGAGAGTGGAACTCGTGGTGGAGCGGTGAAATGCGTAGATATCACGAGGAACGCCGGCGGCGAAGGCGACTCTCTGGGTTTCTGCTGACGCTGAGGCGCGAAAGCTGGGGGAGCAAAC
>denovo11205 .2.1._254452
TACGTAGGTGGCGAGCGTTGTCCGGATTTACTGGGCGTAAAGGGCGCGTAGGCGGCCCGTTAAGTCTGGTGTGAAATCTCCCGGCTCAACTGGGAGAGGTCGCTCAATACTGTCGGACTAGAGGATGGTAGAGGGAGGTGGAATTCCCGGTGTAGCGGTGAAATGCGTAGATATCGGGAGGAACACCAGTGGCGAAGGCGGCCTCCTGGACCATACCTGACGCTCAGACGCGAAAGCTAGGGGAGCGAACGGGATTAGATACCCCGGTAGT
>denovo11206 .2.1._294635
TACGTAGGGTCCGAGCGTTGTCCGGAATCACTGGGTGTAAGGGGCGCGCAAGCGGGTAAGCAAGTCGGTGCTGAAAGCTGTCCGCTCAACGGACAAATTGGTGCCGATACTGTTTACCTTGAGTGCGGAAGAGGGTGATGGAATTCCTGGTGTAGCGGTGAAATGCGTAGATATCAGGAGGAACACCTGTGGTGTAGACGGCTTCCTGGACCGTGACTGACGCTGAGGCACGAAAGCGTGGGGAGCAAACAGGATTAGAAACCCTTGTAG
>denovo11207 1.20.al.plus.m_400984
CACGTAGGGGCAAGCGTTGTTCGGAATTACTGGGCGTAAAGAGCACGTAGGCGGTAAGTCAAGTCGAGTGTGAAAGCCTTGGGCTCAACCCAAGGATTGCATTCGAAACTAACTTACTAGAGTCCAGTAGAGGGAAGTGGAATTCCCGGTGTAGTGGTGAAATGCGTAGATATCGGGAGGAACACCAGTGGCGAAGGCGGCTCTCTGGGGTCAACCTGACGCTGAGGTGCG
>denovo11208 .4.2._372213
TACGTAGGCAGCAAGCGTTGTTCGGAGTTACTGGGCGTAAAGCGTGTGTAGGCGGCCGGGCAAGTCCGGTGTGAAATCTCCCGGCTCAACCGGGAGGGTGCGCCGGAAACTGCCGGGCTGGAGGGCGGGAGAGGAGAGCGGAATTCCCGGTGTAGCGGTGAAATGCGTAGATATCGGGAGGAAGGCCGGTGGCGAAGGCGGCCCTCTGGCGCTTGACTGACGCTGAGGCGCGAAAGCGTGGGGAGCAAACAGGATTAGAAACCCTTGTAGT
>denovo11209 .6.10._236040
TACGTAGGCAGCAAGCGTTGTTCGGAATTACTGGGCGTAAAGGGCGTGTAGGCGGTGCGGTAAGTCGAGTGTGAAATCCCCGGGCTTAACTCGGGGGGTCGCTCGAAACTGCCGTGCTAGGGTGCGGGAGAGGGAAGTGGAATTCCCGGTGTAGCGGTGAAATGTGTAGAGATCGGGAGGAACACCGGTGGCGAAGGCGGGTCTCTGGGCTACTCCTGACGCTGAGGCGCGAAAGCGTGGGGAGCAAACGGGATTAGAAACCCTGGTAGT
>denovo1121 3.20.e_464713
TACGGAGGGTGCAAGCGTTGTCCGGATTTATTGGGCGTAAAGAGTTCGTAGGCGTTCCATTAAGTTATCTTTCAAAGACCGGAGCTTAACTTCGGAAAGGGGGTAAGGACTGATGGAATGGAAAGGACTTCGGGTTACGTGGAACTTACGGTGTAGGAGTGAAATACCGTTGATATCGTAAGGAACACCAAGAGCGAAGGC
>denovo11210 .6.9._327065
TACCAGCACCCCGAGTGGTCGGGATGATTATTGGGCCTAAAGCATCCGTAGCCGGTTCTGTAAGTCTTCCGTTAAATCCACCTGCTCAACAGTTGGGCTGCGGGGAATACTCTTCGGCTTGGGGGCGAGGGAGGTCGGCGGTAGTCTCGGGGTAGGGGCGAAATCCTATAATCCCGAGAGGACCACCAGTGGCGAAGGCGGCCGACTAAAGCGCGCCCGACGGTGAGGGACGAAAGCTGGGGGAGCGAACGGGATTAGAAACCCCTGTAGT
>denovo11211 1.20.al.plus.m_425946
ACGTAGGAGGCAAGCGTTATCCGGAATCACTGGGCGTAAAGCGTTCGTAGGCGGCTTCATAAGTCCGGTGTGAAATCTCCCGGCCCAACCGGGAGGGGTCATCGGATACTGGCGGGCTAGAGGTAGGCAGAGGAAAGCGGAATTCCCGGTGTAGCGGTGAAATGCGTAGATATCGGGAGGAACACCAGTGGCGAAGGCGGCTTTCTGGGCCTATCCTGACGCTGAGGAGCGAAAGCGTGGGGAGCAAACCGGATTAGATACCCGCGTAGT
>denovo11212 .7.4._351254
[truncated: 5,253,487 more chars]
