# Supplementary material for: Investigating the Composition and Metabolic Potential of Microbial Communities in Chocolate Pots Hot Springs
Source: Front Microbiol. 2018 Sep 7;9:2075. doi: 10.3389/fmicb.2018.02075 (PMC6137239; doi:10.3389/fmicb.2018.02075)
Supplement: Supplementary file 5 [file Data_Sheet_2.FASTA]

>AB046413.1.1457 NWF2014_3929
GACGTAGGAGACGAGCGTTATCCGGATTTACTGGGCGTAAAGCGCGTGCAGGCGGCTCGTTAAGTTGGATGTGAAAGCCCCCGGCTAAACTGGGGGAGGTCGTTCAAGACTGGCGGGCTAGAGTGCAGCAGAGGAGAGTGGAATTCCGAGTGTAGCGGTAAAATGCACAGATATTCGGAAGAACACCAGAGGCGAAGGCGGCTCTCTGGGCTGCAACTGACGCTCAGACGCGAAAGCTAGGGGAGCGAACGGG
>AB113625.1.1380 FLUID_9179
AACCAGCACCTCGAGTGGTCAGTAGGTTTATTGGGCCTAAAGCATCCGTAGCCGGTTGTTTAAGTCTTCGGTTAAATCTATGCGCTTAACGTATAGGCTGCCGAAGATACTGGACAGCTAGGGAGTGGGAGAGGTATACGGTACTCGATAGGAAGGGGTAAAATCCTTTGATCTATTGATGACCACCTGTGGCGAAGGCGGTATACCAGAACACGTTCGACGGTGAGGGATGAAAGCTGGGGGAGCAAACCGG
>AB113635.1.1422 MID_35715
TACCAGCTCTCCGAGTGGTAGGGACGATTATTGGGCCTAAAGCGTCCGTAGCCGGCCAAGCAAGTTTCCCGTTAAATCCAGCGATCCAATCGTTGGACTGCGGGAAATACTGTTTGGCTAGGGGGCGAGAGAGGCCAACGGTATTCCCGGGGTAGGGGTGAAATCCCATAATCCCGGGAGGACCACCAGTGGCGAAGGCTGTTGGCTAGAACGCGCTCGACGGTGAGGGACGAAAGCTGGGGGAGCGAACCGG
>AB176701.1.1510 MID_9979
GACAGAGGTGGCTAGCGTTGTTCGGAATTACTGGGCTTAAAGGGCGCGTAGGCGGTGGCGTAAGTCTGGGGTGGAATTCCACGGCTTAACCGTGGGACTGCCTTGGAGACTGCGTTGCTTGAGTCAGTGAGGGGAGGGCGGAATTCCCGGTGTAGCGGTGAAATGCGTAGATATCGGGAGGAAGGCCGGTGGCGAAGGCGGCCCTCTGGCGCTTGACTGACGCTGAGGCGCGAAAGCGTGGGGAGCAAACAGG
>AB179517.1.1488 FLUID_80195
TACGGAGGGTGCAAGCGTTATCCGGATTCACTGGGTTTAAAGGGTGCGTAGGCGGATAGGTAAGTCCGTGGTGAAATCCTGCAGCTTAACTGCAGAACTGCCGTGGATACTATTTATCTTGAATGCCGTGGAGGTTAGCGGAATATGTCATGTAGCGGTGAAATGCTCAGATATGACATAGAACACCTATTGCGAAGGCAGCTAACTACGCGGTGATTGACGCTGAGGCACGAAAGCGTGGGGATCAAACAGG
>AB252928.1.1503 FLUID_59268
TACGTAGGGTGCGAGCGTTAATCGGAATTACTGGGCGTAAAGGGTGCGCAGGCGGTCCTGCAAGTCAGGCGTGAGATCCCCGGGCTTAACCTGGGAATGGCGCTTGAAACTACGGGGCTGGAGTATGGCAGAGGGAGGTGGAATTCCACGTGTAGCGGTGAAATGCGTAGAGATGTGGAGGAACACCGATGGCGAAGGCAGCCTCCTGGGCCAATACTGACGCTCATGCACGAAAGCGTGGGGAGCAAACAGG
>AB286364.1.1400 FLUID_69310
TACGAAGGGGGCTAGCGTTGTTCGGAATTACTGGGCGTAAAGCGTGCGCAGGCGGTTTTTTAAGCCAGAGGTGAAATCCCGGAGCTCAACTTCGGAATGGCCTTTGGAACTGGAAAGCTTGAGAACGGTAGAGGTGAGTGGAATTCCCAGTGTAGAGGTGAAATTCGTAGATATTGGGAAGAACACCGGTGGCGAAGGCGGCTCACTGGACCGTTTCTGACGCTCAGGCACGAAAGCGTGGGGAGCAAACAGG
>AB286439.1.1405 FLUID_20072
TACGAAGGGGGCTAGCGTTGTTCGGAATTACTGGGCGTAAAGCGCACGTAGGCGGGTTGTTAAGTCAGGGGTGAAATCCCGGAGCTCAACTCCGGAACTGCCTTTGATACTGGCAACCTAGAGTTCGGAAGAGGTGAGTGGAATTCCCAGTGTAGAGGTGAAATTCGTAGATATTGGGAAGAACACCAGTGGCGAAGGCGGCTCACTGGTCCGATACTGACGCTGAGGTGCGAAAGCGTGGGGAGCAAACAGG
>AB286629.1.1377 FLUID_78042
TACGAAGGGGGCTAGCGTTGTTCGGATTTACTGGGCGTAAAGCGCATGTAGGCGGGTCGTTAAGTTGGGGGTGAAATCCCGAGGCTCAACCTCGGAACTGCCTTCAAAACTGGCGACCTGGACCCAAGTAGAGGCGAGTGGAATTCCGAGTGTAGAGGTGAAATTCGTAGATATTCGGAGGAACACCAGTGGCGAAGGCGACTCGCTGGACTTGTGGTGACGCTGAGATGCGAAAGCGTGGGGAGCAAACAGG
>AB298443.1.1475 FLUID_39935
GACGGAGGATGCAAGCGTTATCCGGAATGATTGGGCGTAAAGCGTTCGCAGGTGGCTGTTCAAGTCTGCTGTCAAAGACCGGGGCTTAACCCTAGAAAGGCAGTGGAAACTGGACGGCTGGAGTGCAGTATGGGTAGAGGGAATTCCCAGTGTAGCGGTGAAATGCGTAGAGATTGGGAAGAACACCGGTGGCGAAAGCGCTCTGCTGGACTGCAACTGACACTGAGGGACGAAAGCTAGGGGAGCGAAAGGG
>AB300060.1.1338 BOT_28052
CACGTAGGGGGCGAGCGTTGTCCGGAATTACTGGGCGTAAAGGGCGCGTAGGCGGCCCGTTAAGTCAGATGTGAAACGCCACGGCTCAACCGTGGGCCTGCATATGAAACTGGCGGGCTTGAGGGCAGGAGAGGGGAGCGGAATTCCCGGTGTAGCGGTGAAATGCGTAGATATCGGGAGGAACACCAGTGGCGAAGGCGGCTCTCTGGCCTGTACCTGACGCTGAGGCGCGAAAGCTAGGGGAGCGAACGGG
>AB300086.1.1356 NWF2014_12766
TACGGAGGGTGCAAGCGTTGTCCGGATTTACTGGGTGTAAAGGGCGTGTAGGCGGGGGAATGTGTCGGAAGTGAAATCGTGCGGCTTAACCGTATCAATGGCTTCCGAAACTGTTCCTCTTGAATGCGGGAGAGGCAGATGGAATTCCTGGTGTAGCGGTGGAATGCGTAGATATCAGGAAGAACACCGGTGGCGAAGGCGGTCTGCTGGCCCGTGATTGACGCTGAGGCGCGAAAGTGTGGGGAGCAAACAGG
>AB300114.1.1296 MID_27442
TACGTAGGTGGCGAGCGTTGTCCGGATTTACTGGGCGTAAAGCGCGCGTAGGCGGCTCGTTAAGTCTGGGGTGAAATCTCCCGGCTCAACTGGGAGGGGTCCTCGGATACTGGCAGGCTGGAGGGGAGCAGAGGAGAGCGGAATTCCCGGTGTAGTGGTGAAATGCGTAGATATCGGGAGGAACACCAGTGGCGAAGGCGGCTCTCTGGGCTCTACCTGACGCTGAGGCGCGAAAGCGTGGGGAGCGAACCGG
>AB300132.1.1190 TOP_620
TACCCGCGGCCCGAGTGGTGCTCATTATTATTGAGTCTAAAACGTCCGTAGCCGGTCGGGTAGATTCCTGGGTAAATCGAACCGCTCAACGGCTCGAATTCCGGGGAGACCGCCCGACTAGGGACCGGGAGAGGCGTGAGGTACTCCTGGGGTAGGGGTAAAATCCTGTAATCCTGGGAGGACCACCAGTGGCGAAGGCGTCACGCTAGAACGGATCCGACGGTCAGGGACGAAGCCCAGGGGCGCAAACGGG
>AB364741.1.1483 MID_17758
TACGGAGGGTGCAAGCGTTGTTCGGAATTATTGGGCGTAAAGCGCGTGTAGGCGGTTGGGCAAGTCAGATGTGAAAGCCTTCCGCTCAACGGAAGAAGTGCATTTGAAACTACCCGGCTTGAGTTCGGGAGAGGAGAGTGGAATTCCCGGTGTAGAGGTGAAATTCGTAGATATCGGGAGGAACACCGGTGGCGAAGGCGACTCTCTGGCCCGATACTGACACTGAGACGCGAAAGCGTGGGGAGCAAACAGG
>AB364747.1.1489 BOT_846
TACGGAGGGTGCAAGCGTTGTTCGGATTTATTGGGCGTAAAGAGCGTGTAGGCGGCCAGGTAAGTCAGATGTGAAATCCCTTGGCTTAACCAAGGAAGGGCATTTGAAACTGTCTGGCTTGAGTACGGGAGGGGGAAGTGGAATTCCCGGTGTAGAGGTGAAATTCGTAGATATCGGGAGGAACACCGGTGGCGAAGGCGGCTTCCTGGACCGATACTGACGCTGAGACGCGAAAGCGTGGGGAGCAAACAGG
>AB369025.1.1374 FLUID_2254
TACGGAGGGTGCGAGCGTTATTCGGAATCACTGGGCGTAAAGGGCGCGTAGGCGGTCTGGTAAGTCAGGGGTGAAATCCCACGGCCCAACCGTGGAACTGCCTTTGAAACTGCTGGGCTTGGATCCTGGAGAGGGTGGCGGAATTCCTGGTGTAGGAGTGAAATCCGTAGATATCAGGAGGAACACCGGTGGCGAAGGCGGCCACCTGGACAGGTATCGACGCTGAGGCGCGAAAGTGTGGGGAGCAAACAGG
>AB473922.1.1488 BOT_23437
TACAGGGGGGGCAAGCGTTGTCCGGAATTACTGGGCGTACAGCGCGCGCAGGCGGTCCACTACGTGCCGTGTGACAGACGTCGGCTTAACCGACGTAGGCCAGGGTACACGGGTGAACTTGAGGCAGAGAGAGGGATGTGGAATACCCGGTGGAGCGGTGAAATGCGTAGAGATCGGGTGGAACACCAGGGGCGAAGGCGGCATCCCGGCTCTGTACTGACGCTGAGGCGCGAGAGCGTGGGGAGCAAACCGG
>AB478415.1.1461 TOP_56
TACGTAGGGGGCAAGCGTTGTCCGGATTCACTGGGTGTAAAGGGCGCGCAGGCGGGTTAGCAAGTCAGAGGTGAAATCCTACAGCTTAACTGTAGAACTGCCTTTGAAACTGTTAATCTTGAGTGCGGAAGAGAGAGACGGAATTCCAGGTGTAGCGGTGAAATGCGTAGATATCTGGAAGAACACCAGTTGCGAAGGCGGTCTCTTGGTCCGTTACTGACGCTCAGGCGCGAAAGCGTGGGGAGCAAACAGG
>AB486450.1.1357 NWF2015_45555
TACGGGGGGTGCGAGCGTTGTTCGGAATTATCGGGCGTAAAGCGCGTGTAGGCGGTTTCTTAAGTCTGATGTGAAAGCCCCGGGCTCAACCTGGGAAGTGCATTGGATACTGGGAGACTTGAATACGGGAGAGGGCAGTGGAATTCCTAGTGTAGGAGTGAAATCCGTAGATATTAGGAGGAACACCGGTGGCGAAGGCGGCTGCCTGGACCGATATTGACGCTGAGACGCGAAAGCGTGGGGAGCAAACAGG
>AB486823.1.1358 FLUID_78410
TACGTAGGTGGCGAGCGTTACTCGGAATTACTAGGCGTAAAGCGCTTGTAGGTGGTTGGATAAGTCTGTAGTGAAATTTCCCGGCTTAACTGGGAAGGGCCTACGGATACTATCCGGCTTGAGTGTGGAATGGGGTGACGGAATTCCCGGTGTAGCGGTGAAATGCGTAGATATCGGGAGGAACACCAATGGCGAAAGCAGTCACCTGGTCCAATACTAACGCTGAGGGGCGAAAGCTAGGGGAGCAAACAGG
>AB552443.1.1394 FLUID_72
TACGTAGGGTGCGAGCGTTAATCGGAATTACTGGGCGTAAAGCGTGCGCAGGCGGTTTTGTAAGACAGGCGTGAAATCCCCGGGCTTAACCTGGGAACTGCGCTTGTGACTGCAAGGCTAGAGTGCGGCAGAGGGGGGTAGAATTCCACGTGTAGCAGTGAAATGCGTAGAGATGTGGAGGAATACCGATGGCGAAGGCAGCCCCCTGGGTCGACACTGACGCTCATGCACGAAAGCGTGGGGAGCAAACAGG
>AB600391.1.1414 NWF2015_61447
TACGGAGGGTGCGAGCGTTGTTCGGAATTATTGGGCGTAAAGCGCGTGTAGGCGGTCTTTTAAGTCTGATGTGAAAGCCCTGGGCTCAACCCAGGAAGTGCATTGGAAACTGGGAGACTTGAATACGGGAGAGGGTAGTGGAATTCCTAGTGTAGGAGTGAAATCCGTAGATATTAGGAGGAACACCGGTGGCGAAGGCGGCTACCTGGACCGATATTGACACTGAGACGCGAAAGCGTGGGGAGCAAACAGG
>AB600425.1.1416 FLUID_13539
TACAGAGACTGCAAGCGTTATTCGGATTCACTGGGCGTAAAGGGTGCGCAGGCGGCCGTGTGTGTCAGGTGTGAAATCCCGGGGCTCAACCCCGGAACTGCGCCTGAAACTACACGGCTAGAGTATTGGAGAGGGTAGTGGAATTCACGGTGTAGCAGTGAAATGCGTAGATATCGTGAGGAACACCAGAGGCGAAGGCGACTACCTGGACAATTACTGACGCTCAGGCACGAAAGCGTGGGGAGCAAAAGGG
>AB608673.1.1453 FLUID_14824
TACGTAGGGTGCAAGCGTTAATCGGAATTACTGGGCGTAAGGCGTGCGCAGGCGGTCGTGCAAGACAGATGTGAAATCCCCGGGCTTAACCTGGGAACTGCATTTGTGACTGCACGGCTGGAGTGCGGCAGAGGGGGATGGAATTCCGCGTGTAGCAGTGAAATGCGTAGATATGCGGAGGAACACCGATGGCGAAGGCAATCCCCTGGGCCTGCACTGACGCTCATGCACGAAAGCGTGGGGAGCAAACAGG
>AB608679.1.1462 NWF2015_20425
TACGTAGGGTGCGAGCGTTAATCGGAATTACTGGGCGTAAAGCGTGCGCAGGCGGTTTTTTAAGATAGGCGTGAAATCCCCGGGCTTAACCTGGGAACTGCGCTTATGACTGAAAGACTAGAGTACGGCAGAGGGGGGTGGAATTCCACGTGTAGCAGTGAAATGCGTAGAGATGTGGAGGAACACCGATGGCGAAGGCAGCCCCCTGGGCCGATACTGACGCTCATGCACGAAAGCGTGGGGAGCAAACAGG
>AB630598.1.1469 FLUID_79150
GACGAACCGTGCGAACGTTGTTCGGAATCACTGGGCTTAAAGGGCGCGTAGGCGGCTTATCAAGTCGGGGGTGAAATACTTCAGCTTAACTGGAGAAGTGCCTTCGATACTGATGAGCTCGAGGGAGGTAGGGGTCTTTGGAACTTCTGGTGGAGCGGTGAAATGCGTTGATATCAGAAGGAACGCCGGTGGCGAAAGCGAAGGACTGGACCTCTTCTGACGCTGAGGCGCGAAAGCTAGGGGAGCAAACGGG
>AB661601.1.1473 FLUID_11522
TACAGAGGTGGCAAGCGTTGTTCGGAATTACTGGGCGTAAAGGGCGCGTAGGCGGCCCGTCAAGTCCCGTGTGAAAGCCCCCGGCTCAACCGGGGAACGGCGCGGGAAACTAGCAGGCTTGAGTTCGGGAGAGGGAAGCGGAATTCCGGGTGTAGCGGTGAAATGCGCAGATATCCGGAGGAACACCGGTGGCGAAGGCGGCTTCCTGGACCGACACTGACGCTGAGGCGCGAAAGCTAGGGGAGCAAACGGG
>AB661603.1.1522 FLUID_21418
GACAGAGGTGGCAAGCGTTGTTCGGAATTACTGGGCTTAAAGGGCGCGTAGGCGGTGGAGTAAGTCTGAGGTGGAAGATTAGGGCCTAACCCTAAAATTGCCTTGGAAACTGCATCACTTGAGTCAGCGAGGGGATGGCGGAATTCCAGGTGTAGCGGTGAAATGCGTAGATATCTGGAGGAAGGCCGGTGGCGAAGGCGGCCCTCTGGCGCTGGACTGACACTGAGGCGCGAAAGCGTGGGGAGCAAACAGG
>AB672113.1.1476 NWF2015_45249
TACGGAGGGTGCGAGCGTTGTTCGGATTTATTGGGCGTAAAGCGCGTGTAGGCGGTTTTATAAGTCTGATGTGAAAGCCCCGGGCTCAACCTGGGAAGTGCATTGGATACTGTAAGACTTGAATACGGGAGAGGGCAGTGGAATTCCGAGTGTAGGAGTGAAATCCGTAGATATTCGGAGGAACACCGGTGGCGAAGGCGGCTGCCTGGACCGATATTGACGCTGAGACGCGAAAGCGTGGGTAGCAAACAGG
>AB696134.1.1447 BOT_40415
TACGGAGGGTGCAAGCGTTATCCGGATTTACTGGGTTTAAAGGGTGCGTAGGCGGGTAGGTAAGTCAGTGGTGAAATCTTCAAGCTTAACTTGGAAATTGCCGTTGATACTATTTATCTTGAATATCGTTGAGGTTTGCGGAATATGTCATGTAGCGGTGAAATGCTTAGAGATGACATAGAACACCTATTGCGAAGGCAGCAGGCTAAACGAACATTGACGCTGAGGCACGAAAGCGTGGGGATCAAACAGG
>AB740358.1.1437 FLUID_15288
TACGAAGGGTGCAAGCGTTACTCGGAATTACTGGGCGTAAAGCGTGCGTAGGTGGTTGTTTAAGTCCGTTGTGAAAGCCCTGGGCTCAACCTGGGAATTGCAGTGGATACTGGGCAACTAGAGTGTGGTAAAGGATGGCGGAATTCCCGGTGTAGCAGTGAAATGCGTAGAGATCGGGAGGAACATCTGTGGCGAAGGCGGCCATCTGGACCAACACTGACACTGAGGCACGAAAGCGTGGGGAGCAAACAGG
>AB748639.1.1432 NWF2015_7410
AACGTAGGAGGCAAGCGTTATCCGGATTCACTGGGCGTAAAGCGCGTGCAGGCGGTTCGGTAAGTTGGGCGTGAAATCTCCTGGCTCAACTGGGAGAGGTCGTCCAATACTACCGGGCTAGAGAGCAGTAGAGGAAGATGGAATTCCCGGTGTAGTGGTGAAATGCGTAGATATCGGGAGGAACACCAGTGGCGAAGGCGGTCTTCTGGACTGTTTCTGACGCTCAGACGCGAAAGCTAGGGGAGCAAACGGG
>AB806242.1.1450 NWF2015_30337
TACGTAGGGGGCGAGCGTTGTCCGGAATTATTGGGCGTAAAGAGCGTGTAGGCGGATATTTAAGTCAGATGTGAAAACTGGCGGCTCAACCGTGAGACTGCATCTGATACTGGATATCTTGAGGGTAAGAGAGGAAAGTGGAATTCCTAGTGTAGCGGTGAAATGCGTAGATATTAGGAGGAACACCAGTGGCGAAGGCGACTTTCTGGCTTACAACTGACGCTGAGACGCGAAAGCGTGGGGAGCAAACAGG
>AB858527.1.1410 FLUID_53463
TACGTAGGGAGCTAGCGTTGTCCGGAATTATTGGGCGTAAAGGGCGCGCAGGTGGTTAGATAAGTCACTTGTTTAATCCGCAAGCTTAACTTGCGATCGGCATGTGAAACTATTTAACTAGAGTATAGGAGAGGAAAGTGGAATTCCCAGTGTAGCGGTGAAATGCGTAGATATTGGGAAGAACACCGGTGGCGAAGGCGACTTTCTGGACTATTACTGACACTGAGGCGCGAAAGCCAGGGGAGCAAACGGG
>AB858623.1.1397 NWF2013_11562
AACGTAGGAGGCAAGCGTTATCCGGATTCACTGGGCGTAAAGCGCGTGCAGGTGGTGCTTTAAGTTGGGCGTGAAATCTCCTGGCTTAACTGGGAGGGGCCGTTCAATACTGAAGCACTTGAGGGCAGGAGAGGGAGGTGGAATTCCCGGTGTAGTGGTGAAATGCGTAGATATCGGGAGGAACACCAGTGGCGAAGGCGGCCTCCTGGCCTGTTCCTGACACTAAGACGCGAAAGCTAGGGGAGCGAACGGG
>AB858641.1.1332 TOP_311
TACGTAGGTGGCGAGCGTTGTCCGGATTTACTGGGCGTAAAGGGCTTGTAGGCGGTCCGTTAAGTCCGGTGTGAAATCTCCCGGCTCAACCGGGAGGGGTCATCGGATACTGGCGGGCTAGAGGTAGGCAGAGGAAAGCGGAATTCCCGGTGTAGCGGTGAAATGCGTAGATATCGGGAGGAACACCAGTGGCGAAGGCGGCTTTCTGGGCCTATCCTGACGCTGAGGAGCGAAAGCGTGGGGAGCAAACCGG
>AB930795.1.1458 FLUID_36508
TACGTAGGGTGCGAGCGTTAATCGGAATTACTGGGCGTAAAGCGTGCGCAGGCGGTTTTGTAAGACAGGCGTGAAATCCCCGGGCTTAACCTGGGAACTGCGCTTGTGACTGCAAGGCTAGAGTGCAGCAGAGGGGGGTAGAATTCCACGTGTAGCAGTGAAATGCGTAGAGATGTGGAGGAATACCGATGGCGAAGGCAGCCCCCTGGGTCGACACTGACGCTCATGCACGAAAGCGTGGGGAGCAAACAGG
>ABSN01000549.467.1980 NWF2015_83720
TACGAAGGTGGCAAGCGTTGTTCGGATTTACTGGGCGTACAGGGAGCGTAGGCGGTTCGGTAAGCCCTTTGTGAAATCTCCAGGCTTAACCTGGAAAAGTCGGAGGGGACTGCCGGGCTAGAGGACGGGAGAGGAGCGCGGAATTCCCGGTGTAGCGGTGAAATGCGTAGAGATCGGGAGGAAGGCCGGTGGCGAAGGCGGCGCTCTGGAACGTTTCTGACGCTGAGGCTCGAAAGCGTGGGGAGCAAACAGG
>AF002671.1.1562 NWF2015_6501
TACGGAGGGTGCAAGCGTTATTCGGAATTATTGGGCGTAAAGGGCGTGTAGGCGGCCAGATAAGTCAGAGGTGAAAGCCCGGGGCTCAACCCCGGAAGTGCCTTTGAAACTATCTGGCTTGAGTGCGGGAGAGGAAAGCGGAATTCCCAGTGTAGAGGTGAAATTCGTAGATATTGGGAGGAACACCGGTGGCGAAGGCGGCTTTCTGGACCGACACTGACGCTGAGGCGCGAAAGCGTGGGGAGCAAACAGG
>AF026993.1.1496 NWF2013_24143
TACGGAGGGTGCAAGCGTTGTTCGGAATCATTGGGCGTAAAGGGCGCGTAGGCGGTCCGGTAAGTCGGGTGTGAAAGCCCCGGGCTCAACCCGGGAAGTGCATTCGAAACTGCCGGACTTGAGTACGGGAGGGGGAAGTGGAATTCCTGGTGTAGGGGTGAAATCCGTAGCTATCAGGAGGAACACCGGTGGCGAAGGCGACTTCCCGGACCGATACTGACGCTGAGGCGCGAAAGCGTGGGGAGCAAACAGG
>AF026998.1.1490 NWF2013_746
TACGGAGGGTGCAAGCGTTGTTCGGATTTACTGGGCGTAAAGGGCGCGTAGGCGGCTTGGTAAGTCGGGTGTGAAATCCTTCCGCTTAACGGAAGAAGTGCACCCGAAACTGCCTTGCTCGAGTTTAGGAGAGGAGAGCGGAATTCCCGGTGTAGAGGTGAAATTCGTAGATATCGGGAGGAACACCCGTGGCGAAAGCGGCTCTCTGGCCTAATACTGACGCTGAGGCGCGAAAGCGTGGGGAGCAAACAGG
>AF027001.1.1455 NWF2015_109
GACAGAGGTGGCGAGCGTTGCTCGGAATCACTGGGCTTAAAGGGCGTGTAGGCGGTTATGCAAGTGCTGGGTGGAATGCTATGGCTTAACCATAGAGCTGCCCTGCAGACTGCATGACTTGAGTGAGCGAGGGGAGGGCGGAATTCCCGGTGTAGCGGTGAAATGCGTAGATATCGGGAGGAAGGCCTGTGGCGAAGGCGGCCCTCTGGCGCTTGACTGACGCTGAGGCGCGAAAGCGTGGGGAGCGAACAGG
>AF027006.1.1433 FLUID_6365
GACGTAGGGCGCGAGCGTTACCCGGAGTTACTGGGCTTAAAGGGTCCGTAGGCGGCCCTATGCGTCCCGGGTCAAAGACCCGCGCTCAACGTGGGGAAGGCTTGGGATACGATAGGGCTAGAGACAGTCCGGGGCCACTGGAATTCCCGGTGTAGCGGTGAAATGCGTAGATATCGGGAGGAACACCGTTCGCGAAGGCGGGTGGCTAGGGCTGTTCTGACGCTGAGGGACGAAAGCGTGGGGAGCAAACAGG
>AF027036.1.1432 FLUID_218
AACGTAGGAGGCGAGCGTTATCCGGATTCACTGGGCGTAAAGCGCGTGCAGGCGGTTCGACAAGTTGGGCGTGAAAGCTCCCGGCTCAACTGGGAGAGGACGTCCAATACTGTCGGGCTAGAGGAAGGGAGAGGGAGGTGGAATTCCCGGTGTAGCGGTGAAATGCGTAGATATCGGGAGGAACACCAGTGGCGAAGGCGGCCTCCTGGCCCTTTCCTGACGCTCAGACGCGAAAGCTAGGGGAGCAAACGGG
>AF027089.1.1450 NWF2015_2381
AACGTAGGGGGCGAGCGTTGCCCGGATTTACTGGGCGTAAAGCGCGCGTAGGCGGCTGCGTAAGTGGGGAGTTAAAGCCCTCGGCTCAACCGAGGAAATGCTCCTCAAACTGCGCGGCTTGAGTGTAGGAGAGGGGAGTGGAATTCCCGGTGTAGCGGTGAAATGCGTTGATATCGGGAGGAACACCGGTGGCGAAGGCGGCTCCCTGGCCTACCACTGACGCTGAGGCGCGAAAGCGTGGGGAGCGAACGGG
>AF050580.1.1450 FLUID_3269
TACGTAGGTGGCAAGCGTTGTCCGGATTTACTGGGTGTAAAGGGCGTGTAGGCGGGAAAGTAAGTCAGATGTGAAATTCCATGGCTCAACTGTGGCGCTGCATCTGAAACTATTTTTCTTGAGTGATGGAGAGGAAAGCGGAATTCCTAGTGTAGCGGTGAAATGCGTAGATATTAGGAGGAACACCAGTGGCGAAGGCGGCTTTCTGGACATTAACTGACGCTGAGGCGCGAAAGCGTGGGGAGCAAACAGG
>AF132775.1.1395 FLUID_710
GACGGAGGAGGCAAGCGTTATCCGGAATTATTGGGCGTAAAGGGTACGTAGGCGGCTGGTCAAGTCTGGGGTCAAAGGCCACAGCTCAACTGTGGGAAGGCCCTGGAAACTGACCGGCTAGAGTGAGGTAGGGGTTGCGGGAATTCCCGGTGTAGCGGTGAAATGCGTAGAGATCGGGAAGAACACCTGAGGCGGAAGCGCGCAACTGGGCCTCAACTGACGCTGAGGTACGAAAGCTAGGGGAGCGAATGGG
>AF255643.1.1471 FLUID_3151
TACGAAGGGTGCGAGCGTTATTCGGATTTATTGGGCGTAAAGGGTGCGCAGGCGGTGCGCTAAGTCAACTGTTAAATCTCCCGGCCTAACCGGGAATCAGCGGTAGATACTGGCGTGCTAGAGGGTGGAAGAGAGAAGTGGAATTCTTGGAGTAGCGGTAAAATGCGTAGATCTCAAGAGGAACACCGATGGCGAAGGCAGCTTCTTGGTCCACATCTGACGCTCATGCACGAAAGCGTGGGGAGCAAACAGG
>AF348973.1.1268 NWF2015_14611
TACGTAGGGTGCAAGCGTTGTCCGGAATTATTGGGCGTAAAGAGCTCGTAGGCGGTTTGTCGCGTCTGCTGTGAAATCCCGAGGCTCAACCTCGGGCTTGCAGTGGGTACGGGCAGACTAGAGTGCGGTAGGGGAGATTGGAATTCCTGGTGTAGCGGTGGAATGCGCAGATATCAGGAGGAACACCGATGGCGAAGGCAGATCTCTGGGCCGTAACTGACGCTGAGGAGCGAAAGCATGGGGAGCGAACAGG
>AF352537.1.1502 FLUID_12659
TACGGAGGCCCCAAGGGTTGCCCGGAGTGACTGGGCGTAAAGGGTCCGTAGGCGGTCTGGTAAGTCTCCCGTGAAAGCTGCCCGCTCAACGGGCAGAGGTCGGGAGATACTGCTGGACTCGGGACCAGCAGGGGGGACCGGAATTCCCGGTGTAGCGGTGAAATGCGTAGATATCGGGAGGAACGCCGATGCCGAAGGGGGGTCCCTGGGCTGGCTCCGACGCTGAGGGACGAAAGCTGGGGGAGCGAACCGG
>AF402976.1.1446 NWF2015_28331
TACGGAGGTTGCAAGCGTTATCCGGATTCATTGGGTTTAAAGGGTGCGTAGGCGGGACGGTAAGTCAGTGGTGAAAGCCTGCAGCTTAACTGTAGAATTGCCATTGATACTGCTGTTCTTGAGTGCAGCTGAGGTGGGCGGAATGTGTAGTGTAGCGGTGAAATGCTTAGATATTACACAGAACACCGATTGCGAAGGCAGCTCACTAAACTGTAACTGACGCTGAGGCACGAAAGCGTGGGGAGCAAACAGG
>AF402988.1.973 NWF2013_27205
TACCTGCGCCCCAAGTGGTATCCAGTTTTATTGGGCCTAAAGCGTCCGTAGCCGGTTTGGCAAGTCTTCGGTGAAATTCACTAGTAAACTAGTGAGCTTGTCGGAGATACTGCCAGACTTGGGACCGGGAGAGGGTAGGGGTACTCCTAGGGGAGGGGTAAAATCCTATAATCCTAGGGGGACCACCGGTGGCGAAGGCGCCTACCTAGAACGGTTCCGACGGTGAGGAACGAAAGCTAGGGGAGCGATCGGG
>AF407387.1.1479 FLUID_106404
TACGTAGGGTGCGAGCGTTAATCGGAATTACTGGGCGTAAAGCGTGCGCAGGCGGTTTTGTAAGACAGGCGTGAAATCCCCGGGCTTAACCTGGGAACTGCGCTTGTGGCTGCAAGGCTAGAGTGCGGCAGAGGGGGGTAGAATTCCACGTGTAGCAGTGAAATGCGTAGAGATGTGGAGTAATACCGATGGCGAAGGCAGCCCCCTGGGTCGACACTGACGCTCATGCACGAAAGCGTGGGGAGCAAACAGG
>AF407700.1.1564 NWF2013_16920
TACGGAGGGTGCAAGCGTTGTTCGGAATCACTGGGCGTAAAGCGCGTGTAGGCGGCCTCTTAAGTCTGGTGTGAAAGCCCGGGGCTCACCCCCGGAAGGGCACTGGATACTGGGAGGCTAGAGTACCGGAGAGGAGGGTGGAATTCCTGGTGTAGCGGTGAAATGCGTAGATATCAGGAGGAACACCGGTGGCGAAGGCGGCCCTCTGGACGGCTACTGACGCTGAGACGCGAAAGCGTGGGGAGCAAACAGG
>AF419669.1.1505 NWF2014_94109
AACGTAGGAGGCAAGCGTTATCCGGATTCACTGGGCGTAAAGCGCGTGCAGGTGGTGCTTTAAGTTGGGCGTGAAATCTCCTGGCTTAACTGGGAGGGGCCGTTCAATACTGAAGCACTTGAGGGCAGGAGAGGGAGGTGGAATTCCCGGTGTAGTGGTGAAATGCGTAGATATCGGGAGGAACACCAGTGGCGAAGGCGGCCTCCTGGCCTGTTCCTGACACTAAGACGCGAAAGCTAGGGGAGCGAACCGG
>AF445666.1.1437 FLUID_767
GACAGAGGGGGCGAGCGTTGTCCGGAGTCACTGGGCGTAAAGCGCGCGCAGGCGGCAACCTCAGTGTCGTGTGAAAGCCCCCGGCTCAACCGGGGGAGGCCATGGCAAACTGGGTCGCTCGAGCTGCGGAGAGGCCCCTCGAATTGCCGGTGTAGCGGTGAAATGCGTAGAGATCGGCAGGAAGACCAAGGGGGAAGCCAGGGGGCTGGCCGCAGGCTGACGCTGAGGCGCGACAGCGTGGGGAGCAAACCGG
>AF445673.1.1446 FLUID_20
GACGGAGGAGGCAAGCGTTATCCGGAATTATTGGGCGTAAAGGGTGCGTAGGTGGTCAGACAAGTCCCATGTCAAAGCGTGGTGCTTAACGCCATACAGGCGTGGGAAACTGTGTGACTAGAGTACAGCAGGGGCAGGAGGAATTCCCGGTGTAGCGGTGAAATGCGTAGATATCGGGAAGAACACCAGTGGCGCAAGCGTTCTGCTGGGCTGTAACTGACACTGAGGCACGAAAGCTAGGGGAGCGAATGGG
>AF445677.1.1445 FLUID_82236
GACGTAGGATGCAAGCGTTGTCCGGAATTATTGGGCGTAAAGAGTTCGTAGGCGGTTACTTAAGTCTGGTGTTAAATACTGGAGCTCAACTCCAGCATGGCATTGGAAACTGGGTAGCTAGAGTGCGGTAGAGGTCTCGGGAATTCCTGGTGTAGCGGTGAAATGCGTAGATATCAGGAGGAACACCGGTGGCGAAA
>AF445687.1.1476 FLUID_59769
TACGTGGGCCCCAAACGTTATCCGGTGTCACTGGGCGTAAAGGGTCGTGTAGGCGTCCCGTCAAGTTTTACCTCAAAGACTATGGCTCAACCATAGGAAGGGGTAGAAAACTGACGGGATAGAATTCTCTCAAGGGGGACGGGAACTTGCGGAGGAGCAGTGAAATGCGTTGATACCGCAGGGAGCACCAGTGGCGAAGGCGCGTCCCTAAGAGGGAATTGACGCTGAGACACGAAAGCTAGGGGAGCGAAGCAG
>AF445690.1.1474 NWF2014_25868
TACGTGGGCCCCAAACGTTATCCGGTTTTACTGGGTGTAAAAGGTCGTGTAGGTGTTCTGGTAAGTTTTTGTTTAAAGACTAAGGCTTAACCTTAGGAAAGACAAAAATACTACCAGAATAGAGTTATCTTTAGGGAGATTGGAACTCAAGGAGGAGTAGTGAAATGCGTTGATACCTTGGGGAACACCAGTGGCGAAGGCGAATCTCCGGAAGATAACTGACACTGAGACACGAAAGCTAGGGGAGCGAAGCAG
>AF445704.1.1437 FLUID_459
TACAGAGGTGGCGAGCGTTGTCCGGATTTACTGGGTGTAAAGGGTGCGTAGGCGGATTTGTAAGTCGAGGGTTAAAGACCTTCGCTCAACGAAGGGAATGCTCTCGATACTGCAAGTCTAGAGTGCCGAAGGGGAGGCTGGAATTTCCGGTGTAGCGGTGGAATGTGTAGAGATCGGAAAGAACACCAGTGGCGAAGGCAGGTCTCTGGTCGGTAACTGACGCTGATGCACGAAAGCGTGGGGAGCAAACAGG
>AF445706.1.1437 FLUID_6297
TACAGAGGTGGCAAGCGTTGTCCGGATTTACTGGGTGTAAAGGGTGCGTAGGCGGATTTGCAAGTCGGGGGTTAAAGACTCTTGCTTAACAAGAGAAACGCCTTCGATACTGCATGTCTAGAGTGCCGAAGAGGAAACTGGAATTTCCGGTGTAGCGGTGGAATGTGCAGAGATCGGAAGGAACACCAGTGGCGAAGGCAGGTTTCTGGTCGGTAACTGACGCTGATGCACGAAAGCGTGGGGAGCAAACAGG
>AF445743.1.1435 NWF2015_2900
TACGTATGTCCCAAGCGTTATCCGGAATTACTGGGTGTAAAGCGTTTGTAGGCGGTTGATTAAGTAGGATATGAAAGACCGGAGCTCAACTCCGTGTTTGTATTTTAAACTGATCAACTAGAGTTAGGGAGGGGTAAGCGGAATTCTAAGTGTAGGGGTGCAATCCGTAGATACTTAGAGGAACACCAAAAGCGAAGGCAGCTTACTGGAACTATACTGACGCTGAGAAACGAAAGCGTGGGGAGCAAAAAGG
>AF529114.1.1531 NWF2015_27703
TACGGAGGGTGCGAGCGTTGTTCGGAATTATTGGGCGTAAAGCGCGTGTAGGCGGTTTTATAAGTCTGATGTGAAAGCCCCGGGCTCAACCTGGGAAGTGCATTGGATACTGTAAGACTTGAGTACGGGAGAGGGCAGTGGAATTCCTAGTGTAGGAGTGAAATCCGTAGATATTAGGAGGAACACCGGTGGCGAAGGCGGCTGCCTGGACCGATACTGACGCTGAGACGCGAAAGCGTGGGTAGCAAACAGG
>AF529344.1.1425 NWF2015_23313
TACGTAGGGTGCGAGCGTTAATCGGAATTACTGGGCGTAAAGCGTGCGCAGGCGGTTATGTAAGACAGATGTGAAATCCCCGGGCTCAACCTGGGAACTGCATTTGTGACTGCATAGCTAGAGTACGGCAGAGGGGGATGGAATTCCGCGTGTAGCAGTGAAATGCGTAGATATGCGGAGGAACACCGATGGCGAAGGCAATCCCCCGGGCCTGTACTGACGCTCATGCACGAAAGCGTGGGGAGCAAACAGG
>AF541930.1.1407 FLUID_1745
TACAGAGGGTGCAAGCGTTAATCGGAATTACTGGGCGTAAAGCGCGCGTAGGCGGTTTTTTAAGTCAGATGTGAAAGCCCCGGGCTCAACCTAGGAATTGCATTTGAAACTGGAAAACTAGAGTGTGTGAGAGGGGGGTAGAATTCCAAGTGTAGCGGTGAAATGCGTAGAGATTTGGAGGAATACCAGTGGCGAAGGCGGCCCCCTGGCACAACACTGACGCTCAGGTGCGAAAGCGTGGGGAGCAAACAGG
>AF542054.1.1478 NWF2014_20548
TACGAAGGGTGCAAGCGTTACTCGGAATTACTGGGCGTAAAGCGTGCGTAGGTGGTTTGTTAAGTCTGATGTGAAAGCCCTGGGCTCAACCTGGGAATGGCATTGGAAACTGGCGGGCTAGAGTGCGGTAGAGGGTAGTGGAATTCCCGGTGTGGCAGTGAAATGCGTAGAGATCGGGAGGAACATTCGTGGCGAAGGCGGCTACCTGGACCAGCACTGACACTGAGGCACGAAAGCGTGGGGAGCAAACAGG
>AJ234061.1.1480 BOT_34658
TACGTAGGGCGCGAGCGTTGTCCGGAATTATTGGGCGTAAAGGGCTTGTAGGCGGCTTGTCGCGTCTGCCGTGAAAACCCACAGCTTAACTGTGGGCTTGCGGTGGGTACGGGCTGGCTTGAGTGCGGTAGGGGAGACTGGAATTCCTGGTGTAGCGGTGGAATGCGCAGATATCAGGAGGAACACCGGTGGCGAAGGCGGGTCTCTGGGCCGTTACTGACGCTGAGGAGCGAAAGCGTGGGGAGCGAACAGG
>AJ252658.1.1325 FLUID_58486
TACAGAGGGTGCGAGCGTTAATCGGAATTACTGGGCGTAAAGGGCGCGTAGGCGGATATTTAAGTTGGATGTGAAATCCCTGGGCTTAACCTAGGAACTGCATCCAATACTGGATATCTAGAGTGCAGTAGAGGGTAGTGGAATTTCCGGTGTAGCGGTGAAATGCGTAGATATCGGAAGGAACACCAGTGGCGAAGGCGGCTACCTGGACTGACACTGACGCTGAGGCGCGAGAGCGTGGGGAGCAAACAGG
>AJ271048.1.1431 FLUID_59894
GACGTAGGGTCCAAGCGTTGTCCGGATTTACTGGGCGTAAAGAGCGTAGGCGGTCCGTTAAGTGTGAAGTGAAATCTCCAGAGCTCAACTCGGAAACTGCTTCGCATACTGGCGGACTTGAGGAATGCAGAGGTGAATAGAATTCCTGGTGTAGCGGTGAAATGCGTAGATATCAGGAGGAATACCCATGGCGAAGGCAGTTCACTGGGCATTATCTGACGCTGAGGCGCGAAAGCGTGGGGAGCAAACAGG
>AJ299179.1.953 NWF2014_68612
CACCGGCAGCCCGAGTGATGTCCGCGTTTATTGGGCTTAAAGCGTTCGTAGCCGGCCCGTTAAGTCCCTGGTCAAATCCGACGGCTCAACCGTCGGCTATCTGGGGATACTGGCGGGCTTGAGGCCGGGAGAGGTCAGAGGAACTCCTGGGGTAGGGGTAAAATCCGATAATCCTGGGGGGACCACCAGTGGCGAAGGCGTCTGACTGGAACGGGCCTGACGGTGAGGGACGAAACCCTGGGGAGCGATCCGG
>AJ308502.1.1337 NWF2013_7331
GACAGAGGGGGCAAGCGTTGTCCGGAGTTACTGGGCGTAAAGGGCGCGGAGGCGGTCTGCGGCGTCGGCGCTGAAAGCGCCCCGCTTAACGGGGCGAGGCGTGCCGATACGCGCAGACTTGAGGCGAGCAGAGGGTGGTGGAATTCCGGGTGGAGCGGTGAAATGCGTAGAGATCCGGAGGAACGCCAGTGGGGAAGCCGGCCACCTGGGCTCGTCCTGACGCTGCGGCGCGACCGCGTGGGGAGCAAACCGG
>AJ318105.1.1476 FLUID_43394
TACAGAGGGTGCAAGCGTTAATCGGAATTACTGGGCGTAAAGCGTGCGTAGTCGGTTATCTAAGTCGGATGTGAAATCCCCGGGCTCAACCTGGGAATTGCATTCGATACTGGATAGCTAGAGTTCGGCAGAGGGAAGCGGAATTTCGGGTGTAGCGGTGAAATGCGTAGATATCCGAAGGAACATCAGTGGCGAAAGCGGCTTCCTGGACCAGAACTGACGATCAGGCACGAAAGCGAGGGGAGCAAACAGG
>AJ616264.1.1311 FLUID_34702
TACGAGAGGCCCAAACGTTATTCGGATTTACTGGGCTTAAAGAGTCCGTAGGCGGCGCAGAAAGCGGGGTGTGAAATCCCTCGGCTTAACCGAGGAATTGCGCTCCAAACTCCTGTGCTTGAGGAATCTAGAGGTGAGCGGAACTGATGGTGGAGCGGTGAAATGCGTTGATATCATCAGGAACACCGGAGGCGAAGGCGGCTCACTGGGGATTTTCTGACGCTGAGGGACGAAAGCCAGGGGAGCGAACGGG
>AM086144.1.1458 FLUID_46676
TACGTAGGATCCGAGCGTTGTCCGGAATTACTGGGTGTAAAGGGCGTGTAGGTGGATCTCTAAGTCGATGGTGAAATCCTGCAGCTTAACTGCAGAACTGCCGTTGATACTGGAGATCTTGAGTGCGGCAGAGGGAGATGGAATTCATGGTGTAGCGGTGAAATGTGTAGATATCATGAAGAACACCGGTAGCGAAGGCGGTCTCCTGGTTCGCAACTGACACTGAGGCGCGAAAGCGTGGGGAGCAAACAGG
>AM405132.1.1429 FLUID_87186
TACGTATGGAGCAAGCGTTATCCGGATTTATTGGGCGTAAAGCGCGCGTAGGCGGCTTGTTAAGCAAGGTCTTAAATCTTGGGGCTCAACCTCAAGCCGGATCTTGAACTGGCAGGCTCGAGTATGGTAGAGGAAAGTGGAATTCCCAGTGTAGCGGTGAAATGCGCAGATATTGGGAAGAACACCGATGGCGAAGGCAGCTTTCTGGGCCATTACTGACGCTGAGGTGCGAAAGCTAGGGGAGCAAACAGG
>AM490658.1.1515 FLUID_412
TACAGAGGTCCCAAGCGTTGTTCGGATTCACTGGGCGTAAAGGGTGCGTAGGCGGTCGGGTAAGTCTGACGTGAAATCTTCAAGCTCAACTTGGAAACTGCGTCGGATACTATTCGGCTAGAGGAATGGAGGGGAGACTGGAATACTTGGTGTAGCAGTGAAATGCGTAGATATCAAGTGGAACACCAGTGGCGAAGGCGAGTCTCTGGACATTTCCTGACGCTGAGGCACGAAAGCCAGGGGAGCAAACGGG
>AM490753.1.1546 NWF2015_7801
GACAGAGGGTGCGAACGTTGTTCGGAATTACTGGGCGTAAAGCGCGTGTAGGCGGTCATGCAAGTCGGGCGTGAAATCCCTGGGCTCAACCGAGGAAGTGCGCCCGAAACTGCGCGACTTGAGTTCCGGAGAGGATGGTGGAATTCTCGGTGTAGAGGTGAAATTCGTAGATATCGAGAGGAACACCGGTGGCGAAGGCGGCCATCTGGACGGAAACTGACGCTGAGACGCGAAAGCGTGGGTAGCAAACAGG
>AM501445.1.1388 FLUID_5951
TACGTAGGGTGCAAGCGTTAATCGGAATTACTGGGCGTAAAGCGTGCGCAGGCGGTTATGCAAGACAGATGTGAAATCCCCGGGCTCAACCTGGGAACTGCATTTGTGACTGCATAGCTAGAGTACGGTAGAGGGGGATGGAATTCCACGTGTAGCAGTGAAATGCGTAGATATGTGGAGGAACACCGATGGCGAAGGCAATCCCCTGGACCTGTACTGACGCTCATGCACGAAAGCGTGGGGAGCAAACAGG
>AM711525.1.1462 NWF2015_3619
TACGGAGGATGCAAGCGTTATCCGGAATGATTGGGCGTAAAGGGTCCGCAGGTGGCACTGTAAGTCTGCTGTTAAAGAGTGAGGCTTAACCTCATAAGAGCAGTGGAAACTACAGAGCTAGAGTGCGTTCGGGGTAGCAGGAATTCCTGGTGTAGCGGTGAAATGCGTAGAGATCAGGAAGAACACCGGTGGCGAAAGCGTGCTACTAGGCCGTAACTGACACTGAGGGACGAAAGCTAGGGGAGCGAATGGG
>AM902602.1.1496 FLUID_2448
TACGAACCGTCCAAACGTTATTCGGAATTACTGGGCTTAAAGGGTGCGTAGGCGGCCCGGTAAGTTGGGTGTGAAATCCCTCGGCTTAACCGAGGAATTGCGCCCAAAACTGTCGGGCTCGAGGAAGATAGAGGTGAGCGGAACTCAGGGTGGAGCGGTGAAATGCGTTGATATCCTAAGGAACACCGGTGGCGAAAGCGGCTCACTGGGTCTTTTCTGACGCTGAGGCACGAAAGCTAGGGGAGCGAAGAGG
>AM902612.1.1428 FLUID_101375
TACGAACTGTGCGAACGTTATTCGGATTCACTGGGCTTAAAGGGTGCGTAGGCGGCCAATCAAGTAGGGTGTGAAATCCTCCGGCTCAACCGGAGAACGGCGCTCTAAACTGGATGGCTGGAGTAAGTCAGGGGTGTGTGGAACTTCCGGTGGAGCGGTGAAATGTGTTGATATCGGAAGGAACGCCGGTGGCGAAAGCGACACACTGGGGCTTAACTGACGCTGAGGCACAAAAGCCAGGGGAGCGAACGGG
>AM997677.1.1485 NWF2015_3850
TACGGAGGGTGCAAGCGTTGTTCGGAATCATTGGGCGTAAAGCGCGTGTAGGCGGCTTGGCAAGTCGGGTGTGAAATCCCGGGGCCCAACCCCGGAACTGCATTCGAAACTGCCTCGCTAGAGTCCCGGAGAGGAAGGCGGAATTCCCGGTGTAGAGGTGAAATTCGTAGATATCGGGAGGAACACCAGCGGCGAAGGCGGCCTTCTGGACGGTGACTGACGCTGAGACGCGAAAGCGTGGGGAGCAAACAGG
>AP011801.122060.123568 NWF2013_4131
GACAGAGGCGGCGAGCGTTACCCGGATTCACTGGGCGTAAAGGGTGCGTAGGCGGTCGCGCATGTCGTCGGTGAAATCTCCCTGCTCAACGGGGAGAGGTCCGACGAAACTGCGCGGCTGGAGGGCCGGAGAGGGAGGCGGAACTTCCAGAGTAGCGGTGAAATGCGTAGATACTGGAAGGTACCTCAATAGCGAAGGCAGCCTCCTGGCCGGTTCCTGACGCTGAGGCACGAAAGCGTGGGGAGCAAACCGG
>ARDL01000002.220165.221635 NWF2015_63557
TACGGAGGGTGCGAGCGTTACCCGGATTTACTGGGCGTAAAGGGCGTGTAGGCGGTCTTTCAAGTCCGATGCTAAAGTCTGGGGCTCAACCCCAGGACTGCGTTGGATACTGTGAGGCTAGACGGTCGGAGGGGGTAGCGGAATTTCCGGAGTAGCGGTGAAATGCGCAGATACCGGAAGGAACGCCAATAGCGAAGGCAGCTACCTGGACGACTTGTGACACTGAGGCGCGAAAGCGTGGGGAGCAAACCGG
>ASPK01000003.14495.15983 BOT_621
TACCAGCTCCTCGAGTGGTTGGGGCGTTTATTGGGCCTAAAGCATCCGTAGCCGGCTCCATAAGTCCTCCGTTAAATCCAACGGCTCAACCGTTGGGCTGCGGAGGATACTGTGGGGCTAGGGGGCGGGAGAGGCGGACGGTATTCCCTGGGTAGGGGTAAAATCCGCTGATCCAGGGAGGACCACCAGTGGCGAAGGCGGTCCGCCAGAACGCGCCCGACGGTGAGGGATGAAAGCTGGGGGAGCGAACCGG
>AWNW01000006.38040.39570 NWF2013_17734
GACGGAGGTTCCAAGCGTTGTTCGGATTGACTGGGCGTAAAGGGAGCGCAGGCGGTTGAGTAAGTCTAAAGTGGAAGCCTGGAGCTTAACTCCAGAAGTGCTTTAGATACTGCTCGGCTTGAGTATGCCAGAGGAAAGCGGAATTCAGGGTGTAGCGGTGAAATGCTTAGATATCCTGAGGAACACCGGTGGCGAAAGCGGCTTTCTGGGGCATTACTGACGCTCAGGCTCGAAAGCGTGGGGAGCAAACAGG
>AX153761.1.1300 FLUID_45410
TACGGAGGGTGCGAGCGTTGTTCGGAATTACTGGGCGTAAAGCGCGTGTAGGCGGCCTTCTAAGTCTGGTGTGAAAGCCCGGGGCTCACCCCCGGAAGTGCATTGGATACTGGAAGGCTGGAGTACCGGAGAGGAGGGTGGAATTCCTGGTGTAGCGGTGAAATGCGTAGATATCAGGAGGAACACCTGTGGCGAAGGCGGCCCTCTGGACGGATACTGACGCTGAGACGCGAAAGCGTGGGGAGCAAACAGG
>AY050598.1.1506 FLUID_88868
TACGGAGGTGGCAAGCGTTACTCGGATTTATTGGGTGTAAAGGGCAGGTAGGCGGTTCTGTAAGTCAAAGGTGAAATTTCATCTCTCAAAGATGAAACTGCCTTTGAAACTACAGGGCTTGAGTCTGGAAGAGGAGATTGGAATTCCTGGTGTAACAGTGAAATGTGTAGATATCAGGAGGAACACCTGTGGCGAAAGCGAATCTCTGGTTCAGATCTGACGCTGAGCTGCGAAAGCTAGGGGAGCAAACAGG
>AY297804.1.1467 FLUID_62798
CACGTAAGGGGCGAGCGTTGTTCGGAATTATTGGGCGTAAAGGGCACGCAGGCGGTTATACAAGTCTGATGTGAAATCTCCGGGCTTAACTCGGAATCCGCGTTGGAAACTGTATGACTAGAGTATTAGAGGGGGAGTCGGAATTCCTAGTGTAGGGGTGAAATCTGTTGATATTAGGAAGAACACCGGTGGCGAAGGCGGACTCCTGGCTGAATACTGACACTGAGGTGCGAAAGCATAGGGAGCAAACAGG
>AY326519.1.1463 FLUID_32592
TACGGAGGGTGCAAGCATTAATCGGATTTATTGGGCGTAAAGGGCGCGTAGGCGGGAAGATAAGTCAGATGTGAAATCCTGGGGCTCAACCTCAGAACTGCATTTGAAACTTTCTTTCTAGAGGGTAGGAGGAGAAAACGGAATTCCACAAGTAGCGGTGAAATGCGTAGATATGTGGAAGAACACCGGTGGCGAAGGCGGTTTTCTATCTTATTCCTGACGCTGAGGCGCGAAAGCAAGGGGATCAAACAGG
>AY328715.1.1472 FLUID_10240
TACGAAGGTGGCAAGCGTTGTTCGGATTCACTGGGCGTACAGGGAGCGCAGGCGGTTAGGTAAGCCCTCCGTGAAATCTCCGGGCCTAACCCGGAAAGTGCAGAGGGGACTGCTTGGCTAGAGGATGGGAGAGGAGCGCGGAATTCCCGGTGTAGCGGTGAAATGCGTAGAGATCGGGAGGAAGGCCGGTGGCGAAGGCGGCGCTCTGGAACATTTCTGACGCTGAGGCTCGAAAGCGTGGGGAGCAAACAGG
>AY328757.1.1400 FLUID_101277
TACGAAGGGGGCTAGCGTTGTTCGGAATTACTGGGCGTAAAGCGCGTGTAGGCGGGCCGTTAAGATGGGGGTGAAAGCCCGGAGCTCAACTCCGGAATTGCCTTCATGACTGGCGGCCTGGACTCAAGGAGAGGCAAGTGGAATTGCGAGTGTAGAGGTGAAATTCGTAGATATTCGCAGGAACACCAGTGGCGAAGGCGACTTGCTGGACTTGTAGTGACGCTGAGACGCGAAAGCGTGGGGAGCAAACAGG
>AY340835.1.1406 NWF2014_101790
TACGTAGGGGGCGAGCGTTGTCCGGAATCACTGGGTGTAAAGGGTGCTCAGGCGGGTCAGTAAGTCAGGGGTGAAATTTCACAGCTTAACAGTGAATGTGCTTTTGATACTGCTGGTCTAGAGTTCAGGAGAGGGCAATGGAATTCTTGGTGTAGCGGTGAAATGCGTAGATATCAAGAAGAACACCGGTTGCGAAGGCGGTTGCCTGGCCTGTAACTGACGCTCAAGCACGAAAGCGTGGGGATCAAACAGG
>AY345504.1.1519 FLUID_72820
TACAGAGGTGGCAAGCGTTGTTCGGATTTACTGGGCGTAAAGGGTGCGTAGGCGGTTCTGCGTGTCGGATGTGAAATCCCACGGATCATTCGTGGAACGGCATTCGAAACTGCAGGGCTAGAGTGCAGGAGAGGAGAGCGGAATTCTTGGTGTAGCGGTGAAATGCGTTGATATCAAGAGGAACGCCGGTGACGAAGGTGGCTCTCTGGACTGCTACTGACGCTGAGGCACGAAAGCTAGGGGAGCAAACAGG
>AY548936.1.1472 NWF2014_28058
CACGTAGGAGACGAGCGTTATCCGGATTTACTGGGTGTAAAGCGCGTGTAGGCGGCGAGGTAAGTTGGATGTGAAAGCTCCTGGCTTAACTGGGAGAGGTCGTTCAAGACTGCCTGGCTAGAGTGCAGCAGAGGGGAGTGGAATTCCGAGTGTAGCGGTAAAATGCATAGATATTCGGAAGAACTCCAGTGGCGAAGGCGGCTCTCTGGGCTGCAACTGACGCTCAGACGCGAAAGCTAGGGGAGCGAACGGG
>AY555784.1.1445 MID_240
TACGTAGGCAGCGAGCGTTGTTCGGAGTTACTGGGCGTAAAGGGTGTGTAGGCGGTGCTCTAAGTTCGGTGTGAAATCTCCCGGCTCAACCGGGAGGGTGCGCCGAATACTGGAGCGCTCGAGCGCGGGAGAGGAAAGCGGAATTCCTGGTGTAGCGGTGAAATGCGTAGATATCAGGAGGAACACCGGTGGTGAAGACGGCTTTCTGGACCGCTGCTGACGCTGAGGCACGAAAGCGTGGGGAGCAAACAGG
>AY555826.1.1130 NWF2013_32694
TACCAGCTCCCCGAGTGGTTGGGACGATTATTGGGTCTGAAGCGTCCGTAGCCGGCCGGAAAAGTTCCCCGTTAAATCTGGCGATCCAATCGTTGGGCTGCGGGGAATACTCTTCGGCTTGGGGGCGAGGGAGGTCGGCGGTAGTCCCGGGGTAGGGGCGAAATCCTATAATCCCGGGAGGACCACCAGTGGCGAAGGCGGCCGACTAAAACGCGCCCGACGGTGAGGGACGAAAGCTGGGGGAGCGAACGGG
>AY568478.1.1265 NWF2013_2874
TACAGAGGGTGCGAGCGTTAATCGGATTTACTGGGCGTAAAGCGTGCGTAGGCGGCCAATTAAGTCAAATGTGAAATCCCCGAGCTTAACTTGGGAATTGCATTCGATACTGGTTGGCTAGAGTATGGGAGAGGATGGTAGAATTCCAGGTGTAGCGGTGAAATGCGTAGAGATCTGGAGGAATACCGATGGCGAAGGCAGCCATCTGGCCTAATACTGACGCTGAGGTACGGAAGCATGGGGAGCAAACAGG
>AY568479.1.1263 TOP_45540
TACAGAGGGTGCGAGCGTTAATCGGATTTACTGGGCGTAAAGCGTGCGTAGGCGGCCAATTAAGTCAAATGTGAAATCCCCGAGCTTAACTTGGGAACTGCATTCGATACTGGTTGGCTAGAGTATGGGAGAGGATGGTAGAATTCCAGGTGTAGCGGTGAAATGCGTAGAGATCTGGAGGAATACCGATGGCGAAGGCAGCCATCTGGCCTAATACTGACGCTGAGGTACGAAAGCATGGGGAGCAAACAGG
>AY642569.1.1343 FLUID_87413
TACGGAGGATGCAAGCGTTATCCGGAATGATTGGGCGTAAAGCGTCCGCAGGTGGCTATGTAAGTCTGCTGTTAAATAGTGAGGCTCAACCTCATAAAGGCAGTGGAAACTACATGGCTAGAGTGCGTTCGGGGCAGAGGGAATTCCTGGTGTAGCGGTGAAATGCGTAGAGATCAGGAAGAACACCGGTGGCGAAAGCGCTCTGCTAGGCCGCAACTGACACTGAGGGACGAAAGCTAGGGGAGCGAATGGG
>AY661974.1.1485 FLUID_36633
TACAGAGACTGCAAGCGTTATTCGGATTCACTGGGCGTAAAGGGTGCGCAGGCGGCCGAGTGCGTGAGGCGTGAAAGCCCGGGGCTTAACCCCGGAATTGCACCTCAAACTACACGGCTAGAGCATTGGAGAGGGTAGCAGAATTCATGGTGTAGCAGTGAAATGCGTAGATATCATGAGGAATACCAGAGGCGAAGGCGGCTACCTGGACAATTGCTGACGCTCAGGCACGAAAGCGCGGGGAGCAAAAGGG
>AY703464.1.1444 FLUID_670
TACGTAGGCAGCAAGCGTTGTTCGGAGTTACTGGGCGTAAAGGGTGTGTAGGCGGTTCTCTAAGTCTGGTGTGAAATCTCCCGGCTCAACTGGGAGGGTGCGCCGGAAACTGGAGAGCTAGAGTGTGGGATGGGAGAGTGGAATTCCCGGTGTAGCGGTGAAATGCGTAGATATCGGGAGGAACACCTGCGGTGTAGACGGCTCTCTGGACCATTACTGACGCTGAAACACGAAAGCGTGGGTAGCAAACAGG
>AY737507.1.1427 NWF2015_66610
TACGGAGGGCGCGAGCGTTGTTCGGAATTATTGGGCGTAAAGCGCGTGTAGGCGGTTTCTTAAGTCTGATGTGAAAGCCCCGGGCTCAACCTGGGAAGTGCATTGGATACTGGGAGACTTGAATACGGGAGAGGGCAGTGGAATTCCTAGTGTAGGAGTGAAATCCGTAGATATTAGGAGGAACACCGGTGGCGAAGGCGGCTGCCTGGACCGATATTGACGCTGAGACGCGAAAGCGTGGGGAGCAAACAGG
>AY743693.1.1235 NWF2015_6811
CACGTAGGGGGCGAGCGTTGTCCGGATTTATTGGGCGTAAAGAGCTCGTAGGCGGTTCGCTAAGTCGGGTGTGAAACCTCCAGGCTCAACCTGGAGACGCCACCTGATACTGGTGTGACTAGAGTCCGGTAGGGGAGTGTGGAACTCCTGGTGTAGCGGTGAAATGCGCAGATATCAGGAAGAACACCAGCGGCGAAGGCGGCACTCTGGGCCGGTACTGACGCTGAGGAGCGAAAGCGTGGGTAGCAAACAGG
>AY770972.1.1506 FLUID_4259
TACGGAGGATGCGAGCGTTATCCGGATTTACTGGGTTTAAAGGGTGCGCAGGCGGTTGTTTAAGTCAGAGGTGAAAGCCCTATGCTCAACATAGGGATTGCCTTTGATACTGAACAGCTAGAGTGAAGATGGAGTGGGTGGAATGTGTTGTGTAGCGGTGAAATGCATAGATATAACACAGAACACCGATCGCGAAGGCAGCTCACTAATCTTCAACTGACGCTCATGCACGAAAGCGTGGGGATCAAACAGG
>AY861773.1.1355 TOP_6424
TACGGAGGGTGCAAGCGTTGTCCGGATTTACTGGGCGTAAAGGGCAGGTAGGCGGCCTGTTGTGTCGGGTGTGAAATCCCACGGCTCAACCGTGGAACTGCGCCCGAAACTAACAGGCTTGAGTGCGGGAGGGGGAGGTGGAATGCCCGGTGTAGGGGTGAAATCCGTTGATATCGGGTAGAATACCTGTGGCGAAGGCGACCTCCTGGCCCGTTACTGACGCTCAACTGCGAAAGCGTGGGGAGCAAACAGG
>AY861796.1.1331 FLUID_539
AACGTAGGATCCGAGCGTTGTCCGGAATCACTGGGTGTAAAGGGTGCGTAGGCGGGCTTGCGCGTCAAGGGTTAAAGACCTCGGCTCAACCGAGGGAATGCCCTTGATACGGCAGGCCTTGAGTGCGGGAGAGGATGGTGGAATTCCTGGTGTAGCGGTGAAATGCGTAGAGATCAGGAGGAACACCGAAGGCGAAGGCAGCCATCTGGACCGCCACTGACGCTGAGGCACGAAAGCGTGGGGAGCAAACAGG
>AY861952.1.1195 NWF2014_79763
TACCAGCTCTCCGAGTGGTGGGGACGCTTATTGGGCCTAAAGCATCCGTAGCCGGCTGGACAAGTCCCCCGTTAAATCCAGCGATTCAATCGTTGGACTGCAGGGGATACTGCCCAGCTAGGGGACGAGAAAGGCCGACGGTATTCCCGGGGTAGGGGTGAAATCCTATAATCCCGGGAGGACCACCAGTGGCGAAGGCTGTCGGCTGGAACGCGCCCGACGGTGAGGGATGAAAGCTGGGGGAGCGAACCGG
>AY861957.1.1206 NWF2014_23142
TACCCGCTCCCCGAGTGGTGGGGGCTTTTACTGAGCTTAAAGCGCCCGTAGCCGGTCATGCGTGTCTCCAGTTAAATCCAGCAGCCTAACTGCTGGGCCGCTGGAGATACTGTATGACTTGGAGGCGGGAGAGGCTACCGGTAGTCCCGGGGTAGGAGTGAAATCCTCTGATCCCGGGAGGACCTGCAGTGGCGAAGGCGGGTAGCTAGAACGCGCTCGACGGTGAGGGGCGAAAGCTGGGGGAGCGAACCGG
>AY913273.1.1455 FLUID_78761
GACGTGGGGGGCCAGCGTTGCTCGGAATTACTGGGTGTAAAGGGTTCGTAGGCGGTGTGGCAAGTCGGGAGTGAAATCTCTGGGCTTAACTCAGAGACTGCTTCCGAAACTGCTGTGCTTGAGTGTGGGAGAGGCGCGTGGAATTGCAGGTGTAGCGGTGAAATGCGTAGATATCTGCAGGAACACCCGTGGCGAAAGCGGCGCGCTGGACCACTACTGACGCTGAGGAACGAAAGCTAGGGGAGCAAACAGG
>AY921887.1.1417 FLUID_19925
TACAGAGGTCTCAAGCGTTGTTCGGATTCATTGGGCGTAAAGGGTGCGTAGGTGGCAGGGTAAGTCGGGTGTGAAATCCCGGGGCTCAACCCCGGAACTGCACTCGATACTGCCCTGCTCGAGTACTGGAGAGGAGACTGGAATTTACGGTGTAGCAGTGAAATGCGTAGATATCGTAAGGAAGACCAGTGGCGAAGGCGAGTCTCTGGACAGTTACTGACACTGAGGCACGAAGGCCAGGGGAGCAAACGGG
>AY922004.1.1344 FLUID_78550
TACGGAGGGAGCTAGCGTTGTTCGGAATTACTGGGCGTAAAGCGTACGTAGGCGGTTATTCAAGTCAGAGGTGAAAGCCCGGGGCTCAACCCCGGAACTGCCTTTGAAACTAGATAGCTAGAATCTTGGAGAGGTCAGTGGAATTCCGAGTGTAGAGGTGAAATTCGTAGATATTCGGAAGAACACCAGTGGCGAAGGCGACTGACTGGACAAGTATTGACGCTGAGGTACGAAAGCGTGGGGAGCAAACAGG
>AY922085.1.1406 FLUID_80707
TACGAAGGGTGCAAACGTTGCTCGGAATTATTGGGCGTAAAGCGCACGTAGGCGGCTTAGCAAGTCGGATGTGAAAGCCCTCGGCTCAACCAAGGAAGTGCATCCGAAACTGCTGAGCTTGAGTACTTAAGAGGATCGCGGAATTCCCGGTGTAGAGGTGAAATTCGTAGATATCGGGAGGAACACCAGTGGCGAAGGCGGCGATCTGGGAAGATACTGACGCTGAGGTGCGAAAGCGTGGGGAGCAAACAGG
>AY928241.1.1302 NWF2015_56995
TACGTAGGGGGCAAGCGTTATCCGGAATCACTGGGCGTAAAGGGAGCGTAGGCGGTTTGACAAGCCAGAGGTGAAAGGCAATAGCTTAACTATTGTAAGCCTTTGGAACTGTCGAACTTGAGTGTAGGAGAGGAAAGTGGAATTCCTAGTGTAGCGGTGAAATGCGTAGATATTAGGAGGAACACCAGTGGCGAAGGCGACTTTCTGGACTATAACTGACGCTGAGGCTCGAAAGCGTGGGGAGCAAACAGG
>AY947895.1.1423 FLUID_35004
TACGAAGGGTGCAAGCGTTGTTCGGAATGACTGGGCGTAAAGGGCGCGTAGGCGGTTTTGTACGTTTGATGTGAAAGTCCTGGGCTTAACCTGGGGACGGCATTGAATACGGCAGGGCTAGAGAGCGAGAGAGGGAGACGGAATCGAGCGTGTAGAGGTGAAATTCGTAGATATGCTCGAGAACACCGGAGGCGAAGGCGGTTTCCTGGCTCGCAACTGACGCTAAGGCGCGAAAGCGTGGGGAGCAAACAGG
>CCXY01000234.9028.10480 FLUID_151
TACTGGAGGCCCGAGTGATACTCACTATTATTGGGCTTAAAGCGTTCGTAGCCGGTTTTTTAAGTCTTTTGTGAAATCCTGCTGCTCAACAGTAGGTCGGGCAAGAGATACTGAAAGACTAGAGGATGGGAGAGGTTGGAGGTATTTTTAGGGTAGGGGCGAAATCCTATAATCCTAAAAGGACCATCTGGGCGAAGGCGTCCAACTAGAACATGCCTGACGGTGAGGAACGAAAGCTAGGGGAGCAAACCAG
>CP002959.3819378.3820883 NWF2015_42730
TACGTATGGGGCAAGCGTTGTTCGGAATCATTGGGTGTAAAGGGCTCGCAAGTGGTTTGTTAAGTTGGGGGTTTAATCTCTGGGCTCAACCCAGAGTCAGCCTCCAAAACTGGCGAACTTGAGTACGATAGGGGATAGCGGAATTCTCGGTGTAGCGGTGGAATGCGTAGATATCGAGAGGAACACCAGTGGCGAAGGCGGCTATCTGGATCGTAACTGACACTCATGAGCGGAAGTGCGGGGAGCAAACAGG
>CP003360.3288170.3289606 NWF2014_24780
GACGGAGGGTGCAAGCGTTGTTCGGAATCACTGGGCGTAAAGCGCGTGTAGGCGGTTTGATAAGTCGAATGTGAAGGCCCGAGGCTCAACCTCGGAAGTGCATTCGAAACTGTCAGGCTTGAGTACGGGAGAGGGAAGTGGAATTCCTGGTGTAGAGGTGAAATTCGTAGATATCAGAGGAACACCGGTGGCGAAGGCGGCTTCCCGGACCGATACTGACGCTGAGACGCGAAAGCGTGGGGAGCAAACAGG
>CU466848.1.1315 NWF2015_17339
TACGTAGGGTGCGAGCGTTAATCGGAATTACTGGGCGTAAAGCGTGCGCAGGCGGTTGTGTAAGTCAGATGTGAAATCCCCGGGCTCAACCTGGGAACTGCATTTGAGACTGCACGGCTAGAGTGTAGCAGAGGGGGGTAGAATTCCACGTGTAGCAGTGAAATGCGTAGAGATGTGGAGGAATACCGATGGCGAAGGCAGCCCCCTGGGTTACTACTGACGCTCATGCACGAAAGCGTGGGGAGCAAACAGG
>CU917800.1.1309 FLUID_28584
TACGAAGGGGGCTAGCGTTGTTCGGAATTACTGGGCGTAAAGCGCGCGCAGGCGGTTTTGTAAGTTGGGGGTGAAATCCCCGGGCTCAACCCGGGAATGGCCTTCAAGACTGCAAGGCTAGAGGACGAGAGAGGTGAGTGGAATTCCCAGTGTAGAGGTGAAATTCGTAGATATTGGGAAGAACACCGGTGGCGAAGGCGGCTCACTGGCTCGTTTCTGACGCTGAGGCGCGAAAGCGTGGGGAGCAAACAGG
>CU918390.35.1327 FLUID_8940
TACGGAGGGGGCTAGCGTTGTTCGGAATTACTGGGCGTAAAGCGCACGTAGGCGGATTGGAAAGTTGGGGGTGAAATCCCGGGGCTCAACCCCGGAACTGCCTTCAAAACTCCCAGTCTGGAGGTCGAGAGAGGTGAGTGGAATTCCGAGTGTAGAGGTGAAATTCGTAGATATTCGGAGGAACACCAGTGGCGAAGGCGGCTCACTGGCTCGATACTGACGCTGAGGTGCGAAAGCGTGGGGAGCAAACAGG
>CU918782.1.1351 FLUID_12017
TACGAAGGGGGCTAGCGTTGTTCGGAATTACTGGGCGTAAAGCGCACGTAGGCGGGTTGTTAAGTCAGGGGTGAAATCCCGGAGCTCAACTCCGGAACTGCCTTTGATACTGGCAACCTAGAGTTCGGAAGAGGTGAGTGGAATTCCCAGTGTAGAGGTGAAATTCGTAGATATTGGGAAGAACACCAGTGGCGAAGGCGGCTCACTGGTCCGATACTGGCGCTGAGGTGCGAAAGCGTGGGGAGCAAACAGG
>CU921241.1.1385 MID_19845
CACGTAGGAGGCGAGCGTTATCCGGATTTACTGGGCGTAAAGCGCGTGCAGGCGGCTGCGCAAGTTGGGCGTGAAATCTCCTGGCTCAACTGGGAGGGGTCGTCCAATACTGCGTGGCTTGAGGGCAGGAGAGGGAAGTGGAATTCCCGGTGTAGCGGTAATATGCGCAGATATCGGGAGGAACACCAGTGGCGAAGGCGGCTTCCTGGCCTGTACCTGACGCTCAGACGCGAAAGCTAGGGGAGCGAACGGG
>CU921448.1.1309 FLUID_87192
TACGAAGGGGGCTAGCGTTGTTCGGAATCACTGGGCGTAAAGCGCACGTAGGCGGGCTTGTCAGTCAGGGGTGAAATCCCGAGGCTCAACCTCGGAACTGCCTCCGATACAGCAAGTCTCGAGTCCGGAAGAGGTGGGTGGAATTCCTAGTGTAGAGGTGAAATTCGTAGATATTAGGAAGAACACCAGTGGCGAAGGCGGCCCACTGGTCCGGTACTGACGCTGAGGTGCGAAAGCGTGGGGAGCAAACAGG
>CU922216.1.1359 NWF2014_57915
TACGGAGGGTGCAAGCGTTACTCGGAATCGCTGGGCGTAAAGGATGCGTAGGCTGGAAATCAAGTCGAGAGTGAAATCCAACGGCTCAACCGTTGAACTGCTCTCGAAACTGGTTACCTAGAATATGGGAGAGGTAGATGGAATTGGTGGTGTAGGGGTAAAATCCGTAGATATCACCAGGAATACCGATTGCGAAGGCGATCTACTGGAACATTATTGACGCTGAGGCATGAAAGCGTGGGGAGCAAACAGG
>CU923627.1.1322 NWF2013_39830
AACGTTGGAGGCAAGCGTTATCCGAATTTACTGGGCGTAAAGCGCGTGCAGGCGGTTCGGGAAGTTGGATGTGAAATCTCCTGGCTCAACTGGGAGAGGTCGTTCAATACTGTCGGACTAGAGGATGGCAGAGGGAGGTGGAATTCCCGGTGTAGTGGTGAAATGCGTAGATATCGGGAGGAACACCAGTGGCGAAGGCGACCTCCTGGACCATTCCTGACGCTCAGACGCGAAAGCTAGGGGAGCGAACGGG
>CU923685.1.1304 FLUID_23048
TACGAAGGGGGCTAGCGTTGTTCGGATTTACTGGGCGTAAAGCGCACGTAGGCGGATCGTTAAGTCGGGGGTGAAATCCTGGAGCTCAACTCCAGAACTGCCTTCGATACTGGCGATCTAGAGTCCGGAAGAGGTGAGTGGAACTCCTAGTGTAGAGGTGGAATTCGTAGATATTAGGAAGAACACCAGTGGCGAAGGCGGCTCGCCGGTCCGGTACTGACGCTGAGGTGCGAAAGCGTGGGGAGCAAACAGG
>CU924020.1.1370 NWF2014_32096
TACGTATGGGGCTAGCGTTGTTCGGATTTATTGGGCGTAAAGGGCGTGTAGGCGGGGGACTAAGTCAGGTGTGAAATCCATGGGCTCAACCCATGAACTGCACTTGATACTGGTTCTCTTGAGTTTGGAAGAGGAGAGCGGAATTCCCGGTGTAGCGGTGAAATGCGTAGATATCGGGAGGAACACCAGTGGCGAAGGCGGCTCTCTGGTCCAAAACTGACGCTAAGGCGCGAAAGCGTGGGGAGCAAACAGG
>CU925464.1.1354 BOT_5983
TACGTAGGTGGCAAGCGTTGTCCGGAATCATTGGGCGTAAAGAGCGCGTAGGCGGCTTGTCAGGTCTGATGTGAAATCCTGGGGCTCAACTCCAGAACTGCATCGGAAACCGGCTTGCTAGAGTCTGGGAGAGGAGAGTGGAATTCCTGGTGTAGCGGTGAAATGCGTAGATATCAGGAGGAACACCGGTAGCGAAGGCGGCTCTCTGGAACAGTACTGACGCTGAGGCGCGAAAGCTAGGGGAGCAAACAGG
>CU925984.1.1343 FLUID_34314
GACGAACCGTACGAACGTTATTCGGAATCACAGGGCTTAAAGGGTGCGTAGGCGGCGCTGAAAGTTGGGTGTGAAATCCCTCGGCTTAACCGAGGAACTGCGCCCAAAACTACAGTGCTTGAGGGAGATAGAGGTGAGCGGAACTTAGGGTGGAGCGGTGAAATGCGTTGATATCCTAAGGAACGCCAGGGGCGAAAGCGGCTCACTGGGTCTCTTCTGACGCTGAGGCACGAAAGCTAGGGTAGCGAACGGG
>CU926672.1.1354 FLUID_104061
TACGTAGGGTGCTAGAGTTGTCCGGATTTACTGGGTGTAAAGGGTGCTCAGGTGGGTTTGTAAGTCGGAGGTGAAATCCCAAAGCTTAACTTTGGAGCTGCCTTTGATACTGCAAGCCTTGAGTTTGAGAGAGGGCAATGGAATATCTGGTGTAGCAGTGAAATGCGTAGATATCAGATAGAACACCAATGGCGAAGGCAGTTGCCTGGCTCAAAACTGACGCTAAAGCACGAAAGTGTGGGGAGCAAACAGG
>DI335804.30.1445 FLUID_10440
TACGAAGGGGGCTAGCGTTGTTCGGAATTACTGGGCGTAAAGCGCACGTAGGCGGGTATTTAAGTCAGGGGTGAAATCCCGCAGCTCAACTGCGGAACTGCCTTTGATACTGGGTATCTTGAGTATGGAAGAGGTAAGTGGAATTGCGAGTGTAGAGGTGAAATTCGTAGATATTCGCAGGAACACCAGTGGCGAAGGCGGCTTACTGGTCCATTACTGACGCTGAGGTGCGAAAGCGTGGGGAGCAAACAGG
>DQ058678.1.1545 TOP_34110
GACAGAGGTGGCAAGCGTTGTTCGGATTTACTGGGCGTAAAGAGAGCGTAGGTGGCCGCATATGTCAGATGTGAAATCCCAGGGCTTAACCCTGGAACGGCATTTGAAACTGTGCGGCTAGAGGACAGGAGGGGGAAGTGGAATTCCCGGTGTAGCGGTGAAATGCGTAGATATCGGGAGGAACACCGGTGGCGAAGGCGGCTTCCTGGACTGTCCCTGACGCTGAGGCTCGAAAGCGTGGGTAGCAAACAGG
>DQ066962.1.1368 FLUID_80273
TACGTAGGGTGCAAGCGTTAATCGGAATTACTGGGCGTAAAGCGTGCGCAGGCGGTCATGCAAGACAGATGTGAAATCCCCGGGCTTAACCTGGGAACTGCATTTGTGACTGCATGGCTGGAGTGCGGCAGAGGGGGATGGAATTCCGCGTGCAGCAGTGAAATGCGTAGATATGCGGAGGAACACCGATGGCGAAGGCAATCCCCTGGGCCTGCACTGACGCTCATGCACGAAAGCGTGGGGAGCAAACAGG
>DQ092871.1.1406 FLUID_105257
TACGGAGGATCCAAGCGTTATCCGGATTTATTGGGTTTAAAGGGTGCGTAGGCGGCCTGTTAAGTCAGGGGTGAAAGACGGTAGCTCAACTATCGCAGTGCCCTTGATACTGATGGGCTTGAATTGACTAGAGGTAGGCGGAATGTGACAAGTAGCGGTGAAATGCATAGATATGTCACAGAACACCGATTGCGAAGGCAGCTTACTATGGTCTTATTGACGCTGAGGCACGAAAGCGTGGGGATCAAACAGG
>DQ133933.1.1516 FLUID_10739
TACGGAGGGTGCAAGCGTTGTTCGGATTTATTGGGCGTAAAGCGCGTGTAGGCGGTTTGTTAAGTCTGATGTGAAAGCCCCGGGCTCAACCTGGGAAGTGCATTGGAAACTGGTAGACTTGAATACGGGAGAGGGTAGTGGAATTCCTGGTGTAGGAGTGAAATCCGTAGATATCAGGAGGAACACCGGTGGCGAAGGCGGCTACCTGGACCGATATTGACGCTGAGACGCGAAAGCGTGGGGAGCAAACAGG
>DQ145534.1.1461 NWF2015_1377
TACGGGGGGTGCAAGCGTTGTTCGGATTTATTGGGCGTAAAGCGCGTGTAGGCGGTTTTATAAGTCTGATGTGAAAGCCCCGGGCTCAACCTGGGAAGTGCATTGGATACTGTAAGACTTGAATACGGGAGAGGGCAGTGGAATTCCTAGTGTAGGAGTGAAATCCGTAGATATTAGGAGGAACACCGGTGGCGAAGGCGGCTGCCTGGACCGATATTGACGCTGAGACGCGAAAGCGTGGGTAGCAAACAGG
>DQ196631.1.1468 MID_64257
TACGTAGGTGGCAAGCGTTGTCCGGATTTACTGGGCGTAAAGGGAGCGTAGGCGGACTTTTAAGTGGGATGTGAAATACCCGGGCTTAACCTGGGTGCTGCATTCCAAACTGGGAGTCTAGAGTGCAGGAGGGGAAGGTGGAATTCCTAGTGTAGCGGTGAAATGCGTAGAGATTAGGAAGAACACCAGTGGCGAAGGCGACTTTCTGGACTGTAACTGACACTGAGGCTCGAAAGCGTGGGGAGCGAACAGG
>DQ243744.1.1381 NWF2014_18231
TACCCGCTCCCCGAGTGGTGGAGACTTTTACTGGGCCTAAAGCGCCCGTAGCCGGCCCTGTGTGTCCCTCGTTAAATCCGCAGGCTTAACCTGCGGGCTGCGGGGGATACTGCAGGGCTTGGGGGTGGGAGAGGCGCTCGGTATTCCCGGGGTAGGGGTAAAATCCTCGGATCCCGGGAGGACCACCAGTGGCGAAGGCGGAGCGCCAGAACACGCCCGACGGTGAGGGGCGAAAGCTGGGGGAGCAAACGGG
>DQ243749.1.1306 FLUID_43097
TACCCGCTCCCTGAGTGGTGGGGACTTTTATTGGGCTTAAAGCGTCCGTAGCGGGCCTAGTAAGTTTCCCGTTAAATCCAGTGGCCTAACCACTGGGCTGCGGGAAATACTGCTAGGCTTGGGGGTGGAAGAAGCCACCGGTACTCTTAGGGTAGGGGTAAAATCCTCTGATCCTAAGAGGACCACCAGTGGCGAAGGCGGGTGGCTAGGACACGCCCGACCGTGTGGGACGAAAGCTGGGGGAGCAAACGGG
>DQ318863.1.1489 FLUID_75794
TACAGAGGGTGCAAGCGTTAATCGGAATTACTGGGCGTAAAGCGCGCGTAGGTGGTTTGTTAAGTTGAATGTGAAATCCCCGGGCTCAACCTGGGAACTGCATCCAAAACTGGCAAGCTAGAGTATGGTAGAGGGTGGTGGAATTTCCTGTGTAGCGGTGAAATGCGTAGATATAGGAAGGAACACCAGTGGCGAAGGCGACCACCTGGACTGATACTGACACTGAGGTGCGAAAGCGTGGGGAGCAAACAGG
>DQ337035.1.1497 NWF2015_10426
TACGTAGGGTGCAAGCGTTAATCGGAATTACTGGGCGTAAAGCGTGCGCAGGCGGTTTTGTAAGACAGGCGTGAAATCCCCGGGCTTAACCTGGGAATTGCGCTTGTGACTGCAAAGCTGGAGTGCGGCAGAGGGGGATGGAATTCCGCGTGTAGCAGTGAAATGCGTAGATATGCGGAGGAACACCGATGGCGAAGGCAATCCCCTGGGCCTGCACTGACGCTCATGCACGAAAGCGTGGGGAGCAAACAGG
>DQ354711.1.1492 FLUID_65589
TACGTAGGGTGCAAGCGTTAATCGGAATTACTGGGCGTAAAGCGTGCGCAGGCGGTTTTGTGAGACAGGTGTGAAATCCCCGGGCTTAACCTGGGAACTGCACTTGTGACTGCAGAGCTGGAGTGCGGCAGAGGGGGATGGAATTCCGCGTGTAGCAGTGAAATGCGTAGATATGCGGAGGAACACCGATGGCGAAGGCAATCCCCTGGGCCTGCACTGACGCTTATGCACGAAAGCGTGGGGAGCAAACAGG
>DQ386858.1.1475 TOP_26354
TACGTAGGGTGCGAGCGTTAATCGGAATTACTGGGCGTAAAGCGTGCGCAGGCGGTTTTGTAAGACTGGCGTGAAATCCCCGGGCTTAACCTGGGAACTGCGCTTGTGACTGCCAGGCTAGAGTGCGGCAGAGGGGGGTAGAATTCCACGTGTAGCAGTGAAATGCGTAGAGATGTGGAGGAATACCGATGGCGAAGGCAGCCCCCCGGGCCGACACTGACGCTCATGCACGAAAGCGTGGGGAGCAAACAGG
>DQ395960.1.1532 FLUID_13125
TACAGAGGTGGCAAGCGTTGTTCGGAATTACTGGGCGTAAAGGGCGCGTAGGCGGCCATCTAAGTCAGACGTGAAACCCCCCGGCTTAACCTGGGAACTGCGTCTGATACTGGAGGGCTCGAGTTTGGGAGAGGGATGTGGAATTCCAGGTGTAGCGGTGAAACGCGTAGATATCTGGAGGAACACCGGTGGCGAAGGCGGCATCCTGGACCAACACTGACGCTGAGGCGCGAAAGCTAGGGGAGCAAACGGG
>DQ404802.1.1521 NWF2014_983
TACGTAGGGGGCGAGCGTTGTTCGGAATTACTGGGCGTAAAGGGCGTGTAGGTGGCCTTGCAAGTCAGGCGTGAAATCCTCCGGCTTAACCGGAGAAGGGCGCTTGATACTGCAAGGCTTGAGTGCGGGAGAGGAGAGTGGAATTCCCGGTGGAGCGGTGAAATGCGTAGATATCGGGAAGAACACCGGTGGCGAAGGCGGCTCTCTGGACCGCAACTGACACTGAGACGCGAAAGCTAGGGGAGCAAACGGG
>DQ444402.1.1348 FLUID_47900
TACATACTGTGCGAACGTTATTCGGATTCACTGGGCTTAAAGGGTGCGTAGGTGGCTTGTTAAGTAGGACGTGAAATCCCCCAGCTCAACTGGGGAACTGCGTTCTAAACTGGCGAGCTAGAGTGAGATAGGGGTGTCCGGAACTGCCAGTGGAGCGGTGAAATGTGTTGATATCGGCAGGAACGCCGGTGGCGAAAGCGGGACACTGGGTCTCAACTGACACTGAGGCACGAAAGCCAGGGGAGCGAACGGG
>DQ450786.1.1419 NWF2015_51823
TACAGAGGTCCCAAGCGTTGTTCGGATTCATTGGGCGTAAAGGGTGCGTAGGTGGTGCCGCAAGTCGGGTGTGAAATCTCGGGGCTCAACCCCGAAACTGCATTCGATACTGCGGTGCTCGAGGACTGGAGAGGAGACTGGAATTCACGGTGTAGCAGTGAAATGCGTAGATATCGTGAGGAAGGCCAGTGGCGAAGGCGGGTCTCTGGACAGATCCTGACACTGAGGCACGAAGGCCAGGGGAGCAAACGGG
>DQ497240.1.1358 FLUID_59324
TACGGAGGGAGCTAGCGTTGTTCGGAATTACTGGGCGTAAAGCGTACGTAGGCGGCTTTGTAAGTCAGAGGTGAAAGCCCACGACTCAATCGTGGAACTGCCTTTGAGACTGCTTCGCTTGAAGATGGGAGAGGTTAGTGGAATTCCGAGTGTAGAGGTGAAATTCGTAGATATTCGGAAGAACACCAGTGGCGAAGGCGGCTAACTGGACCATTCTTGACGCTGAGGTACGAAAGCGTGGGGAGCAAACAGG
>DQ517132.1.1349 NWF2015_16020
TACGGAGGGGGCTAGCGTTGTTCGGAATTACTGGGCGTAAAGCGCGCGTAGGCGGACTTTTAAGTCGGGGGTGAAATCCCGGGGCTCAACCCCGGAACTGCCTTCGATACTGGGAGTCTGGAGTTCGAGAGAGGTGAGTGGAATTCCGAGTGTAGAGGTGAAATTCGTAGATATTCGGAGGAACACCAGTGGCGAAGGCGGCTCACTGGCTCGATACTGACGCTGAGGTGCGAAAGCGTGGGGAGCAAACAGG
>DQ658773.1.1358 NWF2013_79162
TACGTAGGGTCCAAGCGTTAATCGGAATTACTGGGCGTAAAGCGTGCGCAGGCGGTTGTGCAAGACCGATGTGAAATCCCCGAGCTTAACTTGGGAATTGCATTGGTGACTGCACGGCTAGAGTGTGTCAGAGGGGGGTAGAATTCCACGTGTAGCAGTGAAATGCGTAGAGATGTGGAGGAATACCGATGGCGAAGGCAGCCCCCTGGGATAACACTGACGCTCATGCACGAAAGCGTGGGGAGCAAACAGG
>DQ664245.1.1469 FLUID_96999
TACGTAGGGTGCGAGCGTTAATCGGAATTACTGGGCGTAAAGCGTGCGCAGGCGGTTTTGTAAGACAGCTGTGAAATCCCCGGGCTCAACCTGGGAACTGCGGTTGTGACTGCAAGACTTGAGTACGGCAGAGGGGGGTGGAATTCCTGGTGTAGCAGTGAAATGCGTAGATATCAGGAGGAACACCGATGGCGAAGGCAGCCCCCTGGGCCTGTACTGACGCTCATGCACGAAAGCGTGGGGAGCAAGCAGG
>DQ665916.1.1387 FLUID_14863
TACGTAGGGTGCGAGCGTTAATCGGAATTACTGGGCGTAAAGCGTGCGCAGGCGGTTGCATAAGACAGATGTGAAATCCCCGGGCTCAACCTGGGAACTGCGTTTGTGACTGTGCGACTGGAGTACGGTAGAGGGGGGTGGAATTCCTGGTGTAGCAGTGAAATGCGTAGATATCAGGAGGAACATCGATGGCGAAGGCAGCCCCCTGGACCTGTACTGACGCTCATGCACGAAAGCGTGGGGAGCAAACAGG
>DQ676432.1.1392 FLUID_12533
TACGGAGGGAGCTAGCGTTGTTCGGAATTACTGGGCGTAAAGCGTACGTAGGCGGTTATTCAAGTCAGAGGTGAAAGCCCGGGGCTCAACCCCGGAACTGCCTTTGAAACTAGATAGCTAGAATCTTAGAGAGGTCAGTGGAATTCCGAGTGTAGAGGTGAAATTCGTAGATATTCGGAAGAACACCAGTGGCGAAGGCGACTGACTGGACAAGTATTGACGCTGAGGTACGAAAGCGTGGGGAGCAAACAGG
>DQ797054.1.1384 FLUID_82554
TACGTAGGGAGCGAGCGTTGTCCGGAATTACTGGGTGTAAAGGGAGCGTAGGCGGGATGGTAAGTTAGATGTGAAATACATAGGCTCAACCTATGGGCTGCATTTAAAACTGCTGTTCTTGAGTGAAGTAGAGGTAAGCGGAATTCCTGGTGTAGCGGTGAAATGCGTAGATATCAGGAGGAACACCGGTGGCGAAGGCGGCTTACTGGGCTTTTACTGACGCTGAGGCTCGAAAGCGTGGGGAGCAAACAGG
>DQ799525.1.1390 MID_77383
TACGTAGGGGGCAAGCGTTATCCGGATTTACTGGGTGTAAAGGGAGCGTAGACGGTAAAGCAAGTCTGAAGTGAAAGCCCGGGGCTCAACCCCGGGACTGCTTTGGAAACTGTTTAACTAGAGTGCTGGAGAGGTAAGCGGAATTCCTAGTGTAGCGGTGAAATGCGTAGATATTAGGAGGAACACCAGTGGCGAAGGCGGCTTACTGGACAGTAACTGACGTTGAGGCTCGAAAGCGTGGGGAGCAAACAGG
>DQ833490.1.1547 FLUID_32598
GACAGAGGTGGCGAGCGTTGTTCGGATTTATTGGGCGTAAAGCGAACGCAGGTGGTTTGGTAAGTCAGAGGTGAAATTCCGCAGCTTAACTGCGGCACTGCCTTTGATACTGCCTTTCTAGAGTGCATGAGGGGGAAGCGGAATTCCGAGTGTAGAGGTGAAATTCGTAGATATTCGGAGGAACACCGGTGGCGAAGGCGGCTTCCTGGCATGCAACTGACACTCATGTTCGAAAGCGTGGGGAGCAAACAGG
>DQ837228.1.1408 FLUID_31691
TACGTAGGGTGCGAGCGTTAATCGGAATTACTGGGCGTAAAGCGTGCGCAGGCGGTTTCGTAAGCCAGACGTGAAATCCCCGGGCTTAACCTGGGAACTGCGTTTGGGACTGCGAGGCTGGAGTACGGCAGAGGGAGGTGGAATTCCACGTGTAGCAGTGAAATGCGTAGATATGTGGAGGAACACCGATGGCGAAGGCAGCCTCCTGGGCTAGTACTGACGCTCATGCACGAAAGCGTGGGGAGCAAACAGG
>DQ984561.1.1509 FLUID_69467
TACGAAGGGTGCAAGCGTTGTTCGGAATTATTGGGCGTAAAGCGCGCGCAGGCGGATCAGCAAGTCAGATGTGAAATCTCGGGGCTTAACCCCGAAACTGCGTCTGAAACTACTAATCTAGAATATCGGAGAGGAAGATGGAATTTCGCATGTAGGGGTAAAATCCGTAGAGATGCGAAGGAACACCAGAGGCGAAGGCGATTTTCTGGACGATTATTGACGCTGAGGCGCGAAAGCGTGGGGAGCAAACAGG
>DQ988323.1.1298 FLUID_11858
TACGTAGGTGGCAAGCGTTGTCCGGATTTATTGGGTTTAAAGGGTGCGTAGGCGGCTTGATAAGTCAGTGGTGAAAGCCGGTAGCTTAACTATCGAAATGCCATTGATACTGCCAAGCTTGAGTACAGTTGAGGTAGGCGGAATTGACAGTGTAGCGGTGAAATGCATAGATATTGTCAAGAACACCAATTGCGAAGGCAGCTTACTAAAGTGTAACTGACGCTGAGGCACGAAAGTGCGGGGATCAAACAGG
>EF018209.1.1338 NWF2015_78620
TACGAAGGGAGCTAGCGTTGTTCGGAATCACTGGGCGTAAAGCGCACGTAGGCGGATTTGTTAGTGAGGGGTGAAATCCCGGGGCTCAACCTCGGAACTGCCTTTCATACTGCAGATCTCGAGTCCGATAGAGGTGGGTGGAATTCCTAGTGTAGAGGTGAAATTCGTAGATATTAGGAAGAACACCGGTGGCGAAGGCGGCCCACTGGATCGGTACTGACGCTGAGGTGCGAAAGCGTGGGGAGCAAACAGG
>EF018592.1.1333 FLUID_18540
TACGAAGGGAGCTAGCGTTGTTCGGAATCACTGGGCGTAAAGCGCACGTAGGCGGATTTGTCAGTCAGGGGTGAAATCCCGGGGCTCAACCTCGGAACTGCCTTTGATACAGCAAGTCTTGAGTTCGAGAGAGGTGGGTGGAATTCCTAGTGTAGAGGTGAAATTCGTAGATATTAGGAAGAACACCGGTGGCGAAGGCGGCCCACTGGCTCGATACTGACGCTGAGGTGCGAAAGCGTGGGGAGCAAACAGG
>EF018615.1.1367 BOT_876
TACGGAGGGTGCAAGCGTTATCCGGATTCACTGGGTTTAAAGGGTGCGTAGGTGGGCAGTTAAGTCAGTGGTGAAATCTCCGGGCTTAACCCGGAAACTGCCATTGATACTATCTGTCTTGAATGTCGTGGAGGTAAGCGGAATATGTCATGTAGCGGTGAAATGCTTAGATATGACATAGAACACCAATTGCGAAGGCAGCTTGCTACACGAATATTGACACTGAGGCACGAAAGCGTGGGGATCAAACAGG
>EF018635.1.1339 TOP_59367
TACGTAGGTGGCTAGCGTTGTCCGGATTTACTGGGCGTAAAGAGCGCGCAGGCGGTCGTTCAAGTCGAGTGTGAAATCCCCCGGCTCAACTGGGGAGGGTCGCACGATACTGATCGACTTGAAGGCAGGAGAGGGAAGCGGAATTCCCGGTGTAGTGGTGAAATGCGTAGATATCGGGAGGAACACCAGTGGCGAAGGCGGCTTTCTGGCCTGCTCTTGACGCTGAGGCGCGAAAGCTAGGGGAGCAAACGGG
>EF019154.1.1389 FLUID_8900
TACAGAGGGTGCGAGCATTAATCGGATTTACTGGGCGTAAAGGGCGCGTAGGCGGTAGTGTGAGTGTGATGTGAAAGCCCCGGGCTTAACCTGGGAAGTGCATCGCAAACGACACTGCTGGAGTATAAGAGAGGGTGGCGGAATTTCCGGTGTAGCGGTGAAATGCGTAGAGATCGGAAGGAACGTCAATGGCGAAGGCAGCCACCTGGCTTAATACTGACGCTGAGGCGCGAAAGCGTGGGGATCAAACAGG
>EF019237.1.1345 FLUID_31221
TACGTAGGTGGCAAGCGTTGTCCGGATTTACTGGGCGTAAAGGGCGTGCAGGCGGTTCGTTAAGTGCAGGGTGAAAGCTCCCGGCTCAACTGGGAGAGGTTCTTGCATACTGGCGAACTCGAGGGAGGCAGAGGAAAGTGGAATTCCCGGTGTAGTGGTGATATGCGTAGATATCGGGAGGAACACCTGTGGCGAAGGCGGCTTTCTGGGCCTTACCTGACGCTGAGACGCGAAAGCGTGGGGAGCGAACCGG
>EF019268.1.1407 FLUID_26535
TACGGAGGGTGCAAACGTTGCTCGGAATTATTGGGCGTAAAGCGCACGTAGGCGGCTCGTTAAGTCGGGTGTGAAAGCCCAGGGCTCAACCCTGGAAGTGCACTCGAAACTGGCGAGCTTGAATATGGAAGAGGGTCGCGGAATTCCCGGTGTAGAGGTGAAATTCGTAGATATCGGGAGGAACACCAGTGGCGAAAGCGGCGACCCGGGCCAATATTGACGCTGAGGTGCGAAAACGTGGGGAGCAAACAGG
>EF019505.1.1343 FLUID_84393
TACGTAGGTGGCGAGCGTTGTCCGGATTTACTGGGCGTAAAGGGCTTGTAGGCGGTCCGCTAAGTCTGGTGTGAAATCTCCCGGCTCAACTGGGAGGGGTCATCGGATACTGGCGGACTTGAGGGGGGTAGAGGAAAGCAGAATTCCTGGTGTAGCGGTGAAATGCGTAGATATCAGGAGGAACACCAGTGGCGAAGGCGGCTTTCTGGGCCTACCCTGACGCTGAGGAGCGAAAGCGTGGGGAGCAAACCGG
>EF019803.1.1423 NWF2015_64741
GACAGAGGTGGCAAGCGTTGTTCGGAATCATTGGGCTTAAAGCGTGTGCAGGCGGCGGCGTAAGTGTCGAGTGAAAGCCTGCGGCTCAACCGCAGAACGGCTCGGCATACTGCGTCGCTTGAGGTCGGTAGAGGTGCTTGGAACTCTAGGTGGAGCGGTGAAATGCGTAGATATCTAGAGGAACGCCTGAGGCGAAAGCGGAGCACTGGGCCGATCCTGACACTGAGACACGAAAGCGTGGGGAGCAAACAGG
>EF019857.1.1399 NWF2015_107872
TACGAACTGTGCGAACGTTATTCGGAATCACTGGGCTTAAAGGGTGCGTAGGCGGTCATTTAGGTAGGGTGTGAAAGCCCCCGGCTCAACCGGGGAATTGCGCCCTAAACCGGGTGACTGGAGTGAGATAGGGGTGTGTGGAACTTCCGGTGGAGCGGTGAAATGTGTTGATATCGGAAGGAACGCCGGTGGCGAAAGCGACACACTGGGTCTCAACTGACGCTGAGGCACGAAAGCCAGGGGAGCAAACGGG
>EF019864.1.1396 FLUID_71222
TACAGAGGTCCCAAGCGTTGTTCGGATTCACTGGGCGTAAAGGGTGCGTAGGCGGCCGGGTAAGTCTGACGTGTAATCTTCAAGCTCAACTTGAAAACTGCGTCGGATACTATTCGGCTAGAGGAATGGAGGGGAGACTGGAATACTTGGTGTAGCAGTGAAATGCGTAGATATCAAGTGGAACACCAGTGGCGAAGGCGAGTCTCTAGACATTTCCTGACGCTGAGGCACGAAAGCCAGGGGAGCAAACGGG
>EF019945.1.1378 FLUID_44732
TACGTAGGGTGCGAGCGTTAATCGGAATTACTGGGCGTAAAGCGTGCGCAGGCGGTTCGTTAAGTCTGATGTGAAAGCCCCGGGCTCAACCTGGGAATGGCATTGGAAACTGGCGGGCTGGAGTGTGGCAGAGGGGGGTGGAATTCCGCGTGTAGCAGTGAAATGCGTAGAGATGCGGAGGAACACCGATGGCGAAGGCAGCCCCCTGGGCTGACACTGACGCTCAGGCACGAAAGCGTGGGGAGCAAACAGG
>EF020149.1.1409 TOP_1496
TACGGGGGGGGCAAGCGTTGTTCGGAATTACTGGGCGTAAAGGGCTCGTAGGTGGCCAACTAAGTCAGACGTGAAATCCCCAGGCTTAACCTGGGAACTGCGTCTGATACTGGATGGCTTGAATTCGGGAGAGGGATGCAGAATTCCAGGTGTAGCGGTGAAATGCGTAGATATCTGGAGGAATACCGGTGGCGAAGGCGGCATCCTGGACCGAGATTGACACTGAGGAGCGAAAGCTAGGGGAGCAAACGGG
>EF020159.1.1348 FLUID_362
TACGAAGGTGGCAAGCGTTGTTCGGATTTACTGGGCGTACAGGGAGCGTAGGCGGTTTGGTAAGCCCTCCGTGAAATCTTCGGGCTCAACCCGGAAAGTTCAGAGGGGACTGCCAGGCTAGAGGACGGGAGAGGAGCGCGGAATTCCCGGTGTAGCGGTGAAATGCGTAGAGATCGGGAGGAAGGCCGGTGGCGAAGGCGGCGCTCTGGAACGTTTCTGACGCTGAGGCTCGAAAGCGTGGGGAGCAAACAGG
>EF020316.1.1367 FLUID_68564
TACGAGAGGCCCAAACGTTATTCGGAATTACTGGGCTTAAAGAGTTCGTAGGCGGCGCGGAAAGTGGGGTGTGAAAGACCTCGGCTCAACCGAGGAATTGCGCTCTAAACTACCGTGCTCGAGGAACCTAGAGGTGAGCAGAACAGATGGTGGAGCGGTGAAATGCGTTGATATCATCTGGAATACCGGAGGCGAAGGCGGCTCACTGGGGGTTTTCTGACGCTGAGGAACGAAAGCCAGGGTAGCGAACGGG
>EF032748.1.1483 FLUID_31158
GACGGAGGGTGCAAGCGTTGCTCGGAATCATTGGGCGTAAAGGGTGCGTAGGCGGTCTTTTAAGTCTGACGTGAAAGCCCAGGGCTCAGCCTTGGAAGTGCGCTAGAAACTGAAAGACTAGAGTGCCGGAGGGGAGAGTGGAATTCCTGGTGTAGCGGTGAAATGCGTAGATATCAGGAGGAATACCGGTGGCGAAAGCGACTCTCTGGACGGCAACTGACGCTGAGGCACGAAAGCGTGGGGAGCAAACAGG
>EF097039.1.1400 FLUID_24050
TACGTAGGTGGCAAGCGTTATCCGGATTTACTGGGTGTAAAGGGCGTGTAGGCGGGGTCGCAAGTCAGATGTGAAATTCCAGGGCTCAACCCTGGAACTGCATTTGAAGCTGTGATTCTTGAGTGATGGAGAGGCAGGCGGAATTCCGTGTGTAGCGGTGAAATGCGTAGATATACGGAGGAACACCAGTGGCGAAGGCGGCCTGCCGGACATTAACTGACGCTGAGGCGCGAAAGCGTGGGGAGCAAACAGG
>EF192881.1.1552 NWF2015_25100
TACGGGGGGTGCAAGCGTTGTTCGGATTTATTGGGCGTAAAGCGCGTGTAGGCGGTTTTATAAGTCTGATGTGAAAGCCCCGGGCTCAACCTGGGAAGTGCATTGGATACTGTAAGACTTGAATACGGGAGAGGGCAGTGGAATTCCTAGTGTAGGAGTGAAATCCGTAGATATTAGGAGGAACACCGGTGGCGAAGGCGGCTGCCCGGACCGATATTGACGCTGAGACGCGAAAGCGTGGGTAGCAAGCAGG
>EF205446.1.1419 FLUID_56780
TACAGAGGTGGCAAGCGTTGTCCGGATTTACTGGGTGTAAAGGGTGCGTAGGCGGATTTGCAAGTCGGGGGTTAAAGACTCTTGCTTAACAAGAGAGACGCCTTCGATACTGCATGTCTAGAGTGCCGAAGAGGAAACTGGAATTTCCGGTGTAGCGGTGGAATGTGCAGAGATCGGAAGGAACACCAGTGGCGAAGGCAGGTTTCTGGTCGGTAACTGACGCTGATGCACGAAAGCGTGGGGAGCAAACAGG
>EF205458.1.1409 NWF2015_64332
GACGGAGGATGCAAGCGTTATCCGGAATTATTGGGCGTAAAGCGTATGTAGGTGGCTTGCCAAGTCCTTTGTCAAAGCGTGGAGCTTAACTCCATAACGGCGAGGGAAACTGGTAGGCTAGAGTACAGTAGGGGTAGGAGGAATTCCCGGTGTAGCGGTGAAATGCGTAGATATCGGGAAGAACACCAGTGGCGAAAGCGTCCTACCAAGCTGTAACTGACGCTGAGGTACGAAAGCTAGGGGAGCGAATGGG
>EF205515.1.1487 NWF2015_100891
TACAGAGGGTGCAAGCGTTGTTCGGAATTACTGGGCGTAAAGCGCGTGTAGGCGGTCTAGCAAGTCAGATGTGAGATCCCTTGGCTCAACCAAGGAAGGGCATTTGAAACTGCTAGACTTGAGCACGGGAGGGGGAAGCGGAATTCCCGGTGTAGAGGTGAAATTCGTAGATATCGGGAGGAACACCGGTGGCGAAGGCGGCTTCCTGGACCGATACTGACGCTGAGACGCGAAAGCGTGGGGAGCAAACAGG
>EF205560.1.1451 NWF2013_55559
TACGTAGGGGGCGAGCGTTGTCCGAATTCACTGGGCGTAAAGCGCGCGTAGGCGGGTTACTAAGTTGGGGGTGAAATTCCGAGGCTCAACCTCGGAACTGCCTCCAAAACTGGTAGCCTAGAGGTATGGAGAGGGAAGTGGAATTCCTGGTGTAGCGGTGAAATGCGTAGATATCAGGAGGAACACCCGTGGCGAAGGCGGCTTCCTGGCCATATCCTGACGCTGAGGTGCGAAAGCCAGGGGAGCGAACGGT
>EF205576.1.1444 NWF2013_81979
TACGTAGGCAGCGAGCGTTGTTCGGAGTTACTGGGCGTAAAGGGTGTGTAGGCGGTGCTCTAAGTTCGGTGTGAAATCTCCCGGCTCAACCGGGGGGGTGCGCCGAATACTGGAGCGCTCGAGCGCGGGAGAGGAAAGCGGAATTCCTGGTGTAGCGGTGAAATGCGTAGATATCAGGAGGAACACCGGTGGTGAAGACGGCTTTCTGGACCGCTGCTGACGCTGAGGCACGAAAGCGTGGGGAGCAAACAGG
>EF205586.1.1468 TOP_10524
GACGGAGGGGGCGAGCGTTGTTCGGAATTATTGGGCGTAAAGGGCGCGTAGGCGGATCGGCGTGTCCGGCGTGAAATCTCCACCACTCAACGGGGAGGCGTCGCTGGAAACTACCGATCTGGAGTTCGGTAGAGGAGCATGGAATTCCGGGTGTAGCGGTGGAATGCGTAGATATCCGGAAGAACACCTGTGGCGAAGGCGGTGCTCTGGGCCGAAACTGACGCTGAGGCGCGAAAGCTAGGGGAGCAAACGGG
>EF219026.1.1444 FLUID_27093
TACGAAGGGGGCTAGCGTTGCTCGGAATCACTGGGCGTAAAGCGCACGTAGGCGGCTTTCTAAGTCAGGGGTGAAATCCCGGAGCTCAACTCCGGAACTGCCTTTGATACTGGAAAGCTTGAGTTCGGGAGAGGTGAGTGGAACTGCGAGTGTAGAGGTGAAATTCGTAGATATTCGCAAGAACACCAGTGGCGAAGGCGGCTCACTGGCCCGATACTGACGCTGAGGTGCGAAAGCGTGGGGAGCAAACAGG
>EF444608.1.1196 FLUID_63687
AACCAGCACCTCGAGTGGTCAGGAGGTTTATTGGGCCTAAAGCATCCGTAGCCGGTTGTTTAAGTTTTCGGTTAAATCTATGCGCTTAACGTATAGGCCGCCGAAAATACTGGACAGCTAGGGAGTGGGAGAGGTACACGGTACTCAATAGGAAGGGGTAAAATCCTTTGATCTATTGATGACCACCTGTGGCGAAGGCGGTGTACCAGAACACGTTCGACAGTGAGGGATGAAAGCTGGGGGAGCAAACCGG
>EF444676.1.1142 FLUID_47546
TACCAGCACCTCGAGTGGTCAGGAGGTTTATTGGGCCTAAAGCATCCGTAGCCGGCTTTGCAAGTCCCCGGTTAAATCCAGCTGCCTAACAGATGGGCTGCCGGGGATACTACAAAGCTAGGGAGCGGGAGAGGTAGACGGTATTCGGTGGGTAGGGGTAAAATCCTCTGATCCATTGAGGACCACCAGTGGCGAAGGCGGTCTACCAGAACGCGTTCGACGGTGAGGGATGAAAGCTGGGGGAGCAAACCGG
>EF444773.1.1202 MID_85988
AACGTAGGATCCGAGCGTTATCCGAATTTACTGGGCGTAAAGCGCGTGCAGGCGGTTCGGTAAGTTGGGTGTGAAATCTCCCGGCTCAACTGGGAGAGGTCGCTCAATACTGTCGGACTAGAGGATGGTAGAGGGAGGTGGAATTCCCGGTGTAGCGGTGAAATGCGTAGATATCGGGAGGAACACCAGTGGCGAAGGCGGCCTCCTGGACCATACCTGACGCTCAGTCGCGAAAGCTAGGGGAGCGAACGGG
>EF492955.1.1500 FLUID_7697
TACGTAGGGGGCGAGCGTTGTTCGGAATTACTGGGCGTAAAGGGCGTGTAGGCGGTGCGGTAAGTCAGGCGTGAAATCCCCGGGCTCAACCCGGGGCGGTCGCTTGAAACTGCCGTGCTAGAGTGCGGGAGAGGGAAGTGGAATTCCCGGTGTAGCGGTGAAATGCGTAGATATCGGGAGGAACACCTGCGGCGAAGGCGGCTTCCTGGACCGTAACTGACGCTGAGGCGCGAAAGCTAGGGGAGCAAACAGG
>EF515204.1.1377 MID_85832
TACGTAGGGGGCGAGCGTTGTCCGAAGTTACTGGGCGTAAAGCGCGCGTAGGCGGGCTGGTAAGTCGGGAGTGAAAGGCTCGGGCTCAACCGGAGCAGTGCTTCCGAAACTGCCAGTCTTGAGGGCGGTAGGGAGAAGTGGAATGGCTGGTGTAGCGGTGAAATGCGTAGATATCAGTCGGAACACCGGTGGCGAAGGCGGCTTCTTGGGCCGTTCCTGACGCTGAGGCGCGAAAGCCAGGGGAGCGGACGGG
>EF515492.1.1397 NWF2015_17154
TACGTAAGGGGCGAGCGTTGTTCGGAATTATTGGGTGTAAAGGGCGCGTAGGCGGCTTGGCAAGTCTGGTGTGTAAGGCTACAGCTTAACTGTAGTTAGGCGCTGGAAACTGCGAGGCTAGAGTGCAGGAGAGGGAGCTGGAATTCCAGGTGTAGGGGTGAAATCTGTAGAGATCTGGAAGAACACCGGTGGCGAAGGCGAGCTCCTGGTCTGTAACTGACGCTGAGGCGCGAAAGCGTGGGGAGCGAACAGG
>EF515649.1.1374 NWF2014_44300
TACGGAGGGTGCAAGCGTTACTCGGAATCACTGGGCGTAAAGGATGCGTAGGCTGGAAATCAAGTCGAGAGTGAAATCCAACGGCTCAACCGTTGAACTGCTCTCGAAACTGGTTACCTAGAATATGGGAGAGGTAGATGGGATTGGTGGTGTAGGGGTAAAATCCGTAGATATCACCAGGAATACCGATTGCGAAGGCGATCTACTGGAACATTATTGACGCTGAGGCATGAAAGCGTGGGGAGCAAACAGG
>EF515914.1.1449 FLUID_83732
TACGGGGGGGGCAAATGTTGTTCGGAATCACTGGGCGTAAAGGGAGCGTAGGCGGGTTTTTAAGTCAGGTGTTTAATCCCGGGGCCCAACCCCGGACCGGCACTTGAAACTGGAAATCTTGAATAGTGGAGAGGTCAGTGGAATTGGGGGTGTAGCGGTGGAATGCGTAGAGATCCCCAAGAACACCAGTTGCGAAGGCGGCTGACTGGACACATATTGACGCTGAGGCTCGAAAGCATTGGGAGCAAACAGG
>EF516031.1.1452 FLUID_53319
TACGTAGGGGGCAAGCGTTGTCCGGAATCATTGGGCGTAAAGCGCGTGTAGGCGGTTACGTAAGTCTGCTGTGAAAGTCGGAGGCTCAACCTTCGAATGCCAGTGGATACTGCGTGACTAGAGTACGGAAGAGGAGAGTGGAATTCCTGGTGTAGCGGTGAAATGCGCAGATATCAGGAGGAACACCAACGGCGAAGGCAGCTCTCTGGGACGTTACTGACGCTGAGACGCGAAAGCGTGGGGAGCAAACAGG
>EF516804.1.1414 FLUID_39213
TACGAAGGGGGCTAGCGTTGTTCGGAATTACTGGGCGTAAAGCGCACGTAGGCGGGTTGTTAAGTCAGGGGTGAAATCCCGGAGCTCAACTCCGGAACTGCCTTTGATACTGGCAACCTAGAGTTCGGAAGAGGTGAGTGGAATTCCCAGTGTAGAGGTGAAATTCGTAGATATTGGGAAGAACACCAGTGGCGAAGGCGGCTCACTGGTCCGATACCGACGCTGAGGTGCGAAAGCGTGGGGAGCAAACAGG
>EF516877.1.1269 NWF2014_30279
TACGTAGGGGGCGAGCGTTGTTCGGAATTACTGGGCGTAAAGGGCGTGTAGGCGGTGCGGCAAGTCGGGCGTAAAATCCCCGGGCTTAACTCGGGGCGGCCGCTCGAAACTGCCGTGCTCGAGTGCGGGAGAGGGAAGTGGAATTCCCGGTGTAGCGGTGAAATGCGTAGATATCGGGAGGAACACCAGCGGCGAAGGCGGCTTCCTGGACCGCAACTGACGCTGAGGCGCGAAAGCTAGGGGAGCAAACAGG
>EF540393.1.1451 BOT_15663
TACGGAGGGTGCAAGCGTTATCCGGATTTACTGGGTTTAAAGGGTGCGTAGGTGGGTCTGTAAGTCAGTGGTGAAATCTTCGAGCTTAACTCGGAAACTGCCATTGATACTATAGGTCTTGAATTTTCTGGAGGTAAGCGGAATATGTCATGTAGCGGTGAAATGCCTAGATATGACATAGAACACCAATTGCGAAGGCAGCTTACTACGGGAATATTGACACTGAGGCACGAAAGCGTGGGGATCAAACAGG
>EF580930.1.1495 FLUID_24564
TACGGAGGGTGCAAGCGTTATCCGGATTCACTGGGTTTAAAGGGTGCGTAGGTGGGTTGGTAAGTCAGTGGTGAAATCCCCGAGCTTAACTTGGGAACTGCCATTGATACTATCAGTCTTGAATACCGTGGAGGTCAGCGGAATATGTCATGTAGCGGTGAAATGCTTAGATATGACATAGAACACCAATTGCGAAGGCAGCTGGCCACGCGAATATTGACACTGAGGCACGAAAGCGTGGGGATCAAACAGG
>EF589971.1.1389 TOP_108079
TACGGGGGGGGCAAGCGTTGTTCGGAATTACTGGGCGTAAAGGGCTCGTAGGTGGCCAACTAAGTCAGACGTGAAATCCCCAGGCTTAACCTGGGAACTGCGTCTGATACTGGATGGCTTGAATTCGGGAGAGGGATGCAGAATTCCAGGTGTAGCGGTGAAATGCGTAGATATCTGGAGGAATACCGGTGGCGAAGGCGGCATCCTGGACCGAGATTGACACTGAGGAGCGAAAGCGTGGGGAGCAAACAGG
>EF690427.1.1491 FLUID_307
TACGTAGGTGGCAAGCGTTGTCCGGATTTATTGGGCGTAAAGCGCGCGCAGGCGGCTATGTAAGTCTGGTGTTAAAGCCCGGAGCTCAACTCCGGTTCGCATCGGAAACTGTGTAGCTTGAGTGCAGAAGAGGAAAGCGGTATTCCACGTGTAGCGGTGAAATGCGTAGAGATGTGGAGGAACACCAGTGGCGAAGGCGGCTTTCTGGTCTGTAACTGACGCTGAGGCGCGAAAGCGTGGGGAGCAAACAGG
>EU104077.1.1460 FLUID_105091
TACAGAGGGTGCGAGCGTTAATCGGAATTACTGGGCGTAAAGCGCGCGTAGGCGGTTTGTTAAGTCGGATGTGAAATCCCCGGGCTCAACCTGGGAACTGCATTCGATACTGGCAAGCTAGAGTATGGGGGAGGATGGTAGAATTCCAGGTGTAGCGGTGAAATGCGTAGAGATCTGGAGGAATACCGATGGCGAAGGCAGCCATCTGGCCTAATACTGACGCTGAGGTGCGAAAGCATGGGGAGCAAACAGG
>EU131940.1.1372 MID_86482
TACGGAGGTGGCAAGCGTTGTTCGGAATTACTGGGCGTAAAGGGCGCGTAGGCGGCAGGGCAAGTCAGATGTGAAAGCCCCGGGCTTAACTTGGGAATTGCATCTGAAACTGCCTTGCTTGAGTTCTGGAGGGGGTAGTGGAATTCCCAGTGTAGCGGTGAAATGCGTAGATATTGGGAGGAACACCTGTGGCGAAGGCGGCTACCTGGACAGAAACTGACGCTGAGGAGCGAAAGCTAGGGGAGCGAACGGG
>EU132140.1.1253 FLUID_10726
TACGGGGGGGGCAAGCGTTGTTCGGAATTACTGGGCGTAAAGGGCGCGTAGGCGGCTCGCTAAGTCGGATGTGAAAACTCTGGGCTCAACCCAGAGCCTGCATTCGAAACTGACGAGCTGGAGTTCTGGAGGGGAAAGCGGAATTCCTGGTGTAGCGGTGAAATGCGTAGATATCAGGAGGAACACCGGTGGCGAAGGCGGCTTTCTGGACAGAAACTGACGCTGATGCGCGAAAGCTAGGGGAGCAAACAGG
>EU132280.1.1344 FLUID_70286
TACGGGGGGGGCAAGCGTTGTTCGGAATTACTGGGCGTAAAGGGCGCGTAGGCGGCTCTTCAAGTCAGCCGTGAAATCTCCGGGCTTAACCTGGAAGGGTCGGTTGATACTGTCGAGCTAGAGTGTAGAAGAGGCAACTGGAATTCCGTGTGTAGCGGTGAAATGCGTAGATATACGGAGGAACACCTGCGGCGAAGGCGGGTTGCTGGGCTAACACTGACGCTGAGGCGCGAAAGCCAGGGTAGCAAACGGG
>EU132536.1.1439 FLUID_73045
GACGGAGGGTGCAAGCGTTGCTCGGAATCACTGGGCGTAAAGGGTGCGTAGGCGGTCTCTCAAGTCTGACGTGAAAGCCCAGGGCTCAGCCCTGGAAGTGCGCCAGAAACTGAGAGGCTTGAGTGCCGGAGGGGAGAGTGGAATTCCCGGTGTAGCGGTGAAATGCGTAGATATCGGGAGGAATACCGGTGGCGGAAGCGACTCTCTGGACGGCAACTGACGCTGAGGCACGAAAGCGTGGGGAGCAAACAGG
>EU132638.1.1350 MID_27355
TACGTAGGGGGCTAGCGTTGTCCGGATTCATTGGGCGTAAAGCGCGTGCAGGCGGCCGGCTAGGTCCGCTGTGAAAACTCGAGGCTCAACCTCGAGACGTCGGCGGAAACCATCCGGCTAGAGTCCGGAAGAGGAGAGTGGAATTCCCGGTGTAGCGGTGAAATGCGCAGATATCGGGAAGAACACCCGTGGCGAAGGCGGCTCTCTGGGACGGTACTGACGCTGAGACGCGAAAGCGTGGGGAGCGAACAGG
>EU133088.1.1372 MID_62001
TACGTAGGGGGCTAGCGTTGTCCGGATTTATTGGGCGTAAAGCGCGTGTAGGCGGCCGGGTAGGTCCGCTGTGAAAACTCGAGGCTCAACCTCGAGATGTCGGCGGAAACCACCCGGCTAGAGTCCGGAAGAGGAGAGTGGAATTCCCGGTGTAGCGGTGAAATGCGCAGATATCGGGAAGAACACCCGTGGCGAAGGCGGCTCTCTGGGACGGTACTGACACTGAGACGCGAAAGCGTGGGGAGCGAACAGG
>EU133212.1.1377 BOT_129
TACGTAGGGGGCTAGCGTTGTCCGGATTTATTGGGCGTAAAGCGCGTGTAGGCGGCCGGGTAGGTCCGCTGTGAAAACTCGAGGCTCAACCTCGAGATGTCGGCGGAAACCACCCGGCTAGAGTCCGGAAGAGGAGAGTGGAATTCCCGGTGTAGCGGTGAAATGCGCAGATATCGGGAAGAACACCCGTGGCGAAGGCGGCTCTCTGGGACGGTACTGACGCTGAGACGCGAAAGCGTGGGGAGCGAACAGG
>EU133376.1.1341 MID_5087
TACGAAGGGGGCTAGCGTTGTTCGGAATTACTGGGCGTAAAGGGCGTGTAGGCGGCCCGTTAAGACAGGTGTGAAATTCCTGGGCTCAACCCAGGACGTGCGCCTGTGACTGGCGGGCTTGAGTCCGGGAGAGGATGGTGGAACTCCCAGTGTAGAGGTGAAATTCGTAGATATTGGGAAGAACACCCGTGGCGAAGGCGGCCATCTGGACCGGTACTGACGCTAAGGCGCGACAGCGTGGGGAGCAAACAGG
>EU133589.1.1310 FLUID_14838
TACGAAGGGGGCTAGCGTTGTTCGGATTTACTGGGCGTAAAGCGCATGTAGGCGGGCCGTTAAGTTGGGGGTGAAATCCCGGAGCTCAACTCCGGAACTGCCTCCAAAACTGGCGGCCTGGAGCAAGATAGAGGCGAGTGGAATTGCGAGTGTAGAGGTGAAATTCGTAGATATTCGCAGGAACACCAGTGGCGAAGGCGACTCGCTGGATCTTTGCTGACGCTGAGATGCGAAAGCGTGGGGAGCAAACAGG
>EU133614.1.1308 FLUID_99446
TACGAAGGGGGCGAGCGTTGTTCGGAGTTACTGGGCGTAAAGGGCGCGTAGGCGGCGTTTCAAGTTAGGCGTGAAAGCCCCGGGCTCAACCTGGGAATTGCGTTTAAGACTGGAATGCTGGAGTGCGGGAGAGGTGAGTGGAATTCCCAGTGTAGAGGTGAAATTCGTAGATATTGGGAAGAACACCAGTGGCGAAGGCGGCTCACTGGCCCGCAACTGACGCTGAGGCGCGAAAGCGTGGGGAGCAAACAGG
>EU133617.1.1308 FLUID_69306
TACGAAGGGGGCTAGCGTTGCTCGGAATCACTGGGCGTAAAGCGCACGTAGGCGGCTTCTTAAGTCAGGGGTGAAATCCTGGAGCTCAACTCCAGAACTGCCTTTGATACTGAGAGGCTTGAGTCCGGGAGAGGTGAGTGGAACTGCGAGTGTAGAGGTGAAATTCGTAGATATTCGCAAGAACACCAGTGGCGAAGGCGGCTCACTGGCCCGGTACTGACGCTGAGGTGCGAAAGCGTGGGGAGCAACAGG
>EU133903.1.1322 FLUID_70884
GACGAGGGGTCCAAGCGTTGTTCGGAATTATTGGGCGTAAAGCGGGTGTAGGTGGCTCTATAAGTCAGGAGTGAAATCCCCGAGCTTAACTCGGGAAGTGCTTTTGATACTGCAGAGCTTGAATGTGGGAGAGGGTAGTAGAATTCCAGGTGTAGTGGTGAAATACGTAGATATCTGGAGGAATACCGGTGGCGAAGGCGGCTACCTGGCCCAACATTGACACTGAGACCCGAAAGCGTGGGGATCAAACAGG
>EU133916.1.1374 MID_107515
TACGGAGGGGGCGAGTGTTGTTCGGAATTACTGGGCGTAAAGGGCGCGCAGGCGGCTTGGCAAGTCGAGTGTGAAAGCCCTTGGCTTAACCAAGGAATGGCGCTCGAAACTACCTCGCTAGAGGGCGGGAGAGGGAAGTGGAACTCTCGGTGTAGGGGTGAAATCTGTAGATATCGAGAGGAACACCGGTGGCGAAGGCGGCTTCCTGGCCCGTACCTGACGCTGAGGCGCGAAAGCGTGGGGAGCAAACAGG
>EU134320.1.1301 FLUID_46030
GACGAGGGGTCCAAGCGTTGTTCGGAATCATTGGGCGTAAAGCGGGTGTAGGTGGCTCTATAAGTCAGAAGTGAAAGCCCCAGGCTTAACTTGGGAAGTGCTTTTGATACTGCAGAGCTTGAGTGTGGGAGAGGATCGTGGAATTCCAGGTGTAGTGGTGAAATACGTAGATATCTGGAGGAACACCGGTGGCGAAGGCGGCGATCTGGCCCAACACTGACACTGAGACCCGAAAGCATGGGGATCAAACAGG
>EU134439.1.1389 FLUID_16590
TACGGAGGGTGCAAACGTTGCTCGGAATTATTGGGCGTAAAGCGCACGTAGGCGGTCTATTAAGTCGGGTGTGAAAGCCCTGGGCTCAACCCAGGAAGTGCACTCGAAACTGATAGGCTTGAGTACGGAAGAGGGTCTCGGAATTCCCGGTGTAGAGGTGAAATTCGTAGATATCGGGAGGAACACCAGTGGCGAAGGCGGAGACCTGGGCCGATACTGACGCTGAGGTGCGAAAGCGTGGGGAGCAAACAGG
>EU134474.1.1390 FLUID_19149
TACAGAGGGTGCAAGCGTTGTTCGGAATTACTGGGCGTAAAGCGCGTGTAGGCTGCGGAGTAAGTCGGATGTGAAATCCCTTGGCTTAACCAAGGAAGTGCATCCGATACTGTTTCGCTTGAGTGTCGGAGGGGGTGGCGGAATTCCCGGTGTAGAGGTGAAATTCGTAGATATCGGGAGGAACACCTGTGGCGAAGGCGGCCACCTGGACGACAACTGACGCTGAGACGCGAAAGCGTGGGTAGCAAACAGG
>EU134493.1.1374 FLUID_49764
GACAGAGGGTGCAAACGTTGTTCGGAATTACTGGGCGTAAAGCGCGTGTAGGCGGCTTTGCAAGTCGGATGTGAAAGCCCTCGGCTCAACCGGGGAAGTGCACTCGAAACTGCAGAGCTTGAGTCTCGGAGAGGATAGTGGAATTCTCGGTGTAGAGGTGAAATTCGTAGATATCGAGAGGAACACCGGTGGCGAAGGCGGCTATCTGGACGATGACTGACGCTGAGACGCGAAAGCGTGGGGAGCAAACAGG
>EU134602.1.1355 FLUID_34686
TACGTAGGTGGCAAGCGTTACTCGGAATCACTAGGCGTAAAGCGCAGGTAGGAGGTTTGATAAGTCTGTTGTGAAAGCTCCCGGCTTAACTGGGAGAGGTCAACGGAAACTGTCAGGCTAGAGTGTGGTAGAGGTAGCTGGAATTCCCGGTGTAGCGGTGAAATGCGTAGATATCGGGAGGAATACCTATGGCGAAAGCAGGCTACTGGACCATCACTGACTCTGATCTGCGAAAGCTAGGGGAGCAAACAGG
>EU134741.1.1374 FLUID_70022
TACAGAGGGTGCAAGCGTTAATCGGAATTACTGGGCGTAAAGCGCACGTAGGCGGATATTTAAGTCGATTGTGAAATCCCCGGGCTTAACCTGGGAACTGCATTCGATACTGAATATCTAGAGTATGATAGAGGAAAGTGGAATTCCCGGTGTAGCGGTGAAATGCGTAGATATCGGGAGGAACACCAGTGGCGAAGGCGGCTTTCTGGATCAATACTGACGCTGAGGTGCGAAAGCGTGGGGAGCAAACAGG
>EU135112.1.1342 FLUID_53871
GACAGAGGTGCCAAGCGTTAGGCGGAATCACTGGGCTTAAAGCGTGTGTAGGCGGATCGTTAAGTGCCTTGTGAAATCCCACGGCTCAACCGTGGAACGGCTTGGCATACTGGCGGTCTTGAGCCGTCTAGGGGCGACTGGAACAAACGGTGGAGCGGTGAAATGCGTAGATATCGTTTGGAACGCCAATGGTGAAAACAGGTCGCTGGGGATGTGCTGACGCTGAGACACGAAAGCCAGGGGAGCAAACGGG
>EU135153.1.1393 FLUID_4254
GACGAACCGTGCGAACGTTGTTCGGAATCACTGGGCTTAAAGGGCGCGTAGGCGGGCAAGCAAGTCCGGGGTGAAATCTTTCGGCTCAACCGGAAAAGTGCCTTGGATACTGCTTGTCTGGAGGGAGGTAGGGGCATGTGGAACTTCTGGTGGAGCGGTGAAATGCGTTGATATCAGAAGGAACGCCGGTGGCGAAAGCGACGTGCTGGACCTCTTCTGACGCTGAGGCGCGAAAGCTAGGGGAGCAAACGGG
>EU135177.1.1388 FLUID_5622
GACGAACCGTGCGAACGTTGTTCGGAATCACTGGGCTTAAAGGGCGCGTAGGCGGGTTCACAAGTCTGTGGTGAAATCCTCCAGCTTAACTGGAGAAGTGCCGTGGATACTGTGAGTCTTGAGGAGGGTAGGGGCATCTGGAACTGCCGGTGGAGCGGTGAAATGCGTTGATATCGGCAGGAACTCCGGTGGCGAAGGCGAGATGCTGGATCCTTTCTGACGCTGAGGCGCGAAAGCCAGGGGAGCAAACGGG
>EU135520.1.1257 FLUID_4155
TACAGAGGTCTCAAGCGTTGTTCGGATTCATTGGGCGTAAAGGGTGCGTAGGTGGCTTGTTAAGTTGAAGGTGAAATCTCGGAGCTCAACTCCGAAACTGCCTTCAATACTGGCGAGCTCGAGGACTGTAGAGGAGAATGGAATTCACGGTGTAGCAGTGAAATGCGTAGATATCGTGAGGAAGACCAGTGGCGAAGGCGATTCTCTGGGCAGTTCCTGACACTGAGGCACGAAGGCCAGGGGAGCAAACGGG
>EU155999.1.1471 NWF2014_17258
TACCAGCTCCCCGAGTGGTCAGGACGATTATTGGGCCTAAAGCATCCGTAGCCGGCTTCGTTGGTCTCTTGTTAAATCCAACGGCCCAACCGTTGGAATGCAGGGGATACCGCGGAGCTAGGGGGCGGGAGAGGCGGACGGTACTCCATAGGTAGGGGTAAAATCCTTTGATCTATGGAAGACCACCAGTGGCGAAGGCGGTCCGCTAGAACGCGCCCGACGGTGAGGGATGAAAGCTGGGGGAGCGAACCGG
>EU183320.1.1437 FLUID_21172
TACGGAGGGGGCTAGCGTTGTTCGGAATTACTGGGCGTAAAGCGCACGTAGGCGGACTTGAAAGTCAGAGGTGAAATCCCAGGGCTCAACCTTGGAACTGCCTTTGAAACTTCTGGTCTTGAGGTCGAGAGAGGTGAGTGGAATTCCGAGTGTAGAGGTGAAATTCGTAGATATTCGGAGGAACACCAGTGGCGAAGGCGGCTCACTGGCTCGATACTGACGCTGAGGTGCGAAAGCGTGGGGAGCAAACAGG
>EU193048.1.1486 FLUID_25088
TACGGAGGGTGCAAGCGTTAATCGGAATTACTGGGCGTAAAGCGCGCGTAGGCGGCTTGGTAAGTCGGATGTGAAAGCCCTGGGCTCAACCTGGGAACTGCATTCGATACTGTCAGGCTAGAGTGTGGGAGAGGGTGGTGGAATTCCCGGTGTAGCGGTGAAATGCGTAGATATCGGGAGGAACATCAGTGGCGAAGGCGACCGCCCGGCCCAACACTGACGCTGAGGTGCGAAAGCGTGGGTAGCAAACAGG
>EU196345.1.1384 FLUID_26474
TACGGAGGATCCGAGCGTTATCCGGATTTATTGGGTTTAAAGGGAGCGTAGGCGGCCCGTTAAGTCAGGGGTGAAAGACGGTGGCTCAACCATCGCAGTGCCTTTGATACTGACGGGCTTGAATGTAGTTGAGGTGGGCGGAATGTGACAAGTAGCGGTGAAATGCATAGATATGTCACAGAACACCGATTGCGAAGGCAGCTCACCAAGCTATGATTGACGCTGAGGCTCGAAAGCGTGGGGATCAAACAGG
>EU239990.1.901 MID_89525
TACCCGCTCCGCGAGTGGTGAGGACTGTTACTGGGCTTAAAGCGTCCGTAGCCGGCTCGGCGTGCTCCGCGTTAAATCCAGCAGCCTAACTGCTGGGCTGCGCGGATGACTGCCGGGCTTGGGGGTGGGAGAGGGCGGCGGTATTCCCGGGGTAGGGGTAAAATCCACTGATCCCGGGAGGACCACCAGTGGCGAAGGCGGCCGCCCAGAACACGCCCTACGGTGAGGGACGAAAGCTGGGGGAGCAAACGGG
>EU249345.1.1501 BOT_3752
TACGTAGGGTGCGAGCGTTAATCGGATTTACTGGGCGTAAAGCGTGCGCAGGCGGTCCGCTAAGACAGGTGTGAAATCCCTGGGCTCAACCTAGGAATTGCGCTTGTGACTGGCGGGCTAGAGTACGGTAGAGGGGGGTGGAATTCCTGGTGTAGCAGTGAAATGCGTAGAGATCAGGAGGAACACCGATGGCGAAGGCAGCCCCCTGGGCCTGTACTGACGCTCAGGCACGAAAGCGTGGGGAGCAAACAGG
>EU266863.1.1509 FLUID_490
TACGTAGGGGGCGAGCGTTGTCCGGATTTATTGGGCGTAAAGAGCGTGTAGGCGGCCTGTCAAGTCCGGTGTGAAATGTCACGGCTTAACCGTGAACCTGCACTGGAAACTGTCAGGCTAGAGTCTGGATGAGGAGAGTGGAATTCCTGGTGTAGCGGTGAAATGCGCAGATATCAGGAGGAACACCGGTGGCGAAGGCGGCTCTCTGGGACAGTACTGACGCTGAGACGCGAAAGCGTGGGGAGCAAACAGG
>EU445221.1.1473 FLUID_49844
TACGAAGGGGGCTAGCGTTGCTCGGAATCACTGGGCGTAAAGCGCACGTAGGCGGCTCTTTAAGTCAGGGGTGAAATCCTGGAGCTCAACTCCAGAACTGCCTTTGATACTGAGGAGCTTGAGTCCGGGAGAGGTGAGTGGAACTGCGAGTGTAGAGGTGAAATTCGTAGATATTCGCAAGAACACCAGTGGCGAAGGCGGCTCACTGGCCCGGTACTGACGCTGAGGTGCGAAAGCGTGGGGAGCAAACAGG
>EU458020.1.1432 FLUID_77950
TACGTAGGTGGCAAGCGTTGTCCGGATTTATTGGGCGTAAAGCGAGCGCAGGCGGTTTAATAAGTCTGATGTGAAAGCCTTCGGCTCAACCGAAGAATTGCATCAGAAACTGTTAAACTTGAGTGCAGAAGAGGAGAGTGGAACTCCATGTGTAGCGGTGGAATGCGTAGATATATGGAAGAACACCAGTGGCGAAGGCGGCTCTCTGGTCTGCAACTGACGCTGAGGCTCGAAAGCATGGGTAGCGAACAGG
>EU467989.1.1420 FLUID_32194
TACGTAGGTCCCGAGCGTTGTCCGGATTTATTGGGCGTAAAGCGAGCGCAGGTGGTTTATTAAGTCTGGTGTAAAAGGCAGTGGCTCAACCATTGTATGCATTGGAAACTGGTAGACTTGAGTGCAGGAGAGGAGAGTGGAATTCCATGTGTAGCGGTGAAATGCGTAGATATATGGAGGAACACCGGTGGCGAAAGCGGCTCTCTGGCCTGTAACTGACACTGAGGCTCGAAAGCGTGGGGAGCAAACAGG
>EU488023.1.1501 BOT_79593
TACGTAGGGTGCGAGCGTTAATCGGAATTACTGGGCGTAAAGCGTGCGCAGGCGGTTATACAAGACAGATGTGAAATCCCCGGGCTCAACCTGGGAACTGCATTTGTGACTGCATAGCTTGAGTGCGGCAGAGGGGGATGGAATTCCGCGTGTAGCAGTGAAATGCGTAGATATGCGGAGGAACACCGATGGCGAAGGCAATCCCCTGGGCCTGCACTGACGCTCAAGCACGAAAGCGTGGGGAGCAAACAGG
>EU490269.1.1410 MID_680
AACGTAGGAGGCAAGCGTTACCCGGATTTACTGGGCGTAAAGCGTGTGCAGGCGGCTCGGCAGGTCGGGCGTGAAAGCCCCCGGCTCAACTGGGGGAGGCCGTCCGAAACCGTCGGGCTTGAGCACCGGAGAGGGACGTGGAATTCCCGGTGGAGCGGTGAAATGCGTAGAGATCGGGAGGAACACCAGTGGCGCAGGCGGCGTCCTGGCCGGTTGCTGACGCTCAGACACGAAAGCTTGGGGAGCGAACGGG
>EU542525.1.1421 MID_71013
AACGTAGGATCCGAGCGTTATCCGAATTTACTGGGCGTAAAGCGCGTGCAGGCGGTTCGGTAAGTTGGGTGTGAAATCTCCCGGCTCAACTGGGAGAGGTCGCTCAATACTGTCGGACTAGAGGATGGTAGAGGGAGGTGGAATTCCCGGTGTAGCGGTGAAATGCGTAGATATCGGGAGGAACACCAGTGGCGAAGGCGGCCTCCTGGACCATACCTGACGCTCAGACGCGAAAGCTAGGGGAGCGAACGGG
>EU580475.1.1421 MID_64374
TACGGAGGGGGCTAGCGTTGTTCGGAATTACTGGGCGTAAAGCGCACGTAGGCGGATCAGAAAGTCAGAGGTGAAATCCCAGGGCTCAACCTTGGAACTGCCTTTGAAACTCCTGATCTTGAGGTCGAGAGAGGTGAGTGGAATTCCGAGTGTAGAGGTGAAATTCGTAGATATTCGGAGGAACACCAGTGGCGAAGGCGGCTCACTGGCTCGATACTGACACTGAGGTGCGAAAGCGTGGGGAGCAAACAGG
>EU589262.1.1504 FLUID_64187
GACGTAGGGGGCCAGCGTTGCTCGGAATTACTGGGCGTAAAGGGTTCGTAGGCGGTGCGGTAAGTCGAGAGTGAAATCTCCAGGCTCAACTTGGAGGCGCCTCCCGAAACTGCCGTGCTCGAGTGCTGGAGAGGCGAGTGGAATTGCAGGTGTAGCGGTGAAATGCGTAGATATCTGCAGGAACACCAGTGGCGAAGGCGGCTCGCTGGACAGCAACTGACACTGAGGAACGAAAGCTAGGGGAGCAAACAGG
>EU622696.1.1497 FLUID_8560
TACGGAGGATGCGAGCGTTATCCGGATTTATTGGGTTTAAAGGGTGCGTAGGCCGTCCGTTAAGTCAGCGGTGAAAGCCCGGGGCTCAACCCCGGCGAGCCGTTGAAACTGGCGGGCTGGAGAGGAAGAGAGGTATGCGGAATTCGCGGTGTAGCGGTGAAATGCTTAGATATCGCGAAGAACTCCGATTGCGAAGGCAGCATACCGGCTTCTGTCTGACGCTGAGGCACGAAAGCGTGGGGATCGAACAGG
>EU622780.1.1495 FLUID_8831
TACGGAGGATGCGAGCGTTATCCGGATTTATTGGGTTTAAAGGGTGCGTAGGCCGTTTCTTAAGTCAGCGGTGAAAGCCCGGGGCTCAACCCCGGCGAGCCGTTGAAACTGGGAAGCTGGAGAAGAAGAGAGGTATGCGGAATTCGCGGTGTAGCGGTGAAATGCTTAGATATCGCGAAGAACTCCGATTGCGAAGGCAGCATACTGGCTTCTTTCTGACGCTGAGGCACGAAAGCGTGGGGATCGAACAGG
>EU635944.1.1387 MID_1325
TACGGAGGGGGCAAGCGTTACCCGGATTGACTGGGTGTAAAGGGTCCGCAGGCGGTTAGATGTGTTGGTTCTGAAATCCTCTGGCTCAACCAGAGAATTGGAACCAATACTATCTAACTTTGAGTCAGGGAGAGGAAGACGGAACTGCCGGTGTAGCGGTGAAATGCGTAGATATCGGCAGGAACACCATTGGCGAAGGCGGTCTTCTATCCCTGAACTGACGCTCAGGGACGAAAGCGTGGGGAGCGATCGGG
>EU638360.1.1370 TOP_10887
TACGTAGGTGGCAAGCGTTGTCCGGAATTATTGGGCGTAAAGCGCGCGCAGGCGGCTATGTAAGTCTGATGTTAAAGCCCGAGGCTCAACCTCGGTTCGCATTGGAAACTGCGTAGCTTGAGTGCAGAAGAGGAAAGCGGTATTCCACGTGTAGCGGTGAAATGCGTAGAGATGTGGAGGAACACCAGTGGCGAAGGCGGCTTTCTGGTCTGTAACTGACGCTGAGGCGCGAAAGCGTGGGGAGCAAACAGG
>EU644234.1.1456 NWF2015_25310
TACGGAGGATGCGAGCGTTATCCGGATTTATTGGGTTTAAAGGGTGCGTAGGCGGATTAATAGGTCAGTGGTGAAAACCTTCAGCTTAACTGGAGACTTGCCATTGATACTGTTAGTCTTGAGTACGGTCAAGGTAGGCGGAATGTGTAATGTAGCGGTGAAATGCTTAGATATTACACAGAACACCGATTGCGAAGGCAGCTTACCGGGCCGCAACTGACGCTGATGCACGAAAGCGTGGGGAGCAAACAGG
>EU644267.1.1493 FLUID_42298
TACGGGGGGTGCAAGCGTTGTTCGGAATTATTGGGCGTAAAGAGCGTGTAGGCGGCCGGATGTGTCAGATGTGAAAGCCCTGGGCTCAACCCAGGAAGTGCATTTGAAACTATCCGGCTTGAGTAGGGGAGAGGGAAGTGGAATTCCTGGCGTAGAGGTGAAATTCGTAGATATCAGGAGGAACACCGGTGGCGAAGGCGACTTCCTGGCCCTATACTGACGCTGAGACGCGAGAGCGTGGGTAGCAAACAGG
>EU665097.1.1441 FLUID_20572
TACAGAGGGTGCGAGCGTTAATCGGAATTACTGGGCGTAAAGCGTGCGTAGACGGTTATTTAAGTCGGGTGTGAAAGCCCCGGGCTCAACCTGGGAATTGCATTCGAGACTGAATAGCTAGGGTACGGTAGAGGGAAGCGGAATTTCCGGTGTAGCGGTGAAATGCGTAGATATCGGAAGGAACATCAGTGGCGAAAGCGGCTTCCTGGACCAGTACCGACGTTCAGGCACGAAAGCGTGGGGAGCAAACAGG
>EU677193.162802.164725 FLUID_74217
TACATGGGGTGCGAGGTTTATTCGGAATGATTGGGCGTAAAGCGTTCGTAGGTGGTTTCACGAAGTCCACTGTCAAAGATCAGGGCTTAACCTTGGGCAGGCAGTGGAAACTCGGAAACTCGAGTCCGGTGGGGGCTGAAGGAATCAACAGCGTAACAGTGAAATGTGTAGATATTGTTGAGAACACCGATGGAGAAATCATTCAGCTGGGCCATGACTGACACTGAGGGACGACAGCTAGGGGAGCAAAAAGG
>EU704724.1.1305 TOP_8580
TACGTAGGGTCCAAGCGTTAATCGGAATTACTGGGCGTAAAGCGTGCGCAGGCGGTTGTGCAAGACCGATGTGAAATCCCCGGGCTTAACCTGGGAATTGCATTGGTGACTGCACGGCTAGAGTGTGTCAGAGGGGGGTAGAATTCCACGTGTAGCAGTGAAATGCGTAGAGATGTGGAGGAATACCGATGGCGAAGGCAGCCCCCTGGGATAACACTGACGCTCATGCACGAAAGCGTGGGGAGCAAACAGG
>EU741091.1.1407 FLUID_67403
TACGGAGGGGGCTAGCGTTGTTCGGAATTACTGGGCGTAAAGCGCACGTAGGCGGACTTGAAAGTCAGAGGTGAAATCCCAGGGCTCAACCTTTGAACTGCCTTTGAAACTTCTGGTCTTGAGGTCGAGAGAGGTGAGTGGAATTCCGAGTGTAGAGGTGAAATTCGTAGATATTCGGAGGAACACCAGTGGCGAAGGCGGCTCACTGGCTCGATACTGACGCTGAGGTGCGAAAGCGTGGGGAGCAAACAGG
>EU760447.1.1384 FLUID_87663
TACGTACGGGGCAAGCGCTATCCGGATTTACTGGGTGTAAAGGGAGCGTAGACGGTAAGGCAAGTCAGATGTGAAAGCCCGGGGCTCAACCGCGGGACTGCATTTGAAACTGTCCTACTGGAGTGCAGGAGAGGTAAGTGGAATTCCTAGTGTAGCGGTGAAATGCGTAGATATTAGGAGGAACACCAGTGGCGAAGGCGCCTTACTGGACTGTAACTGACGTTGAGGCTCGAAAGCGTGGGGAGCAAACAGG
>EU774631.1.1395 FLUID_94206
TACGTAGGTGACAAGCGTTGTCCGGATTTACTGGGTGTAAAGGGCGCGTAGGCGGGATTGCAAGTCAGTCGTGAAATACCGAGGCTTAACTTCGGGGCTGCGATTGAAACTGTAATTCTTGAGTATCGGAGAGGAAAGCGGAATTCCTAGTGTAGCGGTGAAATGCGTAGATATTAGGAGGAACACCAGTGGCGAAGGCGGCTTTCTGGACGACAACTGACGCTGAGGCGCGAAAGTGTGGGGAGCAAACAGG
>EU790196.1.1206 FLUID_47418
TACGTAGGGTGCGAGCGTTAATCGGAATTACTGGGCGTAAAGCGTGCGCAGGCGGTTTTGTAAGACAGGCGTGAAATCCCCGGGCTTAACCTGGGAACTGCGCTTGTGACTGCAAGGCTAGAGTGCGGCAGAGGTGGGTAGAATTCCACGTGTAGCAGTGAAATGCGTAGAGATGTGGAGGAATACCGATGGCGAAGGCAGCCCCCTGGGTCGACACTGACGCTCATGCACGAAAGCGTGGGGAGCAAACAGG
>EU800296.1.1506 FLUID_12122
TACGAAGGGTGCGAGCGTTGTTCGGAATTATTGGGCGTAAAGGGTTCGTAGGCGGGATTGTAAGTCAAGTGTGAAATCCCCGAGCTTAACTCGGGACGTGCATTTGAAACTGTGATTCTTGAGTCATTGAGAGGGTGGTGGAATTGTTGGTGTAGGAGTGACATCCGTAGAGATCAACAGGAACATCAGAGGCGAAAGCGGCCACCTGGCAATGTACTGACGCTGAGGAACGAAAGCGTGGGGAGCAAACAGG
>EU800829.1.1505 FLUID_23172
TACAGAGAGTGCAAGCGTTAATCGGAATTACTGGGCGTAAAGCGCGCGTAGGCGGATATTTAAGTCGGATGTGAAATCCCCGAGCTTAACTTGGGAATTGCATTCGATACTGGGTGTCTGGAGTATGGTAGAGGGAAGTGGAATTTCTGGTGTAGCGGTGAAATGCGTAGATATCAGAAAGAACACCAGTGGCGAAGGCGACTTCCCGGACCAATACTGACGCTGAGGCGCGAAAGCGTGGGGAGCAAACAGG
>EU800974.1.1502 FLUID_5114
TACGGAGGGTGCAAGCGTTAATCGGAATTACTGGGCGTAAAGGGTTCGTAGGTGGTCTATTAAGTTATTTGTAAAATCCCTGGGCTTAACCTGGGCAGGTCAGATAATACTGGTAGACTCGAGTATGGGAGAGGGTAGTGGAATTTCCGGTGTAGCGGTGAAATGCGTAGAGATCGGAAGGAACACCAGTGGCGAAGGCGGCTACCTGGCCTAATACTGACACTGAGGAACGAAAGCGTGGGGAGCAAACAGG
>EU804005.1.1494 NWF2014_14145
TACGTAGGGTGCAAGCGTTAATCGGAATTACTGGGCGTAAAGCGTGCGCAGGCGGTTATGCAAGACAGAGGTGAAATCCCCGGGCTCAACCTGGGAACTGCCTTTGTGACTGCATGGCTAGAGTGCGGCAGAGGGGGATGGAATTCCGCGTGTAGCAGTGAAATGCGTAGATATGCGGAGGAACACCGATGGCGAAGGCAATCCCCTGGGCCTGCACTGACGCTCATGCACGAAAGCGTGGGGAGCAAACAGG
>EU924232.1.1352 FLUID_85934
TACCAGCTCCCCGAGTGGTCGGGGTGATTATTGGGCCTAAAGCGTCCGTAGCCGGCCTAGCAAGTCTCCTGTTAAATCTAGCGATCCAATCGCTGGACTGCAGGAGATACTGCTAGGCTAGGGGGCGGGAGAGGCTGGCGGTATTCCCGAGGGAGGGGCGAAATCCTGAGATCTCGGGAGGACCACCAGTGGCGAAGGCGGCCAGCTAGAACGCGCCCGACGGTGAGGGACGAAAGCCGGGGGAGCGAACCGG
>FJ004742.1.1341 BOT_9962
TACGTAGGGACCAAGCGTTGTTCGGATTTACTGGGCGTAAAGGGCGCGTAGGCGGCAATTCAAGTCAGTTGTGAAATCTCCGAGCTTAACTCGGAACGGTCAACTGATACTGCTTTGCTAGAGTACAGAAGGGGCAATCGGAATTCTTGGTGTAGCGGTGAAATGCGTAGATATCAAGAGGAACACCTGAGGTGAAGACGGGTTGCTGGGCTGATACTGACGCTGAGGCGCGAAAGCTAGGGTAGCAAACGGG
>FJ152718.1.1491 FLUID_613
TACGTAGGGTGCAGGCGTTAATCGGAATTACTGGGCGTAAAGCGTGCGCAGGCGGTTTGTTAAGACAGGTGTGAAATCCCCGGGCTTAACCTGGGAATTGCGCTTGTAACTGGCAGACTAGAGTGTGGCAGAGGGGGGTGGAATTCCAAGTGTAGCAGTGAAATGCGTAGATATTTGGAGGAACACCGATGGCGAAGGCAGCCCCCTGGGCTAACACTGACGCTCATGCACGAAAGCGTGGGGAGCAAACAGG
>FJ152831.1.1509 FLUID_57601
TACGGGGGGGGTAAGCGTTGTTCGGAATTACTGGGCGTAAAGGGCTCGTAGGCGGCCAACTAAGTCAGACGTGAAATCCCTCAGCTTAACTGGGGAACTGCGTCTGATACTGGATGGCTTGGATCCGGGAGAGGGATGCGGAATTCCAGGTGTAGCGGTGAAATGCGTAGATATCTGGAGGAACACCGGTGGCGAAGGCGGCATCCTGGACCGGTATTGACGCTGAGGAGCGAAAGCCAGGGGAGCAAACGGG
>FJ192058.1.1399 FLUID_2833
TACGGAGGGAGCTAGCGTTGTTCGGAATTACTGGGCGTAAAGCGCACGTAGGCGGCGATTTAAGTCAGAGGTGAAAGCCCGGGGCTCAACCCCGGAACAGCCTTTGAGACTGGATTGCTAGAATCTTGGAGAGGCGAGTGGAATTCCGAGTGTAGAGGTGAAATTCGTAGATATTCGGAAGAACACCAGTGGCGAAGGCGGCTCGCTGGACAAGTATTGACGCTGAGGTGCGAAAGCGTGGGGAGCAAACAGG
>FJ208801.1.1371 FLUID_15669
GACAGAGGCCACGAACGTTGTTCGGAATCACTGGGCATAAAGCGCACGTAGGCGGCTAGGTCCGTCCGATGTGAAAGCCCCCGGCTCAACCGGGGAACAGCATCGGATACAGCCTGGCTTGAGGACGGTTGGGGTGAGTGGAACTCCTGGTGGAGCGGTGAAATGCGTAGATATCAGGAGGAACACCGGTGGCGAAAGCGGCTCACTGGACCGTTACTGACGCTGAGGTGCGAAAGCTAGGGGAGCAAACGGG
>FJ232677.1.1357 NWF2015_52433
GACGAACCGTCCAAACGTTATTCGGAATCACTGGGCTTAAAGGGCGCGTAGGCGGCCGAGCGGGTCGCGGGTGAAATCCCCCAGCTTAACTGGGGAACTGCCCTCGATACCACTGCGGCTCGAGGAAGGAAGGGGCAATCGGAACTGTCGGTGGAGCGGTGAAATGCGTTGATATCGACAGGAACGCCGGTGGCGAAAGCGGATTGCTGGTCCTTTTCTGACGCTGAGGCGCGAAAGCCAGGGGAGCAAACGGG
>FJ236041.1.1482 FLUID_51774
GACGTAGGATGCAAGCGTTGTCCGGATTTATTGGGCGTAAAGAGTTCGTAGGCGGTTATTTAAGTCTGGTGTTAAATACTGTGGCCCAACCACAGAACTGCATTGGATACTGGATGACTTGAGTGCGGTAGAGGCGAGTGGAATTCCCAGTGTAGCGGTGAAATGCGTAGATATTGGGAAGAACACCAGTGGCGTAAGCGACTCGCTGGCCCGTAACTGACGCTGAGGAACGAAAGCCAGGGGAGCGAATGGG
>FJ375448.1.1422 FLUID_3323
GACGTAGGATGCGAGCGTTGTCCGGATTCATTGGGCGTAAAGAGTTCGTAGGTGGTTTGTTAAGTCTGATGTTAAAGATCGGGGCTCAACCCTGAGACTGCATTGGATACTGGCAGACTTGAGTATGGTAGAGGCTAGTGGAATTCCCAGTGTAGCGGTGAAATGCGTAGATATTGGGAAGAACACCGGTGGCGTAGGCGACTAGCTGGGCCATAACTGACGCTGAGGAACGAAAGCCAGGGTAGCGAATGGG
>FJ382790.1.1396 FLUID_84465
TACGTAGGGTGCAAGCGTTAATCGGAATTACTGGGCGTAAAGCGTGCGCAGGCGGTTATGTAAGTCAGATGTGAAATCCCCGGGCTCAACCTGGGAATTGCATTTGAGACTGCACGGCTAGAGTGTGTCAGAGGGGGGTAGAATTCCACGTGTAGCAGTGAAATGCGTAGATATGTGGAGGAATACCGATGGCGAAGGCAGCCCCCTGGGATAACACTGACGCTCATGCACGAAAGCGTGGGGAGCAAACAGG
>FJ386545.1.1379 BOT_3796
TACGGAGGGTGCAAGCGTTATCCGGATTCACTGGGTTTAAAGGGTGCGTAGGTGGGTCTGTAAGTCAGTGGTGAAATCTTCGAGCTTAACTCGGAAACTGCCATTGATACTATAGGTCTTGAATTTTCTGGAGGTAAGCGGAATATGTCATGTAGCGGTGAAATGCTTAGATATGACATAGAACACCAATTGCGAAGGCAGCTTACTACGGGAATATTGACACTGAGGCACGAAAGCGTGGGGATCAAACAGG
>FJ434223.1.1221 FLUID_2233
GACGGAGGATGCAAGCGTTATCCGGAATTATTGGGCGTAAAGCGTATGTAGGTGGCTTGTCAAGTCCTTTGTCAAAGCGTGGAGCTTAACTCCATAACGGCGAGGGAAACTGATAGGCTAGAGTACAGTAGGGGTAGGAGGAATTCCCGGTGTAGCGGTGAAATGCGTAGATATCGGGAAGAACACCAGTGGCGAAAGCGTCCTACCAGGCTGTAACTGACACTGAGGTACGAAAGCTAGGGGAGCGAATGGG
>FJ437985.1.1490 FLUID_11328
TACGGAGGGTGCAAGCGTTATCCGGATTCACTGGGTTTAAAGGGTGCGTAGGCGGGCAGGTAAGTCAGTGGTGAAATCCCCGAGCTTAACTTGGGAACTGCCGTTGATACTATCTGTCTTGAATATCGTGGAGGTAAGCGGAATATGTCATGTAGCGGTGAAATGCTTAGAGATGACATAGAACACCAATTGCGAAGGCAGCTTGCTACACGGTAATTGACGCTGAGGCACGAAAGCGTGGGGAGCAAACAGG
>FJ439859.1.1491 FLUID_6229
TACGTAGGGACCAAGCGTTGTTCGGATTTACTGGGCGTAAAGGGCGCGTAGGCGGCATGACAAGTCACTTGTGAAATCTCCGGGCTTAACTCGGAACGGCCAAGTGATACTGTCACGCTAGAGTATTGGAGGGGCAATCGGAATTCTTGGTGTAGCGGTGAAATGCGTAGATATCAAGAGGAACACCTGAGGTGAAGACGGGTTGCTGGCCAAATACTGACGCTGAGGCGCGAAAGCCAGGGGAGCAAACGGG
>FJ461893.1.1493 NWF2014_56481
AACGTAAGGGGCGAACGTTGCTCGGAATTACTGGGCGTAAAGGGCCGGTAGGTGGCTTTATAAGTCAGTTGTCAAATACCCATGCTTAACGTGGGAGAGGCGACTGATACTGTAGAGCTTGAGTAGAGGAGGGGATGACGGAATACCCGGTGTAGGGGTGAAATCTGTTGATATCGGGTAGAACACCGATGGCGAAAGCGGTCATCTAGCCTCATACTGACACTCAACGGCGAAAGCCTGGGGAGCGAACCGG
>FJ461965.1.1514 NWF2015_7916
TACGGAGGGTGCAAGCGTTGTTCGGAATTATTGGGCGTAAAGCGCGTGTAGGCGGTCTTTTAAGTCTGATGTGAAAGCCCCGGGCTCAACCTGGGAAGTGCATTGGATACTGGGAGACTTGAATACGGGAGAGGGTAGTGGAATTCCTAGTGTAGGAGTGAAATCCGTAGATATTAGGAGGAACACCGGTGGCGAAGGCGGCTACCTGGACCG
>FJ462016.1.1502 NWF2014_34605
CACGTAAGGGGCGAGCGTTGTTCGGAATTATTGGGCGTAAAGGGCGCGTAGGCGGTCCTGTAAGCCCGGCGTGAAAACCTGGAGCTCAACTCCGGGCCTGCGCTGGGAACTGCGGGACTAGAGTCATGGAAGGGAAGTTGGAATTCCAGGTGTAGGGGTGAAATCTGTAGATATCTGGAAGAACACCGGTGGCGAAGGCGAACTTCTGGCCAATGACTGACGCTGAGGCGCGAAAGTGCGGGGAGCAAACAGG
>FJ462130.1.1480 FLUID_22861
TACGGAGGATGCAAGCGTTATCCGGATTCATTGGGTTTAAAGGGTGCGTAGGCGGGATAATAAGTCAGTGGTGAAAGCCTACAGCTTAACTGTAGAATTGCCATTGATACAGTTATTCTTGAGTGCAGTTGAGGTAGCTGGAATGTGTGGTGTAGCGGTGAAATGCTTAGATATCACACAGAACACCGATTGCGAAGGCAGGTTACTAAACTGCAACTGACGCTGAGGCACGAAAGCGTGGGGAGCAAACAGG
>FJ466126.1.1458 NWF2015_17200
TACGTAGGGTCCGAGCGTTAATCGGAATTACTGGGCGTAAAGCGTGCGCAGGCGGTTTTGTAAGCCAGATGTGAAATCCCCGGGCTTAACCTGGGAACTGCATTTGGGACTGCAAGGCTTGAGTACGGCAGAGGGGGGTAGAATTCCTGGTGTAGCAGTGAAATGCGTAGATATCAGGAGGAATACCGATGGCGAAGGCAGCCCCCTGGGTCGATACTGACGCTCATGCACGAAAGCGTGGGGAGCAAACAGG
>FJ466153.1.1409 FLUID_3779
GACAGAGGGTGCGAACGTTGCTCGGAATTACTGGGCGTAAAGCGTGTGTAGGCGGCCGCGCAAGTCGGATGTGAAAGCCCCAGGCTCAACCTGGGAAGTGCACCCGATACTGCGTGGCTCGAGTACCGGAGAGGTTGGTGGAATTCTCGGTGTAGAGGTGAAATTCGTAGATATCGAGAGGAACACCGGTGGCGAAGGCGGCCAACTGGACGAGTACTGACGCTGAGACACGAAAGCGTGGGGAGCAAACAGT
>FJ466412.1.1482 FLUID_9248
GACAGAGGGTGCAAACGTTGTTCGGAATTACTGGGCGTAAAGCGCGTGTAGGCGGCAGGGCATGTCGGATGTGAAATCCCGTGGCTCAACCACGGAAGTGCACCCGAAACTGCCCAGCTAGAGTCTCGGAGAGGAAGATGGAATGCTTGGTGTAGAGGTGAAATTCGTAGATATCAAGCGGAACACCGGTGGCGAAGGCGGTCTTCTGGACGATGACTGACGCTGAGACGCGAAAGCGTGGGGAGCAAACAGG
>FJ478967.1.1448 FLUID_13186
TACGAAGGGGGCTAGCGTTGTTCGGAATTACTGGGCGTAAAGCGTATGCAGGCGGATCGTTAAGTCGGGGGTGAAATCCCGAGGCTCAACCTCGGAACTGCCTTCGATACTGACGATCTTGAGTCCGGGAGAGGTGAGTGGAACTCCGAGTGTAGAGGTGAAATTCGTAGATATTCGGAAGAACACCAGTGGCGAAGGCGGCTCACTGGCCCGGTACTGACGCTGAGATACGAAAGCGTGGGGAGCAAACAGG
>FJ479050.1.1520 FLUID_7486
TACAGGGGGTGCAAACGTTGCTCGGAATTATTGGGCGTAAAGCGCGCGTAGGCGGCTACTTAAGTCGGATGTGAAAGCCCCTGGCTCAACTGGGGAAGTGCACCCGAAACTGAGCAGCTAGAGTACGAAAGAGGGTCGCGGAATTCCCGGTGTAGAGGTGAAATTCGTAGATATCGGGAGGAACACCGGTGGCGAAGGCGGCGACCTGGGTCGATACTGACGCTGAGGCGCGAAAGCGTGGGGAGCAAACAGG
>FJ479290.1.1516 FLUID_88786
TACGGGGGGAGCAAACGTTGTTCGGAATCACTGGGCGTAAAGGGCGTGTAGGCGGCTGAATAAGTGGGATGTTAAATCCCCGGGCTCAACCCGGGACCTGCATCTCATACTGTTCAGCTCGAGCACATCAGAGGAGACTGGAATTCCCGGTGTAGCGGTGAAATGCGTAGATATCGGGAGGAACACCAGTGGCGAAGGCGAGTCTCTGGGATGATGCTGACGCTGAGGCGCGAAAGCCAGGGGAGCAAACGGG
>FJ479434.1.1520 FLUID_71742
TACAGAGACTGCAAGCGTTGTTCGGATTCACTGGGCGTAAAGGGTGCGCAGGCGGCCGGGTGTGTCGGGTGTGAAAGCTCGAGGCTTAACCTCGAAACTGCGCCCGAAACTATCCGGCTAGAGTACTGGAGAGGGAAGCGGAATTCACGGTGTAGCAGTGAAATGCGTAGATATCGTGAGGAACACCAATGGCGAAGGCAGCTTCCCGGACAGTTACTGACGCTCAGGCACGAAAGCGTGGGGAGCAAAAGGG
>FJ484039.1.1427 MID_2441
TACGTAGGGGGCGAGCGTTGTTCGGATTTACTGGGCGTAAAGAGCGCGTAGGTGGTTCGATAAGTCGGAGGTGAAAGCCCTCGGCTCAACCGAGGATCCGCGTTCGATACTGTCGAACTTGAGTGCAGGAGAGGAGAGCGGAATTCCCAGTGTAGCGGTGAAATGCGTAGATATTGGGAGGAACACCGGTGGCGAAGGCGGCTCTCTGGACTGCCACTGACACTGAGGCGCGAAAGCTAGGGGAGCAAACGGG
>FJ484424.1.1232 TOP_62081
TACGAACCGTCCGAACGTTATTCGGAATCACTGGGCTTAAAGGGTGCGTAGGCGGCCCGGAAAGTTGGGTGTGAAATCCCTCGGCTTAACCGAGGAATGGCGCTCAAAACTACCGGGCTCGAGGGAGACAGAGGTGAGCGGAACTTAGGGTGGAGCGGTGAAATGCGTTGATATCCTAAGGAACACCGGTGGCGAAAGCGGCTCACTGGGTCTTTTCTGACACTGAGGCACGAAAGCTAGGGGAGCGAACGGG
>FJ484546.1.1313 FLUID_9313
AACGTAGGAGGCGAGCGTTATCCGGATTTACTGGGCGTAAAGCGCGCGTAGGCGGGTGGGTAAGTCTGACGTGAAAGCCCCTGGCTCAACTGGGGGAGGTCGTTGGATACTGCCCGGCTTGAGGGTGAGAGAGGAGAGTGGAATTCCCGGTGTAGCGGTGGAATGCGTAGAGATCGGGAGGAACACCAGTGGCGAAAGCGGCTCTCTGGCTCATTCCTGACGCTGAGTGCGCGAAAGCGTGGGGAGCAAACGGG
>FJ484686.1.1372 MID_261
GACGGAGGGTGCAAGCGTTGTTCGGAATCATTGGGCGTAAAGGGCGTGTAGGCGGTCAAATAAGTCAGATGTGAAATCCCTGGGCTCAACCCAGGAAGTGCATCTGAAACTATTTGACTTGAGTACGGGAGAGGGAAGTGGAATTCCTGGTGTAGGGGTGAAATCCGTAGATATCAGGAGGAACACCGGTGGCGAAGGCGACTTCCTGGACCGATACTGACGCTGATACGCGAAAGCATGGGGAGCAAACAGG
>FJ484742.1.1390 BOT_5466
TACGGAGGGTGCAAGCGTTGTTCGGAATTATTGGGCGTAAAGCGCGTGTAGGCGGTCGGGTAAGTCAGATGTGAAAGCCTTCCGCTTAACGGAAGAAGTGCATTTGAAACTGCTCGGCTGGAGTACGGGAGAGGAGAGTGGAATTCCCGGTGTAGAGGTGAAATTCGTAGATATCGGGAAGAACACCAGTGGCGAAGGCGGCTCTCTGGTCCGATACTGACGCTGAGACGCGAAAGCGTGGGGAGCAAACAGG
>FJ484758.1.1346 NWF2014_51481
GACGGAGGGTGCAAGCGTTATTCGGAATCATTGGGCGTAAAGGGCGTGTAGGCGGCCGGTTAAGTCAGGCGTGAAAGCCCAGGGCTCAACCCTGGAAGTGCGCTTGAAACTGATCGGCTTGAGTCCGGGAGAGGGAAGCGGAATTCCTGGTGTAGAGGTGAAATTCGTAGATATCAGGAGGAACACCGGTGGCGAAGGCGGCTTCCTGGACCGAGACTGACGCTGAGACGCGAAAGCGTGGGGAGCAAACAGG
>FJ484997.1.1374 NWF2013_99680
TACGGAGGGTGCAAGCGTTGTTCGGACTTATTGGGCGTAAAGAGCGTGTAGGCGGCCGGGTAAGTCAGATGTGAAATCCCTTGGCTTAACCAAGGAAGGGCATTTGAAACTGTCTGGCTTGAGTACGGGAGGGGGAAGTGGAATTCCCGGTGTAGAGGTGAAATTCGTAGATATCGGGAGGAACACCGGTGGCGAAGGCGGCTTCCTGGACCGATACTGACGCTGAGACGCGAAAGCGTGGGGAGCAAACAGG
>FJ485038.1.1384 NWF2014_53612
TACGGAGGGTGCAAGCGTTGTTCGGAATTATTGGGCGTAAAGCGCGTGTAGGCGGTCGGGTAAGTCAGATGTGAAAGCCTCTCGCTTAACGGGAGAAGTGCATTTGAGACTGCTCGGCTAGAGTACGGGAGAGGAGAGTGGAATTCCCGGTGTAGAGGTGAAATTCGTAGATATCGGGAGGAACACCAGTGGCGAAGGCGGCTCTCTGGTCCGATACTGACGCTGAAACGCGAAAGCGTGGGGAGCAAACAGG
>FJ485379.1.1414 NWF2013_93322
GACGGAGGGTGCAAGCGTTGTTCGGAATTATTGGGCGTAAAGGGCGTGTAGGCGGTCAAATAAGTCAGATGTGAAATCCCTGGGCTCAACCCAGGAAGTGCATCTGAAACTATTTGACTTGAGTACGGGAGAGGGAAGTGGAATTCCTGGTGTAGGGGTGAAATCCGTAGATATCAGGAGGAACACCGGTGGCGAAGGCGACTTCCTGGACCGATACTGACGCTGATACGCGAAGGCATGGGGAGCAAACAGG
>FJ485398.1.1381 FLUID_62254
CACGGGGGGGGCAAGCGTTGTCCGGAATTATTGGGCGTAAAGGGCGCGTAGGTGGGATAGCAAGTCTGGGGTGCAAACTTGTGGCTTAACTGCAAGCTTGCCCTGGATACTACTATTCTTGAGTTCGGAAGAGGGAAATGGAATTCCTGGTGTAGCGGTGAAATGCGTAGATATCAGGAAGAACACCGGTGGCGAAGGCGGTTTCCTGGTCCGATACTGACACTGATGCGCGAAAGTGTGGGGAGCAAACAGG
>FJ485422.1.1360 NWF2014_1171
TACGGAGGGTGCAAGCGTTGTTCGGAATTATTGGGCGTAAAGCGCGTGTAGGCGGTTGGGCAAGTCAGATGTGAAAGCCTTCCGCTCAACGGAAGAAGTGCATTTGAAACTACCCGGCTTGAGTTCGGGAGAGGAGAGTGGAATTCCCGGTGTAGAGGTGAAATTCGTAGATATCGGGAGGAACACCGGTGGCGAAGGCGACTCTCTGGCCCGATACTGACGCTGAGACGCGAAAGCGTGGGGAGCAAACAGG
>FJ485444.1.1355 NWF2015_3100
TACGGAGGTGGCAAGCGTTGTTCGGAATTACTGGGCGTAAAGGGCGCGTAGGCGGCTTGGCAAGTCAGATGTGAAAGCCCCGGGCTCAACTCGGGAATTGCATCTGAAACTGCCTGGCTTGAGTCCTGGAGGGGGCAGTGGAATTCCCAGTGTAGCGGTGAAATGCGTAGATATTGGGAGGAACACCGGTGGCGAAGGCGGCTGCCTGGACAGTGACTGACGCTGAGGCGCGAAAGCTAGGGGAGCAAACGGG
>FJ517116.1.1503 NWF2015_87007
TACGTAGGGTGCGAGCGTTAATCGGAATTACTGGGCGTAAAGCGTGCGTAGGCGGTTACATAAGCTTGATGTGAAAGCCCCGGGCTCAACCTGGGAATGGCATTGAGGACTGTGTGGCTTGAGTGCGGCAGAGGGAGGTGGAATTCCAGGTGTAGCAGTGAAATGCGTAGAGATCTGGAGGAACACCGATGGCGAAGGCAGCCTCCTGGGCCGACACTGACGCTGAGGGCACGAAAGCGTGGGGAGCAAACAGG
>FJ535087.1.1387 NWF2015_42508
TACGGGGGGGGCAAGCGTTGTTCGGAATTACTGGGCGTAAAGCGCGCGTAGGCGGCTTTTCAAGTCGAGCGTGAAATCTCCAGGCTTAACCTGGAAGGGTCGTTCGATACTGTTGAGCTAGAGTGTGGAAGGGGCTACTGGAATTCCGTGTGTAGCGGTGAAATGCGTAGATATACGGAGGAACACCAGCGGCGAAGGCGGGTAGCTGGGCCAACACTGACGCTGAGGCGCGAAAGCCAGGGGAGCAAACGGG
>FJ535862.1.1440 FLUID_106683
TACGTAGGGTGCAAGCGTTAATCGGAATTACTGGGCGTAAAGCGTGCGCAGGCAGCCATGCAAGACAGATGTGAAATCCCCGGGCTCAACCTGGGAACTGCATTTGTGACTGCATGGCTCGAGTACGGCAGAGGGGGATGGAATTCCGCGTGTAGCAGTGAAATGCGTAGATATGCGGAGGAACACCGATGGCGAAGGCAATCCCCTGGGCCTGTACTGACGCTCATGCACGAAAGCGTGGGGAGCAGACAGG
>FJ538116.1.1410 NWF2015_42902
TACGGAGGGTGCAAGCGTTGTTCGGAATCACTGGGCGTAAAGCGCGTGTAGGCGGCCTCTTAAGTCTGATGTGAAAGCCCGGGGCTCACCCCCGGAAGGGCATTGGAAACTGGGAGGCTCGAGTACCGGAGAGGAAGGTGGAATTCCTGGTGTAGCGGTGAAATGCGTAGATATCAGGAGGAACACCGGTGGCGAAGGCGGCCTTCTGGACGGATACTGACGCTGAGACGCGAAAGCGTGGGGAGCAAACAGG
>FJ538131.1.1490 NWF2014_47705
TACGGAGGGGGCTAGCGTTGTTCGGAATTACTGGGCGTAAAGCGCACGTAGGCGGATTGTTAAGTCAGGGGTGAAATCCCGAGGCTCAACCTCGGAACTGCCTTTGATACTGGCAATCTCGAGTCCGGAAGAGGTGAGTGGAATTCCTAGTGTAGAGGTGAAATTCGTAGATATTAGGAAGAACACCAGTGGCGAAGGCGGCTCACTGGTCCGGTACTGACGCTGAGGTGCGAAAGCGTGGGGAGCAAACAGG
>FJ542854.1.1453 FLUID_21813
TACGAAGGGGGCTAGCGTTGTTCGGAATTACTGGGCGTAAAGCGCACGTAGGCGGATTGTTAAGTCAGGGGTGAAATCCCGGAGCTCAACTCCGGAACTGCCTCTGATACTGGCAATCTAGAGGCTGGAAGAGGTGAGTGGAATTCCCAGTGTAGAGGTGAAATTCGTAGATATTGGGAAGAACACCAGTGGCGAAGGCGGCTCACTGGTCCAGTACTGACGCTGAGGTGCGAAAGCGTGGGGATCAAACAGG
>FJ542916.1.1421 FLUID_38035
TACAGAGGGTGCAAGCGTTAATCAGAATGACTGGGCGTAAAGGGCGTGTAGGTGGTTGACTAGGTTTGATGTGAAATCCCCGGGCTTAACCTGGGAATTGCGTCGAAAACGGGTCGACTAGAGTGAGATAGAGGGTTGTGGAATTTCCGGTGTAGCGGTGAAATGCGTAGATATCGGAAAGAACATCAGTGGCGAAGGCGACAACCTGGATCTTAACTGACACTGAGGCGCGAAGGCGTGGGGAGCAAACAGG
>FJ592887.1.1369 FLUID_30734
TACGTAGGATCCAAGCGTTGTCCGGATTTACTGGGTGTAAAGGGTGCGCAGGCGGACTGGTAAGTCAGAGGTGAAATCTCGTCGCTTAACGACGAAACTGCCTTTGATACTATCAGTCTTGAGTCCGGTAGAGATCTGTGGAATTCCGAGTGTAGCAGTGAAATGTGTAGATATTCGGAAGAACACCAGTGGCGAAGGCAGCAGATTGGGCCGGTACTGACGCTCAGGCACGAAAGCGTGGGGATCAAACAGG
>FJ660544.1.1517 FLUID_52666
TACAGAGAGTGCAAACGTTGTTCGGAATTACTGGGCTTAAAGCGCACGTAGGCGGCGCCGCAAGTGCGGGGTGAAAGCCCACGGCTTACCCGTGGAATTGCCTTGCAGACTGCGGTGCTAGAGTGTGGTAGGGGAGAGCGGAACTCCTGGTGGAGCGGTGAAATGCGTAGATATCAGGAGGAACACCGGTGGCGAAGGCGGCTCTCTGGTCCACAACTGACGCTGAGGTGCGAAAGCTAGGGGAGCAAACGGG
>FJ705114.1.1464 NWF2014_4565
TACCCGCGGCCCGAGTGGTGCTCATTATTATTGAGCTTAAAGCGTCCGTAGCCGGCCTCGTAAATCTTTGGGTAAATCGGGCAGCTTAACTGTTCGAACTCCGAGGAGACTGCGAGGCTCGGGACCGGGAGAGGTCAGAGGTACTCTCGGGGTAGGGGTAAAATCCTGTAATCCTGAGAGGACCACCAGTGGCGAAGGCGTCTGACTAGAACGGATCCGACGGTGAGGGACGAAGCCCTGGGGCGCAAACGGG
>FJ716408.1.1505 NWF2014_98352
TTCGGAGGGTGCAAGCGTTGTTCGGATTTATTGGGCGTAAAGAGCGTGTAGGCGGCCGGGTAAGTCAGATGTGAAATCCCTTGGCTTAACCAAGGAAGGGCATTTGAAACTGTCTGGCTTGAGTACGGGAGGGGGAAGTGGAATTCCCGGTGTAGAGGTGAAATTCGTAGATATCGGGAGGAACACCGGTGGCGAAGGCGGCTTCCTGGACCGATACTGACGCTGAGACGCGAAAGCGTGGGGAGCAAACAGG
>FJ716432.1.1514 NWF2015_38573
TACGGAGGGTGCAAGCGTTGTTCGGAATTATTGGGCGTAAAGCGCGTGTAGGTGGTTGGGCAAGTCAGATGTGAAAGCCCTCCGCTTAACGGAAGAAGTGCATTTGAAACTGCCCAGCTAGAGTACGGGAGAGGAGAGTGGAATTCCCGGTGTAGAGGTGAAATTCGTAGATATCGGGAGGAACACCAGTGGCGAAGGCGGCTCTCTGGACCGATACTGACACTGAGACGCGAAAGCGTGGGGAGCAAACAGG
>FJ716435.1.1523 MID_990
TACGGAGGGTGCAAGCGTTGTTCGGAATTACTGGGCGTAAAGCGCGTGTAGGCGGTCAGGTAAGTCAGATGTGAAAGCCTTCCGCTCAACGGGAGAAGTGCATTTGAAACTGCCTGACTAGAGTACGGGAGAGGAGAGTGGAATTCCCGGTGTAGAGGTGAAATTCGTAGATATCGGGAGGAACACCAGTGGCGAAGGCGGCTCTCTGGCCCGATACTGACGCTGATACGCGAAAGCGTGGGGAGCAAACAGG
>FJ718986.1.1458 FLUID_3725
AACAGCTGCTTCAAGTGATACCCACGAATATTGAGCCTAAAACGAGTGTAGCGGGCTTTGCCAGTTCCCTGTGAAATCCACCAACTCAATTGGTGGGCGCGCAGGGAATACTACAAGGCTTGGGAATGGGGGAGGTCAGGGGTACTGTGGGGGGAGGAGTAAAATCCTTTAATCCTCGCAGGACCATCGGTGGCGAAGGCGCCTGACCAAAACATGTCCGACCGTGAGACTCGAAGGCCAGGGGAGCAAATCGG
>FJ790542.1.1334 BOT_41576
TACGTAGGGTGCAAGCGTTGTCCGGAATTATTGGGCGTAAAGAGCTCGTAGGCGGTTTGTTGCGTCGGCTGTGAAAACCTGAGGCTCAACCTCAGGCCTGCAGTCGATACGAGCAGACTAGAGTGTTGCAGGGGAGACTGGAATTCCTGGTGTAGCGGTGAAATGCGCAGATATCAGGAGGAACACCGGTGGCGAAGGCGGGTCTCTGGGCAACAACTGACGCTGAGGAGCGAAAGCGTGGGGAGCGAACAGG
>FJ790568.1.1306 BOT_25934
TACGGAGGGGGCTAGCGTTGTTCGGAATTACTGGGCGTAAAGCGTACGTGGCGGCCCTGTAAGTTAGAGGTGAAAGCCCGGAGCTCAACTTCGGAATTGCCTTTAAGACTGCAGAGCTAGAATCGTGGAGAGGTTAGTGGAATTCCGAGTGTAGAGGTGAAATTCGTAGATATTCGGAAGAACACCAGTGGCGAAGGCGACTAACCGGACACGTATTGACGCTGAGGTACGAAAGCGTGGGGAGCAAACAGG
>FJ820412.1.1425 FLUID_64047
TACGGAGGGGGCTAGCGTTGTTCGGAATTACTGGGCGTAAAGCGCACGTAGGCGGACCAGAAAGTCAGAGGTGAAAGCCCGGGGCTCAACCCCGGAACTGCCTTTGAAACTCCTGGTCTTGAGGTCGAGAGAGGTGAGTGGAATTCCGAGTGTAGAGGTGAAATTCGTAGATATTCGGAGGAACACCAGTGGCGAAGGCGGCTCACTGGCTCGATACTGACACTGAGGTGCGAAAGCGTGGGGAGCAAACAGG
>FJ821629.1.1489 NWF2013_9434
TACGGAGGGGGCGAGCGTTATTCGGAATTACTGGGCGTAAAGCGCGCGCAGGTGGCGTGGCAAGTGGCGGGGGAAAGCCCTCGGCTCAACCGAGGAATTGCCTGCCAAACTACCGCGCTTGAGGCCGGGAGGGGGAAGCGGAATTCCTGGTGTAGCGGTGAAATGCGTAGATACCAGGAGGAACACCGGTGGCGAAGGCGGCTTCCTGGACCGGTTCTGACACTCATGCGCGAAAGCGTGGGGAGCAAACAGG
>FJ849111.1.1405 FLUID_62899
GACGGAGGATGCAAGTGTTATCCGGAATCACTGGGCGTAAAGCGTCTGTAGGTGGTCAAATAAGTCAACTGTTAAATCTTGAGGCTCAACCTCAAAATCGCAGTCGAAACTATTAGACTAGAGTATAGTAGGGGTAAAGGGAATTTCCAGTGGAGCGGTGAAATGCGTAGAGATTGGAAGGAACACCGATGGCGAAGGCACTTTACTGGGCTATTACTAACGCTCAGAGACGAAAGCTAGGGTAGCAAATGGG
>FJ849412.1.1465 FLUID_19382
TACAGAGGGTGCAAGCGTTAATCGGAATTACTGGGCGTAAAGCGCACGCAGGCGGTCTGTTAAGTCAGATGTGAAATCCCCGGGCTTAACCTGGGAACTGCATTTGAAACTGGCAGGCTTGAGTCTTGTAGAGGGGGGTAGAATTCCAGGTGTAGCGGTGAAATGCGTAGAGATCTGGAGGAATACCGGTGGCGAAGGCGGCCCCCTGGACAAAGACTGACGCTCAGGTGCGAAAGCGTGGGGAGCAAACAGG
>FJ885677.1.1343 NWF2015_87014
TACGTAGGGGGCAAGCGTTGTTCGGATTTACTGGGCGTAAAGGGCGCGTAGGCGGCGCGTAAAGTCGGACATGAAATCATTGGGCTTAACCCAATGGCTGTGCCCGATACTTGCGTGCTTAGAGTGCGGGAGAGGCAATCGGAATTCTCGGTGTAGCGGTGAAATGCGTAGATATCGAGAGGAACTCCAGTGGCGAAGGTGGGTTGCTGGACCGACACTGACGCTGAGGCGCGAAAGCTAGGGGAGCAAACGGG
>FJ901090.1.1401 FLUID_89443
TACGTGGGGTGCGAGCGTTAATCGGAATTACTGGGCGTAAAGCGTGCGCAGGCGGTCCGCTAAGACAGGTGTGAAATCCCTGGGCTCAACCTAGGAATTGCGCTTGTGACTGGCGGGCTAGAGTACGGTAGAGGGGGGTGGAATTCCTGGTGTAGCAGTGAAATGCGTAGAGATCAGGAGGAACACCGATGGCGAAGGCAGCCCCCTGGGCCTGTACTGACGCTCAGGCACGAAAGCGTGGGGAGCAAACAGG
>FJ901502.1.1362 NWF2013_102973
TACGGAGGGTGCAAGCGTTGTTCGGGATCATTGGGCGTAAAGGGCGTGTAGGCGGTCCGGTAAGTCGGGTGTGAAAGCCCTGGGCTCAACCCAGGAAGTGCATCCGAAACTGCTGGACTTGAGTACGGGAGAGGGAAGTGGAATTCCTGGTGTAGGGGTGAAATCCGTAGATATCAGGAGGAACACCGGTGGCGAAGGCGACTTCCTGGACCGATACTGACGCTGAGGCGCGAAAGCGTGGGGAGCAAACAGG
>FJ901652.1.1341 NWF2014_108396
TACGTAGGGGGCAAGCGTTATCCGGAATTACTGGGCGAAAAGAGCGCGTAGGCGGCGTGGAAAGTTCGGCGTGAAATCCAGAGGCTTAACCTCTGAGTGTCGTCGAATACTTCTGCGCTTGAGGTGAAAAGAGGGAAGTGGAACTTGTGGTGTAGCGGTGAAATGCGTTGATATCACAAGGAACACCAGTGGCGAAGGCGGCTTCCTGGTTTCATCCTGACGCTGAGGCGCGAAAGCTAGGGGAGCGAACGGG
>FJ901661.1.1163 FLUID_7872
TACCAGCAGCCCAAGTGGTGGTCGCGTTTATTGGGCCTAAAGCGCTCGTAGCCGGGCCGGTAAGTCCTTTGTGAAATCGGACGGCTTAACCGTTCGGCTTGCAAGGGATACTGTCGGCCTTGGGGCCGGGAGAGGTCGGAGGTACTCCGGGGGTAGCGGTGAAATGCTGTAATCCCCGGGGGACCACCAGTGGCGAAGGCGTCCGACCAGAACGGACCCGACGGTGAGGGGCGAAAGCTTGGGGAGCGAACGGG
>FJ901692.1.1240 NWF2014_45
TACCAGCTCTTCGAGTGGTAGGGATGTTTATTGGGCCTGAAGCATCCGTAGCCGGCTGGACAAGTCCTCCGTTAAATCCAGCGATTCAATCGTTGGATTGCGAGGGATACTGTTCGGCTAGGGGGTGAGAGAGGCCAACGGTATTCCCGGGGTAGGGGTGAAATCCTATAATCCCGGGAGGACCACCAGTGGCGAAGGCTGTTGGCTAGAACACGCCCGACGGTGAGGGATGAAAGCTGGGGGAGCGAACCGG
>FJ901719.1.1252 NWF2013_17483
TACCTGCCCCCTGAGTGGTAGGGACGATTATTTGGCCTAAAGCGTCCGTAGCCGGCTTGGTAAGTCTTTCGTCAAATCCGACGATTCCATCGTCGGCCCGCGGAAGATACTGCTAGGCTTGAGGACGGGAGAGGTCGACGGTAGTCCCGGGGTAGGGGTGAAATCCTATAATCCTGGGAGGACCACCAGTGGCGAAGGCGGTCGACTAGAACGTGCCTGACGGTGATGGACGAAAGCTGGGGGAGCGAACCGG
>FJ901954.1.1218 NWF2014_6273
TACCAGCTCCCCGAGTGGTGGGGACGATTATTTGGCCTAAAGCGTCCGTAACCGGCCCAGTAAGTCTTCGGTTAAATCCGGTGATTTAATCATCGGACTGCTGGAGATACTGCTAGGCTAGGGGGCGGGAGAAGCCGACGGTAGTCTAGGGGTAGGGGTGAAATCCTATAATCCCTAGAGGACCACCAGTGGCGAAGGCGGTCGGCTAGAACGCGCCCGACGGTGAGGGACGAAAGCTGGGGGAGCGAACCGG
>FJ901967.1.1221 NWF2014_40223
TACCAGCTCCCCGAGTGGTGAGGACGATTATTGGGCCTAAAGCGTCCGTAGCCGGCTTAACAAGTTTCCCGTTAAATCCGACGATCCAATCGTCGGGCTGCGGGAAATACTGTTAAGCTAGGAGGCGGGAGAAGCCGGCGGTACTTTTGGGGTAGGGGTGAAATCCTATAATCCCGGAAGGACCACCAGTGGCGAAGGCGGCCGGCTAGAACGCGCTCGACGGTGAGGGGCGAAAGCTGGGGGATCGAACCGG
>FJ902018.1.1231 NWF2013_6238
TACGTAGGAGGCGAGTGTTATCCGGATTTACTGGGCGTAAAGAGGGCGTAGGCGGCTTGGCAAGTCGGATGTGAAATCTCCTGGCTTAACTGGGAGGGGTCATTCGATACTGTTGGGCTAGAGGGCAGCAGAGGGAGGTGGAATTCCCGGTGTAGTGGTGAAATGCGTAGATATCGGGAGGAACACCAGTGGCGAAGGCGGCCTCCTGGGCTGTTTCTGACGCTGAGGCTCTAAAGCGTGGGGAGCGAACAGG
>FJ902048.1.1205 NWF2014_1561
AACGTAGGAGGCAAGCGTTATCCGGATTTACTGGGCGTAAAGCGCGCGCAGGCGGTTCTGTAAGTTGGACGTGAAATCTCCTGGCTCAACTGGGAGGGGTCGTCCAATACTGCGGGACTTGAGGTCGGGAGAGGGAAGCGGAATTCCCGGTGTAGTGGTGGAATGCATAGATATCGGGAGGAACACCAGTGGCGAAGGCGGCTTCCTGGCCCGCACCTGACGCTCAAGCGCGAAAGCGTGGGGAGCGAACGGG
>FJ936583.1.1019 NWF2013_66572
TACCAGCTCCCCGAGTGGTCGGGACGTTTATTGGGCCTAAAGCATCCGTAGCCGGTCCTGTAGGTCTTCTGTCAAATCCAACGGCTCAACCGTTGGGCTGCAGAAGATACCGCAGGACTAGGAGGCGGGAGAGGCGGACGGTACTCCATGGGTAGGGGTAAAATCCTTTGATCCATGGAAGACCACCAGTGGCGAAGGCGGTCCGCCAGAACGCGCTCGACGGTGAGGGATGAAAGCTGGGGGAGCGAACCGG
>FJ936694.1.1016 NWF2013_22
TACCCGCTCCCCGAGTGGTGGGGGCTTTTACTGAGCTTAAAGCGCCCGTAGCCGGTCATGCGTGTCTCCAGTTAAATCCAGCAGCCTAACTGCTGGGCCGCTGGAGATACTGTATGACTTGGAGGCGGGAGAGGCTACCGGTAGTCCCGGGGTAGGAGTGAAATCCTCTGATCCCGGGAGGACCTGCAGTGGCGAAGGCGGGTAGCCAGAACGCGCTCGACGGTGAGGGGCGAAAGCTGGGGGAGCGAACCGG
>FJ936699.1.1021 FLUID_55441
TACCAGCTCTCCGAGTGGTGGGGACGTTTATTGGGCTTAAAGCATGCGTAGCTGGCTGGGCAAGTCCCCTGTTAAATCTAACGATTCAATCGTTGGATTGCGGGGGATACTGCTCGGCTAGGGGGCTGGAGAGGCCGACGGTATTCCCGGGGTAGGGGTGAAATCCTATAATCCCGGGAGGACCACCAGTGGCGAAAGCTGTCGGCTAGAACGCGCCCGACGGTGAGGGATGAAAGCTGGGGGAGCGAACCGG
>FJ936732.1.1494 MID_7
TACGTAGGGGGCAAGCGTTACTCGGAATTACTGGGCGTAAAGGGTGTGTAGGCGGCCGAGCAAGTCGAAGATGAAATCCCAGGGCTCAACCCTGGAATTGTCTTCGATACTGCTTGGCTTGAGGGTAGTGGAGGAGAGCGGAATTCCCGGTGGAGCGGTGAAATGCGTAGATATCGGGAGGAACACCAGAGGCGAAGGCGGCTCTCTATGCTACTCCTGACGCTGAGGCACGAAAGCTAGGGGAGCAAACGGG
>FJ936836.1.1495 NWF2015_31318
TACGTAGGGTGCGAGCGTTAATCGGAATTACTGGGCGTAAAGGGTGCGCAGGCGGCCCCGCAAGTCAGACGTGAAATCCCCGGGCTCAACTTGGGAATGGCGTTTGAAACTACGGGGCTGGAGTGTGGCAGAGGGAGGTGGAATTCCACGTGTAGCGGTGAAATGCGTAGAGATGTGGAGGAACACCAATGGCGAAGGCAGCCTCCTGGGCCAACACTGACGCTCATGCACGAAAGCGTGGGGAGCAAGCAGG
>FJ936947.1.1443 FLUID_43535
TACAGGAGGCCCGAGCGTTAGTCGGAATCACTGGGCTTAAAGGGTGCGTAGGCGGGCCTGTAAGTATCTCGTGAAATCCCCCGGCTCAACCGGGGAATGGCGGGGTAAACTACAGGTCTTGAGGTCGGTAGGGGTCGCTGGAACGCTCGGTGGAGCGGTGAAATGCGTAGAGATCGAGCGGAACGCCGAAGGTGAAGACAAGCGACTGGGCCGAATCTGACGCTGAGGCACGAAAGCGTGGGGAGCAAACAGG
>FM200873.1.1349 FLUID_18367
TACGAAGGGGGCTAGCGTTGTTCGGAATTACTGGGCGTAAAGCGCGCGCAGGCGGTTTTCCAAGTCAGTGGTGAAAGCCCGGAGCTCAACTCCGGAATTGCCATTGAAACTGTTAAACTTGAGTACGAGAGAGGTGAGTGGAATTCCCAGTGTAGAGGTGAAATTCGTAGATATTGGGAAGAACACCGGTGGCGAAGGCGGCTCACTGGCTCGTAACTGACGCTCAGGCGCGATAGCGTGGGGATCAAACAGG
>FM872831.1.1433 FLUID_13308
TACGAAGGGGGCTAGCGTTGTTCGGAATTACTGGGCGTAAAGCGCACGTAGGCTGTGCCGTAAGTCAGGGGTGAAATCCCAGAGCTCAACTCTGGAACTGCCTTTGAAACTACGGTGCTAGAATCTCAGAGGGGGTAGCGGAATTCCAAATGTAGGGGTGAAATCCGTAGATATTTGGAGGAACACCGGTGGCGAAGGCGGCTACCTGGATGAGTATTGACGCTGAGGTGCGAAAGCGTGGGGATCAAACAGG
>FM955644.1.1461 NWF2014_31711
AACGTAGGAGGCGAGCGTTATCCGGATTTACTGGGCGTAAAGCGCACGCAGGCGGTTTCGTTAGTCGGACGTGAAAGCTCCTGGCTTAACTGGGAGAGGGCGTTCGATACTGCGGAACTTGAGGTTGGGAGAGGGGTGTGGAATTCCCGGTGTAGTGGTGGAATGCGTAGAGATCGGGAGGAACACCAGTGGCGAAGGCGGCACCCTGGCCCACACCTGACGCTGAGGTGCGAAAGCGTGGGGAGCAAACAGG
>FM994916.1.1462 NWF2014_57722
TACGTAGGGGGCGAGCGTTGTCCGGATTTACTGGGTGTAAAGGGTGCGTAGGCGGGCTAGTAAGTCAGTGGTTAAAAACCGTTGCTTAACAACGGGGGTGCCATTGATACTATTAGTCTAGAGTTCGGTAGGGAGAGCTGGAATTCCTGGTGTAGTGGTGAAATACGCAGATATCAGGAGGAATACCGGAGGCGAAGGCGAGCTCTTGGGCCGCTACTGACGCTGAGGCACGAAAGCGTGGGGATCAAACAGG
>FM994917.1.1448 NWF2015_9226
TACGGAGGATGCAAGCGTTATCCGGATTCATTGGGTTTAAAGGGTGCGTAGGCGGGATAATAAGTCAGTGGTGAAAGCCTACAGCTTAACTGTAGAATTGCCATTGATACTGTTATTCTTGAGTGCAGTTGAGGTAGCTGGAATGTGTGGTGTAGCGGTGAAATGCTTAGATATCACACAGAACACCGATTGCGAAGGCAGGTTACTAAACTGCAACTGACGCTGAGGCACGAAAGCGTGGGGAGCAAACAGG
>FN396951.1.1294 FLUID_736
TACGGAGGGAGCTAGCGTTGTTCGGAATTACTGGGCGTAAAGCGCACGTAGGCGGCTTAGCAAGTCAGGGGTGAAATCCCGGGGCTCAACCCCGGAACTGCCTTTGAAACTGCTTGGCTAGAATCCTGGAGAGGCGAGTGGAATTCCGAGTGTAGAGGTGAAATTCGTAGATATTCGGAAGAACACCAGTGGCGAAGGCGACTCGCTGGACAGGTATTGACGCTGAGGTGCGAAAGCGTGGGGAGCAAACAGG
>FN421592.1.1356 FLUID_19587
TACGAAGGGGGCTAGCGTTGTTCGGATTTACTGGGCGTAAAGCGCACGTAGGCGGTTTGTTAAGTGAGAGGTGAAATCCCAGAGCTCAACTCTGGAACTGCCTTTCATACTGGCAAGCTAGAGTCCGGAAGAGGTAAGTGGAACTCCTAGTGTAGAGGTGGAATTCGTAGATATTAGGAAGAACACCAGTGGCGAAGGCGGCTTACTGGTCCGGAACTGACGCTGAGGTGCGAAAGCGTGGGGAGCAAACAGG
>FN421975.1.1370 FLUID_4759
TACGGAGGGAGCTAGCGTTATTCGGAATTACTGGGCGTAAAGCGCACGTAGGCGGCTTTGTAAGTAAGAGGTGAAAGCCCAGAGCTCAACTCTGGAATTGCCTTTTAGACTGCATCGCTTGAATCATGGAGAGGTCAGTGGAATTCCGAGTGTAGAGGTGAAATTCGTAGATATTCGGAAGAACACCAGTGGCGAAGGCGGCTGACTGGACATGTATTGACGCTGAGGTGCGAAAGCGTGGGGAGCAAACAGG
>FN546869.1.1463 FLUID_57251
TACGAAGGGGGCTAGCGTTGTTCGGAATAACTGGGCGTAAAGCGCACGTAGGCGGATTGCTAAGTCAGGGGTGAAATCCCGGGGCTCAACCCCGGAACTGCCTTTGATACTGGCAATCTCGAGTCCGAGAGAGGTGAGTGGAATTCCGAGTGTAGAGGTGAAATTCGTAGATATTCGGAGGAACACCAGTGGCGAAGGCGGCTCACTGGCTCGGTACTGACGCTGAGGTGCGAAAGCGTGGGGAGCAAACAGG
>FN557187.1.1399 FLUID_11029
TACAGAGGGTGCAAGCGTTAATCGGAATTACTGGGCGTAAAGCGCGCGTAGGTGGTTTGTTAAGTTGAATGTGAAATCCCCGGGCTCAACCTGGGAACTGCATCCAAAACTGGCAAGCTAGAGTAGGGCAGAGGGTGGTGGAATTTCCTGTGTAGCGGTGAAATGCGTAGATATAGGAAGGAACACCAGTGGCGAAGGCGACCACCTGGGCTCATACTGACACTGAGGTGCGAAAGCGTGGGGAGCAAACAGG
>FN563399.1.1488 MID_38985
AACGTAGGGGGCGAGCGTTGTCCGGAATTACTGGGCGTAAAGCGCGTGTAGGCGGGTTTTTAAGTCGGGTGTGAAAACCCTGGGCTCAACCGAGGGATGGCATCCGAAACTGGAGACCTTGAGGGCGGGAGAGGAAAGTGGAATTCCTAGTGTAGCGGTGAAATGCGTAGATATTAGGAGGAACACCAGTGGCGAAGGCGGCTTTCTGGCCCGAACCTGACGCTGAGACGCGAAAGCGTGGGGAGCAAACAGG
>FN667210.1.1469 TOP_57076
TACGTAGGTGGCAAGCGTTGTCCGGAATTATTGGGCGTAAAGCGCGCGCAGGCGGCTATGTAAGTCTGATGTTAAAGCCCGAGGCTCAACCTCGGTTCGCATTGGAAACTGCGTAGCATGAGTGCAGAAGAGGAAAGCGGTATTCCACGTGTAGCGGTGAAATGCGTAGAGATGTGGAGGAACACCAGTGGCGAAGGCGGCCTTCTGGTCTGTAACTGACGCTGAGGCGCGAAAGCGTGGGGAGCAAACAGG
>FQ658519.1.1314 FLUID_17723
TACGGAGGGTGCAAGCGTTATCCGGATTTACTGGGTTTAAAGGGTGCGTAGGTGGGTCTGTAAGTCAGTGGTGAAATCTCCGGGCTTAACCCGGAAACTGCCATTGATACTATAGGTCTTGAATACTCTGGAGGTAAGCGGAATATGTCATGTAGCGGTGAAATGCTTAGATATGACATAGAACACCAATTGCGAAGGCAGCTTACTACGGGGTCATTGACACTGAGGCACGAAAGCGTGGGGATCAAACAGG
>FQ659903.2.1282 FLUID_96993
TACGGAGGGGGCTAGCGTTGTTCGGAATTACTGGGCGTAAAGCGCACGTAGGCGGACCTGAAAGTCAGAGGTGAAATCCCAGGGCTCAACCTTGGAACTGCCTTTGAAACTTCTGGTCTTGAGGTCGAGAGAGGTGAGTGGAATTCCGAGTGTAGAGGTGAAATTCGTAGATATTCGGAGGAACACCAGTGGCGAAGGCGGCTCACTGGCTCGATACTGACGCTGAGGTGCGAAAGCGTGGGGAGCAAACAGG
>FQ660417.1.1408 NWF2015_8598
GACGGAGGTCCCAAGCGTTGTTCGGAATCACTGGGCTTAAAGCGCGTGTAGGCGGGTTGGCACGTACCTTGTGAAATCCCTTGGCTCAACCAAGGAACTGCTTGGTATACGGCCGGTCTTGAGGCAGGTAGAGGCGCCTGGAACCTTAGGTGGAGCGGTGAAATGCGTAGATATCTAAGGGAACGCCGGTGGCGAAAGCGGGGCGCTGGGCCTGTCCTGACGCTAAGACGCGAAAGCGTAGGGAGCAAACGGG
>FR675969.1.1446 FLUID_83293
TACGTAGGGGGCAAGCGTTATCCGGATTTACTGGGTGTAAAGGGCGCGTAGGTGGGTTTGTAAGTCAGAGGTGAAATCCTGCAGCTTAACTGTAGAACTGCCTCTGATACTGCAAATCTTGAGTTCAGAAGAGAGAAGCGGAATTCCAGGTGTAGTAGTGAAATACGTAGATATCTGGAAGAACACCAGTGGCGAAGGCGGCTTCTTGGGCTGTAACTGACACTGAGGCGCGAAAGCGTGGGGAGCAAACAGG
>FR749905.1.1533 FLUID_85090
TACGTAGGGTGCGAGCGTTAATCGGATTTACTGGGCGTAAAGCGTGCGCAGGCGGTCCGCTAAGACAGGTGTGAAATCCCTGGGCTCAACCTAGGAATTGCGCTTGTGACCGGCGGGCTAGAGTACGGTAGAGGGGGGTGGAATTCCTGGTGTAGCAGTGAAATGCGTAGAGATCAGGAGGAACACCGATGGCGAAGGCAGCCCCCTGGGCCGGTACTGACGCTCAGGCACGAAAGCGCGGGGAGCAAACAGG
>FR846905.1.1389 FLUID_29332
TACGGAGAGCGCAAGCATTAATCGGAATTACTGGGCGTAAAGCGTGCGCAGGCGGTTGTGTAAGACAGATGTGAAATCCCCGGGCTTAACCTGGGAACTGCATTTGTGACTGCACGGCTTGAGTGCGGCAGAGGGGGATGGAATTCCGCGTGTAGCAGTGAAATGCGTAGATATGCGGAGGAACACCGATGGCGAAGGCAATCCCCTGGGCCTGCACTGACGCTCATGCACGAAAGCGTGGGGGGCAAACAGG
>FR846926.1.1310 FLUID_40723
TACGTAGGTGTCGAGCGTTGTCCGGATTTATTGGGCGTAAAGCGCCCGCAGGCGGCCAGGCAAGTCCAGGGTGAAATCTCCCGGCTCAACCGGGAGGGTGCCCTGGAAACTGCTTGGCTTGAGGCAGGGAGAGGGATGTGGAATTCCCGGTGTAGTGGTGAAATGCGTAGATATCGGGAGGAACACCAGTGGCGAAGGCGGCATCCTGGCCCTGTCCTGACGCTCAGGGGCGAAAGCGTGGGGAGCAAACCGG
>FR863672.1.1338 FLUID_11350
TACGAGAGGCCCAAACGTTATTCGGAATTACTGGGCTTAAAGAGTCCGTAGGCGGCGCAGAAAGTAGGGTGTGAAAGCCCTCGGCTCAACCGAGGAATTGCGCCCTAAACTACTGTGCTTGAGGAACCTAGAGGTGAGCGGAACTGATGGTGGAGCGGTGAAATGCGTTGATATCATCAGGAACACCGGAGGCGAAGGCGGCTCACTGGGGGTTTTCTGACGCTGAGGGACGAAAGCCAGGGGAGCGAACGGG
>FR865897.1.1408 BOT_56531
TACGTAGGGTGCAAGCGTTGTCCGGAATTATTGGGCGTAGAGAGCTCGTAGGCGGTTTGTTGCGTCGGCTGTGAAAACCTGAGGCTCAACCTCAGGCCTGCAGTCGATACGAGCAGACTAGAGTGTTGCAGGGGAGACTGGAATTCCTGGTGTAGCGGTGAAATGCGCAGATATCAGGAGGAACACCGGTGGCGAAGGCGGGTCTCTGGGCAACAACTGACGCTGAGGAGCGAAAGCGTGGGGAGCGAACAGG
>GQ007820.1.1358 TOP_19
TACAGAGGGTGCGAGCGTTAATCGGATTTACTGGGCGTAAAGCGTGCGTAGGCGGCCAATTAAGTCAAATGTGAAATCCCCGAGCTTAACTTGGGAATTGCATTCGATACTGGTTGGCTAGAGTATGGGAGAGGATGGTAGAATTCCAGGTGTAGCGGTGAAATGCGTAGAGATCTGGAGGAATACCGATGGCGAAGGCAGCCATCTGGCCTAATACTGACGCTGAGGTACGAAAGCATGGGGAGCAAACAGG
>GQ021408.1.1337 BOT_48810
TACGTAGGGTGCGAGCGTTGTCCGGAATTATTGGGCGTAAAGAGCTCGTAGGCGGTCTGTCGCGTCGGTCGTGAAAACTTGGGGCTTAACCCTGAGCTTGCGGTCGATACGGGCATGACTGGAGTTCGGCAGGGGAGACTGGAATTCCTGGTGTAGCGGTGAAATGCGCAGATATCAGGAGGAACACCGGTGGCGAAGGCGGGTCTCTGGGCCGATACTGACGCTGAGGAGCGAAAGCGTGGGGAGCGAACAGG
>GQ021690.1.1351 FLUID_19639
TACGTAGGTGGCAAGCGTTGTCCGGATTTATTGGGTTTAAAGGGTGCGTAGGCGGCTTGATAAGTCAGTGGTGAAAGCCGATCGCTTAACGATCGAACTGCCATTGATACTGCCAGGCTTGAGTATAGTTGAGGTAGGCGGAATTGACAGTGTAGCGGTGAAATGCGTAGATATTGTCAAGAACACCAATTGCGAAGGCAGCTTACTAAAGTATAACTGACGCTGAGGCACGAAAGTGCGGGGATCAAACAGG
>GQ032594.1.1348 MID_89571
TACGTAGGGTGCGAGCGTTGTCCGGATTTATTGGGCGTAAAGGGCTCGTAGGTGGTTGATCGCGTCGGAAGTATAATCTTGGGGCTTAACCCTGAGCGTGCTTTCGATACGGGTTGACTTGAGGAAGGTAGGGGAGAATGGAATTCCTGGTGGAGCGGTGGAATGCGCAGATATCAGGAGGAACACCAGTGGCGAAGGCGGTTCTCTGGGCCTTTCCTGACGCTGAGGAGCGAAAGCGTGGGGAGCGAACAGG
>GQ033711.1.1342 BOT_84391
TACGTAGGGTGCGAGCGTTGTCCGGAATTACTGGGCGTAAAGAGCTCGTAGGCGGTTTGTCACGTCGTCTGTGAAATCCTAGGGCTTAACCCTGGACGTGCAGGCGATACGGGCTGACTTGAGTACTACAGGGGAGACTGGAATTTCTGGTGTAGCGGTGGAATGCACAGATATCAGGAAGAACACCGATGGCGAAGGCAGGTCTCTGGGTAGTAACTGACGCTGAGGAGCGAAAGCATGGGTAGCGAACAGG
>GQ074238.1.1357 FLUID_28526
TACAGAGGGTGCAAGCGTTAATCGGATTTACTGGGCGTAAAGGGCGCGTAGGCGGTGATGTGAGTGTGATGTGAAAGCCCCGGGCTTAACCTGGGAAGTGCATCGCAAACGACATGACTGGAGTATATGAGAGGGTGGCGGAATTTCCGGTGTAGCGGTGAAATGCGTAGAGATCGGAAGGAACGTCAATGGCGAAGGCAGCCACCTGGCATAATACTGACGCTGAGGCGCGAAAGCGTGGGGAGCGAACAGG
>GQ076207.1.1304 FLUID_40827
TACGGAGGGAGCTAGCGTTGTTCGGAATTACTGGGCGTAAAGCGCGCGTAGGCGGTTATTCAAGTCAGAGGTGAAAGCCCGGGGCTCAACCCCGGAACTGCCTTTGAAACTAGATAACTAGAATCTTGGAGAGGTCAGTGGAATTCCGAGTGTAGAGGTGAAATTCGTAGATATTCGGAAGAACACCAGTGGCGAAGGCGACTGACTGGACAAGTATTGACGCTGAGGTGCGAAAGCGTGGGGAGCAAACAGG
>GQ079453.1.1345 BOT_4474
TACGTAGGGTGCGAGCGTTGTCCGGAATTACTGGGCGTAAAGAGCTCGTAGGTGGTCTGTCGCGTCATTTGTGAAAGCCCGGTGCTTAACTCCGGGTTGGCAGGTGATACGGGCATGACTGGAGTACTGTAGGGGAGACTGGAATTCCTGGTGTAGCGGTGAAATGCGCAGATATCAGGAGGAACACCGGTGGCGAAGGCGGGTCTCTGGGCAGTAACTGACGCTGAGGAGCGAAAGCATGGGTAGCGAACAGG
>GQ099170.1.1364 FLUID_35666
TACGGAGGGTGCAAGCGTTAATCGGAATTACTGGGCGTAAAGCGCACGCAGGCGGTTTGTTAAGTCAGATGTGAAATCCCCGAGCTTAACTTGGGAACTGCATTTGAAACTGGCAAGCTAGAGTCTTGTAGAGGGGGGTAGAATTCCAGGTGTAGCGGTGAAATGCGTAGAGATCTGGAGGAATACCGGTGGCGAAGGCGGCCCCCTGGACAAAGACTGACGCTCAGGTGCGAAAGCGTGGGGAGCAAACAGG
>GQ169802.1.1389 FLUID_20826
TACGGAGGGAGCTAGCGTTGTTCGGAATTACTGGGCGTAAAGCGCACGTAGGCGGCTTTGTAAGTCAGAGGTGAAAGCCTGGAGCTCAACTCCAGAACTGCCTTTGAGACTGCATCGCTTGAATCCAGGAGAGGTGAGTGGAATTCCGAGTGTAGAGGTGAAATTCGTAGATATTCGGAAGAACACCAGTGGCGAAGGCGGCTCACTGGACTGGTATTGACGCTGAGGTGCGAAAGCGTGGGGAGCAAACAGG
>GQ182612.1.1358 NWF2013_31709
AACGTAGGAGGCAAGCGTTATCCGAATTTACTGGGCGTAAAGCGCGTGCAGGCGGTTCGGTAAGTTGGATGTGAAATCTCCTGGCTCAACTGGGAGAGGTCGTTCAATACTGTCGGACTAGAGGATGGCAGAGGGAGGTGGAATTCCCGGTGTAGTGGTGAAATGCGTAGATATCGGGAGGAACACCAGTGGCGAAGGCGACCTCCTGGACCATTCCTGACGCTCAGACGCGAAAGCTAGGGGAGCGAACGGG
>GQ182696.1.1392 NWF2015_4233
GACGGGGGAGGCGAGCGTTGTCCGGAATCACTGGGTGTAAAGGGCGTGTAGGCGGGCCGGAAAGTCGGTTGTTAAATCTCTCCGCTCAACGGAGAAACTGCGGCCGAAACTTCCGGTCTTGAGTGCGGCAGGGGAGGATGGAATTCCTGGTGTAGCGGTGAAATGCGTAGATATCAGGAGGAACACCGGTGGCGAAGGCGGTCCTCTGGGCCTGCACTGACGCTGAGGGCGCGAAAGCTGGGGGAGCAAACAGA
>GQ261284.1.1485 NWF2015_67385
TACGGAGGGTGCAAGCGTTATTCGGAATTATTGGGCGTAAAGGGCGTGTAGGCGGCCAGATAAGTCAGAGGTGAAAGCCCGGGGCTCAACACCGGAAGTGCCTTTGAAACTATCTGGCTTGAGTGCGGGAGAGGAAAGCGGAATTCCCAGTGTAGAGGTGAAAATCGTAGATATTGGGAGGAACACCGGCGGCGAAGGCGGCTTTCTGGACCGACACTGACGCTGAGGCGCGAAAGCGTGGGGAGCAAACAGG
>GQ263563.1.1435 FLUID_44052
TACGAAGGGGGCTAGCGTTGCTCGGAATCACTGGGCGTAAAGCGCACGTAGGCGGCTTCTTAAGTCAGGGGTGAAATCCTGGAGCTCAACTCCAGAACTGCCTTTGATACTGGGAAGCTTGAGTTCGGGAGAGGTGTGTGGAACTGCGAGTGTAGAGGTGAAATTCGTAGATATTCGCAAGAACACCAGTGGCGAAGGCGGCTCACTGGCCCGATACTGACGCTGAGGTGCGAAAGCGTGGGGAGCAAACAGG
>GQ263708.1.1478 FLUID_7669
TACGTAGGGTGCGAGCGTTAATCGGAATTACTGGGCGTAAAGCGTGCGCAGGCGGTTTTGTAAGACAGGCGTGAAATCCCCGGGCTTAACCTGGGAACTGCGCTTGTGACTGCAAGGCTAGAGTGCGGCAGAGGGGGGTAGAATTCCACGTGTAGCAGTGAAATGCGTAGAGATGTGGAGGAATACCGATGGCGAAGGCAGCCCCCTGGGTCGACACCGACGCTCATGCACGAAAGCGTGGGGAGCAAACAGG
>GQ264205.1.1466 FLUID_60032
TACGTAGGGTGCAGGCGTTAATCGGAATTACTGGGCGTAAAGCGTGCGCAGGCGGCTCCTTAAGTCAGATGTGAAATCCCCGGGCTTAACCTGGGAACTGCGTTTGAAACTGGGGAGCTAGAGTGTGGAAGAGGGGGGTGGAATTCCAGGTGTAGCAGTGAAATGCGTAGATATCTGGAGGAACACCGATGGCGAAGGCAGCCCCCTGGGCTGACACTGACGCTCATGCACGAATGCGTGGGGAGCAAACAGG
>GQ264213.1.1468 NWF2015_21536
TACGGAGGGTGCAAGCGTTATCCGGATTCACTGGGTTTAAAGGGTGCGTAGGTGGGCAGGTAAGTCAGTGGTGAAATCCCCGGGCTTAACCCGGGAACTGCCGTTGATACTATCTGTCTTGAATGTCGTGGAGGTGAGCGGAATATGTCATGTAGCGGTGAAATGCTTAGATATGACATAGAACACCAATTGCGAAGGCAGCTCACTACACGATAATTGACACTGAGGCACGAAAGCGTGGGGAGCAAACAGG
>GQ284446.1.1468 FLUID_7803
TACGTAGGGTGCGAGCGTTAATCGGAATTACTGGGCGTAAAGGGTGCGCAGGTGGTTACGTAAGTCTGATGTGAAAGCCCCGGGCTCAACCTGGGAACTGCATTGGAGACTGCGTGGCTAGAGTGTGGCAGAGGGGGGTGGAATTCCGCGTGTAGCAGTGAAATGCGTAGAGATGCGGAGGAACACCAATGGCGAAGGCAGCCCCCTGGGTTAACACTGACACTCATGCACGAAAGCGTGGGGAGCAAACAGG
>GQ302575.1.1520 NWF2015_76057
TACGGAGGGGGCAAGCGTTGTTCGGAATCATTGGGCGTAAAGGGCGTGTAGGCGGTCGATCAAGTCGGAGGTGAAATCCCTCGGCTCAACTGAGGAATTGCCTTCGATACTGTTCGGCTTGAGTCCTGGAGAGGGTAGCGGAATTCCCGGTGTAGCGGTGAAATGCGTAGAGACCGGGAAGAACACCAGTGGCGAAGGCGGCTACCTGGACAGGTACTGACGCTAACAGCGCGAAAGCTAGGGGAGCAAACAGG
>GQ328129.1.926 NWF2014_47855
TACCCGCTCTCCGAGTGGTGGGGACGCTTATTGGGCCTAAAGCATCCGTAGCTAGCTGGGCAAGTCCCCTGTTAAATCCAGCGATTTAATCGTTGGACTGCGGGGGATACTGTCCGGCTAGGGGGCGGGAGAGGCCGACGGTATTTCCGGGGTAGGGGTGAAATCCTATAATCCCGGGAGGACCACCAGTGGCGAAGGCTGTCGGCTAGAACGCGCCCGACGGTGAGGGATGAAAGCTGGGGGAGCGAACCGG
>GQ328183.1.914 FLUID_1420
TACCAGCTCTCCGAGTGGTGGGGATGTTTATTGGGCTTAAAGCATCCGTAGCTGGCTGGGCAAGTCCCCTGTTAAATCTAACGATTCAATCGTTGGATTGCGGGGGATACTGCTCGGCTAGGGGGCGGGAGAGGCCGACGGTATTCCCGGGGTAGGGGTGAAATCCTATAATCCCGGGAGGACCACCAGTGGCGAAGGCTGTCGGCTAGAACGCGCCCGACGGTGAGGGATGAAAGCTGGGGGAGCGAACCGG
>GQ340144.1.1427 FLUID_13108
TACAGAGGTCCCAAGCGTTGTTCGGATTTACTGGGCGTAAAGGGTGCGTAGGTGGCATACATAGTCTGATGTGAAATCTTGAAGCTTAACTTCGAAACTGCATTGGAAACTTGTGTGCTAGAGTAGTGTAGGGGAGACTGGAATGCTCGGTGTAGCAGTGAAATGCGTAGATATCGAGCGGAACACCAGTGGCGAAGGCGAGTCTCTGGACACTTACTGACACTGAGGCACGAAAGCCAAGGGAGCAAACGGG
>GQ375044.1.1439 FLUID_108382
GACGGAGGATGCAAGCGTTATCCGGAATTATTGGGCGTAAAGCGTCCGCAGGTGGTTAGTCAAGTCTGTCGTTAAAGCTCGGGGCTCAACTCCGAAAAGGCGGTGGAAACTGGCTGACTAGAGTACGGCAGGGGTAGAGGGAATTCTCTGTGTAGCGGTGAAATGCGTAGATATTGGGAAGAACACCAGTGGCGAAAGCGCTCTACTGGACCTGTACTGACACTCAGGGACGAAAGCTAGGGGAGCAAAAGGG
>GQ388831.1.1490 FLUID_37065
TACAGAGGGTGCTAGCGTTAATCGGATTTACTGGGCGTAAAGCGTGCGTAGGCGGTTTGATAAGTCGGTTGTGAAAGCCCCGGGCTCAACCTGGGAATTGCGGCCGATACTGTCAGACTAGAAAACGGTAGAGGGAGGTGGAACTCCAGGTGTAGCGGTGAAATGCGTAGATATCTGGAAGAACACCGATGGCGAAGGCAGCCTCCTGGGCCTGTTTTGACGCTGAGGCACGAAAGCGTGGGTAGCAAACAGG
>GQ388844.1.1472 BOT_54988
TACGGAGGGAGCTAGCGTTATTCGGAATTACTGGGCGTAAAGCGCACGTAGGCGGCTTTGTAAGTTAGAGGTGAAAGCCCAGAGCTCAACTCTGGAATTGCCTTTAAGACTGCATCGCTTGAATCCAGGAGAGGTGAGTGGAATTCCGAGTGTAGAGGTGAAATTCGTAGATATTCGGAAGAACACCAGTGGCGAAGGCGGCTCACTGGACTGGTATTGACGCTGAGGTGCGAAAGCGTGGGGAGCAAACAGG
>GQ388849.1.1447 FLUID_1625
GACGGAGGAGGCTAGCGTTGTTCGGAATTACTGGGCGTAAAGCGTGCGCAGGTTGTGAGTTCAGTTGGATGTGAAAGCCCGGGGCTTAACCTCGGATGTGCATCCAATACTGGCTCGCTGGAGGTTGGAAGAGGAGAGTGGAATTCCCAGTGTAGAGGTGAAATTCGTAGATATTGGGAAGAACACCAGTGGCGAAGGCGGCTCTCTGGTCCATACCTGACACTCATGCACGAAAGCGTGGGGAGCAAACAGG
>GQ402726.1.1476 FLUID_176
GACAGAGGTGGCGAGCGTTGTTCGGAATTACTGGGCTTAAAGGGCGCGTAGGTGGTAGTGCAAGTCTGGGGTGGAATCCTATGGCTTAACCATAGAACTGCCCTGGAAACTGCATTACTTGAGTCAGCGAGGGGAGGGTAGAATTCCTGGTGTAGCGGTGAAATGCGTAGATATCAGGAGGAAGGCCGGTGGCGAAGGCGGCCCTCTGGCGCTGGACTGACACTGAGGCGCGAAAGCGTGGGGAGCAAACAGG
>GQ402789.1.1451 MID_63521
GACGTAGGGGGCCAGCGTTGCTCGGAATTACTGGGCGTAAAGGGTCCGTAGGCGGTGCGGCAAGTCGGGGGTGAAATCTCTGGGCTTAACTCAGAGGCTGCCTCCGAAACTGCCGTGCTCGAGTGCGGGAGAGGCGAGCGGAATTGCAGGTGTAGCGGTGAAATGCGTAGATATCTGCAGGAACACCCGTGGCGAAGGCGGCTCGCTGGACCGTGACTGACACTGAGGGACGAAAGCTAGGGGAGCAAACAGG
>GQ472329.1.1464 MID_68547
TACGGAGGGTGCAAACGTTGTTCGGAATTATTGGGCGTAAAGCGCGTGTAGGCGGTTGGGCAAGTCAGATGTGAAAGCCTTCCGCTCAACGGAAGAAGCGCATTTGAAACTACCCGGCTTGAGTTCGGGAGAGGAGAGTGGAATTCCCGGTGTAGAGGTGAAATTCGTAGATATCGGGAGGAACACCGGTGGCGAAGGCGACTCTCTGGCCCGATACTGACGCTGAGACGCGAAAGCGTGGGGAGCAAACAGG
>GQ472419.1.1463 NWF2013_9798
TACGGAGGGTGCAAGCGTTGTTCGGAATTACTGGGCGTAAAGCGCGTGTAGGCGGTCAGGCAAGTCAGATGTGAAAGCCTTCCGCTCAACGGAAGAATTGCATTTGAAACTACCTGGCTAGAGTTCGGGAGAGGAGAGTGGAATTCCCGGTGTAGAGGTGAAATTCGTAGATATCGGGAGGAACACCGGTGGCGAAGGCGGCTCTCTGGCCCGACACTGACGCTGAGACGCGAAAGCGTGGGGAGCAAACAGG
>GQ487913.1.1521 FLUID_5185
TACAGAGGTCCCAAGCGTTGTTCGGATTCACTGGGCGTAAAGGGCGCGTAGGTGGCCGGGTAAGTTCGATGTGAAAGCTCTGAGCTTAACTCAGAAATGGCATTGAATACTATCCGGCTCGAGGGTTGGAGGGGGGACTGGAATTCTCGGTGTAGCAGTGAAATGCGTAGATATCGAGAGGAACACCAGTGGCGAAGGCGGGTCCCTAGACGACTCCTGACACTGAGGCGCGAAAGCCGGGGGAGCAAACAGG
>GQ487927.1.1485 FLUID_6668
TACGTAGGGAGCAAGCGTTGTTCGGATTTACTGGGCGTAAAGGGCGCGTAGGCGGCGTGTCAAGTCAATTGTGAAATCTCCGGGCTTAACTCGGAACGGCCAATTGATACTGTCATGCTAGAGTGCAGAAAGGGCAATCGGAATTCTTGGTGTAGCGGTGAAATGCGTAGATATCAAGAGGAGCACCTGAGGCGAAGGCGGGTTGCTAGGCTGACACTGACGCTGAGGCGCGAAAGCCAGGGGAGCAAACGGG
>GQ487987.1.1471 FLUID_31212
GACGTAGGATGCAAGCGTTGTCCGGATTTATTGGGCGTAAAGAGTTCGTAGGCGGTTTGTTAAGTCTGATGTTAAAGATCGGGGCCCAACCCCGGGAGTGCATTGGATACTGGCAGACTGGAGTGCGGTAGAGGCGAGTGGAATTCCCAGTGTAGCGGTGAAATGCGTAGATATTGGGAAGAACACCAGTGGCGTAGGCGACTCGCTGGGCCGTAACTGACGCTGAGGAACGAAAGCCAGGGGAGCGAATGGG
>GQ488017.1.1503 TOP_2389
GACGGAAGGTGCAAGCGTTGCTCGGAATCACTGGGCGTAAAGGGTGCGTAGGCGGCTTGGTGGGTCTGGTGTGAAAGCCCAGGGCTCAGCCCTGGAAGGGCACTAGAAACTGCCGAGCTGGAGTGCCGGAGGGGAGAGTGGAATTCCTGGTGTAGCGGTGAAATGCGTAGATATCAGGAGGAATACCGGTGGCGAAAGCGACTCTCTGGACGGCAACTGACGCTGAGGCACGAAAGCGTGGGGAGCAAACAGG
>GQ500873.1.1481 FLUID_36797
CACGTACTGTGCGAACGTTATTCGGAATCACTGGGCTTAAAGGGTGCGTAGGCGGCGAATCAAGTCAGGTGTGAAAGGCCTGAGCTCAACTGAGGCATTGCGCTTGAAACTGATTTGCTTGAGTATCCCAGGGGTGTGCGGAACTGCCAGTGGAGCGGTGAAATGTGTTGATATTGGCAGGAACACCGGAGGCGAAAGCGGCACACTGGGGGATAACTGACGCTGAGGCACGAAAGCCAGGGGAGCGAACGGG
>GQ844341.1.1513 NWF2015_18634
TACGTAGGTGGCAAGCGTTGTTCGGAATCATTGGGCGTAAAGGGCATGTAGGTGGTTTTACAAGTGTGAGTTGAAATACCGAAGCTTAACTTCGAGTATGGCTTGCAAACTGTAAGACTGGAGTGTAGAAGGGGAGACTGGAATTCCGCGTGTAGGGGTGAAATCTGTAGATATGCGGAAGAATACCTGTGGCGAAGGCGAGTCTCTGGTCTACAACTGACACTGAAATGCGAAAGTGTGGGGAGCAAACAGG
>GQ844347.1.1537 NWF2013_458
TACGGAGGGTGCAAGCGTTGTTCGGAATCATTGGGCGTAAAGGGCGCGTAGGCGGTTCGGTAAGTCGGGTGTGAAAGCCCCGGGCTCAACCCGGGAAGTGCATCCGAAACTGCCGGACTTGAGTACGGGAGGGGGAAGTGGAATTCCTGGTGTAGGGGTGAAATCCGTAGATATCAGGAGGAACACCGGTGGCGAAGGCGACTTCCTGGACCGATACTGACGCTGAGGCGCGAAAGCGTGGGGAGCAAACAGG
>GQ844390.1.1607 NWF2015_27930
TACGGAGGGGGCAAGCGTTGTTCGGAATTACTGGGCGTAAAGCGCGCGTAGGCGGTTTTGTAAGTCTGGGGTCAAAGGCGACAGCTTGACTGACGTAAGGCCTCAGATACTATGGAACTGGAGTACCAGAGAGGATGGCGGAATTCCCGGTGTAGCGGTGAAATGCGTAGATATCGGGAGGAACACCATTGGCGAAGGCGGCTATCTGGCTGGTAACTGACGCTGAGGTGCGAGAGCGTAGGGATCAAACAGG
>GQ906599.1.908 NWF2013_30670
TACCAGCTCTCCGAGTGGTGTGGATGTTTATTGGGCCTAAAGCATCCGTAGCTTGCCAAGCAAGTCCCCTGTTAAACCCACCGAATTAATCGTTGGATTGCGGGGGATACTGCTCGGCTAGGGGACGGGAGAGGCCGACGGTATTTCCGGGGTAGGGGTGAAATCCTATAATCCCGGGAAGACCACCAGTGGCGAAGGCTGTCGGCTAGAACGCGCCCGACGGTGAGGGATGAAAGCTGGGGGAGCGAACCGG
>GQ906625.1.913 FLUID_43344
AACCAGCACCTCAAGTGGTCAGGAGGATTATTGGGCCTAAAGCATCCGTAGCCGGCTCTGCAAGTTTCCGGTTAAATCCATTCGCTCAACGAATGGGCTGCCGGAAATACTACATAGCTAGGGAGTGGGAGAGGTAGACGGTATTCGGTAGGAAGGGGTAAAATCCTTTGATCTATTGAGGACCACCTATGGCGAAGGCAGTCTACCAGAACACGTTCGACGGTGAGGGATGAAAGCTGGGGGAGCAAACCGG
>GQ921444.1.1497 NWF2015_4646
TACGTAGGGGGCAAGCGTTGTCCGGATTTACTGGGTGTAAAGGGCGCGTAGGTGGGTTTGTAAGTCAGAGGTGAAATCCTGCAGCTTAACTGTAGAACTGCCTCTGATACTGCAAATCTTGAGTTCAGAAGAGAGAAGCGGAATTCCAGGTGTAGTAGTGAAATACGTAGATATCTGGAAGAACACCAGTGGCGAAGGCGGCTTCTTGGTCTGTAACTGACACTGAGGCGCGAAAGCGTGGGGAGCAAACAGG
>GU127402.1.924 FLUID_87219
AACCAGCACCTCGAGTGGTCAGGAGGTTTATTGGGCCTAAAGCATCCGTAGCCGGTTGCATAAGTTTTCGGTTAAATCTATGCGCTTAACGTATAGGCCGCCGAAAATACTGTGCAGCTAGGGAGTGGGAGAGGTACACGGTACTCGATAGGAAGGGGTAAAATCCTTTGATCTATTGATGACCACCTGTGGCGAAGGCGGTGTACCAGAACACGTTCGACGGTGAGGGATGAAAGCTGGGGGAGCAAACCGG
>GU179658.1.1405 NWF2015_67509
TACGGAGGGTGCGAGCGTTATTCGGAATCACTGGGCGTAAAGGGCGCGTAGGCGGTCTGGTAAGTCAGGGGTGAAATCCCACGGCCCAACCGTGGAACTGCCTTTGAAACTGCTGGGCTTGGATCCTGGAGAGGGTGGCGGAATTCCTGGTGTAGGAGTGAAATCCGTAGATATCAGGAGGAACACCGGTGGCGAAGGCGGCCACCTGGACAGGTATCGACGCTGAGGCGCGAAAGCGTGGGGAGCAAACAGG
>GU179677.1.1360 FLUID_23657
TACGGAGGGTGCGAGCGTTATTCGGAATCACTGGGCGTAAAGGGCGCGTAGGCGGTCTGGTAAGTCAGGGGTGAAATCCCACGGCCCAACCGTGGAACTGCCTTTGAAACTGCTGGGCTTGGATCCTGGAGGGGGTGGCGGAATTCCTGGTGTAGGAGTGAAATCCGTAGATATCAGGAGGAACACCGGTGGCGAAGGCGGCCACCCGGACAGGTATCGACGCTGAGGCGCGAAAGTGTGGGGAGCAAACAGG
>GU183573.1.1391 FLUID_82007
TACGAAGGGTGCAAGCGTTAATCGGAATTACTGGGCGTAAAGCGCGCGTAGGTGGTTTCGTAAGTTGGAGGTGAAATCCCCGGGCTCAACCTGGGAACTGCCTCCAAAACTGCATGACTAGAGTACGGTAGAGGGTGGTGGAATTTCCTGTGTAGCGGTGAAATGCGTAGATATAGGAAGGAACACCAGTGGCGAAGGCGACCACCTGGACTGATACTGACACTGAGGTGCGAAAGCGTGGGGAGCAAACAGG
>GU183581.1.1395 NWF2014_19368
TACGTAGGGTGCGAGCGTTAATCGGAATTACTGGGCGTAAAGCGTGCGCAGGCGGTTTTGTAAGCCAGGCGTGAAATCCCCGGGCTTAACCTGGGAACTGCGCTTGTGACTGCAAGGCTAGAGTGCGGCAGAGGGGGGTAGAATTCCACGTGTAGCAGTGAAATGCGTAGAGATGTGGAGGAATACCGATGGCGAAGGCAGCCCCCTGGGTCGACACTGACGCTCATGCACGAAAGCGTGGGGAGCAAACAGG
>GU183622.1.1389 FLUID_3155
TACATACTGTGCGAACGTTATTCGGATTCACTGGGCTTAAAGGGTGCGTAGGTGGCTTGTTAAGTAGGATGTGAAATCCCCCGGCCCAACCGGGGAACTGCATTCTAAACTGGCGAGCTGGAGTGAGATAGGGGTGTCCGGAACTGCCAGTGGAGCGGTGAAATGTGTTGATATTGGCAGGAACGCCGGTGGCGAAAGCGGGACACTGGGTCTCAACTGACACTGAGGCACGAAAGCCAGGGGAGCAAACGGG
>GU199451.1.1405 FLUID_105
TACGTAGGGTGCAAGCGTTAATCGGAATTACTGGGCGTAAAGCGTGCGCAGGCGGATGATTAAGTTAGGAGTGAAATCCCCGGGCTCAACCTGGGAACTGCTTTTAAGACTGGTCATCTAGAGTTTGTCAGAGGGGGGTGGAATTCCAAGTGTAGCAGTGAAATGCGTAGAGATTTGGAGGAACACCGATGGCGAAGGCAGCCCCCTGGGATAAAACTGACGCTCAGGCACGAAAGCGTGGGTAGCAAACAGG
>GU363034.1.1397 NWF2013_10667
TACGTAGGGGGCGAGCGTTGTCCGAATTTACTGGGCGTAAAGCGCGCGTAGGCGGGTTCTTAAGTCGGGGGTGAAATCCCGAGGCTCAACCTCGGAACTGCCTCCGAAACTGGGAACCTTGAGGTATGGAGAGGGAAGTGGAATTCCTGGTGTAGCGGTGAAATGCGTAGATATCAGGAGGAACACCCGTGGCGAAGGCGGCTTCCTGGCCATCACCTGACGCTGAGGTGCGAAAGCTAGGGGAGCGAACGGG
>GU363040.1.1357 TOP_2
TACGTAGGTGGCGAGCGTTGTCCGGATTTACTGGGCGTAAAGGGCTTGTAGGCGGTCCGTTAAGTCCGGTGTGAAATCTCCCGGCCCAACCGGGAGGGGTCATCGGATACTGGCGGGCTAGAGGTAGGCAGAGGAAAGCGGAATTCCCGGTGTAGCGGTGAAATGCGTAGATATCGGGAGGAACACCAGTGGCGAAGGCGGCTTTCTGGGCCTATCCTGACGCTGAGGAGCGAAAGCGTGGGGAGCAAACCGG
>GU437321.1.1222 TOP_79728
TACGGAGGATGCAAGCGTTATCCGGAATGATTGGGCGTAAAGCGTCCGCAGGTGGTTGTGTGTGTCTATTGTCAAAGCATCATGCTTAACATGATAAAGGCAGTAGAAACTACACGACTAGAGTGCGTTCGGGGCAGAGGGAATTCCTGGTGTAGCGGTGAAATGCGTAGAGATCAGGAAGAACACCGGTGGCAAAAGCGCTCTGCTAGGCCGCAACTGACACTGAGGGACGAAAGCTAGGGGAGCGAATGGG
>GU437724.1.1287 NWF2013_32306
TACGGAGGGGGCGAGCGTTATTCGGAATTACTGGGCGTAAAGCGCGCGCAGGTGGCGTGGCAAGTGGCGGGTGAAAGCCCCCGGCTCAACCGGGGAATTGCCTGCCAAACTACCGCGCTTGAGGCCGGGAGGGGGAAGCGGAATTCCTGGTGTAGCGGTGAAATGCGTAGATACCAGGAGGAACACCGGTGGCGAAGGCGGCTTCCTGGACCGGTTCTGACACTCATGCGCGAAAGCGTGGGGAGCAAACAGG
>GU724732.1.1406 NWF2015_67166
TACGTAGGGTGCGAGCGTTAATCGGAATTACTGGGCGTAAAGCGTGCGCAGGCGGTTTCGTAAGACAGACGTGAAATCCCCGGGCTCAACCTGGGAACTGCGTTTATGACTGCGAGGCTAGAGTACGGCAGAGGGGGGTAGAATTCCACGTGTAGCAGTGAAATGCGTAGAGATGTGGAGGAATACCGATGGCGAAGGCAGCCCCCTGGGTTAGTACTGACGCTAATGCACGAAAGCGTGGGGA
>HE576383.1.1451 FLUID_104542
TACGTAGGGTGCAAGCGTTAATCGGAATTACTGGGCGTAAAGCGTGCGCAGGCGGTTGTGCAAGACAGGTGTGAAATCCCCGGGCTTAACCTGGGAACTGCACTTGTGACTGCACGGCTAGAGTACGGTAGAGGGGGATGGAATTCCACGTGTAGCAGTGAAATGCGTAGATATGTGGAGGAACACCGATGGCGAAGGCAATCCCCTGGACCTGTACTGACGCTCATGCACGAAAGCGTGGGGAGCAAACAGG
>HE589851.1.1480 TOP_83843
TACGAAGGTCCCAAGCGTTGTTCGGAATCACTGGGCGTAAAGAGTGCGTAGGCGGCGCGGAAAGTCAGATGTGAAATCCCGGGGCTCAACCTCGGAACGGCATCCGATACTCCCGCGCTCGAGGACTGGAGGGGAGTCTGGAATTCACGGTGTAGCAGTGAAATGCGTAGATATCGTGAGGAACACTAGTGGCGAAGGCGAGACTCTGGACAGTTCCTGACGCTGAGGCACGAAGGCCAGGGGAGCGAAGGGG
>HE600678.2.1467 FLUID_19056
TACGTAGGGTGCAAGCGTTAATCGGAATTACTGGGCGTAAAGCGTGCGCAGGCGGTTATGCAAGACAGAGGTGAAATCCCCGGGCTCAACCTGGGAACTGCCTTTGTGACTGCATAGCTAGAGTACGGTAGAGGGGGATGGAATTCCGCGTGTAGCAGTGAAATGCGTAGATATGCGGAGGAACACCGATGGCGAAGGCAATCCCCTGGACCTGTACTGACGCTCATGCACGAAAGCGTGGGGAGCAAACAGG
>HE603177.1.1444 NWF2015_42299
TACGGAGGGGGCAAGCGTTGCTCGGAATTACTGGGCGTAAAGGGTCCGTAGGCGGCTTCGTAAGTTAGATGTGAAAGCTCAGGGCTTAACCCTGAAATCGCATCTAAAACTGCGGAGCTAGAGTCCAGAAGAGGTCGGCGGAATTCCCGGTGTAGCGGTGAAATGCGTAGATATCGGGAGGAACACCAGCGGCGAAGGCGGCCGACTAGTTTGGAACTGACGCTGAGGGACGAAAGCGTGGGGAGCAAACCGG
>HE614852.1.1516 BOT_67671
TACAGAGGTCTCAAGCGTTGTTCGGATTCATTGGGCGTAAAGGGTGCGTAGGTGGCGGGGCAAGTCTGGTGTGAAATCTCGGGGCTCAACCCCGAAACTGCACTGGATACTGCCCTGCTCGAGTACTGGAGAGGAGATTGGAATTTACGGTGTAGCAGTGAAATGCGTAGATATCGTAAGGAAGACCAGTGGCGAAGGCGAATCTCTGGACAGTTACTGACACTGAGGCACGAAGGCCAGGGGAGCAAACGGG
>HE647660.1.1352 FLUID_22672
TACGTAGGGGGCGAGAGTTGTCCGGATTTACTGGGTGTAAAGGGTGCTCAGGTGGATTTGTAAGTCAGAGGTGAAATCCCAAAGCTTAACTTTGGAGCTGCCTTTGATACTGCAAGTCTGGAGTTTGGAAGAGGGTAATGGAATATCTGGTGTAGCAGTGAAATGCGTAGATATCAGATAGAACACCAATGGCGAAGGCAGTTGCCTGGTCCAAAACTGACACTAAAGCACGAAAGTGTGGGGAGCAAACAGG
>HE650031.1.1329 FLUID_15791
GACGTAGGATGCAAGCGTTGTCCGGATTTATTGGGCGTAAAGAGTTCGTAGGCTGTTTGTTAAGTCTGATGTTAAAGACTGGGGCTCAACCTCGGAAATGCATTGGATACTGGCAGACTGGAGTGCAGTAGAGGCTAGTGGAATTCCCAGTGTAGCGGTGAAATGCGTAGATATTGGGAAGAACACCGGTGGCGTAGGCGACTAGCTGGGCTGTAACTGACGCTGAGGAACGAAAGCCAGGGGAGCGAATGGG
>HF677129.1.1286 FLUID_1414
GACGAAGGATGCGAGCGTTATCCGGATTTACTGGGTTTAAAGGGTGCGTAGGCGGATATATAAGTCAGTGGTAAAAGGTCGTGGCTTAACCACGGTATAGCCATTGATACTGTATATCTTGAGTACACTGGGCGTATGTGGAATATGGCATGTAGCGGTGAAATGCATAGATATGCCATAGAACACCGATCGTGAAGACAGCGTACGATGGTGATACTGACGCTGAGGCACGAAAGCGTGGGGATCAAACAGG
>HF677557.1.1379 NWF2015_87442
AACGTAGGATGCGAGCGTTGTCCGGAAGTATTGGGCGTAAAGGGCGTGTAGGCGGTTTAGTAAGTTCAGTGTGAAATCCCTTAACTTAAATAAGGAAATGCACTGAATACTGCCAAGCTAGAGTATGGGAGAGGGAGGTGGAATTCCCGGTGTAGAGGTGAAATTCGTAGATATCGGGAAGAACATCCTTGGCGAAGGCGACCTCCTGGAACAATACTGACGCTGAGGCGCGAAAGCGTGGGGAGCAAACAGG
>HF679284.1.1364 TOP_3332
TACGGAGGGTGCGAGCGTTGTCCGGAATCACTGGGCGTAAAGGGCGCGTAGGCGGCTGGCTAAGTCACTTGTGAAATCCTGGGGCTCAACTCCAGGGCTGCAGGTGAGACTGGCTGGCTAGAGCTCGGTAGAGGCGAGTGGAATTCCCGGTGTAGCGGTGGAATGCGTAGATATCGGGAGGAACACCGGTGGCGAAGGCGGCTCGCTGGGCCGATGCTGACGCTGAGGCGCGAAAGCGTGGGGAGCAAACAGG
>HG322867.1.1406 FLUID_1072
TACGGAGGGTGCAAGCGTTAATCGGAATTACTGGGCGTAAAGCGCACGTAGGTGGTTTGTTAAGCTAGCTGTGAAATCCCCGGGCTCAACCTGGGCACTGCAGTTAGAACTGGCAAGCTAGAGTAGGGTAGAGGGGTGTGGAATTCCAGGTGTAGCGGTGAAATGCGTAGATATCTGGAGGAACATCAGTGGCGAAGGCGACACCCTGGACTCATACTGACACTGAGGTGCGAAAGCGTGGGGAGCAAACAGG
>HG529082.1.1300 NWF2015_47560
TACGGAGGGTGCGAGCGTTAATCGGAATTACTGGGCGTAAAGCGCGCGTAGGCGGTTTGATGAGTCCGTCGTGAAAGCCCTGGGCTTAACCTGGGAACTGCGGTGGATACTGTTGAGCTAGAGTGTGGTAGAGGGAAGTGGAATTTCCGGTGTAGCAGTGAAATGCGTAGAGATCGGAAGGAACACCAGTGGCGAAGGCGGCTTCCTGGACCAACACTGACGCTGAGGTGCGAAAGCGTGGGGAGCAAACAGG
>HM007531.1.1466 FLUID_56070
GACGAACCGTCCAAACGTTATTCGGAATCACTGGGCTTAAAGGGCGCGTAGGCGGCCGAGCGGGTCACGGGTGAAATCCCCCAGCTTAACTGGGGAACTGCCCTTGATACCACTGCGGCTCGAGGAAGGAAGGGGCAATCGGAACTGTCGGTGGAGCGGTGAAATGCGTTGATATCGACAGGAACGCCGGTGGCGAAAGCGGATTGCTGGTCCTTTTCTGACGCTGAGGCGCGAAAGCCAGGGGAGCAAACGGG
>HM069033.1.1507 MID_94247
TACGGAGGGTGCAAGCGTTGTTCGGAATTATTGGGCGTAAAGCGCGTGTAGGCGGTCGGGTAAGTCAGATGTGAAAGCCTTCCGCTTAACAGAAGAAGTGCATTTGAAACTGCTCGGCTGGAGTACGGGAGAGGAGAGTGGAATTCCCGGTGTAGAGGTGAAATTCGTAGATATCGGGAAGAACACCAGTGGCGAAGGCGGCTCTCTGGTCCGATACTGACGCTGAGACGCGAAAGCGTGGGGAGCAAACAGG
>HM069090.1.1470 FLUID_34333
TACGAGAGGCCCAAACGTTATTCGGAATTACTGGGCTTAAAGAGTTCGTAGGCGGCGCGGAAAGTAGGGTGTGAAAGCCCTCGGCTCAACCGAGGAATTGCGCTCTAAACTACCGTGCTCGAGGAACCTAGAGGTGAGCAGAACAGATGGTGGAGCGGTGAAATGCGTTGATATCATCTGGAATACCGGAGGCGAAGGCGGCTCACTGGGGGTTTTCTGACGCTGAGGAACGAAAGCCAGGGTAGCGAACGGG
>HM184941.1.1503 NWF2015_40558
TACGTAGGGTGCGAGCGTTAATCGGAATTACTGGGCGTAAAGCGTGCGCAGGCGGTTTTGTAAGACAGGCGTGAAATCCCCGGGCTTAACCTGGGAACTGCGCTTGTGACTGCAAGGCTAGAGTGCGGCAGAGGGGGGTAGAATTCCACGTGTAGCAGTGAAATGCGTAGAGATCAGGAGGAACACCGATGGCGAAGGCAGCCCCCTGGGTTGACACTGACGCTCATGCACGAAAGCGTGGGGAGCAAACAGG
>HM184947.1.1499 NWF2015_31452
TACGTAGGATGCGAGCGTTGTCCGGATTCACTGGGTGTAAAGGGAGCGCAGGCGGATTTGTAAGTCGGTGGTGAAATTTTTGGGCTTAACCCGAAAACTGCCACCGATACTGCGAATCTTGAGTGCAGAAGAGGTTGATGGAATTCTAGGTGTAGCAGTGAAATGCGTAGATATCTAGAAGAACACCGATGGCGAAGGCAGTCAACTGGTCTGTTACTGACGCTCATGCTCGAAAGCGTGGGGAGCAAACAGG
>HM186148.1.1366 BOT_80075
TACGGAGGGTGCAAGCGTTGTCCGGATTTATTGGGTTTAAAGGGTGCGTAGGCGGCTTGATAAGTCCGTGGTGAAAGCCAACAGCTCAACTGTTGAACTGCCATGGATACTGTCAGGCTTGAGTACAGACGAGGTAGGCGGAATGGATCGTGTAGCGGTGAAATGCATAGATACGATCCAGAACTCCGATTGCGAAGGCAGCTTACTAGGCTGTAACTGACGCTGAGGCACGAAAGCGTGGGGAGCGAACAGG
>HM186320.1.1385 MID_25742
TACGGAGGTGGCGAGCGTTGCTCGGAATCACTGGGCGTAAAGGGCGCGTAGGCGGGGAGGTAAGTCGGGTGTGAAAGCCCTCGGCTCAACCGAGGAACTGCGCCCGAAACTGCCTCTCTTGAGTCCCGGAGAGGAAGGTGGAATTCCCGGTGTAGCGGTGAAATGTGTAGAGATCGGGAGGAACACCGGTGGCGAAGGCGGCCTTCCGGACGGTGACTGACGCTGAGGCGCGAAAGCGTGGGGAGCAAACGGG
>HM186395.1.1370 FLUID_72829
GACGTAGGGGGCCAGCGTTGCTCGGAATTACTGGGCGTAAAGGGTCCGTAGGCGGTGCGGCAAGTCGGGGGTGAAATCTCTGGGCTTAACTCAGAGGCTGCCTCCGAAACTGCCGTGCTCGAGTGCGGGAGAGGCGAGCGGAATTGCAGGTGTAGCGGTGAAATGCGTAGATATCTGCAGGAACACCCGTGGCGAAGGCGGCTCGCTGGACCGTGACTGACGCTGAGGGACGAAAGCTAGGGGAGCAAACAGG
>HM186521.1.1387 BOT_98
GACGTAGGGGGCAAGCGTTGTCCGGATTCACTGGGCGTAAAGCGCGTGCAGGCGGCCTGTTGAGTCCCGTGTGAAAGCCCCCGGCTTAACCGGGGGAGGTCGCGGGATACTGGCGGGCTTGAGGGCGGCAGAGGGTGGTGGAATTCCCGGTGTAGCGGTGAAATGCGTAGATATCGGGAGGAACGCCAGTGGCGAAGGCGGCCACCTGGGCCGTCCCTGACGCTGAGACGCGAAAGCTGGGGGAGCGAACGGG
>HM186554.1.1365 NWF2015_1531
TACGTAGGATGCGAGCGTTGTCCGGAATCACTGGGTGTAAAGGGAGCGCAGGCGGGTTGGTAAGTCAGTGGTGAAATTCTCAGGCTTAACCTGGGGACTGCCACTGATACTGCTGATCTTGAGTGCAGAAGAGGTGGATGGAATTCTTGGTGTAGCGGTGAAATGCGTAGATATCAAGAAGAACACCGATGGCGAAGGCAGTCCACTGGTCTGTTACTGACGCTCATGCTCGAAAGCGCGGGGAGCAAACAGG
>HM186558.1.1375 MID_8561
GACGTAGGGGGCAAGCGTTGTCCGGATTCACTGGGCGTAAAGCGCGTGTAGGCGGCCTGTTAAGTGGCGTGTGAAAGCCCACGGCCCAACCGTGGGATGCCGCGCCAGACTGGCGGGCTTGAGGGTGGCAGAGGGTGATGGAATTCCCGGTGTAGCGGTGAAATGCGTAGATATCGGGAGGAACGCCAGTGGCGAAGGCGGTCACCTGGGCCATCCCTGACGCTGAGACGCGAAAGCTGGGGGAGCGAACGGG
>HM186624.1.1368 FLUID_11530
TACGTAGGGTGCAAGCGTTGTTCGGAATCACTGGGTGTAAAGGGTCTGTAGGCGGGCGAGCAAGTCGGTGGTGAAATCCTATGGCTCAACCATAGAACTGCCTCCGAAACTACTCGTCTTGAGTTCGAGAGAGGATGATGGAATTCATGGTGTAGCGGTGAAATGCGTAGATATCATGAAGAACACCGGTAGCGAAGGCTGTCATCTGGCTCGATACTGACGCTGAGGGACGAAAGCGTGGGTAGCAAACAGG
>HM186670.1.1396 NWF2015_73816
TACGGGGGGTGCAAGCGTTGTTCGGAATCACTGGGTGTAAAGGGCAGGTAGGCGGGCCGATAAGTCGGATGTGAAAACCCCGTGGCTTAACCCGGGGCCGGCATTCGAAACTGTTGGTCTTGAGTGCGGAAGAGGGAGATGGAATTCCTGGTGTAACGGTGAAATGTGTAGATATCAGGAAGAACACCGGTGGCGAAGGCGGTCTCCTGGTCCGCTACTGACGCTGATCTGCGAAAGCTAGGGGAGCAAACAGG
>HM186689.1.1335 MID_988
TACGTAGGTGGCAAGCGTTGTCCGGATTTACTGGGCGTAAAGCGCGCGCAGGCGGCTGGCCAAGTCTGGGGTGAAATCTCCCGGCTCAACCGGGAGGGGTCTCCGGATACTGGCTAGCTTGAGGGGAGCAGAGGAGAGCGGAATTCCCGGTGTAGCGGTGATATGCGTAGATATCGGGAGGAACACCAGTGGCGAAGGCGGCTCTCTGGGCTCTCCCTGACGCTGAGGCGCGAAAGCGTGGGGAGCGAACCGG
>HM186713.1.1359 MID_638
GACGTAGGGAGCGAGCGTTGTCCGGATTCATTGGGCGTAAAGCGCGCGCAGGCGGCCCGGAAAGTCGGATGTGAAAACCCGGGGCTCAACCCCGGGCCTGCATCCGATACTACCGGGCTCGAGGCAGGTAGGGGAGATCGGAATTCCTGGTGTAGCGGTGAAATGCGCAGATATCAGGAGGAACACCGGTGGCGAAGGCGGATCTCTGGGCCTGTCCTGACGCTCAGGCGCGAAAGCTAGGGGAGCGAACAGG
>HM186752.1.1378 BOT_16
GACGTAGGGGGCAAGCGTTGTCCGGATTCACTGGGCGTAAAGCGCGTGCAGGCGGCCTGTTAAGTCCCGTGTGAAAGCCTCCGGCTCAACCGGAGGAGGTCGCGGGATACTGGCGGGCTTGAGGGCGGCAGAGGGTGGTGGAATTCCCGGTGTAGCGGTGAAATGCGTAGATATCGGGAGGAACGCCAGTGGCGAAGGCGGCCACCTGGGCCGTCCCTGACGCTGAGACGCGAAAGCTGGGGGAGCGAACGGG
>HM187195.1.1469 BOT_25746
TACGTAGGGGGCTAGCGTTGTCCGGATTTATTGGGCGTAAAGCGCGTGTAGGCGGCCGGGTAGGTCCGCTGTGAAAACTCGAGGCTCAACCTCGAGATGTCGGCGGAAACCACCCGGCTAGAGTCCGGAAGAGGAGAGTGGAATTCCCGGTGTAGCGGTGAAATGCGCAGATATCGGGAAGAACACCCGTGGCGAAGGCGGCTCTCCGGGACGGTACTGACGCTGAGACGCGAAAGCGTGGGGAGCGAACAGG
>HM187261.1.1490 BOT_85873
TACGTAGGGGGCTAGCGTTGTCCGGATTTATTGGGCGTAAAGCGCGTGTAGGCGGCCGGGTAGGTCCGCTGTGAAAACTCGAGGCTCAACCTCGAGACGTCGGCGGAAACCACCCGGCTAGAGTCCGGAAGAGGAGAGTGGAATTCCCGGTGTAGCGGTGAAATGCGCAGATATCGGGAAGAACACCCGTGGCGAAGGCGGCTCTCTGGGACGGTACTGACGCTGAGACGCGAAAGCGTGGGGAGCGAACAGG
>HM187264.1.1484 FLUID_93062
TACAGAGGGTGCGAGCGTTAATCGGAATTACTGGGCGTAAAGGGCGCGTAGGCGGTATATTAAGTTAGATGTGAAATCCCTGGGCTTAACCTAGGAACTGCATCTAAGACTGATAAGCTAGAGTGCGGTAGAGGATAGTGGAATTTCCGGTGTAGCGGTGAAATGCGTAGATATCGGAAGGAACACCAGTGGCGAAGGCGGCTATCTGGACTGACACTGACGCTGAGGCGCGAGAGCGTGGGGAGCAAACAGG
>HM187292.1.1475 MID_4412
TACGTAGGGGGCGAGCGTTGTCCGGAATTACTGGGCGTAAAGCGCGCGTAGGCGGCTTGGCAAGTCGGTTGTGAAAGCCTCGGGCTCAACTTGAGAATGGCGACCGAAACTGCCAGGCTCGAGTGCGGTAGGGGGTGCTGGAATTCCTGGTGTAGCGGTGAAATGCATAGATATCAGGAGGAACACCGGTGGCGAAGGCGAGCATCTGGGCCGCTACTGACGCTGAGGCGCGAAAGCTAGGGGAGCAAACCGG
>HM187323.1.1503 FLUID_5084
TACGAAGGTGGCAAGCGTTACTCGGAATTACTAGGCGTAAAGGGCAGGTAGGTGGTTTGGTAAGTCTGTTGTGAAATCTCCCGGCTTAACTGGGAGAGGTCAACAGAAACTACCAGGCTTGAGTATAGGAGAGGGTACTGGAATTCCCGGTGTAGCGGTGAAATGCGCAGAGATCGGGAGGAACACCAATGGCGAAAGCAGGTACCTGGACTATTACTGACACTCAGCTGCGAAAGCTAGGGGAGCAAACAGG
>HM187369.1.1327 MID_1692
TACGTAGGTGGCAAGCGTTGTCCGGATTTACTGGGCGTAAAGGGCGTGTAGGCGGTCCGTTAAGTCCGGTGTGAAATCTCCCGGCTCAACTGGGAGGGGTCATCGGATACTGGCGGACTAGAGGGGGGCAGAGGAAGGCGGAATTCCCGGTGTAGCGGTGAAATGCGTAGATATCGGGAGGAACACCCGTGGCGAAGGCGGCCTTCTGGGCCTACCCTGACGCTGAGGCGCGAAAGCGTGGGGAGCAAACCGG
>HM187434.1.1375 MID_17698
GACGTAGGGGGCGAGCGTTGTCCGGATTTACTGGGCGTAAAGCGCGTGTAGGCGGCCTGTTAAGTGGCGTGTGAAAGCCCACCGCTCAACGGTGGGAGGCCGCGCCAGACTGGCGGGCTTGAGGGTGGCAGAGGGTGATGGAATTCCCGGTGTAGCGGTGAAATGCGTAGATATCGGGAGGAACGCCAGTGGCGAAGGCGGTCACCTGGGCCATCCCTGACGCTGAGACGCGAAAGCTGGGGGAGCGAACGGG
>HM243958.1.1492 TOP_5068
TACGAACCGTCCGAACGTTATTCGGAATCACTGGGCTTAAAGGGTGCGTAGGCGGCCCGGAAAGTTGGGTGTGAAATCCCTCGGCTTAACCGAGGAATGGCGCTCAAAACTACCGGGCTCGAGGGAGACAGAGGTGAGCGGAACTTAGGGTGGAGCGGTGAAATGCGTTGATATCCTAAGGAACACCGGTGGCGAAAGCGGCTCACTGGGTCTTTTCTGACGCTGAGGCACGAAAGCTAGGGGAGCGAACGGG
>HM244197.1.912 FLUID_11473
TACCAGCAGCCCAAGTGGTGGTCGCGTTTATTGGGCCTAAAGCGCTCGTAGCCGGGCCGGTAAGTCCTTTGTGAAATCGGACGGCTTAACCGTTCGGCTTGCAAGGGATACTGTCGGCCTTGGGGCCGGGAGAGGTCGGAGGTACTCCGGGGGTAGCGGTGAAATGTTGGAATCCTCGGGGGACCACCAGTGGCGAAGGCGTCCGACCAGAACGGACCCGACGGTGAGGGGCGAAAGCTTGGGGAGCGAACGGG
>HM244236.1.937 NWF2015_34
TACCAGCTCTCCGAGTGGTAGGGATGATTATTGGGCTTAAAGCGTCCGTAGCTGGCCTTTCAAGTCTCTTGTTAAATCCAGCGATTCAATCGTTGGACTGCGGGAGATACTGTTAGGCTAGGGGGCGGGAGAAGCCGACGGTATTTCCGGGGTAGGGGTAAAATCCTATAATCCCGGGAAGACCACCAGTGGCGTAGGCGGTCGGCTAGCACGCGCTCGACAGTGAGGGACGAAAGCTGGGGTAGCGAACCGG
>HM246736.1.1365 FLUID_69415
TACGGAGGATGCGAGCGTTATCCGGATTTATTGGGTTTAAAGGGTGCGCAGGCGGAGAGTCAAGCCGGCGGTAAAATTTCGGGGCCCAACCCCGTAGAGCCGTCGGAACTGGCTCCCTTGAGTGGACGAGAAGTAAGCGGAATGCGTGGTGTAGCGGTGAAATGCATAGATATCACGCAGAACGCCGATTGCGAAGGCAGCTTACCGGTGTCCAACTGACGCTCAGGCACGAAAGCGTGGGGATCGAACAGG
>HM262899.1.1353 FLUID_102618
TACGTAGGTGGCAAGCGTTGTCCGGATTTATTGGGTTTAAAGGGTGCGTAGGCGGTCAATTAAGTCAGTGGTGAAATACGGCAGCTTAACTGTCGAGGTGCCATTGATACTGGTTGACTTGAGTACTGATGAGGTAGGCGGAATGGACGGTGTAGCGGTGAAATGCTTAGAGATCGTCCAGAACACCGATAGCGAAGGCAGCTTACTAAGGAGTAACTGACGCTGAGGCACGAAAGTGTGGGGATCAAACAGG
>HM263290.1.1358 BOT_4702
TACGGAGGGTGCAAGCGTTATCCGGATTCACTGGGTTTAAAGGGTGCGTAGGTGGGCAGTTAAGTCAGTGGTGAAATCTCCGGGCTCAACCCGGAAACTGCCATTGATACTATCTGTCTTGAATATCGTGGAGGTAAGCGGAATATGTCATGTAGCGGTGAAATGCTTAGATATGACATAGAACACCAATTGCGAAGGCAGCTTACTACCCGAATATTGACACTGAGGCACGAAAGCGTGGGGATCAAACAGG
>HM278044.1.1344 NWF2015_14489
TACGGAGGATCCAAGCGTTATCCGGAATCATTGGGTTTAAAGGGTCCGTAGGCGGTCTTGTAAGTCAGTGGTGAAAGCCCATCGCTCAACGGTGGAACGGCCATTGATACTGCAGGACTTGAATTATTGGGAAGTAACTAGAATATGTAGTGTAGCGGTGAAATGCTTAGAGATTACATGGAATACCAATTGCGAAGGCAGGTTACTACCAATTTATTGACGCTGATGGACGAAAGCGTGGGTAGCGAACAGG
>HM298619.1.1360 FLUID_849
TACGGAGGATCCGAGCGTTATCCGGATTTATTGGGTTTAAAGGGTGCGCAGGCGGATGGGTAAGTCAGTGGTGAAATTTTCCGGCTCAACTGGGAGACTGCCATTGATACTGCTTGTCTAGATTGTAGATGGCGTAGGCGGAATATGTCAAGTAGCGGTGAAATGCGTAGATATGACATAGAACACCGATCGGGAAGCCAGCTTACGAAGCTATGAATGACGCTCATGCACGAAAGCGTGGGGATCAAACAGG
>HM315322.1.1350 FLUID_38012
TACGTAGGGTGCAAGCGTTAATCGGAATTACTGGGCGTAAAGCGTGCGCAGGCGGTTTTGTAAGACTGTCGTGAAATCCCCGGGCTCAACCTGGGAATGGCGATGGTGACTGCAAGGCTAGAGTTTGGCAGAGGGGGGTAGAATTCCACGTGTAGCAGTGAAATGCGTAGATATGTGGAGGAACACCGATGGCGAAGGCAGCCCCCTGGGTCAAAACTGACGCTCATGCACGAAAGCGTGGGGAGCAAACAGG
>HM335196.1.1368 FLUID_61355
TACGAAGGGTGCAAGCGTTACTCGGAATTACTGGGCGTAAAGCGTGCGTAGGCGGTGGTTTAAGTCTGTTGTGAAAGCCCTGGGCTCAACCTGGGAATTGCAGTGGATACTGGATCACTAGAGTGTGGTAGAGGATAGTGGAATTTCCGGTGTAGCAGTGAAATGCGTAGAGATCGGAAGGAACATCTGTGGCGAAGGCGACTATCTGGGCCAACACTGACACTGAGGCACGAAAGCGTGGGGAGCAACCAGG
>HM339537.1.1377 FLUID_46832
TACATGTGGGGCAAGCGTTGTTCGGAATTACTGGGCATAAAGGGTGCGTAGGTGGTCTATTAAGTCAGGGGTGAAATCCCGCGGCCCAACCGTGGAACTGCCTTTGATACTGATGGACTTGAGTGCGTGAGGGGTAGGGGGAACGAGCAGTGTAGCGGTGAAATGCGTAGATATTGCTCGGAAGGCCAGAGCCGAAGGGGCCCTACTGGTGCGCAACTGACACTGAGGCACGAAAGCGTGGGGAGCAAACAGG
>HM444866.1.1317 FLUID_51402
AACGTAGGAGACAAACGTTATCCGGAGTTACTGGGCGTAAAGGGCGTGCAGGCGGCAGCCTAAGTCTGGCGTGAAATATCCCGGCTTAACCGGGAGAGGTCGTCGGATACTGGGCAGCTAGAGGGCGGTAGAGGCGTGTGGAATTCCGGGTGTAGTGGTGAAATGCGTAGAGATCCGGAGGAACACCAGTGGCGAAGGCGACACGCTGGGCCGCATCTGACGCTAAGACGCGACAGCATGGGGAGCGAACGGG
>HM444902.1.1242 FLUID_20985
TACGGGGGGGGCAAGCGTTGTTCGGAATTACTGGGCGTAAAGGGCGCGTAGGCGGCTCTTCAAGTCGGGCGTGAAATCTCCGGGCTTAACCCGGAAGGGTCGTCCGATACTGTTGAGCTAGAGTGTGGAAGAGGCTACTGGAATTCCGTGTGTAGCGGTGAAATGCGTAGATATACGGAGGAACACCAGCGGCGAAGGCGGGTAGCTGGGCCAACACTGACGCTGAGGCGCGAAAGCCAGGGGAGCAAACGGG
>HM444911.1.1378 NWF2014_2700
TACGGAGGGGGCAAGCGTTGCTCGGAATCACTGGGCGTAAAGGGTCCGTAGGTGGCTTCGTAAGTTAGATGTGAAAGCTCAGGGCTCAACCCTGAAATTGCATCTAAAACTGCGGAGCTGGAGTCCAGAAGAGGTCGGTGGAATTCCCGGTGTAGCGGTGAAATGCGTAGATATCGGGAGGAACACCAGTGGCGAAGGCGGCCGACTAGTCTGGTACTGACGCTGAGGGACGAAAGCGTGGGGAGCAAACCGG
>HM445024.1.1330 NWF2015_19067
AACGTAGGAGGCAAGCGTTATCCGGATTCACTGGGCGTAAAGCGCGTGCAGGCGGTTCGGTAAGTTGGGCGTGAAATCTCCTGGCTCAACTGGGAGAGGTCGTCCAATACTACCGGACTAGAGAGCAGTAGAGGAAGATGGAATTCCCGGTGTAGTGGTGAAATGCGTAGATATCGGGAGGAACACCAGTGGCGAAGGCGGTCTTCTGGACTGTTTCTGACGCTCAGACGCGAAAGCTAGGGGAGCAAACGGG
>HM445133.1.1381 FLUID_97768
TACGGAGGGTGCAAGCGTTGTTCGGAATCATTGGGCGTAAAGCGCGTGTAGGCGGCTTGGCAAGTCGGGTGTGAAATCCCGGGGCCCAACCCCGGAACTGCATTCGAAACTGCCTCGCTAGAGTCCCGGAGAGGAAGGCGGAATTCCCGGTGTAGAGGTGAAATGCGTAGATATCGGGAGGAACACCAGCGGCGAAGGCGGCCTTCTGGACGGTGACTGACGCTGAGACGCGAAAGCGTGGGGAGCAAACAGG
>HM445197.1.1324 FLUID_4947
TACGAAGGGGGCTAGCGTTGTTCGGAATTACTGGGCGTAAAGCGCACGTAGGCGGGTCGTTAAGTCAGGGGTGAAATCCCGGAGCTCAACTCCGGAACTGCCTTTGATACTGGCGATCTAGAGATCGAGAGAGGTGAGTGGAATTCCGAGTGTAGAGGTGAAATTCGTAGATATTCGGAAGAACACCAGTGGCGAAGGCGGCTCACTGGCTCGATACTGACGCTGAGGTGCGAAAGCGTGGGGAGCAAACAGG
>HM445221.1.1308 FLUID_10459
TACGACGGGGGCTAGCGTTGTTCGGAATTACTGGGCGTAAAGCGCGCGTAGGCGGTTTTGCAAGCCAGAGGTGAAATGCCTGAGCTCAACTTAGGAATTGCCTTTGGGACTGTGAGGCTTTGAGGACTGGAGAGGTGAGTGGAATTCCCAGTGTAGAGGTGAAATTCGTAGATATTGGGAAGAACACCGGTGGCGAAGGCGGCTCACTGGCCAGTTTCTGACGCTGTAGCGCGAAAGCGTGGGGATCAAACAGG
>HM445280.1.1339 NWF2015_5372
TACGGGGGGGGCAAGCGTTGTTCGGAATTATTGGGCGTAAAGGGCGCGTAGGCGGTGCGGTAAGTCACCTGTGAAATCTCCGGGCTCAACTCGGAGCTTGCAGGCGAAACTGCCGTGCTGGAGTGTGGGAGAGGTGCGTGGAATTCCCGGTGTAGCGGTGAAATGCGTAGATATCGGGAGGAACACCTGTGGCGAAAGCGGCGCACTGGACCACAACTGACGCTGAGGCGCGAAAGCTAGGGGAGCAAACAGG
>HM445358.1.1423 FLUID_81294
TACGAAGGGAGCTAGCGTTGTTCGGAATCACTGGGCGTAAAGCGCACGTAGGCGGATGTGTCAGTCAGGGGTGAAATCCCGGAGCTCAACTTCGGAACTGCCCTTGATACAGCACGTCTCGAGTCCGAGAGAGGTGGATGGAATTCCTAGTGTAGAGGTGAAATTCGTAGATATTAGGAAGAACACCGGTGGCGAAGGCGGTCCACTGGCTCGGTACTGACGCTGAGGTGCGAAAGCGTGGGGAGCAAACAGG
>HM445368.1.1370 NWF2015_49481
TACGTAGGGGGCAAGCGTTGTCCGGATTCATTGGGCGTAAAGAGCGTGTAGGCGGCCAGGTAGGTCGGTTGTGAAAACTGGAGGCTCAACCTTCAGACGTCGACCGAAACCCCCTGGCTAGAGTCCGGGAGAGGAGAGTGGAATTCCTGGTGTAGCGGTGGAATGCGCAGATATCAGGAAGAACACCCGTGGCGAAAGCGGCTCTCTGGAACGGTACTGACGCTGAGACGCGAAAGCGTGGGGAGCGAACAGG
>HM445575.1.1211 FLUID_88609
TACGGAGGGTGCGAACGGTAATCGGAATTACTGGGCGTAAAGCGCACGTAGGCGGTTTGCTAAGTGGGATGTGAAAGCCCTGGGCTTAACCTGGGAACTGCATTTCAGACTGGCAAACTAGAGTACGGTAGAGGGCGGTGGAATTCCCTGTGTAGCGGTGAAATGCGTAGATATAGGGAGGAACATCAGTGGCGAAGGCGGCCGCCTGGATCGATACTGACGCTGAGGTGCGAAAGCGTGGGGAGCAAACAGG
>HM448253.1.1500 NWF2013_7246
GACAGAGGCGGCGAGCGTTACCCGGATTCACTGGGCGTAAAGGGTGCGTAGGCGGTCGCGTGTGTCGTCGGTGAAATCTCCCTGCTCAACGGGGAGGGTGCCGACGAAACTACGCGGCTGGAGGGCCGGAGAGGGAGGCGGAACTTCCGGAGTAGCGGTGAAATGCGTAGATACCGGAAGGTACCTCAATAGCGAAGGCAGCCTCCTGGCCGGTTCCTGACGCTGAGGCACGAAAGCGTGGGGAGCAAACCGG
>HM448341.1.1415 FLUID_26888
GACGAAGGTCCCAAGCGTTACCCGGATTCACTGGGCGTAAAGGGCGAGAAGGCGGTGAGACAAGTTCTTTCTAAAAGCCTCTTGGCCTAACCAAGAGGAAGGGAAGAATACTGTTTCACTAGAGACTCTCAGGGGCCAGCGGAACGGTCGGTGTAGGGGTGAAATCCGATGATATCGACCGGAACGCCGAAGGCGAAGGCAGCTGGCTATGAGAGTTCTGACGCTGATCTCGCGAAAGCTAGGGGCGCGAACCGG
>HM459718.1.1472 FLUID_74514
GACAGAGGGTGCAAACGTTGTTCGGAATCACTGGGCGTAAAGCGCATGTAGGCGGCAGCGCAAGTCGGATGTGAAATCCCGCGGCTCAACCGTGGAAGTGCACCCGAAACTGCGCAGCTAGAGTATCGGAGAGGAAAGTGGAATGCTTGGTGTAGAGGTGAAATTCGTAGATATCAAGCGGAACACCGGTGGCGAAGGCGGCTTTCTGGACGATCACTGACGCTGAGATGCGAAAGCGTGGGTAGCAAACAGG
>HM487972.1.1282 FLUID_237
TACGAAGGTCCCAAGCGTTGTTCGGAATCATTGGGCGTAAAGCGAGTGCGGGTGGCTTCTTAAGTCAGGAGTGAAATCCCAGAGCTTAACTCTGGAAGTGCTTTTGATACTGGGAAGCTTGAATGTGGCAGAGGATACTAGAATACCTAATGTAGTGGTGAAATACGTAGATATTAGGTGGAACACCGGTGGCGAAGGCGGGTATCTGGGCCAACATTGACACTTAGACTCGAAAGCGTGGGGATCAAACAGG
>HM487984.1.1441 NWF2013_5403
AACGGAGGGTGCAAGCGTTGCTCGGAATCACTGGGTGTAAAGGGCGCGTAGGTGGTTGCCTAAGTCGGATGTTAAATCCCTGGGCTCAACCCAGGAATTGCATTCGAAACTGGGCGGCTTGAGGGTGGGAGAGGAAAGTGGAATTCCCGGTGTAGAGGTGAAATTCGTAGATATCGGGAGGAACACCAGTGGCGAAAGCGGCTTTCTGGACCATCCCTGACACTGAGGCGCGAAAGCGTGGGGAGCAAACAGG
>HM487998.1.1333 NWF2015_36817
TACGGAGGGTGCGAGCGTTGTTCGGAATTATTGGGCGTAAAGCGCGTGTAGGCGGTTTCTTAAGTCTGATGTGAAAGCCCCGGGCTCAACCTGGGAAGTGCATTGGATACTGGGAGACTTGAATACGGGAGAGGGCAGTGGAATTCCTAGTGTAGGAGTGAAATCCGTAGATATTAGGAGGAACACCGGTGGCGAAGGCGGCTGCCTGGACCGATATTGACGCTGAGACGCGAGAGCGTGGGGAGCAAACAGG
>HM559152.1.1397 FLUID_4438
TACGGAGGGTGCAAGCGTTAATCGGAATTACTGGGCGTAAAGCGCACGCAGGCGGTCTGTCAAGTCGGATGTGAAATCCCCGGGCTCAACCTGGGAACTGCATTCGAAACTGGCAGGCTGGAGTCTCGTAGAGGGAGGTAGAATTCCAGGTGTAGCGGTGAAATGCGTAGAGATCTGGAGGAATACCGGTGGCGAAGGCGGCCTCCTGGACGAAGACTGACGCTCAGGTGCGAAAGCGTGGGGAGCAAACAGG
>HM566657.1.1345 FLUID_27279
TACGTAGGTGGCAAGCGTTATCCGGAATTATTGGGCGTAAAGCGCGCGCAGGTGGTTTCTTAAGTCTGATGTGAAAGCCCACGGCTCAACCGTGGAGGGTCATTGGAAACTGGGAGACTTGAGTGCAGAAGAGGAAAGTGGAATTCCATGTGTAGCGGTGAAATGCGTAGAGATATGGAGGAACACCAGTGGCGAAGGCGACTTTCTGGTCTGTAACTGACACTGAGGCGCGAAAGCGTTGGGAGCAAACAGG
>HM773483.1.1389 FLUID_42480
TACGAAGGGGGCTAGCGTTGTTCGGAATCACTGGGCGTAAAGCGCACGTAGGCGGCTCGTTAAGTCAGAGGTGAAAGCCTGGAGCTCAACTCCAGAACTGCCTTTGATACTGGCGGGCTCGAGTATGGCAGAGGTTGGTGGAACTCCGAGTGTAGAGGTGAAATTCGTAGATATTCGGAAGAACACCAGTGGCGAAGGCGGCCAACTGGGCCATTACTGACGCTGAGGTGCGAAAGCGTGGGGAGCAAACAGG
>HM778273.1.1458 FLUID_350
TACGGAGGGTGCAAGCGTTAATCGGAATTACTGGGCGTAAAGCGCACGCAGGCGGTTGGATAAGTTAGATGTGAAAGCCCCGGGCTCAACCTGGGAATTGCATTTAAAACTGTCCAGCTAGAGTCTTGTAGAGGGGGGTAGAATTCCAGGTGTAGCGGTGAAATGCGTAGAGATCTGGAGGAATACCGGTGGCGAAGGCGGCCCCCTGGACAAAGACTGACGCTCAGGTGCGAAAGCGTGGGGAGCAAACAGG
>HM780327.1.1466 FLUID_27907
TACGGAGGGTGCTAGCGTTGTTCGGAATTACTGGGCGTAAAGGGCGCGTAGGCGGCCTGATCAGTCGGGTGTGAAAGCCCGGGGCTCAACCCCGGAACGGCACCCGAGACGGTTAGGCTGGAGACCGGGAGAGGAGGGTGGAATAGCCAGTGTAGAGGTGAAATTCGTAGATATTGGCTGGAACACCGGTGGCGAAAGCGGCTCTCTGGCCCGGTTCTGACGCTGAGGCGCGAAAGCGTGGGGAGCAAACAGG
>HM839443.1.1331 BOT_18994
TACGTAGGGTGCAAGCGTTGTCCGGAATTATTGGGCGTAAAGAGCTCGTAGGTGGCGGGTCACGTCGGGTGTGAAAGCCCGGGGCTTAACCCCGGGTCTGCATTCGATACGGGCTCGCTAGGGTCCTGCAGGGGAGACTGGAATTCCTGGTGTAGCGGTGAAATGCGCAGATATCAGGAGGAACACCGGTGGCGAAGGCGGGTCTCTGGGCAGGTACCGACGCTGAGGAGCGAAAGCGTGGGGAGCGAACAGG
>HM847836.1.1367 FLUID_5072
TACGGAGGATGCGAGCGTTATCCGGATTTATTGGGTTTAAAGGGTGCGTAGGCCGATTGTCAAGTCAGCGGTAAAATGTCGGGGCTCAACCCCGGCCGGCCGTTGAAACTGGCGGTCTTGAGTGGGCGAGAAGTATGCGGAATGCGTGGTGTAGCGGTGAAATGCATAGATATCACGCAGAACTCCGATTGCGAAGGCAGCATACCGGCGCCCGACTGACGCTGAGGCACGAAAGCGTGGGGATCGAACAGG
>HM921091.1.1344 FLUID_75211
TACGAAGGGTGCAAACGTTGCTCGGAATTATTGGGCGTAAAGCGCACGTAGGCGGCTTAGCAAGTCGGAAGTGAAATCCCTCGGCTCAACCAAGGAAGTGCTTTCGAAACTGCTGAGCTTGAGTAGTTAAGAGGATCGCGGAATTCCCGGTGTAGAGGTGAAATTCGTAGATATCGGGAGGAACACCAGTGGCGAAGGCGGCGATCTGGGAACATACTGACGCTGAGGTGCGAAAGCGTGGGGAGCAAACAGG
>HM989960.1.1340 NWF2015_26196
GACGTAGGGGGCGAGCGTTAATCGGAATTACTGGGCGTAAAGCGTGCGCAGGCGGTTATGTAAGACAGATGTGAAATCCCCGGGCTCAACCTGGGAACTGCGTTTGTGACTGCATAACTAGAGTACGGCAGAGGGAGGTGGAATTCCACGTGTAGCAGTGAAATGCGTAGAGATGTGGAGGAACACCGATGGCGAAGGCAGCCTCCCGGGCCAGTACTGACGCTCATGCACGAAAGCGTGGGGAGCAAACAGG
>HQ003613.1.1517 FLUID_14649
CACGGGGGGAACGAGCGTTGTTCGGATTTACTGGGCGTAAAGGGTGCGTAGGCGGGTTGGCAAGTCGGGTGTGAAACTCCACGGCTTAACTGTGGATCTGCATTCGAAACTGCCGGTCTTGAGTACTGGAGAGGTGAGTGGAATTCCCGGTGTAGCGGTGAAATGCGTAGATATCGGGAGGAACACCGTTGGCGAAGGCGGCTCACTGGACAGATACTGACGCTGAGGCACGAAGGTCGGGGGAGCAAACAGG
>HQ114078.1.1476 FLUID_77816
TACGGGGGGGGCAAGCGTTGTTCGGAATTACTGGGCGTAAAGGGTTCGTAGGTGGCCAACTAAGTCAGACGTGAAATCCCTCAGCCCAACTGGGGAACTGCGTCTGATACTGGTTGGCTTGAGTGCAGGAGAGGAACGCGGAATTCCAGGTGTAGCGGTGAAATGCGTAGATATCTGGAGGAACACCGGTGGCGAAGGCGGCGTTCTGGACTGCAACTGACACTGAGGAACGAAAGCCAGGGGAGCAAACGGG
>HQ114171.1.1446 FLUID_82022
TACAGAGGGTGCAAGCGTTGTTCGGAATCATTGGGCGTAAAGCGCGAGTAGGCGGTTTCTTAAGTCTGATGTGAAAGCCCGGGGCTTAACCCCGGAAGTGCATTGGATACTGGGAAACTAGAGGGTGTAAGAGGAGAGTGGAATTCATGGTGTAGGGGTGAAATCCGTAGATATCATGAGGAACATCGGTGGCGAAGGCGGCTCTCTGGTACACTTCTGACGCTCAGACGCGAAAGCATGGGGAGCAAACAGG
>HQ132388.1.1530 FLUID_103098
TACAGAGGGTGCGAGCGTTGTCCGGAATCACTGGGCGTAAAGGGCGCGTAGGTGGCTCGTTAAGCGTGTGGTGAAAGCCTGGGGCTCAACCCCAGGTCTGCCGTGCGAACTGGCGAGCTTGAGCAGAGTAGAGGCGAGTGGAATTTCGGGTGTAGCGGTGGAATGCGTAGATATCCGAAAGAACACCGGTGGCGAAGGCGGCTCGCTGGGCTCTTGCTGACACTGATGCGCGACAGCGTGGGGAGCAAACAGG
>HQ166629.1.1520 MID_45621
TACGTAGGGGGCGAGCGTTATTCGGAATTACTGGGCGTAAAGCGCGCGCAGGTGGCGTGGCAAGTGGCGGGTGAAAGCCCTCGGCTCAACCGAGGAATTGCCTGCCAAACTACCGCGCTTGAGGCCGGGAGGGGGAAGCGGAATTCCTGGTGTAGCGGTGAAATGCGTAGATACCAGGAGGAACACCGGTGGCGAAGGCGGCTTCCTGGACCGGTTCTGACACTCATGCGCGAAAGCGTGGGGAGCAAACAGG
>HQ166671.1.1520 FLUID_105579
TACGGGGGGGGCAAGCGTTGTTCGGAATTACTGGGCGTAAAGGGTTCGTAGGTGGCCGACTAAGTCAGACGTGAAATCCCTCAGCTTAACTGGGGAACTGCGTCTGAGACTGGCCGGCTTGAGGGCAGGAGAGGAACGTGGAATTCCAGGTGTAGCGGTGAAATGCGTAGATATCTGGAGGAACACCGGTGGCGAAGGCGGCGTTCTGGACTGCATCTGACACTGAGGAACGAAAGCCAGGGGAGCAAACGGG
>HQ225017.1.1453 FLUID_33492
GACGGAGGATGCAAGTGTTATCCGGAATCACTGGGCGTAAAGCGTCTGTAGGTGGTCAAATAAGTCAACTGTTAAATCTTGAGGCTCAACCTCAAAATCGCAGTCGAAACTATTAGACTAGAGTATAGTAGGGGTAAAGGGAATTTCCAGTGGAGCGGTGAAATGCGTAGAGATTGGAAGGAACACCGATGGCGAAGGCACTTTACTGGGCTATTACTAACACTCAGAGACGAAAGCTAGGGTAGCAAATGGG
>HQ385531.1.1360 FLUID_54498
TACAGAGGGTGCGAGCGTTAATCGGAATCACTGGGCTTAAAGCGTGCGTAGGCGGATGTGCAGGCATGTTGTGAAATCCCATGGCTCAACCATGGAATTGCTTCGTGAACCGCATGTCTCGAGGTAGGTAGAGGCGGTCGGAACGCTAGGTGGAGCGGTGAAATGCGTAGATATCTAGCGGAACGCCGAAGGAGAAGTCAGGCCGCTGGGCCTTACCTGACGCTGAGGCACGAAAGCGTGGGGAGCAAACGGG
>HQ385560.1.1345 FLUID_58146
TACGAAGGGTGCAAGCGTTACTCGGAATTACTGGGCGTAAAGCGTGCGTAGGTGGTTCGTTAAGTCTGTCGTGAAATCCCCGGGCTCAACCTGGGAATGGCGATGGATACTGGCGGGCTAGAGTGCGGTAGAGGAGAGTGGAATTCCCGGTGTAGCAGTGAAATGCGTAGAGATCGGGAGGAACATCAGTTGCGAAGGCGGCTCTCTGGACCAGCACTGACACTGAGGCACGAAAGCGTGGGGAGCAAACAGG
>HQ395740.1.1472 NWF2015_1632
CACCAGCGCCTCGAGTGATACCCACGAATATTGGGCCTAAAGCGTTCGTAGCCGGCTTTGTAAGTCCGCTGTGAAATGTTGGGGCTTAACCCTAACGCGTGCAGTGGATACTGCAAGGCTTGGGAGCGGGGGAGGGAAGAAGTACTTCTGGGGTAGCGGTAAAATGCGTTGAGCCTGGAAGGACTTTCAGTGGCGAAGGCGTCTTCCCAAAACGCGTCCGACGGTGAGGAACGAAAGCTGGGGGAGCAAATCGG
>HQ397560.1.1454 MID_18357
TACGTAGGTGGCGAGCGTTGTCCGGATTTACTGGGCGTAAAGGGCTTGTAGGCGGTCCGTTAAGTCCGGTGTGAAATCTCCCGGCCCAACCGGGAGGGGCCATCGGATACTGGCGGGCTAGAGGTAGGCAGAGGAAAGCGGAATTCCCGGTGTAGCGGTGAAATGCGTAGATATCGGGAGGAACACCAGTGGCGAAGGCGGCTTTCTGGGCCTATCCTGACGCTGAGGAGCGAAAGCGTGGGGAGCAAACCGG
>HQ403231.1.1495 NWF2015_21289
TACGTAGGGTGCGAGCGTTAATCGGAATTACTGGGCGTAAAGCGTGCGCAGGCGGTTATGTAAGACAGATGTGAAATCCCCGGGCTCAACCTGGGAACTGCGTTTGTGACTGCATAACTAGAGTACGGCAGAGGGAGGTGGAATTCCACGTGTAGCAGTGAAATGCGTAGAGATGTGGAGGAACACCGATGGCGAAGGCAGCCTCCTGGGCCAGTACTGACGCTCATGCACGAAAGCGTGGGGAGCAAACAGG
>HQ597060.1.1505 NWF2015_11156
TACAGAGGTGGCAAGCGTTGTTCGGAATTACTGGGCGTAAAGGGCGCGTAGGCGGCCCGTCAAGTCCCGTGTGAAAGCCCCCGGCTCAACCGGGGAACTGCACGGGAAACTAGCAGGCTTGAGTTCGGGAGAGGGAAGCGGAATTTCGGGTGTAGCGGTGAAATGCGCAGATATCCGAAGGAACACCGGTGGCGAAGGCGGCTTCCTGGACCGACACTGACGCTGAGGCGCGAAAGCTAGGGGAGCAAACGGG
>HQ597832.1.1509 NWF2015_44899
TACGTAGGTGGCAAGCGTTGTTCGGAATTATTGGGCGTAAAGGGCGCGTAGGCGGCTTGTTAAGTCGGCTGTGAAAGCCCGGGGCTCAACCCCGGAGGGTCGGCCGATACTGGCGAGCTAGAGTACGGAAGAGGTAGCTGGAATTCCCGGTGTAGCGGTGAAATGCGTAGATATCGGGAGGAACACCTGAGGCGAAGGCGGGCTACTGGGCCGATACTGACGCTGAGGCGCGAAAGCCAGGGGAGCGAACGGG
>HQ597850.1.1517 FLUID_82279
TACAGAGGGGGCAAGCGTTGTTCGGAATTACTGGGCGTAAAGGGCGCGTAGGCGGCCTGTTAAGTCGAACGTGAAATCCCTGGGCTCAACCCAGGAACTGCGTCCGATACTGGCAGGCTCGAATCCGGGAGAGGGATGTGGAATTCCAGGTGTAGCGGTGAAATGCGTAGATATCTGGAGGAACACCGGTGGCGAAGGCGGCATCCTGGACCGGTATTGACGCTGAGGCGCGAAAGCCAGGGGAGCAAACGGG
>HQ598107.1.1480 FLUID_87079
TACGGGGGGGGCAAGCGTTGTTCGGAATTACTGGGCGTAAAGGGCGCGTAGGCGGCCTGTTAAGTCGGATGTGAAAACTCTGGGCTCAACCCAGAGCCTGCATTCGATACTGACTGGCTAGAGTTCTGGAGGGGAAAGCGGAATTCCTGGTGTAGCGGTGGAATGCGTAGATATCAGGAGGAACACCGGTGGCGAAGGCGGCTTTCTGGACAGTAACTGACGCTGAGGCGCGAAAGCTAGGGGAGCAAACAGG
>HQ640515.1.1372 FLUID_96943
CACGTAGGAGGCGAGCGTTATCCGGATTCACTGGGCGTAAAGCGCGTGCAGGCGGTTCGGTAAGTTGGGCGTGAAATCTCCCGGCTCAACTGGGAGAGGTCGTCCAATACTACCGAACTTGAGAGCGATAGAGGAAAATGGAATTCCCGGTGTAGTGGTGAAATGCGTAGATATCGGGAGGAACACCAGTGGCGAAAGCGATTTTCTGGATCGTTACTGACGCTCAGACGCGAAAGCTAGGGTAGCAAACGGG
>HQ640601.1.1360 MID_57222
TACGTAGGTGGCAAGCGTTGTCCGGATTTATTGGGCGTAAAGCGCGCGCAGGCGGTTCGTTACGTCCGAGGTGAAATCTCCCGGCTCAACTGGGAGGGGTCTTCGGATACGGGCGGACTTGAGGAGAGCAGAGGTGAGCGGAATTCTCGGTGTAGTGGTGAAATGCGTAGATATCGAGAGGAACACCAGTGGCGAAGGCGGCTCACTGGGCTCCACCTGACGCTGAGGCGCGAAAGCGTGGGGAGCGAACCGG
>HQ661214.1.1444 NWF2015_77520
CACGTAGGCACCAAGCGTTGTCCGGATTTATTGGGCGTAAAGAGCTCGTAGGCGGTTCAGTAAGTCGGGTGTGAAAACTCTGGGCTTAACCCAGAGCCGCCACCCGATACTGCTGTGACTTGAGTCCGGTAGGGGAGTGGGGAATTCCTAGTGTAGCGGTGAAATGCGCAGATATTAGGAGGAACACCGGTGGCGAAGGCGCCACTCTGGGCCGGTACTGACGCTGAGGAGCGAAAGCGTGGGTAGCAAACAGG
>HQ674948.1.1470 FLUID_34405
TACGAGGGGGGCAAGCGTTGTTCGGAATTATTGGGCGTAAAGGGTGCGTAGGCGGTTTGATAAGTCATCTGTGAAATCTCTGGGCTCAACCCAGAGTCTGCAGGCGAAACTGTCGGGCTTGAGAGTGGGAGAGGTGAGTGGAATTTCCGGTGTAGCGGTGAAATGCGTAGATATCGGAAGGAACACCTGTGGCGAAAGCGGCTCACTGGACCATTTCTGACGCTGATGCACGAAAGCTAGGGGAGCAAACAGG
>HQ691949.1.1332 NWF2015_1676
CACGTAGGAGGCAAGCGTTATCCGGATTCACTGGGCGTAAAGCGCGTGCAGGCGGTTTGGTAAGTTGGGCGTGAAAGCTCCCGGCTCAACTGGGAGAGGTCGTCCAATACTACCAGGCTAGAGTGCGGTAGAGGAAAATGGAATTCCCGGTGTAGTGGTGAAATGCGTAGATATCGGGAGGAACACCAGTGGCGAAAGCGATTTTCTGGACCGTTACTGACGCTCAGACGCGAAAGCTAGGGTAGCAAACGGG
>HQ697404.1.1505 FLUID_14219
TACGTAGGGTGCGAGCGTTAATCGGAATTACTGGGCGTAAAGCGTGCGCAGGCGGTCTCGTAAGACAGGTGTGAAATCCCCGGGCTCAACCTGGGAACTGCGCTTGTGACTGCGAGGCTGGAGTGTGGCAGAGGGAGGTGGAATTCCACGTGTAGCAGTGAAATGCGTAGAGATGTGGAGGAACACCGATGGCGAAGGCAGCCTCCTGGGCCAGCACTGACGCTCATGCACGAAAGCGTGGGGAGCAAACAGG
>HQ721165.1.1316 FLUID_14787
TACGAAGGGGGCTAGCGTTGTTCGGAATCACTGGGCGTAAAGCGCACGTAGGCGGATTCTTAAGTCAGGGGTGAAATGCCGGGGCTCAACCTCGGAACTGCCTTTGATACTGAGGATCTTGAGTCCGGGAGAGGTGAGTGGAATTGCGAGTGTAGAGGTGAAATTCGTAGATATTCGCAAGAACACCAGTGGCGAAGGCGGCTCACTGGCCCGGTACTGACGCTGAGGTGCGAAAGCGTGGGGAGCAAACAGG
>HQ785451.1.1453 FLUID_2556
TACGTATGGAGCAAGCGTTATCCGGATTTACTGGGTGTAAAGGGAGCGTAGACGGCATGGCAAGTCAGATGTGAAAGCCCGGGGCTCAACCCCGGAGCTGCATTTGAAACTGTTAAGCTTGAGTGCAGGAGAGGTAAGTGGAATTCCTAGTGTAGCGGTGAAATGCGTAGATATTAGGAGGAACACCAGTGGCGAAGGCGGCTTACTGGACTGTAACTGACGTTGAGGCTCGAAAGCGTGGGGAGCAAACAGG
>HQ845903.1.1377 NWF2015_5949
CACGTAGGTGGCGAGCGTTATCCGGATTCACTGGGCGTAAAGCGCGTGCAGGCGGTTCCGTAAGTCGGACGTGAAAGCTCCTGGCTTAACTGGGAGAGGCCGTTCGATACTGCGGGACTTGAGGTCGGGAGAGGGACGTGGAATTCCCGGTGTAGTGGTGGAATGCGTAGAGATCGGGAGGAACACCAGTGGCGAAGGCGGCGTCCTGGCCCGCACCTGACGCTAAGACGCGAAAGCGTGGGGAGCAAACAGG
>HQ910265.1.1481 FLUID_53371
TACAGAGGGTGCAAGCGTTAATCGGAATTACTGGGCGTAAAGCGTGCGTAGGTGGTTCGTTAAGTCAAGTGTGAAAGCCCGGGGCTCAACCTCGGAACTGCATTTGATACTGGCGAGCTGGAGTGTGGTAGAGGATAGTGGAATTCCCGGTGTAGCGGTGAAATGCGTAGATATCGGGAGGAACACCAGTGGCGAAGGCGGCTATCTGGACCAACACTGACACTGAGGCACGAAAGCGTGGGGAGCAAACAGT
>JF108010.1.1359 NWF2013_8020
TACAGAGGGTGCGAGCGTTAATCGGATTTACTGGGCGTAAAGCGCGCGTAGGCGGCCAATTAAGTCAAATGTGAAATCCCCGAGCTTAACTTGGGAATTGCATTCGATACTGGTTGGCTAGAGTATGGGAGAGGATGGTAGAATTCCAGGTGTAGCGGTGAAATGCGTAGAGATCTGGAGGAATACCGATGGCGAAGGCAGCCATCTGGCCTAATACTGACGCTGAGGTACGAAAGCATGGGGAGCAAACAGG
>JF135688.1.1305 FLUID_68128
TACGAAGGGGGCTAGCGTTGTTCGGAATCACTGGGCGTAAAGCGCACGTAGGCGGATGTGTCAGTCAGGGGTGAAATCCCGGAGCTCAACTCCGGAACTGCCTCTGATACAGCACGTCTTGAGTCCGGAAGAGGTGGGTGGAATTCCTAGTGTAGAGGTGAAATTCGTAGATATTAGGAAGAACACCGGTGGCGAAGGCGGCCCACTGGTCCGGTACTGACGCTGAGGTGCGAAAGCGTGGGGAGCAAACAGG
>JF135874.1.1356 FLUID_57358
TACGTAGGGTGCGAGCGTTAATCGGAATTACTGGGCGTAAAGCGTGCGCAGGCGGTTATGTAAGACAGATGTGAAATCCCCGGGCTCAACCTGGGACCTGCATTTGTGACTGCATAGCTAGAGTACGGTAGAGGGGGATGGAATTCCGCGTGTAGCAGTGAAATGCGTAGATATGCGGAGGAACACCGATGGCGAAGGCAATCCCCTGGACCTGTACTGACGCTCATGCACGAAAGCGTGGGGAGCAAACAGG
>JF135893.1.1356 FLUID_1315
TACAGAGGGTGCGAGCGTTAATCGGAATTACTGGGCGTAAAGCGCGCGTAGGCGGTTTGTTAAGTCGGATGTGAAATCCCCGGGCTCAACCTGGGAACTGCATTCGATACTGGCAAGCTAGAGTATGGGAGAGGATGGTAGAATTCCAGGTGTAGCGGTGAAATGCGTAGAGATCTGGAGGAATACCGATGGCGAAGGCAGCCATCTGGCCTAATACTGACGCTGAGGTGCGAAAGCATGGGGAGCAAACAGG
>JF139715.1.1339 BOT_88856
TACGTAGGGTGCAAGCGTTGTCCGGAATTATTGGGCGTAAAGAGCTCGTAGGCGGCTTGTCGCGTCGGATGTGAAAATCCAAGGCTCAACCTTGGACCTGCATTCGATACGGGCAGGCTAGAGTTCGGTAGGGGAGACTGGAATTCCTGGTGTAGCGGTGAAATGCGCAGATATCAGGAGGAACACCGGTGGCGAAGGCGGGTCTCTGGGCCGATACTGACGCTGAGGAGCGAAAGCGTGGGGAGCGAACAGG
>JF145530.1.1301 FLUID_33021
TACGAAGGGGGCTAGCGTTGTTCGGAATTACTGGGCGTAAAGCGTGCGCAGGCGGTTTTTCAAGTCAGGGGTGAAAGCCCGGAGCTCAACTCCGGAATTGCCTTTGAAACTGTGAGACTCGAGTGCGGGAGAGGTGAGTGGAATTCCCAGTGTAGAGGTGAAATTCGTAGATATTGGGAAGAACACCGGTGGCGAAGGCGGCTCACTGGCCCGTTTCTGACGCTCATGCACGACAGCGTGGGGATCAAACAGG
>JF167719.1.1326 FLUID_5587
TACGTAGGACCCAAGCGTTATCCGGAGTGACTGGGCGTAAAGAGTTGCGTAGGTGGCTTGTAAAGTGAATAGTGAAATCTGGAGGCTCAACCTCACAGGCTATTATTCAAACTCACAAGCTCGAGAATGATAGAGGTCACTGGAATTTCTGAAGTAGGGGTAATATCCGTAGATATCAGAAGGAACACCAATGGCGTAGGCAGGTGACTGGATCATTTCTGACACTGAGGCACGAAAGCGTGGGGAGCGAACCGG
>JF175226.1.1367 TOP_7075
TACGTAGGGGGCAAGCGTTGTCCGGATTTACTGGGCGTAAAGCGCGTGTAGGCGGCCAGGAAGGTCCGTTGTGAAAACTGGAGGCTCAACCTCCAGACGTCGACGGAAACCTCTTGGCTAGAGTCCGGAAGAGGAGAGTGGAATTCCTGGTGTAGCGGTGAAATGCGCAGATATCAGGAAGAACACCGATGGCGAAGGCAGCTCTCTGGGACGGTACTGACGCTGAGACGCGAAAGCGTGGGGAGCGAACAGG
>JF177440.1.1364 FLUID_57093
TACGGAGGGTGCGAGCGTTAATCGGAATTACTGGGCGTAAAGCGTGCGTAGGTGGTTGAATAAGTTATCTGTGAAATCCCTGGGCTTAACCTGGGCAGGTCAGATGATACTGTTTGACTCGAGTATGGGAGAGGGTAGTGGAATTTCCGGTGTAGCGGTGAAATGCGTAGAGATCGGAAGGAACACCAGTGGCGAAGGCGGCTACCTGGCCTAATACTGACACTGAGGCACGAAAGCGTGGGGAGCAAACAGG
>JF179389.1.1352 FLUID_45816
TACGGAGGATCCAAGCGTTATCCGGATTTATTGGGTTTAAAGGGTGCGTAGGTGGCTTTTTAAGTCAGGGGTGAAAGACGGTAGCTTAACTATCGCAGTGCCTTTGATACTGAAGAGCTTGAATGAACTAGAGGTAGGCGGAATGTGACAAGTAGCGGTGAAATGCATAGATATGTCACAGAACACCAATTGCGAAGGCAGCTTACTATGGTTTTATTGACACTGAGGCACGAAAGCGTGGGGATCAAACAGG
>JF179697.1.1287 BOT_88597
TACGGAGGGGGCTAGCGTTGTTCGGAATGACTGGGCGTAAAGCGCGCGTAGGCGGCTCGCAAAGTTGGGGGTGAAAGCCCAGGGCTCAACCCTGGAATTGCCTTCAAGACTCGCGGTCTGGAGTTCGAGAGAGGTGGGTGGAATTCCGAGTGTAGAGGTGAAATTCGTAGATATTCGGAGGAACACCAGTGGCGAAGGCGGCCCACTGGCTCGACACTGACGCTGAGGCGCGAAAGCGCGGGGAGCAAACAGG
>JF180942.1.1366 FLUID_54210
TACGAAGGGTGCAAGCGTTACTCGGAATTACTGGGCGTAAAGCGTGCGTAGGTGGTTTGTTAAGTCTGATGTGAAAGCCCTGAGCTCAACCTGGGAATGGCATTGGAAACTGGCGAGCTAGAGCGCGGTAGAGGGTAGTGGAATTCCCGGTGTAGCAGTGAAATGCGTAGAGATCGGGAGGAACATTCGTGGCGAAGGCGGCTACCTGGACCAGCACTGACACTGAGGCACGAAAGCGTGGGGAGCAAACAGG
>JF198911.1.1356 FLUID_49082
TACGTAGGGTGCGAGCGTTAATCGGAATTACTGGGCGTAAAGCGTGCGCAGGCGGTTATATAAGACAGATGTGAAATCCCCGGGCTCAACCTGGGAACTGCATTTGTGACTGTATAGCTAGAGTACGGTAGAGGGGGATGGAATTCCGCGTGTAGCAGTGAAATGCGTAGATATGCGGAGGAACACCGATGGCGAAGGCAATCCCCTGGACCTGTACTGACGCTCATGCACGAAAGCGTGGGGAGCAAACAGG
>JF228192.1.1348 NWF2015_49592
TACGTAGGGTGCAAGCGTTGTCCGGAATTATTGGGCGTAAAGAGCTCGTAGGCGGTTTGTCGCGTCTGCTGTGAAAACCCGAGGCTCAACCTCGGGCCTGCAGTGGGTACGGGCAGACTAGAGTGCGGTAGGGGAGATTGGAATTCCTGGTGTAGCGGTGGAATGCGCAGATATCAGGAGGAACACCGATGGCGAAGGCAGATCTCTGGGCCGTAACTGACGCTGAGGAGCGAAAGCGTGGGGAGCGAACAGG
>JF228286.1.1345 MID_79478
TACGTAGGGTGCAAGCGTTGTCCGGAATTATTGGGCGTAAAGAGCTCGTAGGCGGTTTGTCGCGTCTGCTGTGAAAACTGGAGGCTCAACCTCCAGCCTGCAGTGGGTACGGGCAGACTAGAGTGCGGTAGGGGAGATTGGAATTCCTGGTGTAGCGGTGGAATGCGCAGATATCAGGAGGAACACCGATGGCGAAGGCAGATCTCTGGGCCGTAACTGACGCTGAGGAGCGAAAGCGTGGGGAGCGAACAGG
>JF235725.1.1343 FLUID_37496
TACGAGGGGGGCAAGTGTTGTTCGGGATCACTGGGCGTAAAGGGAGCGTAGGCGGATGTTTAAGTTGGATGTTTAAAACCGGGGCCTAACCTCGGAGCGGCATCCAAAACTGGGCATCTTGAATAGGTCAGAGGCTGGTGGAATTGGAGGTGTAGCGGTGGAATGCGTAGAGATCTCCAAGAACACCTATTGCGAAGGCAGCCAGCTGGGACCATATTGACGCTGAGGCTCGAAAGCATGGGGAGCAAACAGG
>JF235885.1.1306 FLUID_28843
TACGGAGGGGGCTAGCGTTGTTCGGAATTACTGGGCGTAAAGCGCACGTAGGCGGCTTTGTAAGTCAGGGGTGAAAGCCTGGAGCTCAACTCCAGAACTGCCTTTGAGACTGCATCGCTTGAATCCGGGAGAGGTAAGTGGAATTCCGAGTGTAGAGGTGAAATTCGTAGATATTCGGAAGAACACCAGTGGCGAAGGCGGCTTACTGGACCGGAATTGACGCTGAGGTGCGAAAGCGTGGGGAGCAAACAGG
>JF237058.1.1305 BOT_86984
TACGAAGGGGGCTAGCGTTGCTCGGAATCACTGGGCGTAAAGGGCGCGTAGGCGGCCATTCAAGTCAGAGGTGAAAGCCCAAGGCTCAACCTTGGAATTGCCTTTGATACTGTTTGGCTTGAGACCGGAAGAGGTTAGTGGAACTGCGAGTGTAGAGGTGAAATTCGTAGATATTCGCAAGAACACCAGTGGCGAAGGCGGCTAACTGGTCCGGTTCTGACGCTGAGGCGCGAAAGCGTGGGGAGCAAACAGG
>JF262246.1.1466 FLUID_83410
TACCAGCTCCCCGAGTGATAGGGACGATTATTGAGCCTAAAGCGTCCGTAGCCGGCTTAACATGTCTCGGTTAAATCCGACGGACTAACCGTCGAACTGCCGGAGATACTATTAGGCTAGGGGGCGGGAGAGGTCAATGGTATTCTTGGGGTAGGGGTGAAATCCTTTAATCCCAAGAGGACCACCGGTGGCGAAGGCGATTGACTAGAACGCGCCCGACGGTGAGGGACGAAAGCTGGAGGAGCAAAGGGG
>JF262323.1.1296 FLUID_60163
AACCAGCACCTCGAGTGGTCAGGAGGTTTATTGGGCCTAAAGCATCCGTAGCCGGCTGCTCAAGTTTTCGGTTAAATCTATGCGCTTAACGTATAGGCCGCCGAAAATACTGGGCAGCTAGGGAGTGGGAGAGGTACACGGTACTCAATAGGAAGGGGTAAAATCCTTTGATCTATTGATGACCACCTGTGGCGAAGGCGGTGTACCAGAACACGTTCGACGGTGAGGGATGAAAGCTGGGGGAGCAAACCGG
>JF265700.1.1316 FLUID_14870
TACGAAGGGGGCTAGCGTTGTTCGGAATGACTGGGCGTAAAGGGCGCGTAGGCGGCGCATTTAGTCAGGCGTGAAAGCCCTGGGCTCAACCTAGGAATTGCGCTTGATACTGGTGTGCTGGAGTGCGGGAGAGGATGGTGGAATTCCCAGTGTAGAGGTGAAATTCGTAGATATTGGGAAGAACACCGGTGGCGAAGGCGGCCATCTGGACCGTTACTGACGCTGAGGCGCGAAAGCGTGGGGAGCAAACAGG
>JF265743.1.1382 FLUID_34752
TACGGAGGGTGCAAGCGTTGTTCGGAATCACTGGGCGTAAAGCGCGTGTAGGCGGTCCACTAAGTCTGATGTGAAAGCCCGGGGCTCACCCCCGGAAGGGCATTGGAAACTGGTGAACTCGAGTCCCGGAGAGGAGAGTGGAATTCCTGGTGTAGCGGTGAAATGCGTAGATATCAGGAGGAACACCGGTGGCGAAGGCGGCTCTCTGGACGGTGACTGACGCTGAGACGCGAAAGCGTGGGGAGCAAACAGG
>JF265802.1.1346 FLUID_26436
TACGTAGGGTGCGAGCGTTAATCGGAATTACTGGGCGTAAAGGGTGCGCAGGCGGTCCTGCAAGTCAGGCGTGAAATCCCCGGGCTTAACCTGGGAATGGCGCTTGAAACTACGGGACTGGAGTATGGCAGAGGGAGGTGGAATTCCACGTGTAGCGGTGAAATGCGTAGAGATGTGGAGGAACACCGATGGCGAAGGCAACCTCCCGGGCCAATACTGACGCTCATGCACGAAAGCGTGGGGAGCAAACAGG
>JF266136.1.1361 FLUID_11086
TACAGAGGGTGCGAGCGTTAATCGGAATTACTGGGCGTAAAGCGCACGTAGGTGGCGACGTAAGTCGGGTGTGAAAGCCCCGGGCTCAACCTGGGAATTGCATTCGAGACTGCATTGCTGGAGTACGGAAGAGGAGGGCGGAATTCCCGGTGTAGCGGTGAAATGCGTAGATATCGGGAGGAACATCAGTGGCGAAGGCGGCCCTCTGGTCCAGTACTGACACTCAAGTGCGAAAGCGTGGGGAGCAAACAGG
>JF266460.1.1345 FLUID_61831
TACGGGGGGGGCAAGCGTTGTTCGGAATTACTGGGCGTAAAGCGCGTGTAGGCGGCTCTTCAAGTCAGGCGTGAAAGCCCCAGGCTTAACCTGGGAACGGCGTTTGATACTGTTGAGCTAGAGTGTGGAAGGGGCTACTGGAATTCCGTGTGTAGCGGTGAAATGCGTAGATATACGGAGGAACACCTGCGGCGAAGGCGGGTAGCTGGGCCAACACTGACACTGAGACGCGAAAGCTAGGGGAGCAAACGGG
>JF417773.1.1470 FLUID_35733
TACGAAGGGGGCGAGCGTTGTTCGGAATTACTGGGCGTAAAGGGCGCGCAGGCGGCCGACCAAGTCAGGCGTGAAAGCCCCGGGCTCAACCTGGGAACTGCGTTTGGGACTGGTTGGCTAGAGATCGGGAGAGGAGAGTGGAATTCCCAGTGTAGAGGTGAAATTCGTAGATATTGGGAAGAACACCGGTGGCGAAGGCGGCTCTCTGGACCGATACTGACGCTGAGGCGCGAAAGCGTGGGGAGCAAACAGG
>JF417794.1.1443 FLUID_87126
TACAAAGGGGACTAGCGTTGTTCGGAATTACTGGGCGTAAAGCGCACGTAGGCGGATTTGTAAGTCAGGGGTGAAATCCCGGGGCTCAACCTCGGAACTGCCTTTGATACTGCAAGTCTCGAGTCCGATAGAGGTGGGTGGAATTCCTAGTGTAGAGGTGAAATTCGTAGATATTAGGAAGAACACCGGTGGCGAAGGCGGCCCACTGGATCGGTACTGACGCTGAGGTGCGAAAGCGTGGGGAGCAAACAGG
>JF697394.1.1451 FLUID_80458
TACGAAGGGGGCTAGCGTTGTTCGGAATTACTGGGCGTAAAGCGCACGTAGGCTGACAGTTAAGTGAGGGGTGAAATCCCGAGGCTCAACCTCGGAACTGCCTTTCATACTGGCTGTCTCGAGTCCGGAAGAGGTTAGTGGAATTCCTAGTGTAGAGGTGAAATTCGTAGATATTAGGAAGAACACCAGTGGCGAAGGCGGCTAACTGGTCCGGTACTGACGCTGAGGTGCGAAAGCGTGGGGAGCAACCAGG
>JF733414.1.1516 FLUID_22727
GACGGAGGGTGCAAGCGTTGTTCGGAATCACTGGGCGTAAAGCGCGTGTAGGCGGTTTGATAAGTCGAATGTGAAAGCCCGAGGCTCAACCTCGGAAGTGCATTCGAAACTGTCAGGCTTGAGTACGGGAGAGGGAAGTGGAATTCCTGGTGTAGAGGTGAAATTCGTAGATATCAGGAGGAACACCGGTGGCGAAGGCGGCTTCCTGGACCGATACTGACGCTGAGACGCGAAAGCGTGGGGAGCAAACAGG
>JF733424.1.1511 FLUID_33121
GACGAACTGTCCTAACGTTGTTCGGAATCACTGGGCTTAAAGGGCGCGTAGGCGGTCCGACAAGTCAGGGGTGAAATCCTGCAGCTTAACTGCAGAAGTGCCTTTGATACTGTCGGTCTTGAGGGAAATAGGGGTGTGCGGAACTTCCAGTGGAGCGGTGAAATGCGTTGATATTGGAAGGAACGCCGGAGGCGAAAGCGGCGCACTGGATTTCTTCTGACGCTGAGGCGCGAAAGCTAGGGGAGCAAACGGG
>JF733437.1.1514 NWF2015_26348
GACAGAGGGTGCGAGCGTTGTTCGGAATTATTGGGCGTAAAGCGCGTGTAGGCGGTTTCTTAAGTCTGATGTGAAAGCCCCGGGCTCAACCTGGGAAGTGCATTGGATACTGGGAGACTTGAATACGGGAGAGGGCAGTGGAATTCCTAGTGTAGGAGTGAAATCCGTAGATATTAGGAGGAACACCGGTGGCGAAGGCGGCTGCCCGGACCGATATTGACGCTGAGACGCGAAAGCGTGGGGAGCAAACAGG
>JF747665.1.1308 MID_3818
TACGGAGGGGGCTAGCGTTGTTCGGATTTATTGGGCGTAAAGAGCACGTAGGTGGTTGGGTAAGTCAGACGTGAAATCCCCTGGCTCAACCAGGGAAGGGCATCTGAAACTGCTTGACTTGAGTGCGGTAGAGGAGAGTGGAATTCCCGGTGGAGCGGTGAAATGCGTAGATATCGGGAAGAACACCGTTGGCGAAGGCGGCTCTCTGGACCGCAACTGACACTGAGGTGCGAAAGCTAGGGGAGCAAACGGG
>JF747850.1.1525 FLUID_16513
TACAGAGGTGGCAAGCGTTGTTCGGATTTACTGGGCGTAAAGGGTGCGTAGGAGGTCGTGTGTGTCGGATGTGAAATCTTGCTGTTCATCGGCAAAACTGCATTCGAAACTACACGGCTAGAGTGCAGGAGAGGAGAGCAGAATTCTCGGTGTAGCGGTGAAATGCGTTGATATCGAGAGGAATGCCGGTGGTGAAGACGGCTCTCTGGACTGTAACTGACTCTGAGGCACGAAAGCTAGGGGAGCAAACAGG
>JF776876.1.1468 FLUID_29016
GACAGAGGGTGCAAACGTTGCTCGGAATCACTGGGCGTAAAGGGCGTGTAGGCGGGAATGTAAGTCGGGCGTGAAATCCCTAGGCTCAACCTAGGAACTGCACTCGAAACTGCGTTTCTTGAGTATCGGAGAGGAAAGCGGAATACCTGGTGTAGAGGTGAAATTCGTAGATATCAGGTGGAACACCAGTGGCGAAGGCGGCTTTCTGGACGATAACTGACGCTGAGACGCGAAAGCGTGGGGAGCAAACAGG
>JF828742.1.1486 FLUID_31365
TACGGAAGGTGCAAGCGTTGTCCGGATTGACTGGGTGTAAAGGGCGCGTAGGCGGAGAAGTGTGTCGGGAGTGAAATCGTGCGGCTTAACCGTATCAATTGCTTTCGAAACTACTTCCCTTGAGTGCAAGAGGGGCAGACGGAATTCCTGGTGTAGCGGTGGAATGCGTAGATATCAGGAAGAACACCGGAGGCGAAGGCGGTCTGCTGGCTTGTAACTGACGCTGAGGCGCGAAAGTGCGGGGAGCAAACAGG
>JF828744.1.1447 FLUID_99465
TACGGAGGGAGCTAGCGTTGTTCGGAATTACTGGGCGTAAAGCGCACGTAGGCGGCGACACAAGTCAGAGGTGAAAGCCCGGGGCTCAACCCCGGAACTGCCTTTGAAACTAGGTTGCTAGAATCTTGGAGAGGTCAGTGGAATTCCGAGTGTAGAGGTGAAATTCGTAGATATTCGGAAGAACACCAGTGGCGAAGGCGACTGACTGGACAAGTATTGACGCTGAGGTGCGAAAGCGTGGGGAGCAAACGGG
>JF917188.1.1444 FLUID_6773
TACGTAGGGTGCAAGCGTTAATCGGAATTACTGGGCGTAAAGCGTGCGCAGGCGGCTTTGCAAGACAGATGTGAAATCCCCGGGCTCAACCTGGGAACTGCATTTGTGACTGCAAGGCTGGAGTGCGGCAGAGGGGGATGGAATTCCGCGTGTAGCAGTGAAATGCGTAGATATGCGGAGGAACACCGATGGCGAAGGCAATCCCCTGGGCCTGCACTGACGCTCATGCACGAAAGCGTGGGGAGCAAACAGG
>JF922460.1.1518 NWF2015_28882
TACAGAGGTCCCAAGCGTTGTTCGGATTCACTGGGCGTAAAGGGTGCGTAGGCGGTCGGGTAAGTCTGACGTGAAATCTTCAAGCTCAACTTGGAAACTGCGTCGGATACTATTCGGCTAGAGGAATGGAGGGGAGACTGGAATACTTGGTGTAGCAGTGAAATGCGTAGATATCAAGTGGAACACCAGTGGCGAAGGCGAGTCTCTGGACATTTCCTGACGCTGAGGCACGAAAGCCAGGGGGGCAAACGGG
>JF935185.1.1519 MID_3035
TACGGAGGGTGCGAGCGTTGTCCGGAATTACTGGGCGTAAAGCGCGTGCAGGCGGCCTGTTATGTCGAGTGTGAAATCCCTCGGCTCAACCGAGGAACTGCGCCCGAAACTGGCAGGCTTGAGTGCGGGAGGGGATGGTGGAATTCCCGGTGTAGAGGTGAAATTCGTAGATATCGGGAAGAATACCGGTGGCGAAGGCGACCATCTGGCCCGTTACTGACGCTCAGACGCGAAAGCGTGGGGAGCAAACAGG
>JN038609.1.1518 FLUID_106654
TACGGAGGGTGCTAGCGTTGTTCGGAATCACTGGGCGTAAAGGGCGTGTAGGCGGTCTGTTAAGTCTGATGTGAAATCCCCTCGCTCAACGAGGGAACTGCGTCGGATACTGGCAGACTTGAGTACCGGAGAGGAAGGTGGAATTCCCGGTGTAGCGGTGAAATGCGTAGATATCGGGAGGAACACCGGTGGCGAAGGCGGCCTTCTGGACGGATACTGACGCTGAGACGCGAAAGCGTGGGGAGCAAACAGG
>JN038782.1.1492 FLUID_93149
TACGTAGGGTGCGGGCGTTAATCGGAATTACTGGGCGTAAAGCGTGCGCAGGCGGCTCCTTAAGTCAGATGTGAAAGCCCCGGGCTTAACCTGGGGACTGCGTTTGAAACTGAGGGGCTAGAGTGTGGAAGAGGGGGGTGGAATTCCATGTGTAGCAGTGAAATGCGTAGAGATATGGAGGAACACCGATGGCGAAGGCAGCCCCCTGGGCTAACACTGACGCTCATGCACGAAAGCGTGGGGAGCAAACCAG
>JN038788.1.1513 NWF2015_84710
TACGGGGGGTGCAAGCGTTGTTCGGATTTATTGGGCGTAAAGCGCGTGTAGGCGGTTTTATAAGTCTGATGTGAAAGCCCCGGGCTCAACCTGGGAAGTGCATTGGATACTGTAAGACTTGAATACGGGAGAGGGCAGTGGAACTCCTAGTGTAGGAGTGAAATCCGTAGATATTAGGAGGAACACCGGTGGCGAAGGCGGCTGCCTGGACCGATATTGACGCTGAGACGCGAAAGCGTGGGTAGCAAACAGG
>JN038812.1.1507 FLUID_102412
TACGGAGGGTGCGAGCGTTATTCGGAATTACTGGGCGTAAAGCGCGTGCAGGCGGGAAGGTAAGTCTGATGTGAAAGCCCCGGGCTTAACCCGGGAAGTGCATTGGAGACTGCTTTTCTTGAGTACTGGAGAGGAAGGGGGAATTCCCGGTGTAGAGGTGAAATTCGTAGAGATCGGGAGGAATACCAGTGGCGAAGGCGCCCTTCTGGACGGTTACTGACGCTGAGACGCGAAAGCGTGGGGAGCAAACAGG
>JN038906.1.1492 FLUID_43050
TACGTAGGGTGCGAGCGTTAATCGGAATTACTGGGCGTAAAGCGTGCGCAGGCGGCTTTTTAAGCCAGACGTGAAATCCCCGGGCTCAACCTGGGAATGGCGTTTGGGACTGGAAGGCTTGAGTGCGGCAGAGGGAGGTGGAATTCCTGGTGTAGCAGTGAAATGCGTAGATATCAGGAGGAACACCGATGGCGAAGGCAGCCTCCTGGGCCAGCACTGACGCTCAAGCACGAAAGCGTGGGGAGCAAACAGG
>JN387589.1.1391 FLUID_33474
TACGTAGGTGGCGAGCGTTACTCGGAATTACTAGGCGTAAAGCGCGTGTAGGCGGGAGCTTAAGTTTGCTGTTAAATCTCACAGCTCAACTGTGAAATGCCGGCGAATACTGGGCTTCTTGAATTCGGTAGAGGTAACTGGAATTCCAGGTGTAGCGGTGAAATGCGTAGATATCTGGAAGAACGCCAAAGGCGAAGGCAGGTTACTGGGCCGCAATTGACGCTGAGACGCGAAAGCGAGGGGAGCAAACAGG
>JN397978.1.1445 FLUID_87662
TACGTAGGTGGCAAGCGTTGTCCGGATTTATTGGGTTTAAAGGGTGCGTAGGCGGTCTGTTAAGTCAGTGGTGAAATACGGCAGCTTAACTGTCGAGGTGCCAATGATACTGGCGGACTTGAGTACAGACGAGGTAGGCGGAATTGACGGTGTAGCGGTGAAATGCTTAGATATCGTCAAGAACACCGATAGCGAAGGCAGCTTACTAGAGTGTAACTGACGCTGAGGCACGAAAGTGTGGGGATCAAACAGG
>JN409192.1.1443 FLUID_35436
TACGAGGGGGGCAAATGTTGTTCGGAATCACTGGGCGTAAAGGGAGCGTAGGCGGGCTCTTAAGTTAGGTGTTTAATCCCGGGGCCCAACCCCGGACAGGCACCTAAAACTGGGAGTCTTGAATAGTGGAGAGGACGGCGGAATTGGGGGTGTAGCGGTGGAATGCGTAGAGATCCCCAAGAACACCAGTTGCGAAGGCGGCCGTCTGGACACATATTGACGCTGAGGCTCGAAAGCATGGGGAGCAAACAGG
>JN540168.1.1480 NWF2015_441
TACGGAGGGTGCGAGCGTTGTTCGGAATTATTGGGCGTAAAGCGCGTGTAGGCGGTTTCTTAAGTCTGATGTGAAAGCCCCGGGCTCAACCTGGGAAGTGCATTGGATACTGGGAGACTTGAATACGGGAGAGGGCAGTGGAATTCCTAGTGTAGGAGTGAAATCCGTAGATATTAGGAGGAACACCGGTGGCGAAGGCGGCTGCCTGGACCGATATTGACGCTGAGACGCGAAAGCGTGGGGAGCAAACAGG
>JN590648.1.1245 FLUID_66469
TACGAAGGGGGCTAGCGTTGCTCGGAATTACTGGGCGTAAAGGGAGCGTAGGCGGGTTATCAAGTTGGAGGTGAAAGCCCTGGGCTCAACCTTGGAATTGCCTTCAAAACTGATAGCCTAGAGTATGATAGAGGTAAGTGGAATTCCGAGTGTAGAGGTGAAATTCGTAGATATTCGGAGGAACACCGGTGGCGAAGGCGACTTACTGGATCATGACTGACGCTGAGGCTCGAAAGCGTGGGGAGCAAACAGG
>JN592688.1.1356 FLUID_25507
TACGTAGGGTGCAAGCGTTAATCGGAATTACTGGGCGTAAAGCGTGCGCAGGCGGCTTTGCAAGACAGATGTGAAATCCCCGGGCTCAACCTGGGAACTGCATTTGTGACTGCAAGGCTGGAGTGCGGCAGAGGGGGATGGAATTCCGCGTGTAGCAGTGAAATGCGTAGATATGCGGAGGAGCACCGATGGCGAAGGCAATCCCCCGGGCCTGCACTGACGCTCATGCACGAAAGCGTGGGGAGCAAACAGG
>JN615781.1.1328 FLUID_11822
GACGAAGGGGGCAAGCGTTGTTCGGAATTACTGGGCGTAAAGGGCGCGTAGGCGGCCATTTAAGTCAGACGTGAAAGGCCTGGGCTCAACCTGGGAATTGCGTTTGGGACTGGATGGCTTGAGAGCGGGAGAGGATGGTGGAATTCCCAGTGTAGAGGTGAAATTCGTAGATATTGGGAAGAACACCGGTGGCGAAGGCGGCCATCTGGACCGTATCTGACGCTGAGGCGCGAAAGCGTGGGGAGCAAACAGG
>JN615800.1.1363 FLUID_581
TACGTAGGGTGCGAGCGTTAATCGGAATTACTGGGCGTAAAGCGTGCGCAGGCGGGCTTTTAAGCCAGACGTGAAATCCCCGGGCTTAACCTGGGAATGGCGTTTGGGACTGGGAGTCTGGAGTGCGGCAGAGGAGACTGGAATTCCTGGTGTAGCAGTGAAATGCGTAGATATCAGGAGGAACACCGATGGCGAAGGCAGGTCTCTGGGCTGACACTGACGCTCATGCACGAAAGCGTGGGGAGCAAACAGG
>JN615820.1.1390 FLUID_49231
TACGGAGGGTGCAAGCGTTATCCGGAATCACTGGGTTTAAAGGGTGCGTAGGCGGCTTAATAAGTCAGTGGTGAAAGGCTGTGGCTTAACCATGGAATTGCCATTGATACTGTTGAGCTTGAATCAGGTTGAGGTTGGCGGAATGTGACATGTAGCGGTGAAATGCTTAGATATGTCATGGAACACCGATTGCGAAGGCAGCTGACTGGACCTGTATTGACGCTGAGGCACGAAAGCGTGGGGAGCGAACAGG
>JN615872.1.1401 FLUID_14753
TACAGAGGTGGCAAGCGTTGTTCGGAATTACTGGGCGTAAAGGGCGCGTAGGCGGCCTTCTAAGTCAGACGTGAAATCCCCCGGCTTAACCTGGGAACTGCGTCTGATACTGGAGGGCTTGAGTGCGGGAGAGGGATGTGGAATTCCAGGTGTAGCGGTGAAATGCGTAGATATCTGGAGGAACACCGGTGGCGAAGGCGGCATCCTGGACCGACACTGACGCTGAGGCGCGAAAGCTAGGGTAGCAAACGGG
>JN615890.1.1362 NWF2015_7379
TACAGAGGGTGCGAGCGTTAATCGGAATTACTGGGCGTAAAGCGCACGTAGGTGGCGACGTAAGTCGGGTGTGAAAGCCCCGGGCTCAACCTGGGAACCGCATTCGAGACTGTGTTGCTGGAGTACGGAAGAGGAGGGCGGAATTCCCGGTGTAGCGGTGAAATGCGTAGATATCGGGAGGAACATCAGTGGCGAAGGCGGCCCTCTGGTCCAGTACTGACACTCAAGTGCGAAAGCGTGGGGAGCAAACAGG
>JN616125.1.1363 FLUID_37154
TACAGAGGGTGCAAGCGTTAATCGGAGTTACTGGGCGTAAAGGGCGCGTAGGCGGTTATATGAGTGTGATGTGAAAGCCCCGGGCTTAACCTGGGAAGTGCATCGCAAACGATATAACTGGAGTATATGAGAGGGTGGTGGAATTTCCGGTGTAGCGGTGAAATGCGTAGAGATCGGAAGGAACGTCAATGGCGAAGGCAGCCACCTGGCATAATACTGACGCTGAGGCGCGAAAGCGTGGGGATCAAACAGG
>JN616202.1.1307 FLUID_29438
TACGAAGGGGGCTAGCGTTGCTCGGAATCACTGGGCGTAAAGCGCACGTAGGCGGCTTGTTAAGTCAGGGGTGAAATCCTGGAGCTCAACTCCAGAACTGCCTCTGATACTGACGAGCTTGAGTCCGGGAGAGGTGAGTGGAACTGCGAGTGTAGAGGTGAAATTCGTAGATATTCGCAAGAACACCAGTGGCGAAGGCGGCTCACTGGCCCGGTACTGACGCTGAGGTGCGAAAGCGTGGGGAGCAAACAGG
>JN624304.1.1345 NWF2014_46582
TACGTAGGGTGCAAGCGTTAATCGGAATTACTGGGCGTAAAGCGTGCGCAGGCGGTTGTGCAAGTCTGATGTGAAAGCCCCGGGCTTAACCTGGGAACGGCATTGGAGACTGCACGACTAGAGTGCGTCAGAGGGGGGTAGAATTCCGCGTGTAGCAGTGAAATGCGTAGAGATGCGGAGGAATACCGATGGCGAAGGCAGCCCCCTGGGATGACACTGACGCTCATGCACGAAAGCGTGGGGAGCAAACAGG
>JN643052.1.1321 FLUID_96295
TACGGAGGGTGCAAGCGTTGTTCGGAATTACTGGGCGTAAAGCGCGTGTAGGTGGTTCGGTAAGTCGAATGTGAAAGCCCCGGGCTCAACCCGGGAAGTGCATCCGAAACTGCCGAACTAGAGTCCCGGAGAGGAAGGCAGAATTCCCAATGTAGGGGTGAAATCCGTAGATATTGGGAGGAATACCGGTGGCGAAGGCGGCCTTCTGGACGGTGACTGACACTCAGACGCGAAAGCGTGGGGAGCAAACAGG
>JN662340.1.1364 FLUID_93784
TACGTAGGGGGCAAGCGTTGTCCGGAATTATTGGGCGTAAAGCGCGCGCAGGCGGTTTATTAAGTCTTCTGTTTAATGCATGGGCTCAACCCGTGTACGCAGGGGAAACTGGTAGTACTTGAGTGCAGGAGAGGAAAGTGGAATTCCACGTGTAGCGGTGAAATGCGTAGAGATGTGGAGGAACACCAGTGGCGAAGGCGACTTTCTGGCCTGTAACTGACGCTGAGGCGCGAAAGCGTGGGGAGCAAACAGG
>JN672223.1.1256 FLUID_4643
TACGAAGGGGGCTAGCGTTGTTCGGATTTACTGGGCGTAAAGCGCGTGTAGGCGGGTCGTTAAGTTGGGGGTGAAATCCCGAGGCTCAACCTCGGAACTGCCTTCAAAACTGGCGACCTGGACTCAAGTAGAGGCAAGTGGAATTGCGAGTGTAGAGGTGAAATTCGTAGATATTCGCAGGAACACCAGTGGCGAAGGCGACTTGCTGGACTTGTAGTGACGCTGAGACGCGAAAGCGTGGGGAGCAAACAGG
>JN672387.1.1317 NWF2015_64391
TACGGAGGGGGCCAGCGTTGCTCGGAATCACTGGGCGTAAAGGGCTCGTAGGCGGTTTGATAAGCCCTGTGTGAAATCCCCTGGCTTAACCAGGGAACTGCGCCGGATACTGTCGAACTAGAGGCCGGGAGAGGGAAGCGGAATTCCCAGTGTAGCGGTGAAATGCGTAGATATTGGGAGGAACATCGGTGGCGAAGGCGGCTTCCTGGACCGGTTCTGACACTAAAGAGCGAAAGCTAGGGTAGCAAACAGG
>JN687581.1.1417 FLUID_83931
TACGGAGGGAGCTAGCGTTGTTCGGAATTACTGGGCGTAAAGCGCGCGTAGGCGGCTGCTCAAGTCAGAGGTGAAAGCCCGGGGCTCAACCCCGGAACTGCCTTTGAAACTAGGTAGCTAGAATCTTGGAGAGGTCAGTGGAATTCCGAGTGTAGAGGTGAAATTCGTAGATATTCGGAAGAACACCAGTGGCGAAGGCGACTGACTGGACAAGTATTGACGCTGAGGTGCGAAAGCGTGGGGAGCAAACAGG
>JN697761.1.1362 FLUID_24860
TACGGAGGGTGCAAGCGTTAATCGGAATTACTGGGCGTAAAGCGCACGCAGGCGGTCTGTCAAGTCGGATGTGAAATCCCCGGGCTCAACCTGGGAACTGCATTCGAAACTGGCAGGCTGGAGTCTCGTAGAGGGAGGTAGAATTCCAGGTGTAGCGGTGAAATGCGTAGAGATCTGGGGGAATACCGGTGGCGAAGGCGGCCTCCCGGACGAAGACCGACGCTCAGGTGCGAAAGCGTGGGGAGTAAACAGG
>JN701140.1.1278 FLUID_60295
TACGGAGGGTGCAAGCATTGATCGGAATTACTGGGCGTAAAGGGCGCGTAGGCGGCTGTAAAAGTCGGATGTGAAATTCCGGGGCTCAACCCCGGAGCTGCATTTGAAACTCTACAGCTAGAGTACAGTTAGGGTAATCGGAATTCCACGTGTAGCGGTGAAATGCGTAGATATGTGGAAGAACACCGGTGGTGAAGACGGATTACTGGGCTGTAACTGACGCTGAGGCGCGAAAGCATGGGGAGCAAACAGG
>JN713175.1.1526 FLUID_10135
TACGTAGGGTGCGAGCGTTAATCGGAATTACTGGGCGTAAAGCGTGCGCAGGCGGTCCTGTAAGACAGAGGTGAAATCCCCGGGCTCAACCTGGGAACTGCCTTTGTGACTGCAGGGCTTGAGTACGGCAGAGGGGGATGGAATTCCGCGTGTAGCAGTGAAATGCGTAGATATGCGGAGGAACACCGATGGCGAAGGCAGTCCCCTGGGCCTGTACTGACGCTCATGCACGAAAGCGTGGGGAGCAAACAGG
>JN825341.1.1275 FLUID_50485
GACGGAGGATGCAAGCGTTATCCGGAATTATTGGGCGTAAAGGGTGCGTAGGTGGTCGGACAAGTCCCATGTCAAAGCATGGTGCTTAACGCCATAAAGGCGTGGGAAACTGTCAGACTAGAGTACAGCAGGGGCAGGAGGAATTCCCGGTGTAGCGGTGAAATGCGTAGATATCGGGAAGAACACCAGTGGCGCAAGCGTTCTGCTGGGCTGTAACTGACACTGAGGCACGAAAGCTAGGGGAGCGAAAGGG
>JN825459.1.1418 FLUID_82686
TACGTAGGGTGCGAGCGTTAATCGGAATTACTGGGCGTAAAGGGTGCGCAGGCGGCCCCGCATGTCAGGCGTGAAATCCCCGGGCTTAACCTGGGAATGGCGCTTGAAACTACGGGGCTGGAGTATGGCAGAGGGAGGTGGAATTCCACGTGTAGCGGTGAAATGCGTAGAGATGTGGAGGAACACCGATGGCGAAGGCAGCCTCCTGGGCCAATACTGACGCTCATGCACGAAAGCGTGGGGAGCAAACAGG
>JN825593.1.1433 FLUID_26645
TACATGTGGGGCAAGCGTTGTTCGGAATTACTGGGCATAAAGGGTGCGTAGGTGGTTTGTTAAGTCAGGGGTGAAATCCCGCGGCCCAACCGTGGAACTGCCTTTGATACTGGCGAACTTGAGTGCGTGAGGGGTAGGGGGAACGAGCAGTGTAGCGGTGAAATGCGTAGATATTGCTCGGAAGGCCAGAGCCGAAGGGGCCCTACTGGTGCGTAACTGACACTGAGGCACGAAAGCGTGGGGAGCAAACAGG
>JN863500.1.1245 FLUID_74023
TACGAAGGGGGCTAGCGTTGCTCGGAATCACTGGGCGTAAAGGGCGCGTAGGCGGCGTTTTAAGTCGGGGGTGAAAGCCTGTGGCTCAACCACAGAATGGCCTTCGATACTGGGACGCTTGAGTATGGTAGAGGTTGGTGGAACTGCGAGTGTAGAGGTGAAATTCGTAGATATTCGCAAGAACACCGGTGGCGAAGGCGGCCAACTGGACCATTACTGACGCTGAGGCGCGAAAGCGTGGGGAGCAAACAGG
>JN868932.1.1483 FLUID_108394
TACGAAGGGGGCTAGCGTTGCTCGGAATCACTGGGCGTAAAGCGCACGTAGGCGGCTTTCTAAGTCAGGGGTGAAATCCTGGAGCTCAACTCCAGAACTGCCTTTGATACTGGAAAGCTTGAGTCCGGGAGAGGTGAGTGGAACTGCGAGTGTAGAGGAGAAATTCGTAGATATTCGCAAGAACACCAGTGGCGAAGGCGGCTCACTGGCCCGGTACTGACGCTGAGGTGCGAAAGCGTGGGGAGCAAACAGG
>JN869014.1.1519 FLUID_5294
GACGAACCGTCCAAACGTTATTCGGAATTACTGGGCTTAAAGGGTGCGTAGGCGGCCTGACAAGTTGGGTGTGAAATACCTCGGCTCAACCGAGGAATAGCGCTCAAAACTGCCAGGCTTGAGGGAGATAGAGGTGAGCGGAACTTAAGGTGGAGCGGTGAAATGCGTTGATATCTTAAGGAACACCAGTTGCGAAAGCGGCTCACTGGATCTCTTCTGACGCTCATGCACGAAAGCTAGGGGAGCAAACGGG
>JN869091.1.1482 FLUID_62981
TACGAAGGGGGCTAGCGTTGTTCGGAATTACTGGGCGTAAAGCGCACGTAGGCGGGTTGTTAAGTCAGGGGTGAAATCCCGGAGCTCAACTCCGGAACTGCCTTTGATACTGGCAACCTAGAGTTCGGAAGAGGTGAGTGGAATCCCCAGTGTAGAGGTGTAATTCGTAGATATTGGGAAGAACACCAGTGGCGAAGGCGGCTCACTGGTCCGATACTGACACTGAGGTGCGAAAGCGTGGGGAGCAAACAGG
>JN969317.1.1530 FLUID_63597
TACGGAGGGTGCAAGCGTTAACCGGAATTACTGGGCGTAAAGCGCACGCAGGCGGTCTGTCAAGTCGGATGTGAAATCCCCGGGCTCAACCTGGGAACTGCATTCGAAACTGGCAGGCTAGAGTCTTGTAGAGGGGGGTAGAATTCCAGGTGTAGCGGTGAAATGCGTAGAGATCTGGAGGAATACCGGTGGCGAAGGCGGCCCCCTGGACAAAGACTGACACTCAGGTGCGAAAGCGTGGGGAGCAAACAGG
>JQ072871.1.1376 NWF2015_21305
TACGTAGGGACCAAGCGTTGTTCGGATTTACTGGGCGTAAAGGGCGCGTAGGCGGTGTTGTAAGTCACTTGTGAAATCTCTGAGCTTAACTCAGAACGGCCAAGTGATACTGCAGTACTAGAGTGCGGAAGGGGCAATCGGAATTCTTGGTGTAGCGGTGAAATGCGTAGATATCAAGAGGAACACCTGAGGTGAAGACGGGTTGCTGGGCCGACACTGACGCTGATGCGCGAAAGCCAGGGGAGCAAACGGG
>JQ228532.1.1346 FLUID_35964
TACGGAGGATCCAAGCGTTATCCGGAATCATTGGGTTTAAAGGGTCCGTAGGCGGCTTTATAAGTCAGTGGTGAAATCCGGCAGCTCAACTGTCGAATTGCCATTGATACTGTAGGGCTTGAATGTTTGTGAAGTAACTAGAATATGTAGTGTAGCGGTGAAATGCTTAGATATTACATGGAATACCCATTGCGAAGGCAGGTTACTAACAAATGATTGACGCTGATGGACGAAAGCGTGGGGAGCGAACAGG
>JQ278901.1.1519 NWF2015_85469
GACGGAGGGTGCAAGCGTTGTTCGGAATCATTGGGCGTAAAGGGCGTGTAGGCGGTTTGCTAAGTCATGTGTGAAATCCCTCGGCTTAACCGGGGAACGGCGCATGAAACTGGCAAGCTAGAGTACCGAAGAGGGGGGTGGAATTCCCGGTGTAGCGGTGAAATGCGTAGATATCGGGAGGAACACCGGTGGCGAAGGCGGCCCCCTGGTCGGATACTGACGCTGATACGCGAAAGCGTGGGGAGCAAACAGG
>JQ287329.1.1483 FLUID_92808
TACGGAGGGTGCAAGCGTTATCCGGATTTACTGGGTTTAAAGGGTGCGTAGGCGGATTTGTAAGTCAGTGGTGAAAGCCTGGAGCTTAACTTTGGAACTGCCATTGATACTGCTTATCTTGAGTACAGTTGAGGTGGGCGGAATGCAGCATGTAGCGGTGAAATGCTTAGATATGCTGCAGAACACCGATTGCGAAGGCAGCTCGCTAAACTGTAACTGACGCTGAGGCACGAAAGCGTGGGGATCGAACAGG
>JQ311902.1.1461 FLUID_98447
TACGTAGGTGGCAAGCGTTACTCGGAATCACTAGGCGTAAAGCGCAGGTAGGAGGTTTGATAAGTCTGTTGTGAAAGCTCCCGGCTTAACTGGGAGAGGTCAACGGAAACTGTCAGGCTAGAGTGTGGTAGAGGTAGCTGGAATTCCCGGTGTAGCGGTGAAATGCGTAGATATCGGGAGGAATACCTATGGCGAAAGCAGGCTACTGGACCATCACTGACTCTGATCTGCGAAAGCTGGGGGAGCAAACAGG
>JQ318873.1.1555 FLUID_3111
TACGTAGGTGGCAAGCGTTGTCCGGAATTATTGGGCGTAAAGCGCGCGCAGGTGGTTTCTTAAGTCTGATGTGAAAGCCCACGGCTCAACCGTGGAGGGTCATTGGAAACTGGGAGACTTGAGTGCAGAAGAGGATAGTGGAATTCCAAGTGTAGCGGTGAAATGCGTAGAGATTTGGAGGAACACCAGTGGCGAAGGCGACTATCTGGTCTGTAACTGACACTGAGGCGCGAAAGCGTGGGGAGCAAACAGG
>JQ318878.1.1304 FLUID_5080
TACGAAGGGGGCTAGCGTTGTTCGGAATTACTGGGCGTAAAGGGCGCGTAGGCGGTCTTGTAAGTCAGATGTGAAAGCCCCGGGCTCAACCCGGGAATAGCATTTGATACTGCGAGGCTTGAGTCCGGGAGAGGATGGCGGAATTCCCAGTGTAGAGGTGAAATTCGTAGATATTGGGAAGAACACCGGTGGCGAAGGCGGCCATCTGGACCGGTACTGACGCTGAGGCGCGAAAGCGTGGGGAGCAAACAGG
>JQ318891.1.1477 BOT_3201
TACAGAGACTGCAAGCGTTATTCGGATTCACTGGGCGTAAAGGGTGCGCAGGCGGCCGTGTGTGTGAGGCGTGAAAGCCCGGGGCTTAACCCCGGAATTGCACCTCAAACTACATGGCTAGAGCATTGGAGAGGGTAGCAGAATTCATGGTGTAGCAGTGAAATGCGTAGATATCATGAGGAATACCAGAGGCGAAGGCGGCTACCTGGACAATTGCTGACGCTCAGGCACGAAAGCGTGGGGAGCAAAAGGG
>JQ353778.1.1365 FLUID_38610
TACGGAGGGTGCAAGCGTTAATCGGAATTACTGGGCGTAAAGCGCACGCAGGCGGTCTGTTAAGTCAGATGTGAAATCCCCGGGCTTAACCTGGGAACTGCATTTGAAACTGGCAGGCTTGAGTCTTGTAGAGGGGGGTAGAATTCCAGGTGTAGCGGTGAAATGCGTAGAGATCTGGAGGAATACCGGTGGCGAAGGCGGCCCCCTGGACAAAGACTGACGCTCAGGTGCGAAAGCGTGGGGAGCAAACAGG
>JQ394933.1.1494 MID_97320
TACGTAGGGTGCAAGCGTTAATCGGAATTACTGGGCGTAAAGCGTGCGCAGGCGGTTCGGAAAGAAAGATGTGAAATCCCAGAGCTTAACTTTGGAACTGCATTTTTAACTACCGGGCTAGAGTGTGTCAGAGGGAGGTGGAATTCCGCGTGTAGCAGTGAAATGCGTAGAGATGCGGAGGAACACCGATGGCGAAGGCAGCCTCCTGGGATAACACTGACGCTCATGCACGAAAGCGTGGGGAGCAAACAGG
>JQ425762.1.1402 NWF2015_13741
TACGGAGGGTGCGAGCGTTATCCGGAATCACTGGGTTTAAAGGGTGCGTAGGCGGTTATATAAGTCAGTGGTGATAGGCCGTCGCTTAACGATGGGACTGCCATTGATACTGTATAACTTGAGAGAGGTTGAGGTTGGCGGAATGTGGCATGTAGCGGTGAAATGCTTAGATATGCCACAGAACACCAATTGCGAAGGCAGCTGACTAGACCTCATCTGACGCTGAGGCACGAAAGCGTGGGGAGCGAACAGG
>JQ426168.1.1438 FLUID_36270
TACGGAGGGGACTAGCGTTGTTCGGAATTACTGGGCGTAAAGCGCACGTAGGCGGATTGTTAAGTCAGGGGTGAAATCCCGAGGCTCAACCTCGGAACTGCCTTTGATACTGGCAATCTCGAGTCCGGAAGAGGTGAGTGGAATTCCTAGTGTAGAGGTGAAATTCGTAGATATTAGGAAGAACACCAGTGGCGAAGGCGGCTCACTGGTCCGGTACTGACGCTGAGGTGCGAAAGCGTGGGGAGCAAACAGG
>JQ426476.1.1506 NWF2015_100148
TACAGAGGTGGCAAGCGTTGTTCGGAATTACTGGGCGTAAAGGGCGCGTAGGCGGCCTACTAAGTCAGACGTGAAATCCCCCGGCTTAACCTGGGAACTGCGTCTGATACTGGAAGGCTTGAGTATGGGAGAGGGATGTAGAATTCCAGGTGTAGCGGTGAAATGCGTAGATATCTGGAGGAATACCGGTGGCGAAGGCGGCATCCTGGACCATTACTGACGCTGAGGCGCGAAAGCTAGGGGAGCAAACGGG
>JQ426860.1.1506 FLUID_91220
TACGGAGGGTGCAAGCGTTGCTCGGAATTATTGGGCGTAAAGGGCAGGTAGGTGGTCCTATTTGTCAGGGGTGAAAGCCCCGGGCTTAACCCGGGAAGTGCCTCTGAAACGGTAGGACTAGAGTATTGGAGAGGGTCGTGGAATTCCCGGTGTAGCGGTGAAATGCGTAGAGATCGGGAGGAACACCAGAGGCGAAGGCGGCGACCTGGACAATTACTGACACTCAACTGCGAAAGCGTGGGGAGCAAACAGG
>JQ427133.1.1446 FLUID_89086
TACGAAGGGGGCTAGCGTTGTTCGGAATTACTGGGCTTAAAGCGCACGTAGGCGGGTTGTTAAGTCAGGGGTGAAATCCCGGAGCTCAACTCCGGAACTGCCTTTGATACTGGCAATCTAGAGACTGGAAGAGGTTAGTGGAATTCCCAGTGTAGAGGTGAAATTCGTAGATATTCGCAAGAACACCAGTGGCGAAGGCGGCTAACTGGCCCAGTACTGACGCTGAGGTGCGAAAGCGTGGGGAGCAAACAGG
>JQ427789.1.1439 BOT_35532
TACGGAGGGAGCTAGCGTTGTTCGGAAATACTGGGCGTAAAGCGCACGTAGGCGGCGCAGCAAGTCAGGGGTGAAATCCCGGGGCTCAACCCCGGAACTGCCCTTGAAACTGCAGTGCTAGAATCTTGGAGAGGCGAGTGGAATTCCGAGTGTAGAGGTGAAATTCGTAGATATTCGGAAGAACACCAGTGGCGAAGGCGACTCGCTGGACAAGTATTGACGCTGAGGTGCGAAAGCGTGGGGAGCAAACAGG
>JQ428530.1.1442 FLUID_52154
TACGTAGGGTGCTAGCGTTGCTCGGAATTACTGGGCGTAAAGCGCACGTAGGCGGACCGATAAGTCGGGGGTGAGATCCTGGAGCTCAACTCCAGAACTGCCTCCGAAACTGCCGGTCTTGAGTTCGGGAGAGGTGAGTGGAACTGCGAGTGTAGAGGTGAAATTCGTAGATATTCGCAAGAACACCAGTGGCGAAGGCGGCTCACTGGCCCGATACTGACGCTGAGGTGCGAAAGCGTGGGGAGCAAACAGG
>JQ675481.1.1314 TOP_25138
GGCGGAAGGTGCAAGCGTTGCTCGGAATCACTGGGCGTAAAGGGTGCGTAGGCGGCTTGGTGGGTCTGGTGTGAAAGCCCAGGGCTCAGCCCTGGAAGGGCACTAGAAACTGCCGAGCTGGAGTGCCGGAGGGGAGAGTGGAATTCCTGGTGTAGCGGTGAAATGCGTAGATATCAGGAGGAATACCGGTGGCGAAAGCGACTCTCCGGACGGCAACTGACGCTGAGGCACGAAAGCGTGGGGAGCAAACAGG
>JQ738956.1.1527 NWF2013_25536
GACGGGGGAGGCAAGCGTTGTCCGGAATTATTGGGCGTAAAGAGCGCGTAGGTGGTATGTCAAGTCATTTGTGAAAACTTTGGGCTTAACTTAAAGATTGCAAGTGATACTGATATACTTGAGCACAGCAGAGGAAAGTGGAATTCCTGGTGTAGCGGTGAAATGCGCAGATATCAGGAAGAACACCAGTGGCGAAGGCGGCTTTCCGGGCTGTTGCTGACACTGAGGCGCGAAAGCTAGGGGAGCGAACAGG
>JQ800795.1.1525 BOT_10693
GACGGAGGGTGCAAGCGTTGCTCGGAATTACTGGGCGTAAAGGGCGCGTAGGCGGCCTGCTAAGTTCGGTGTGAAAGCCCCCGGCTCACCCGGGGAAGGGCGCCGGATACTGGCAGGCTAGAGTACCGGAGAGGAGGGTGGAATTCCTGGTGTAGCGGTGAAATGCGTAGATATCAGGAGGAACACCGGTGGCGAAGGCGGCCCTCTGGACGGATACTGACGCTGAGGCGCGAAAGCGTGGGGATCAAACAGG
>JQ801240.1.1495 FLUID_59644
TACGTAGGGTGCGAGCGTTAATCGGAATTACTGGGCGTAAAGCGTGCGCAGGCGGTTATGCAAGACAGATGTGAAATCCCCGGGCTCAACCTGGGAACTGCATTTGTGACTGCATGGCTAGAGTACGGTAGAGGGGGATGGAATTCCGCGTGTAGCAGTGAAATGCGTAGATATGCGGAGGAACACCGATGGCGAAGGCAATCCCCTGGACCTGTACTGACGCTCATGCACGAAAGCGTGGGGAGCAAACAGG
>JQ817657.1.1411 FLUID_5481
TACGGAGGGGGCTAGCGTTGTTCGGAATTACTGGGCGTAAAGCGCGCGTAGGCGGACCTGCAAGTCGGGGGTGAAAGCCCGAGGCTCAACCTCGGAACTGCCTTCGATACTGCGGGTCTCGAGTCCGGGAGAGGTGAGTGGAATTCCTAGTGTAGAGGTGAAATTCGTAGATATTAGGAAGAACACCAGTGGCGAAGGCGGCTCACTGGCCCGGTACTGACGCTGAGGCGCGAAAGCGTGGGGAGCAAACAGG
>JQ825204.1.1448 FLUID_103135
TACGAAGGGGGCTAGCGTTGTTCGGAATCACTGGGCGTAAAGCGCACGTAGGCGGATGTGCCAGTCAGGGGTGAAATCCCGGAGCTCAACTTCGGAACTGCCTCTGATACAGCACGTCTTGAGTCCGGAAGAGGTGGGTGGAATCCCTAGTGTAGAGGTGGAATTCGTAGATATTAGGAAGAACACCGGTGGCGAAGGCGGCCCACTGGTCCGGTACTGACGCTGAGGTGCGAAAGCGTGGGGAGCAAACAGG
>JQ861277.1.1484 FLUID_97075
TACGTAGGCAGCGAGCGTTGTTCGGAGTTACTGGGCGTAAAGGGTGTGTAGGCGGTTGCTTAAGTTTGGTGTGAAATCTCCCGGCTCAACTGGGGGGGTGCGCCGAATACTGAGTGACTCGAGTGCGGGAGAGGAAAGTGGAATTCCTGGTGTAGCGGTGAAATGCGTAGATATCAGGAGGAACACCGGTGGTGTAGACGGCTTTCTGGACCGTAACTGACGCTGAGACACGAAAGCGTGGGTAGCAAACAGG
>JQ906277.1.1496 NWF2015_98673
TACGTAGGGTGCGAGCGTTAATCGGAATTACTGGGCGTAAAGCGTGCGCAGGCGGTTTTTTAAGACAGACGTGAAAGCCCCGGGCTTAACCTGGGAACTGCGTTTGTGACTGGAAGACTAGAGTGTAGCAGAGGGGGGTAGAATTCCACGTGTAGCAGTGAAATGCGTAGAGATGTGGAGGAGTACCGATGGCGAAGGCAGCCCCCTGGGTTAACACTGACGCTCATGCACGAAAGCGTGGGGAGCAAACAGG
>JQ923513.1.1499 FLUID_20014
TACGTAGGGTGCGAGCGTTAATCGGAATTACTGGGCGTAAAGCGTGCGCAGGCGGTTTCGTAAGCTGGAGGTGAAATCCCCGGGCTTAACCTGGGAATGGCCTTCAGGACTGCGAGGCTAGAGTGCGGCAGAGGGAGGTGGAATTCCACGTGTAGCAGTGAAATGCGTAGAGATGTGGAGGAACACCGATGGCGAAGGCAGCCTCCTGGGCCAGCACTGACGCTCATGCACGAAAGCGTGGGGAGCAAACAGG
>JQ978607.1.1517 FLUID_29043
TACAGAGGTCCCAAGCGTTGTTCGGATTCACTGGGCGTAAAGGGTGCGTAGGTGGCCGGGTAAGTCTGATGTGAAATCTCCAAGCTTAACTTGGAAACTGCATCGGATACTATCCGGCTTGAGGATCGGAGGGGAGACTGGAATACTTGGTGTAGCAGTGAAATGCGTAGATATCAAGTGGAACACCAGTGGCGAAGGCGAGTCTCTGGACGATTCCTGACACTGAGGCACGAAAGCCAGGGGAGCAAACGGG
>JQ978623.1.1512 FLUID_3179
TACGTAGGTGGCAAGCGTTGTCCGGAATTATTGGGCGTAAAGCGCGCGCAGGCGGTCCTTTAAGTCTGATGTGAAAGCCCACGGCTCAACCGTGGAGGGTCATTGGAAACTGGGGGACTTGAGTGCAGAAGAGAAGAGTGGAATTCCACGTGTAGCGGTGAAATGCGTAGAGATGTGGAGGAACACCAGTGGCGAAGGCGACTCTTTGGTCTGTAACTGACGCTGAGGCGCGAAAGCGTGGGGAGCAAACAGG
>JQ978883.1.1516 FLUID_35557
TACGGAGGGTGCAAGCGTTGCTCGGAATTATTGGGCGTAAAGGGTAGGTAGGTGGTCTCATTTGTCTGGGGTGAAAGCCTTGAGCTTAACTCAAGAAGTGCCCCAGAAACGGTGAGACTGGAGTCCTGGAGAGGGTCGTGGGATTCCCGGTGTAGCGGTGAAATGCGTAGAGATCGGGAGGAACACCAGAGGCGAAAGCGGCGACCTGGACAGGTACTGACACTCAACTACGAAAGCGTGGGGAGCAAACAGG
>JX001221.1.1476 FLUID_45420
GACAGAGGGTGCAAACGTTGTTCGGAATTACTGGGCGTAAAGCGCGTGTAGGCGGCCCTGCAAGTCGGGTGTGAAATCCCACGGCTCAACCGTGGAAGTGCACTCGAAACTGCAGGGCTAGAGTCCTGGAGAGGAAGGTGGAATGCTTGGTGTAGAGGTGAAATTCGTAGATATCAAGCGGAACACCGGTGGCGAAGGCGGCCTTCTGGACAGTGACTGACGCTGAGACGCGAAAGCGTGGGGAGCAAACAGG
>JX047130.1.1516 NWF2013_1764
TACGGAGGGGGCAAGCGTTGTTCGGAATTACTGGGCGTAAAGCGCGCGTAGGCGGTTTTGTAAGTCTGGGGTCAAAGGCGACAGCTTAACTGACGTAAGGCCTCAGATACTATGGAACTGGAGTACCAGAGAGGATGGCGGAATTCCCGGTGTAGCGGTGAAATGCGTAGATATCGGGAGGAACACCATTGGCGAAGGCGGCTATCTGGCTGGTAACTGACGCTGAGGTGCGAGAGCGTAGGGATCAAACAGG
>JX079211.1.1500 BOT_98400
TACGTAGGTGGCAAGCGTTGTCCGGAATCATTGGGCGTAAAGAGCGCGTAGGCGGCTTGTCAGGTCTGATGTGAAATCCTGGGGCTCAACTCCAGAACTGCATCGGAAATCGGCTTGCTAGAGTCTGGGAGAGGAGAGTGGAATTCCTGGTGTAGCGGTGAGATGCGTAGATATCAGGAGGAACACCGGTAGCGAAGGCGGCTCTCTGGAACAGTACTGACGCTGAGGCGCGAAAGCTAGGGGAGCAAACAGG
>JX105538.1.1446 FLUID_45321
GACAGAAGGTGCAAGCGTTACTCGGAATCACTGGGCGTAAAGCGTCTGTAGGTGTTTGTCCACGTCTGGTGCCAAATTGCGGGGCTTAACCCCGCATTCGTACTGGAAACGAGACGAATAGAGTCACTCAGAGGTATCTGGAATGTCGTGTGTAGGGGTAAAATCCGTAGATACACGATGGAACGCCAAAAGCGAAGGCAGGATACTGGGAGTGCACTGACACTCAGAGACGAAAGCGTGGGGAGCAAAGGGG
>JX105548.1.1513 FLUID_1424
TACGAAGGGTGCAAGCGTTGTTCGGAATTATTGGGCGTAAAGCGCGCGCAGGCGGATCAGCAAGTCAGATGTGAAATCTCGGGGCTTAACCCCGAAACTGCGTCTGAAACTACTAATCTAGAATATCGGAGAGGAAGATGGAATTTCGCATGTAGGGGTAAAATCCGTAGAGATGCGAAGGAACACCAGAGGCGAAAGCGATTTTCTGGACGATTATTGACGCTGAGGCGCGAAAGCGTGGGGAGCAAACAGG
>JX105672.1.1343 FLUID_21345
TACGTATGTCTCGAGCGTTATCCGGAACTACTGGGTGTAAAGAGTTCGTAGGCGGCGAATTAAGTTAGGTATGAAAGACCGGAGCTCAACTCCGTGTTTATGCTTAAAACTGGTTTGCTAGAATTAGGGAGAGGTAAGCGGAATTCTAAGTGTAGGGGTGCAATCCGTAGATACCTAGAGGAACACCAAAAGCGAAGGCAGCTTACTGGAACTATATTGACGCTGAGGAACGAAAGCGTGGGGCGCGAAAAGT
>JX120458.1.1522 NWF2015_25648
TACGGAGGGTGCGAGCGTTGTTCGGATTTATTGGGCGTAAAGCGCGTGTAGGCGGTTTTTTAAGTCTGATGTGAAAGCCCCGGGCTCAACCTGGGAAGTGCATTGGATACTGGAAGACTTGAATACGGGAGAGGGCAGTGGAATTCCTAGTGTAGGAGTGAAATCCGTAGATATTAGGAGGAACACCGGTGGCGGAGGCGGCTGCCCGGACCGATATTGACGCTGAGACGCGAAAGCGTGGGTAGCAAACAGG
>JX125561.1.1518 NWF2013_910
TACGGAGGGGGCGAGCGTTATTCGGAATTACTGGGCGTAAAGCGCGCGCAGGTGGCGTGGCAAGTGGCGGGTGAAAGCCCTCGGCTCAACCGAGGAATTGCCTGCCAAACTACCGCGCTTGAGGCCGGGAGGGGGAAGCGGAATTCCTGGTGTAGCGGTGAAATGCGTAGATACCAGGAGGAACACCGGTGGCGAAGGCGGCTTCCTGGACCGGTTCTGACACTCATGCGCGAAAGCGTGGGGAGCAAACAGG
>JX221833.1.1522 NWF2015_24740
TACGTAGGGGGCGAGCGTTGTTCGGATTTACTGGGCGTAAAGCGCGCGTAGGCGGCCAGGTAAGTCGGATGTGAAAGCCCTCGGCTTAACCGAGGATCCGCACCCGAAACTGCCAGGCTTGAGTCTAGGAGAGGAGAGCGGAATTCCCAGTGTAGCGGTGAAATGCGTAGATATTGGGAGGAACACCGGTGGCGAAGGCGGCTCTCCGGACTAGTACTGACGCTGAGGCGCGAAAGCTAGGGGAGCGAACGGG
>JX221933.1.1352 MID_50600
TACGTAGGTGGCAAGCGTTGTCCGGATTTACTGGGCGTAAAGGGCGTGTAGGCGGTCCGTTAAGTCCGGTGTGAAATCTCCCGGCTCAACTGGGAGGGGTCATCGGATACTGGCGGACTAGAGGGGGGCAGAGGAAGGCGGAATTCCCGGTGTAGCGGTGAAATGCGTAGATATCGGGAGGAACACCCGTGGCGAAGGCGGCCTTCTGGGCCTACCCTGACGCTGAGGCGCGAAAGCGTGGGGGGCAAACCGG
>JX221999.1.1516 NWF2015_1549
TACGGAGGGTGCGAGCGTTGTTCGGATTTATTGGGCGTAAAGCGCGTGTAGGCGGTTTTTTAAGTCTGATGTGAAAGCCCCGGGCTCAACCTGGGAAGTGCATTGGATACTGGAAGACTTGAATACGGGAGAGGGCAGTGGAATTCCTAGTGTAGGAGTGAAATCCGTAGATATTAGGAGGAACACCGGTGGCGAAGGCGGCTGCCTGGACCGATATTGACGCTGAGACGCGAAAGCGTGGGTAGCAAACAGG
>JX222150.1.1502 NWF2015_102704
TACGTAGGGTGCGAGCGTTAATCGGAATTACTGGGCGTAAAGCGTGCGCAGGCGGTTTCGTAAGACAGACGTGAAATCCCCGGGCTCAACCTGGGAACTGCGTTTGTGACTGCGAGGCTAGAGTACGGCAGAGGGGGGTAGAATTCCACGTGTAGCAGTGAAATGCGTAGAGATGTGGAGGAATACCGATGGCGAAGGCAGCCCCCTGGGTTAATACTGACGCTCATGCACGAAAGCGTGGGGAGCAAACAGG
>JX223128.1.1374 NWF2015_3369
TACGTAGGGTGCGAGCGTTAATCGGAATTACTGGGCGTAAAGCGTGCGCAGGCGGTTTTGTAAGACAGGCGTGAAATCCCCGGGCTCAACCTGGGAACTGCGCTTGTGACTGCAAGGCTAGAGTACGGCAGAGGGGGGTGGAATTCCACGTGTAGCAGTGAAATGCGTAGAGATGTGGAGGAACACCAATGGCGAAGGCAGCCCCCTGGGTCGATACTGACGCTCATGCACGAAAGCGTGGGTAGCAAACAGG
>JX223233.1.1446 FLUID_8724
TACGGAGGGGGCTAGCGTTGTTCGGAATTACTGGGCGTAAAGCGCACGTAGGCGGACTGGAAAGTCAGAGGTGAAATCCCAGGGCTCAACCTTGGAACTGCCTTTGAAACTCCCGGTCTTGAGGTCGAGAGAGGTGAGTGGAATTCCGAGTGTAGAGGTGAAATTCGTAGATATTCGGAGGAACACCAGTGGCGAAGGCGGCTCACTGGCTCGATACTGACGCTGAGGTGCGAAAGCGTGGGGAGCAAACAGG
>JX223253.1.1527 NWF2014_996
GACAGAGGTGGCGAGCGTTGTTCGGAATTACTGGGCTTAAAGGGCGCGTAGGTGGTAGTGCAAGTCTGGGGTGGAATCCTATGGCTTAACCATAGAACTGCCCTGGAAACTGCATTACTTGAGTCAGCGAGGGGAGGGTAGAATTCCTGGTGTAGCGGTGAAATGCGTAGATATCAGGAGGAAGGCCGGTGGCGAAGGCGGCCCTCTGGCGCTTGACTGACACTGAGGCGCGAAAGCGTGGGGAGCAAACAGG
>JX223278.1.1336 FLUID_20571
TACAGAGGGTGCAAGCGTTAATCGGAATTACTGGGCGTAAAGCGCACGCAGGCGGTTGGTTAAGTCAGATGTGAAAGCCCCGGGCTCAACCTGGGAATTGCATTTGAAACTGGCCAACTAGAGTACGTGAGAGGGGGGTAGAATTCCAAGTGTAGCGGTGAAATGCGTAGAGATTTGGAGGAATACCAGTGGCGAAGGCGGCCCCCTGGCACGATACTGACGCTCAGGTGCGAAAGCGTGGGGAGCAAACAGG
>JX225408.1.1522 NWF2015_3218
TACGGAGGGTGCAAGCGTTGTTCGGAATTATTGGGCGTAAAGCGCGTGTAGGCGGTTTGTTAAGTCTGGTGTGAAAGCCCTGGGCTCAACCTGGGAAGTGCATTGGATACTGGCAAACTTGAGTACGGGAGAGGATAGTGGAATTTCGAGTGTAGGGGTGAAATCCGTAGATATTCGAAGGAACACCGGTGGCGAAGGCGGCTATCTGGACCGATACTGACGCTGAGACGCGAAAGCGTGGGGAGCAAACAGG
>JX225642.1.1463 NWF2015_7018
TACGGGGGGTGCAAGCGTTGTTCGGAATTATTGGGCGTAAAGCGCGTGTAGGCGGTTTGATTAGTCTGATGTGAAAGCCCTGGGCTCAACCCAGGAAGTGCATTGGAAACTGTCAGACTTGAATACGGGAGAGGGTAGTGGAATTCCTAGTGTAGGAGTGAAATCCGTAGATATTAGGAGGAACACCGGTGGCGAAGGCGGCTACCTGGACCGATATTGACGCTGAGACGCGAAAGCGTGGGTAGCAAACAGG
>JX434255.1.1541 NWF2015_1811
AACGTAGGGGGCAAGCGTTGTTCGGAATTACTGGGCGTAAAGCGCGTGTAGGCGGCTTGGTAAGTCGGAAGTGAAAGCCCTCGGCTCAACCGGGGAACTGCTTTCGAAACTGCCAGGCTTGAATGCGGGAGGGGAGAGCGGAATTCCCGGTGTAGCGGTGAAATGCGTAGATATCGGGAAGAACACCGGTGGCGAAGGCGGCTCTCTGGACCGTGATTGACGCTGAGACGCGAAAGCGTGGGGAGCAAACAGG
>JX489898.1.1487 FLUID_82896
TACGAAGGATCCAAGCGTTGTCCGGATTTACTGGGTTTAAAGGGTGCGTAGGCGGGAAATTAAGTCAGTGGTGAAAGCTGGTAGCTCAACTATCAAATTGCCATTGAAACTGATTTTCTCGAGTACGGTTGAGGTAGCTGGAATGTAACATGTAGCGGTGAAATGCTTAGATATGTTACAGAACACCAATTGCGAAGGCAGGCTACTAAACCGTAACTGACGCTGAGGCACGAAAGCGTGGGGATCAAACAGG
>JX490035.1.1498 FLUID_76571
TACGTAGGGTGCGAGCGTTAATCGGAATTACTGGGCGTAAAGCGAGCGCAGGCGGTTCTGCAAGTCAGATGTGAAATCCCCGGGCTCAACCTGGGAACTGCGTTTGAAACTACAGAGCTAGAGTATAGGAGAGGGAGGTAGAATTCCACGTGTAGCAGTGAAATGCGTAGAGATGTGGAGGAATACCGATGGCGAAGGCAGCCTCCTGGCCTAATACTGACGCTCATGCTCGAAAGCGTGGGGAGCAAACAGG
>JX505409.1.1472 NWF2015_88228
TACGTAGGTGGCTAGCGTTGTCCGGAATCATTGGGCGTAAGGCGCGCGTAGGCGGCTTGTCAGGTCTGATGTGAAATCTCGGGGCTTAACCCCAAGCGTGCATCGGAAACCGGCTTGCTAGAGTCTGGGAGAGGAGAGTGGAATTCCTGGTGTAGCGGTGAAATGCGTAGATATCAGGAGGAACACCGGTTGCGAAGGCGGCTCTCTGGAACAGTACTGACGCTGAGGCGCGAAAGCTAGGGGAGCGAACAGG
>JX521469.1.1476 NWF2015_2663
TACGGAGGGTGCAAGCGTTACTCGGAATCACTGGGCGTAAAGGATGCGTAGGCTGGAAATCAAGTCGAGAGTGAAATCCAACGGCTCAACCGTTGAACTGCTCTCGAAACTGGTTACCTAGAATATGGGAGAGGTAGATGGAATTGGTGGTGTAGGGGTAAAATCCGTAGATATCACCAGGAATACCGATTGCGAAGGCGATCTACTGGAACATTATTGACGCTGAGGCATGAAAGCGTGGGGAGCAAACAGG
>JX521527.1.1482 FLUID_29992
CACGTAGGAGGCAAGCGTTATCCGGATTTACTGGGCGTAAAGCGCGTGCAGGCGGTTCGGTAAGTTGGATGTGAAAGCTCCTGGCTCAACTGGGAGAGGTCGTTCAATACTACCGGACTTGAGAGCAGTAGAGGGAGATGGAATTCCCGGTGTAGTGGTGAAATGCGTAGATATCGGGAGGAACACCAGTGGCGAAAGCGGTCTCCTGGACTGTTTCTGACGCTCAGACGCGAAAGCTAGGGGAGCAAACGGG
>JX521532.1.1491 MID_15
TACGTAGGGGGCGAGCGTTGTCCGGATTTACTGGGTGTAAAGGGTGCTCAGGCGGGTCTGTAAGTCAGGGGTGAAATCCCAGAGCTTAACTCTGGAACTGCCTTTGATACTGCAGATCTCGAGTTTGGGAGAGGCGAGTGGAATATCTGGTGTAGCAGTGAAATGCGTAGATATCAGATAGAACACCAATGGCGAAGGCAGCTCGCTGGCCCAATACTGACGCTAAAGCACGAAAGCGTGGGGAGCAAACAGG
>JX521539.1.1476 NWF2015_11324
TACAGAGACCTCAAGCATTATCCGGATTTATTGGGCGTAAAGGGTCCGCAGGCGGTCACGCATGTCGATGGTTAAATCTTCGGGCTTAACTCGGGGACTGCTGTCGAAACGGCGTGGCTAGAGGCCGGGAGAGGTGAGCGGAATTGCCGGTGTAGTAGTAATATGCGTTGATATCGGCAAGAACACCAAATGCGAAGGCAGCTCACTAGAACGGTTCTGACGCTCAGGGACGAAAGCGTGGGGAGCGAAAGGG
>JX521564.1.1480 FLUID_16604
CACGTAGGAGGCAAGCGTTATTCGGATTTACTGGGCGTAAAGCGCGTGCAGGCGGTTTGGTAAGTTGGATGTGAAAGCTCCTGGCTTAACTGGGAGAGGTCGTCCAATACTACCAGACTAGAGGACGGTAGAGGAAGGTGGAATTCCCGGTGTAGTGGTGAAATGCGTAGATATCGGGAGGAACACCAGTGGCGAAGGCGGCCTTCTGGGCCGTTCCTGACGCTCAGACGCGAAAGCTAGGGTAGCAAACGGG
>JX576103.1.951 BOT_29521
TACCAGCTCTCCGAGTGGTAGGGATGATTATTGGGCTTAAAGCGTCCGTAGCTGGCCTTTCAAGTCTCTTGCTAAATCCAGCGATTCAATCGTTGGACTGCGGGAGATACTGTTAGGCTAGGGGGCGGGAGAAGCCGACGGTATTTCCGGGGTAGGGGTAAAATCCTATAATCCCGGGAAGACCACCAGTGGCGTAGGCGGTCGGCTAGCACGCGCTCGACAGTGAGGGACGAAAGCTGGGGTAGCGAACCGG
>JX843538.1.1501 NWF2015_2420
TACGTAGGGTGCGAGCGTTAATCGGAATTACTGGGCGTAAAGCGTGCGCAGGCGGTTTCGTAAGACAGACGTGAAATCCCCGGGCTCAACCTGGGAACTGCGTTTGTGACTGCGAGGCTAGAGTACGGCAGAGGGGGGTAGAATTCCACGTGTAGCAGTGAAATGCGTAGAGATGTGGAGGAATACCGATGGCGAAGGCAGCCCCCTGGGTTAGTACTGACGCTCATGCACGAAAGCGTGGGGAGCAAACAGG
>JX861509.1.1364 FLUID_41997
TACAGAGGGTGCAAGCGTTAATCGGAATTACTGGGCGTAAAGCGCACGTAGGCGGTTGGTTAAGTTGGATGTGAAAGCCCCGGGCTCAACCTGGGAATTGCATTCAAAACTGGCCAACTAGAGTATGTGAGAGGGGGGTAGAATTCCAAGTGTAGCGGTGAAATGCGTAGAGATTTGGAGGAATACCAGTGGCGAAGGCGGCCCCCTGGCACACTACTGACGCTGAGGTGCGAAAGCGTGGGGAGCAAACAGG
>KC003257.1.1346 BOT_84376
TACGGAGGGAGCTAGCGTTGTTCGGAATTACTGGGCGTAAAGCGCACGTAGGCGGCTTTGTAAGTTAGGGGTGAAAGCCTGGAGCTCAACTTCAGAATTGCCCTTAAGACTGCATCGCTTGAATCCAGGAGAGGTGAGTGGAATTCCGAGTGTAGAGGTGAAATTCGTAGATATTCGGAAGAACACCAGTGGCGAAGGCGGCTCACTGGACTGGTATTGACGCTGAGGTGCGAAAGCGTGGGGAGCAAACAGG
>KC107830.1.1441 NWF2013_17709
TACGGAGGGTGCAAGCGTTATCCGGATTTATTGGGTTTAAAGGGTCCGTAGGCGGATTAATAAGTCAGTGGTGAAAGCCCGCAGCTTAACTGTGGAACTGCCATTGATACTGTTAGTCTTGAGTGTAGTTGAAGTGGCTGGAATGAGTAGTGTAGCGGTGAAATGCATAGATATTACTCAGAACACCAATTGCGAAGGCAGGTCACTAAGTTACAACTGACGCTGAGGGACGAAAGCGTGGGGAGCGAATAGG
>KC211803.1.1243 FLUID_21
TACGGAGGATGCAAGCGTTATCCGGAATGATTGGGCGTAAAGCGTCCGCAGGTGGTTGTGTGTGTCTATTGTCAAAGCATCATGCTTAACATGATAAAGGCAGTAGAAACTACACGACTAGAGTGCGTTCGGGGCAGAGGGAATTCCTGGTGTAGCGGTGAAATGCGTAGAGATCAGGAAGAACACCGGTGGCGAAAGCGCTCTGCTAGGCCGCAACTGACACTGAGGGACGAAAGCTAGGGGAGCGAATGGG
>KC255367.1.1462 FLUID_2084
TACAGAGGCCTCGAGCGTTAGGCGGAATCACTGGGCTTAAAGCGTGTGTAGGCGGGTTCGTAAGTACCTTGTGAAATCCCACGGCTCAACCGTGGAACTGCTTGGTATACTGCGAGTCTTGAGCCAACTAGGGGCTACCGGAACAAATGGTGGAGCGGTGAAATGCGTAGATATCATTTGGAACGCCAACGGTGAAAACAGGTAGCTGGGGTTGTGCTGACGCTGAGACACGAAAGCCAGGGGAGCAAACGGG
>KC290430.1.1409 NWF2014_23119
AACGTAGGAACCGAGCGTTATCCGAATTTACTGGGCGTAAAGCGCGTGTAGGCGGTTCGGTAAGTTGGATGTGAAATCTCCCGGCTCAACTGGGAGAGGTCGTTCAATACTGTCGGACTAGAGGGTGGTAGAGGGAGGTGGAATTCCCGGTGTAGTGGTGAAATGCGTAGATATCGGGAGGAACACCAGTGGCGAAGGCGGCCTCCCGGACCATACCTGACGCTCAGACGCGAAAGCTAGGGGAGCGAACGGG
>KC329596.1.1501 FLUID_67706
TACAGAGGGTGCAAGCGTTAATCGGAGTTACTGGGCGTAAAGGGCGCGTAGGCGGTTGAATGAGTGTGATGTGAAAGCCCTGGGCTTAACCTAGGAAGTGCATCGCAAACGATTCGACTGGAGTAGATGAGAGGGTGGCGGAATTTCCGGTGTAGCGGTGAAATGCGTAGAGATCGGAAGGAACGTCAATGGCGAAGGCAGCCACCTGGCATCATACTGACGCTGAGGCGCGAAAGCGTGGGGAGCGAACAGG
>KC331233.1.1418 FLUID_19235
TACGAAGGGGGCTAGCGTTGTTCGGATTTACTGGGCGTAAAGCGCGTGTAGGCGGGTCGTTAAGTTGGGGGTGAAATCCCGGAGCTCAACTCCGGAACTGCCTTCAAAACTGGCGACCTGGAGCAAGATAGAGGCAAGTGGAATTGCGAGTGTAGAGGTGAAATTCGTAGATATTCGCAGGAACACCAGTGGCGAAGGCGACTTGCTGGATCTTTGCTGACGCTGAGACGCGAAAGCGTGGGGAGCAAACAGG
>KC357994.1.1265 FLUID_10790
TACGTAGGGTGCGAGCGTTAATCGGAATTACTGGGCGTAAAGCGTGCGCAGGTGGTTGCGTAAGTCTGATGTGAAATCCCTGGGCTCAACCTGGGAACTGCATTGGAGACTGCGTGGCTAGAGTGCGTCAGAGGGGGGTGGAATTCCACGTGTAGCAGTGAAATGCGTAGAGATGTGGAGGAACACCGATGGCGAAGGCAGCCCCCTGGGATGACACTGACACTCATGCACGAAAGCGTGGGGAGCAAACAGG
>KC358015.1.1228 FLUID_16644
TACGGAGGGGGCGAGCGTTGTTCGGATTTACTGGGCGTAAAGCGTGTGTAGGTGGTTTCTCAAGTAGGAAGTGAAAGCCCAGGGCTTAACCCTGGAACTGCTTTCTAAACTGGGTCACTAGAGTGTAGGAGAGGCAAACGGAATTCCGAGTGTAGAGGTGAAATTCGTAGATATTCGGAGGAACACCAATGGCGAAAGCAGTTTGCTGGACTAATACTGACACTGAGACACGAAAGCGTGGGTAGCAAACAGG
>KC358030.1.1228 NWF2015_86903
TACGGAGGATGCAAGCGTTATCCGGAATGATTGGGCGTAAAGCGTCCGCAGGTGGTTGTGTGTGTCTATTGTCAAAGCGTCATGCTTAACATGATAAAGGCAGTAGAAACTACACGACTAGAGTGCGTTCGGGGCAGAGGGAATTCCTGGTGTAGCGGTGAAATGCGTAGAGATCAGGAAGAACACCGGTGGCGAAAGCGCTCTGCTAGGCCGCAACTGACACCGAGGGACGAAAGCTAGGGGAGCGAATGGG
>KC358072.1.1238 FLUID_5254
TACGTAGGATGCAAGCGTTATCCGGAATCATTGGGCGTAAAGCGTCCGCAGGTGGAACAGTGTGTCGAGCGATAAATACCAGTGCCTACCATTGGGAACTCGCTCGAAACTGCTGATCTAGAGGATGGGAGGGGCAGACGGAATTCCCGGTGTAGGGGTAAAATCCGTAGATATCGGGAAGAACACCAAAAGCGAAGGCAGTCTGCTGGAACATTCCTGACACTCATGGACGAAAGCGTGGGGAGCGAAAAGG
>KC358104.1.1266 FLUID_363
TACAGAGGGTGCAAGCGTTAATCGGAATTACTGGGCGTAAAGCGCGCGTAGGCGGCTTGATAAGTCGAGTGTGAAATCCCCGGGCTTAACCTGGGACCTGCATTCGAAACTGTCTTGCTAGAGTATGGGAGAGGGAAGTGGAATTTCAGGTGTAGCGGTGAAATGCGTAGATATCTGAAGGAACATCAGTGGCGAAAGCGACTTCCTGGACCAATACTGACGCTCAGGTGCGAAAGCGTGGGGAGCAAACAGG
>KC358139.1.1285 FLUID_29768
TACGGAAGGGGCAAGCGTTGTTCGGAATCATTGGGCGTAAAGGGCGCGTAGGTGGTCTTGTGTGTCTACCGTGAAATCACGCGGCTTAACCGCGTTCCGTCGGTAGAAACTGCAGGACTAGAGGCTGGGAGGGGCTGGTGGAATTCCCTGTGTAGCGGTGAAATGCGTAGAGATGGGGGAGAACACTCGTGGCGAAGGCGGCCAGCTGGACCAGTTCTGACACTGAGGCGCGATAGCGTGGGGAGCAAACAGG
>KC358178.1.1293 FLUID_2126
TACATGTGGGGCAAGCGTTGTTCGGAATTACTGGGCATAAAGGGTGCGTAGGCGGTCTGATAAGTCGGGCGTGAAATCCGGTGGCCCAACCATCGAACTGCGTTTGATACTGTCGGACTTGAGTGCGTGAGGGGAGACTGGAACGAGTGGTGTAGCGGTGAAATGCGTAGATATCACTCGGAACGCCAACGGCGAAGGCAGGTCTCTGGTACGCAACTGACGCTGAGGCACGAAAGCGTGGGGAGCAAACAGG
>KC358400.1.1228 FLUID_64196
CACGAAGGGGGCTAGCGTTGTTCGGAATTACTGGGCGTAAAGCGCACGTAGGCTGACAGTTAAGTGAGGGGTGAAATCCCGAGGCTCATCCTCGGAACTGCCTTTCATACTGGCTGTCTCGAGTCCGGAAGAGGTTAGTGGAATTCCTAGTGTAGAGGTGAAATTCGTAGATATTAGGAAGAACACCAGTGGCGAAGGCGGCTAACTGGTCCGGTACTGACACTGAGGTGCGAAAGCGTGGGGAGCAAACAGG
>KC358479.1.1254 NWF2015_12667
TACGTAGGGTGCGAGCGTTAATCGGAATTACTGGGCGTAAAGCGTGCGCAGGCGGTTTGATAAGCCAGATGTGAAATCCCCGAGCTCAACTTGGGAACTGCGTTTGGAACTGTCAGACTAGAGTGCGTCAGAGGGGGGTGGAATTCCGCGTGTAGCAGTGAAATGCGTAGAGATGCGGAGGAACACCGATGGCGAAGGCAGCCCCCTGGGATGACACTGACGCTCATGCACGAAAGCGTGGGGAGCAAACAGG
>KC358501.1.1227 FLUID_34229
GACGGAGGATGCAAGCGTTATCCGGAATTATTGGGCGTAAAGCGTTCGCAGGTGGCTGTTCAAGTCTGCTGTCAAAGACCGGGGCTTAACCCCAGAAAGGCAGTGGAAACTGAACGGCTGGAGTGCAGTATGGGTAGAGGGAATTCCCAGTGTAGCGGTGAAATGCGTAGAGATTGGGAAGAACACCGGTGGCGAAAGCGCTCTGCTGGACTGCAACTGACACTGAGGGACGAAAGCTAGGGGAGCGAAAGGG
>KC358512.1.1262 FLUID_832
TACGTAGGGTGCGAGCGTTAATCGGAATTACTGGGCGTAAAGCGTGCGCAGGCGGTTGCATAAGACAGATGTGAAATCCCCGGGCTTAACCTGGGAACTGCGTTTGTGACTGTGCGACTAGAGTACGGCAGAGGGGGGTGGAATTCCTGGTGTAGCAGTGAAATGCGTAGATATCAGGAGGAACACCGATGGCGAAGGCAGCCCCCTGGGCCAGTACTGACGCTCATGCACGAAAGCGTGGGGAGCAAACAGG
>KC358559.1.1228 FLUID_60241
TACGAATGGGGCAAGCGTTGTTCGGAATCACTGGGCTTAAAGCGTGCGCAGGCGGATATGAAAGTCAGAAGTGAAAGCCTTGGGCTCAACCCGAGAATTGCTTTTGAAACTTCATATCTCGAATCCGGTAGAGGTTGGGAGAATTCCTAGTGTAGAGGTGAAATTCGCAGATATTAGGAGGAATACCAGTGGCGTAGGCGCCCAACTGGACCGGCATTGACGCTCATGCACGAAAGCGTGGGGAGCAAACAGG
>KC432046.1.1367 FLUID_8299
TACGGAGGGTGCAAGCGTTAATCGGAATTACTGGGCGTAAAGGGTGCGTAGGCGGTTTAATAAGTTAAGTGTGAAAGTCCCGGGCTTAACCTGGGGAAGTCATTTAAGACTGTTAGACTAGAGTATGGGAGAGGGTAGTGGAATTTCCGGTGTAGCGGTGAAATGCGTAGAGATCGGAAGGAACACCAGTGGCGAAGGCGGCTACCTGGCCTAATACTGACGCTGAGGCACGAAAGCATGGGGAGCAAACAGG
>KC432112.1.1363 FLUID_94056
TACGTAGGGTGCGAGCGTTAATCGGAATTACTGGGCGTAAAGCGTGCGCAGGCGGTTTTGTAAGACAGGTGTGAAATCCCCGGGCTTAACCTGGGAACTGCGCTTGTGACTGCAAGGCTAGAGTGCGGCAGAGGGGGGTAGAATTCCACGTGTAGCAGTAAAATGCGTAGAGATGTGGAGGAATACCGATGGCGAAGGCAGCCCCCTGGGTCGACACTGACGCTCATGCACGAAAGCGTGGGGAGCAAACAGG
>KC432399.1.1318 FLUID_11664
TACGAAGGGGGCTAGCGTTGTTCGGAATTACTGGGCGTAAAGGGCGCGTAGGCGGCCATTTAAGTTAGGTGTGAAAGTCCTGGGCTCAACCTGGGGACTGCACTTAATACTGGGTGGCTTGAATTCGGGAGAGGATAGCGGAATTCCCAGTGTAGAGGTGAAATTCGTAGATATTGGGAAGAACACCGGTGGCGAAGGCGGCTATCTGGACCGACATTGACGCTGAGGCGCGAAAGCGTGGGGAGCAAACAGG
>KC437136.1.1286 FLUID_95616
TACGGAGGGTGCAAGCGTTGTTCGGAATCACTGGGCGTAAAGCGCGTGTAGGCGGCCATCTAAGTCTGGTGTGAAAGCCCTGGGCTCAACTCAGGAAGTGCACTGGATACTGGATGGCTGGAGTACCGGAGAGGAGGGTGGAATTCCTGGTGTAGCGGTGAAATGCGTAGATATCAGGAGGAACACCGGTGGCGAAGGCGTCCCTCTGGCCGGATACTGACGCTGAGACGCGAAAGCGTGGGGAGCAAACAGG
>KC437160.1.1288 NWF2013_23054
TACGGAGGGTGCAAGCGTTGTTCGGAATTATTGGGCGTAAAGCGCGTGTAGGCGGTTGGGCAAGTCAGATGTGAAAGCCTTCCGCTCAACGGAAGAAGTGCATTTGAAACTACCCGGCTTGAGTTCGGGAGAGGAGAGTGGAATTCCCGGTGTAGAGGTGAAATTCGTAGATATCGGGAGGAACACCGGTGGCGAAGGCGACTCTCCGGCCCGATACTGACGCTGAGACGCGAAAGCGTGGGGAGCAAACAGG
>KC437178.1.1261 FLUID_105430
TACAGAGGTCGCAAGCGTTGTTCGGATTTACTGGGCGTAAAGGGCGTGTAGGCGGATGTGCAAGTCGGGGGTGAAAGGCCAGGGCTCAACCCGGGACGGTCTCCCGAAACTGTGCATCTCGAGAAAGTCAGAGGCAGGTGGAATTCCAGGTGTAGAGGTGAAATTCGTAGAGATCTGGAGGAACACCGGCGGCGAAGGCGGCCTGCTGGGGCTTTTCTGACGCTGAGGCGCGAAAGCGTGGGTAGCAAACAGG
>KC437179.1.1261 NWF2015_28910
TACGTAGGGTGCAAGCGTTAATCGGAATTACTGGGCGTAAAGCGTACGCAGGCGGCCATGTAAGACAGGTGTGAAATCCCCGGGCTTAACCTGGGAACTGCATTTGTGACTGCATGGCTAGAGTTTGTCAGAGGGGGGTGGAATTCCACGTGTAGCAGTGAAATGCGTAGAGATGTGGAGGAACACCGATGGCGAAGGCAGCCCCCTGGGACATGACTGACGCTCAGGTACGAAAGCGTGGGGAGCAAACAGG
>KC437184.1.1268 NWF2014_51966
TACGCAGGGTGCGAGCGTTAATCGGAATTACTGGGCGTAAAGCGTGCGCAGGCGGTTTTGTAAGACAGGCGTGAAATCCCCGGGCTTAACCTGGGAACTGCGCTTGTGACTGCAAGGCTAGAGTGCGGCAGAGGGGGGTAGAATTCCACGTGTAGCAGTGAAATGCGTAGAGATGTGGAGGAATACCGATGGCGAAGGCAGCCCCCTGGGTCGACACTGACGCTCATGCACGAAAGCGTGGGGAGCAAACAGG
>KC437358.1.1516 NWF2013_24
GACAGAGGTGGCAAGCGTTGTTCGGATTTACTGGGCTTAAAGGGCGTGTAGGCGTTCTGATAAGTTAGATGTGGAATCCCCGAGCTTAACTCGGGAATTGCATCTAAAACTGTCAGGATTGAGTCATACATGGGAGGGCGGAATTCCTGGTGTAGCGGTGAAATGCGTAGATATCAGGAGGAAGGCCGGTGGCGAAGGCGGCCCTCTGGGTAATGACTGACGCTGAGGCGCGAAAGCGTGGGGAGCAAACAGG
>KC437361.1.1498 FLUID_1475
TACGTAGGGTGCGAGCGTTAATCGGAATTACTGGGCGTAAAGCGTGCGCAGGCGGCTCATTAAGACAGGCGTGAAATCCCCGGGCTTAACCTGGGAACTGCGCTTGTGACTGGTGGGCTGGAGTGTGTCAGAGGGAGGTGGAATTCCACGTGTAGCAGTGAAATGCGTAGAGATGTGGAGGAACACCGATGGCGAAGGCAGCCTCCTGGGACAACACTGACGCTCATGCACGAAAGCGTGGGGAGCAAACAGG
>KC437365.1.1464 FLUID_8637
TACGTAGGCAGCAAGCGTTGTTCGGAATTACTGGGCGTAAAGCGTGCGTAGGCGGTTGGCCAAGTTTGGTGTGAAATCTCCCGGCTCAACTGGGAGGGTGCGCCGAAAACTGGCCGGCTAGAGTGCGGGAGAGGGAAGTGGAATTCCTGGTGTAGCGGTGAAATGCGTAGATATCAGGAGGAACACCTGTGGTGTAGACGGCTTCCTGGACCGTGACTGACGCTGAGGCACGAAAGCGTGGGGAGCAAACAGG
>KC437368.1.1538 NWF2013_734
TACGTAGGATCCGAGCGTTGTCCGGAATTACTGGGTGTAAAGGGCGTGTAGGTGGGTCTCTAAGTCGGTGGTGAAATCCTACAGCTTAACTGTAGAATTGCTTCCGAAACTGGAGATCTTGAGTGCGGTAGAGGGAGATGGAATTCATGGTGTAGCGGTGAAATGTGTAGATATCATGAAGAACACCGGTAGCGAAGGCGGTCTCCTGGCCCGCAACTGACACTGAGGCGCGAAAGCGTGGGGAGCAAACAGG
>KC470865.1.1500 NWF2014_21709
AACGTAGGAGGCAAGCGTTATCCGAATTTACTGGGCGTAAAGCGCGTGCAGGCGGTTCGGTAAGTTGGATGTGAAATCTCCTGGCTCAACTGGGAGAGGTCGTTCAATACTGTCGGACTAGAGGATGGCAGAGGGAGGTGGAATTCCCGGTGTAGTGGTGAAATGCGTAGATATCGGGAGGAACACCAGTGGCGAAGGCGGCCTCCTGGACCATTCCTGACGCTCAGACGCGAAAGCTAGGGGAGCGAACGGG
>KC492052.1.1263 NWF2014_5287
TACGTAGGTGGCAAGCGTTGTCCGGAATTATTGGGCGTAAAGCGCGCGCAGGCGGTTTCTTAAGTCTGATGTGAAAGCCCCCGGCTCAACCGGGGAGGGTCATTGGAAACTGGGGAACTTGAGTGCAGAAGAGGAGAGTGGAATTCCACGTGTAGCGGTGAAATGCGTAGAGATGTGGAGGAACACCAGTGGCGAAGGCGACTCTCTGGTCTGTAACTGACGCTGAGGCGCGAAAGCGTGGGGAGCGAACAGG
>KC541003.1.1552 FLUID_70024
TACGGAGGGTGCAAGCGTTGTTCGGAATCATTGGGCGTAAAGCGCGTGTAGGCGGCTTGGCAAGTCAGTTGTGAAAGCCCGGGGCCCAACCCCGGAACTGCATCTGAAACTGCCTAGCTAGAGTCCCGGAGAGGAAGGCAGAATTCCCGGTGTAGGGGTGAAATGCGTAGATATCGGGAGGAATACCAGCGGCGAAGGCGGCCTTCTGGACGGTGACTGACGCTGAGACGCGAAAGCGTGGGGAGCAAACAGG
>KC541032.1.1560 NWF2013_2845
TACGGAGGGTGCAAGCGTTGTTCGGAATCATTGGGCGTAAAGGGCGTGTAGGCGGTCCGGTAAGTCGGGTGTGAAAGCCCTGGGCTCAACCCAGGAAGTGCATCCGAAACTGCTGGACTTGAGTACGGGAGAGGGAAGTGGAATTCCTGGTGTAGGGGTGAAATCCGTAGATATCAGGAGGAACACCGGTGGCGAAGGCGACTTCCTGGACCGATACTGACGCTGAGGCGCGAAAGCGTGGGGAGCAAACAGG
>KC541063.1.1487 TOP_12177
TACGTAGGTGGCTAGCGTTGTCCGGATTTACTGGGCGTAAAGAGCGCGCAGGCGGTCGTTCAAGTCGAGTGTGAAATCCCCCGGCTCAACTGGGGAGGGTCGCTCGATACTGATCGACTTGAAGGCAGGAGAGGGAAGCGGAATTCCCGGTGTAGTGGTGAAATGCGTAGATATCGGGAGGAACACCAGTGGCGAAGGCGGCTTTCTGGCCTGCTCTTGACGCTGAGGCGCGAAAGCTAGGGGAGCAAACGGG
>KC551550.1.1455 FLUID_16107
TACGTAGGGTGCAAGCGTTAATCGGAATTACTGGGCGTAAAGCGTGCGCAGGCGGTTTTGTAAGACAGGTGTGAAATCCCCGGGCTTAACCTGGGAACTGCACTTGTGACTGCAAAGCTGGAGTGCGGCAGAGGGGGATGGAATTCCGCGTGTAGCAGTGAAATGCGTAGATATGCGGAGGAACACCGATGGCGAAGGCAATCCCCTGGGCCTGCACTGACGCTCATGCACGAAAGCGTGGGGAGCAAACAGG
>KC551555.1.1476 FLUID_73612
TACGAGGGGTGCGAGTGTTGCTCGGAATTATTGGGCGTAAAGGGTAGGTAGGTGGTCTTATTTGTCTGGGGTGAAATCCTTGGGCTTAACCCAAGAAGTGCCCCAGAAACGGTAAGACTAGAGTCCTGGAGAGGGTCGTGGAATTCCCGGTGTAGCGGTGAAATGCGTAGAGATCGGGAGGAACACCAGAGGCGAAGGCGGCGACCTGGACAGGCACTGACACTAAACTACGAAAGCGTGGGGAGCAAACAGG
>KC551592.1.1460 NWF2014_16502
TACGTAGGGTGCGAGCGTTAATCGGAATTACTGGGCGTAAAGCGTGCGCAGGCGGTTTTGTAAGACAGGCGTGAAATCCCCGGGCTTAACCTGGGAACTGCGCTTGTGACTGCAAGGCTAGAGTGCGGCAGAGGGGGGTAGAATTCCACGTGTAGCAGTGAAATGCGTAGAGATGTGGAGGAATACCGATGGCGAAGGCAGCCCCCTGGGTCGACACTGACGCTCATGCACGAAAGCGGGGGGAGCAAACAGG
>KC551649.1.1481 FLUID_88928
GACGAAGGATGCAAGCGTTATCCGGATTCATTGGGTTTAAAGGGAGCGTAGGCGGACTTATAAGTCAGTGGTGAAATCTCTGGGCTTAACCCAGAAACTGCCATTGATACTGTAAGTCTTGAGTACAGTTGCCGTTGGCGGAATATGACATGTAGTGGTGAAATACTTAGATATGTCATAGAACACCGATTGCGAAGGCAGCTAACGAAGCTGTAACTGACGCTGAGGCTCGAAAGTGCGGGGATCAAACAGG
>KC588531.1.1309 NWF2014_1310
TACCGGCCGCCCGAGTAGTGACCACTATTATTGGGCCTAAAGCGTCCGTAGCCGGTTTTGTAAGTTTCTGGGTAAATCCCACAGCTTAACTGCGGGAATTCCAGAAATACTGCAGAGCTAGGGGCCGGGAGACGCAGAAGGTACTCCTGGGGTAGGGGTGAAATCCTATAATCCTAGGGGGACCACCAGTGGCGAAGGCGTTCTGCGAGAACGGGCTCGACGGTGAGGGACGAAAGCCAGGGGCGCAAACGGG
>KC594814.1.1485 FLUID_8193
GACGTAGGGTGCGAGCGTTGTCCGGATTCACTGGGCGTAAAGAACGCGTAGGCGGCCTGTTAAGTGTGAAGTGAAATCTCCAGGGCTCAACCCGGAAACTGCTTCGCATACTGGCAGGCTGGAGGAATGCAGAGGTGAGTGGAATTCCTGGTGTAGCGGTGAAATGCGTTGATATCAGGAGGAACACCCGTGGCGAAGGCGGCTCACTGGGCATTTCCTGACGCTGAGGCGTGAAAGCGTGGGGAGCAAACAGG
>KC620616.1.1465 FLUID_26664
TACGTAGGGTCCAAGCGTTATCCGGAATTACTGGGCGTAAAGAGTGCGTAGGTGGTTTTTTAAGTTAGGTGTTAAATATACGGGCTCAACTCGTATGCTGCATCTAATACTGGAAAACTTGAGAGTGGAAGGGGCAGACGGAATTTACAGTGGAGCGGTAAAATGCGTAGATATTGTAAAGAACACCAATGGCGAAGGCAGTCTGCTGGGCCATTTCTGACACTGAGGCACGAAAGCGTGGGGAGCGATCGGG
>KC620707.1.1538 FLUID_19585
TACGGAGGGTGCAAGCGTTAATCGGAATTACTGGGCGTAAAGGGTGCGTAGGTGGTTTGATAAGTTAACTGTGAAATTCCTGGGCTCAACCTGGGGTGGTCAGTTAAGACTGTTGAACTCGAGTATGGGAGAGGGTAGTGGAATTTCCGGTGTAGCGGTGAAATGCGTAGAGATCGGAAGGAACACCAGTGGCGAAGGCGGCTACCTGGCCTGATACTGACACTGAGGCACGAAAGCGTGGGGAGCAAACAGG
>KC682092.1.1398 NWF2014_64289
TACCCGCGGCCCGAGTGGTGCTCATTATTATTGAGCTTAAAGCGTCCGTAGCCGGCCTCGTAAATCTTTGGGTAAATCGGGCAGCTTAACTGTTCGAACTCCGAGGAGACTGCGAGGCTCGGGACCGGGAGAGGTCAGAGGTACTCTCGGGGTAGGGGTAAAATCCTGTAATCCTGAGAGGACCACCAGTGGCGAAGGCGCCTGACTAGAACGGATCCGACAGTGAGGGACGAAGCCCTGGGGCGCAAACGGG
>KC708287.1.1449 FLUID_11534
GACGAAGGATGCGAGCGTTATCCGGATTCACTGGGTTTAAAGGGTGCGTAGGCGGTTTAGTAAGTTTCAAGTTAAAGACTGGTGCTTAACATCAGGACTGCTTGAAAAACTGCTAGACTTGAGATAGGTCGGCGTTGCTGGAATATGGCAAGTAGAGGTGAAATTCATAGATATGCCATAGAACACCGATAGCGAAGGCAGGCGACGAGGCCTTATCTGACGCTGAGGCACGAAAGCGTGGGGATCAAACAGG
>KC790993.1.1399 FLUID_3251
TACGTAGGGTGCGAGCGTTAATCGGAATTACTGGGCGTAAAGCGTGCGCAGGCGGTTGTGCAAGACAGATGTGAAATCCCCGGGCTCAACCTGGGAACTGCATTTGTGACTGCACGGCTAGAGTGCGGCAGAGGGGGATGGAATTCCGCGTGTAGCAGTGAAATGCGTAGATATGCGGAGGAACACCGATGGCGAAGGCAATCCCCTGGGCCTGCACTGACGCTCATGCACGAAAGCGTGGGGAGCAAACAGG
>KC831393.1.1123 NWF2014_47987
TACCCGCAGCCCAAGTGGTGGTCGCGATTATTGGGCCTAAAGCGCTCGTAGCCGGACTAGCAAGTCCCTTGTGAAATCGGGCGGCCTAACCGTTCGGCTTGCAAGGGATACTGCTGGCCTTGAGGCCGGAAGACGCCGAGGGTACTCTGGGGGTAGCGGTGAAATGCTGTAATCCTCGGGGGACCACCAGTGGCGAAGGCGCTCGGCGAGAACGGACCTGACGGTGAGGGGCGAAGGCTAGGGGAGCGAACGGG
>KC831423.1.1535 NWF2015_3811
GACAGAGGTGGCAAGCGTTGTTCGGATTTACTGGGCGTAAAGCGCACGCAGGCGGTTTGGTAAGTCAGAGGTGAAAGCCCACGGCTTAACCGTGGAATTGCCTTTGATACTGCCTTTCTCGAGTGCAGGAGGGGGAAGCGGAATTCCCAGTGTAGAGGTGAAATTCGTAGATATTGGGAGGAACACCGGTGGCGAAGGCGGCTTCCTGGCCTGTAACTGACGCTCATGTGCGAAAGCGTGGGGAGCAAACAGG
>KC853173.1.1381 FLUID_8781
TACGAAGGGGGCTAGCGTTGTTCGGATTTACTGGGCGTAAAGCGCACGTAGGCGGATCGATCAGTCAGGGGTGAAATCCCAGAGCTCAACTCTGGAACTGCCTTTGATACTGTCGATCTGGAGTATGGAAGAGGTGAGTGGAATTCCGAGTGTAGAGGTGAAATTCGTAGATATTCGGAGGAACACCAGTGGCGAAGGCGGCTCACTGGTCCATTACTGACGCTGAGGTGCGAAAGCGTGGGGAGCAAACAGG
>KC926149.1.910 FLUID_7920
TACCAGCTCTCCGAGTGGTGTGAATGTTTATTGGGCCTAAAGCATCCGTAGCTGGCTAAGTTAGTCCCCTGTTAAATCCACCGAATTAATCGTTGGATTGCGGGGGATACTGCTTGGCTAGGGGACGAGAGAGGCAGACGGTATTTTCGGGGTAGGGGTGAAATCCTATAATCCCGGGAAGACCACCAGTGGCGAAGGCTGTCTGCTAGAACGCGCCCGACGGTGAGGGATGAAAGCTGGGGGAGCGAACCGG
>KC926732.1.912 NWF2014_29581
TACCAGCTCTCCGAGTGGTAGGGATGATTATTGGGCTTAAAGCGTCCGTAGCTGGCCTTTCAAGTCTCTTGTTAAATCCAGCGATTCAATCGTTGGACTGCGGGAGATACTGTTAGGCTAGGGGACGGGAGAAGCCGACGGTATTTCCGGGGTAGGGGTAAAATCCTATAATCCCGGGAAGACCACCAGTGGCGTAGGCGGTCGGCTAGCACGCGCTCGACAGTGAGGGACGAAAGCTGGGGTAGCGAACCGG
>KC994703.1.1521 NWF2015_4076
TACAGAGACTGCAAGCGTTATTCGGATTCACTGGGCGTAAAGGGTGCGCAGGCGGCCGGGTGTGTTAGATGTGAAATCCCGAGGCTCAACCTCGGAACTGCGTCTAAAACTACTCGGCTAGAGTACTGGAGAGGGTAACGGAATTCACGGTGTAGCAGTGAAATGCGTAGATATCGTGAGGAACACCAGAGGCGAAGGCGGTTACCTGGACAGTTACTGACGCTCAGGCACGAAAGCATGGGGAGCAAAAGGG
>KF083536.1.1282 FLUID_84224
TACGAGGGGGGCTAGCGTTGCTCGGAATTACTGGGCGTAAAGGGAGCGTAGGCGGGTTGACAAGTTGGGGGTGAAAGCCCGGAGCTCAACTCCGGAATTGCCCTCAAAACTGTCAGCCTTGAGTATGGAAGAGGTAAGTGGAACTCCGAGTGTAGAGGTGAAATTCGTAGATATTCGGAAGAACACCAGTGGCGAAGGCGACTTACTGGTCCATGACTGACGCTGAGGCTCGAAAGCGTGGGGAGCAAACAGG
>KF097445.1.1304 FLUID_54973
TACGGAGGGAGCTAGCGTTGTTCGGAATTACTGGGCGTAAAGCGCACGTAGGCGGTTACTCAAGTCAGAGGTGAAAGCCCGGGGCTCAACCCCGGAACTGCCTTTGAAACTAGGTGACTGGAATCTTGGAGAGGCGAGTGGAATTCCGAGTGTAGAGGTGAAATTCGTAGATATTCGGAAGAACACCAGTGGCGAAGGCGACTCGCTGGACAAGTATTGACGCTGAGGTGCGAAAGCGTGGGGAGCAAACAGG
>KF100079.1.1340 BOT_85815
TACGTAGGTGGCAAGCGTTATCCGGAATTATTGGGCGTAAAGCGCGCGTAGGCGGTTTTTTAAGTCTGATGTGAAAGCCCACGGCTCAACCGTGGAGGGTCATTGGAAACTGGAAAACTTGAGTGCAGAAGAGGAAAGTGGAATTCCATGTGTAGCGGTGAAATGCGCTGAGATATGGAGGAACACCAGTGGCGAAGGCGACTTTCTGGTCTGTAACTGACGCTGATGTGCGAAAGCGTGGGGATCAAACAGG
>KF274045.1.1423 FLUID_47438
TACGGAGGATCCAAGCGTTATCCGGAATCATTGGGTTTAAAGGGTCCGTAGGCGGTTTTATAAGTCAGTGGTGAAATCTGGTCGCTCAACGATCAAACGGCCATTGATACTGTAGAACTTGAATTACTTGGAAGTAACTAGAATATGTAGTGTAGCGGTGAAATGCGTAGAGATTACATGGAATACCAATTGCGAAGGCAGGTTACTACGAGTTAATTGACGCTGATGGACGAAAGCGTGGGGAGCGAACAGG
>KF464853.1.1417 NWF2015_15888
TACGTAGGGTGCGAGCGTTAATCGGAATTACTGGGCGTAAAGCGTGCGCAGGCGGTTATGTAAGACAGATGTGAAATCCCCGGGCTCAACCTGGGAACTGCATTTGTGACTGCATAGCTAGAGTACGGCAGAGGGGGATGGAATTCCGCGTGTAGCAGTGAAATGCGTAGATATGCGGAGGAACACCGATGGCGAAGGCAATCCCCTGGGCCTGTACTGACGCTCATGCACGAAAGCGTGGGGAGCAAACAGG
>KF682194.1.1430 FLUID_69847
TACGTAGGGTCCGAGCGTTGTCCGGAATTACTGGGCGTAAAGAGCTCGTAGGTGGTTTGTCGCGTTGTTCGTGAAAACTCACAGCTCAACTGTGGGCGTGCGGGCGATACGGGCAGACTGGAGTACTGCAGGGGAGACTGGAATTCCTGGTGTAGCGGTGGAATGCGCAGATATCAGGAGGAACACCGGTGGCGAAGGCGGGTCTCTGGGCAGTAACTGACGCTGAGGAGCGAAAGCGTGGGGAGCGAACAGG
>KF697471.1.1227 FLUID_29934
TACGAAGGGTGCAAGCGTTATCCGGATTCATTGGGTTTAAAGGGTGCGTAGGCGGGGCCGTAAGTCAGTGGTGAAATCCTGCAGCTTAACTGTAGAATTGCCATTGATACTGCGGTTCTTGAGTACGCTTGATGTGGGCGGAATGTGCCGTGTAGCGGTGAAATGCTTAGATATGGCACAGAACACCGATCGCGAAGGCAGCTCACAAGGGCGAAACTGACGCTGAGGCACGAAAGCGTGGGGATCGAACAGG
>KF697479.1.1227 FLUID_65848
TACGAAGGACCCAAGCGTTATCCGGATTTATTGGGTTTAAAGGGTGCGTAGGCGGATTAGTAAGTCAGTGGTGAAAGCCTGCAGCTTAACTGCAGAACTGCCATTGAAACTGCTTTTCTTGAGTGCATTTGAAGTGAGCGGAATGTGTCATGTAGCGGTGAAATGCTTAGATATGACACAGAACACCGATTGCGAAGGCAGCTCACTAAACTGTAACTGACGCTGAGGCACGAAAGCGTGGGGATCAAACAGG
>KF697549.1.1227 NWF2015_12031
TACGTAGGGTGCGAGCGTTAATCGGAATTACTGGGCGTAAAGCGTGCGCAGGCGGTTATGTAAGACAGATGTGAAATCCCCGGGCTCAACCTGGGTACTGCATTTGTGACTGCATAGCTAGAGTACGGCAGAGGGGGATGGAATTCCGCGTGTAGCAGTGAAATGCGTAGACATGCGGAGGAACACCGATGGCGAAGGCAATCCCCTGGGCCTGTACTGACGCTCATGCACGAAAGCGTGGGGAGCAAACAGG
>KF697552.1.1227 FLUID_50873
TACGGAGGGTGCAAGCGTTAATCGGAATTACTGGGCGTAAAGCGCGCGTAGGCGGCTAGTTAAGCTAGATGTGAAATCCCTGGGCTCAACCTGGGCACTGCATTTAGAACTGACTGGCTAGAGTGCAGAAGAGGAGTGTGGAATTTCCGGTGTAGCGGTGAAATGCGTAGAGATCGGAAGGAACATCAGTGGCGAAGGCGACACTCTGGTCTGACACTGACGCTGAGGTGCGAAAGCGTGGGTAGCAAACAGG
>KF712734.1.1457 TOP_7516
TACGTAGGTGGCGAGCGTTGTCCGGATTTACTGGGCGTAAAGGGCTTGTAGGCGGTCCGTTAAGTCTGGTGTGAAATCTCCCGGCCCAACCGGGAGGGGTCATCGGATACTGGCGGGCTAGAGGTAGGCAGAGGAAAGCGGAATTCCCGGTGTAGCGGTGAAATGCGTAGATATCGGGAGGAACACCAGTGGCGAAGGCGGCTTTCTGGGCCTATCCTGACGCTGAGGAGCGAAAGCGTGGGGAGCAAACCGG
>KF712741.1.1521 FLUID_9765
TACGGAGGGTGCGAGCGTTGTTCGGAATCACTGGGCGTAAAGGGCGTGTAGGCGGTCCGCTAAGTCTGATGTGAAAGCCCGGGGCTCACCCCCGGAAGGGCATTGGAAACTGGCGGACTCGAGTCCCGGAGAGGAAGGTGGAATTCCTGGTGTAGCGGTGAAATGCGTAGATATCAGGAGGAATACCGGTGGCGAAGGCGGCCTTCTGGACGGTGACTGACGCTGAGACGCGAAAGCGTGGGGAGCAAACAGG
>KF827190.1.1400 MID_77742
GACGAACCGTGCGAACGTTGTTCGGAATCACTGGGCTTAAAGGGCGCGTAGGCGGGTCGCCAAGTTTGGGGTGAGATCCTCCCGCTTAACGGGAGAACGGCCCTGAATACTGGCGATCTCGAGGGGGATAGGGGCATGCGGAACTACGGGTGGAGCGGTGAAATGCGTTGATATCCGTAGGAACTCCGGTGGCGAAGGCGGCGTGCTGGATCCCTTCTGACGCTGAGGCGCGAAAGCCAGGGGAGCAAACGGG
>KF836720.1.1270 NWF2014_3365
TACCAGCTCTCCGAGTGGTGGGGATGTTTATTGGGCCTGAAGCATCCGTAGCTGGCTGAGCAAGTTCTCCGTTAAATCCAGCGATTTAATCGTTGGACTGCGGAGGATACTGTTCGGCTAGGGGGCGGGAGAGGCCGACGGTATTCTCGGGGTAGGGGTGAAATCCTATAATCCCGGGAAGACCACCAGTGGCGAAGGCTGTCGGCTAGAACGCGCCCGACGGTGAGGGATGAAAGCTGGGGGAGCGAACCGG
>KF841265.1.1497 NWF2015_76142
TACGTAGGGTGCGAGCGTTAATCGGAATTACTGGGCGTAAAGCGTGCGCAGGCGGTTATTTAAGACAGATGTGAAATCCCCGGGCTCAACCTGGGAACTGCGTTTGTGACTGCATAACTAGAGTACGGCAGAGGGAGGTGGAATTCCACGTGTAGCAGTGAAATGCGTAGAGATGTGGAGGAACGCCGATGGCGAAGGCAGCCTCCTGGGCCAGTACTGACGCTCATGCACGAAAGCGTGGGGAGCAAACAGG
>KF842027.1.1375 NWF2015_31121
TACGGAGGGTGCAAGCGTTAATCGGAATTACTGGGCGTAAAGCGCACGCAGGCGGTTTGTTAAGTCAGATGTGAAATCCCCGGGCTCAACCTGGGAACTGCATCTGATACTGGCAAGCTTGAGTCTCGTAGAGGGGGGTAGAATTCCAGGTGTAGCGGTGAAATGCGTAGAGATCTGGAGGAATACCGGTGGCGAAGGCGGCCCCCTGGACGAAGACTGACGCTCAGGTGCGAAAGCGTGGGGAGCAAACAGG
>KF923320.1.1479 NWF2015_52274
TACGGAGGATGCAAGCGTTATCCGGAATGATTGGGCGTAAAGCGTCCGCAGGTGGTTGTGTGTGTCTATTGTCAAAGCATCATGCTTAACATGATAAAGGCAGTAGGAACTACACGACTAGAGTGCGTTCGGGGCAGAGGGAATTCCTGGTGTAGCGGTGAAATGCGTAGAGATCAGGAAGAACACCGGTGGCGAAAGCGCTCTGCTAGGCCGCAACTGACACTGAGGGACGAAAGCTAGGGGAGCGAATGGG
>KF939390.1.1535 MID_48215
TACGGAGGGTGCAAGCGTTGTTCGGAATTACTGGGCGTAAAGCGCGTGTAGGCGGTTGAGCAAGTCAGATGTGAAATCCTTCCGCTCAACGGGAGAAGTGCATTTGAAACTACTCAACTAGAGTACGGGAGAGGAGAGTGGAATTCCCGGTGTAGAGGTGAAATTCGTAGATATCGGGAGGAACACCGGTGGCGAAGGCGGCTTTCTGGGCCTATCCTGACGCTGAGGAGCGAAAGCGTGGGGAGCAAACCGG
>KF939438.1.1362 NWF2015_1453
GACAGAGGTGGCAAGCGTTGTTCGGAATCACTGGGCTTAAAGGGCGTGTAGGCGGCATTGCAAGTCTGGGGTGGAATCCGGTGGCTTAACCACCGAACTGCCCTGGAAACTGCATTGCTTGAGTCAGTGAGGGGAGGGCGGAATTCCCGGTGTAGCAGTGAAATGCGTAGATATCGGGAGGAAGGCCGGTGGCGAAGGCGGCCCTCTGGTGCTTGACTGACGCTGAGGCGCTAAAGCGTGGGGAGCAAACAGG
>KF939444.1.1390 NWF2015_155
GACAGAGGTGGCAAGCGTTGTTCGGAATTACTGGGCTTAAAGCGTGTGTAGGCGTCCCTATAAGTCAGACGTGGAAGCCTCGGGCTTAACCCGAGAATTGCATCTGAAACTGTGGGGATTGAGTAAAGCAGGGGAGGGCGGAATTCCCGGTGTAGCGGTGAAATGCGTAGATATCGGGAGGAAGGCCTGTGGCGAAGGCGGCCCTCTGGGCTTTAACTGACGCTGAGACACGAAAGCGTGGGGAGCAAACAGG
>KF939448.1.1395 NWF2015_18770
TACGGAGGGCGCAAGCGTTAATCGGAATCACTGGGCGTAAAGCGTGCGTAGGCTGCTTGATAAGTCAGACGTGAAATCCCTCGGCTCAACCGGGGAACTGCGTTTGATACTGTCGAGCTAGAGTCCTGGAGAGGGTGGCGGAATTCCTGGTGTAGGAGTGAAATCCGTAGATATCAGGAGGAACACCGGTGGCGAAGGCGGCCACCTGGACAGGTACTGACGCTGAGGTACGAAAGCGTGGGGAGCAAACAGG
>KJ013381.1.1521 FLUID_20953
TACGGAGGGTGCGAGCGTTGTCCGGAATCACTGGGCGTAAAGGGCGCGTAGGCGGCCCGGTAAGTAGGGGGTGAAATCTTGCGGCTCAACCGCAAGGCTGCCTTCTAGACTGCCAGGCTCGAGCACAGTAGAGGCAGGTGGAATTCCCGGTGTAGCGGTGGAATGCGTAGAGATCGGGAAGAACATCAGTGGCGAAGGCGGCCTGCTGGGCTGTTGCTGACGCTGAGGCGCGACAGCGTGGGGAGCAAACAGG
>KJ013552.1.1407 FLUID_2513
TACGTAGGTGGCAAGCGTTATCCGGAATTATTGGGCGTAAAGCGCGCGCAGGTGGTTTCTTAAGTCTGATGTGAAAGCCCACGGCTCAACCGTGGAGGGTCATTGGAAACTGGGAGACTTGAGTGCAGAAGAGGAAAGTGGAATTCCATGTGTAGCGGTGAAATGCGTAGAGATATGGAGGAACACCAGTGGCGAAGGCGACTTTCTGGTCTGTAACTGACACTGAGGCGCGAAAGCGTGGGGAGCAAACAGG
>KJ149816.1.1442 FLUID_21915
TACGGAGGGTGCAAGCGTTAATCGGAATTACTGGGCGTAAAGCGCACGCAGGCGGTCTGTCAAGTCGGATGTGAAATCCCCGGGCTCAACCTGGGAACTGCATTCGAAACTGGCAGGCTAGAGTCTTGTAGAGGGGGGTAGAATTCCAGGTGTAGCGGTGAAATGCGTAGAGATCTGGAGGAATACCGGTGGCGAAGGCGGCCCCCTGGACAAAGACTGACGCTCAGGTGCGAAAGCGTGGGGAGCAAACAGG
>KJ192111.1.1515 FLUID_93967
GACGAACCGTGCGAACGTTGTTCGGAATCACTGGGCTTAAAGGGCGCGTAGGCGGACCAGCAAGTCGGGGGTGAAATCTTTCGGCCCAACCGGAAAAGGGCTTCCGATACTGTAGGTCTCGAGGGAGGTAGGGGTCGCGGGAACTGGTGGTGGAGCGGTGAAATGCGTAGATATCACTAGGAACGCCGGTGGCGAAAGCACGCGACTGGACCTCTTCTGACGCTGAGGCGCGAAAGCCAGGGGAGCAAACGGG
>KJ479287.1.1274 MID_86206
TACGTAGGTGGCAAGCGTTGTCCGGAATTATTGGGCGTAAAGGGTGCGTAGGCGGCTCTTTAAGTGGGATGTGAAATCCCTGGGCTCAACCCAGGAACTGCATTCCAAACTGGAGAGCTAGAGTGCAGGAGAGGAAAGCGGAATTCCCAGTGTAGCGGTGAAATGCGTAGAGATTGGGAGGAACACCAGTGGCGAAGGCGGCTTTCTGGACTGTAACTGACGCTGAGGCACGAAAGCGTGGGGAGCAAACAGG
>KJ535399.1.1306 TOP_18153
TACGTAGGGGGCGAGCGTTGTCCGAAGTTACTGGGCGTAAAGCGCGCGTAGGCGGGCCGGTAAGTGGGAAGTGAAAGGCTCGGGCTCAACCCGAGCAGTGCTTCTCATACTGTCGGTCTTGAGGGCGGTAGGGAGAAGTGGAATGGCTGGTGTAGCGGTGAAATGCGTAGATATCAGTCGGAACACCGGTGGCGAAGGCGGCTTCTTGGGCCGTTCCTGACGCTGAGGCGCGAAAGCCAGGGTAGCGAACGGG
>KJ566437.1.985 FLUID_41079
CACAGGTAACACGAGTGGTATCCACGAATATTGAGTCTAAAGCGTCTGTAGCCCGCTCAGCCAGTTTTCTGTGAAATCTTGGAGCTTAACTTCAAGGCGTGCAGGAAATACTACTGAGCTTGGGAGTGGGGGAGGTAACGAGTACACTAGGGGGAACGGTAAAATGTTGTAATCCTTAGTGGACTACCGGTGGCGAAAGCGCGTTACCAAAACACGTCCGACGGTGAGAGACGAAGGCTAGGGGAGCGAATCGG
>KJ566455.1.988 BOT_74560
TACCAGCTCCCCGAGTGGTTGGGACGATTATTGGGTCTAAAGCGTCCGTAGCCGGCCGGAAAAGTTCCCCGTTAAATCTGACGATCCAATCGTCGGGCTGCGGGGAATACTCTTCGGCTTGGGGGCGAGGGAGGTCGGCGGTAGTCTCGGGGTAGGGGCGAAATCCTATAATCCCGAGAGGACCACCAGTGGCGAAGGCGGCCGACTAAAGCGCGCCCGACGGTGAGGGACGAAAGCTGGGGGAGCGAACGGG
>KJ600820.1.1398 FLUID_1808
TACGAAGGGGGCTAGCGTTGTTCGGAATTACTGGGCGTAAAGCGCACGTAGGCGGGCTTGTAAGTAGGGGGTGAAATCCCAGGGCTCAACCCTGGAATTGCCTTCTAGACTGCAAGTCTGGAGGTCAGGAGAGGCGAGTGGAATACCGAGTGTAGAGGTGAAATTCGTAGATATTCGGTGGAACACCAGTGGCGAAGGCGACTCGCTGGACTGATACTGACGCTGAGGTGCGAAAGCGTGGGGAGCAAACAGG
>KJ606833.1.1387 FLUID_41904
TACGTAGGGTGCAAGCGTTGTCCGGAATTATTGGGCGTAAAGAGCTCGTAGGCGGTTTGTCGCGTCTGCTGTGAAATCTGGGGGCTCAACCCCCAGCCTGCAGTGGGTACGGGCAGACTAGAGTGCGGTAGGGGAGATTGGAATTCCTGGTGTAGCGGTGGAATGCGCAGATATCAGGAGGAACACCGATGGCGAAGGCAGATCTCTGGGCCGTAACTGACGCTGAGGAGCGAAAGCATGGGGAGCGAACAGG
>KJ615127.1.1348 NWF2015_51077
TACGTAGGGTGCGAGCGTTAATCGGAATTACTGGGCGTAAAGCGTGCGCAGGCGGTTTTTTAAGACAGGCGTGAAATCCCCGGGCTTAACCTGGGAACTGCGCTTGTGACTGCAAGGCTAGAGTGCGGCAGAGGGGGGTAGAATTCCACGTGTAGCAGTGAAATGCGTAGAGATGTGGAGGAATACCGATGGCGAAGGCAGCCCCCTGGGTCGACACTGACGCTCATGCACGAAAGCGTGGGGAGCAAACAGG
>KJ615142.1.1282 FLUID_45185
TACGAAGGGGGCTAGCGTTGCTCGGAATCACTGGGCGTAAAGGGCGCGTAGGCGGACTCTTAAGTCGGGGGTGAAAGCCCAGGGCTCAACCCTGGAATTGCCTTCGATACTGAGAGTCTTGAGTTCGGAAGAGGTTGGTGGAACTGCGAGTGTAGAGGTGAAATTCGTAGATATTCGCAAGAACACCAGTGGCGAAGGCGGCCAACTGGTCCGATACTGACGCTGAGGCGCGAAAGCGTGGGGAGCAAACAGG
>KJ615294.1.1296 FLUID_9696
TACGAAGGGGGCTAGCGTTGTTCGGAATTACTGGGCGTAAAGGGCGCGTAGGCGGCCTTGATAGTTGGGCGTGAAAGGCCTGGGCTTAACCCGGGAACTGCGTTCAATACTGCGAGGCTAGAGTGTGGGAGAGGTTGGTGGAATTCCCAGTGTAGAGGTGAAATTCGTAGATATTGGGAAGAACACCGGTGGCGAAGGCGGCCAACTGGACCACAACTGACGCTGAGGCGCGAAAGCGTGGGGAGCAAACAGG
>KJ734915.1.1490 NWF2013_4488
TACGGAGGGTGCAAGCGTTATCCGGATTTATTGGGTTTAAAGGGTCCGTAGGCGGATTATTAAGTCAGGGGTGAAATCCCGCAGCTCAACTGCGGAACTGCCTTTGATACTGGTAGTCTTGAGTGCAAGTGAAGTTGGCGGAATGTGTGGTGTAGCGGTGAAATGCTTAGATATCACACAGAACACCGATTGCGAAGGCAGCTGGCTAACTTGTAACTGACGCTGAGGGACGAAAGTGTGGGGATCAAACAGG
>KJ776416.1.1297 FLUID_21798
TACGGAGGGGGCTAGCGTTGTTCGGAATTACTGGGCGTAAAGCGCACGTAGGCGGACTGGAAAGTCAGGGGTGAAATCCCGGGGCTCAACCCCGGAACTGCCTTTGAAACTCCCAGTCTTGAGGTCGAGAGAGGTGAGTGGAATTCCGAGTGTAGAGGTGAAATTCGTAGATATTCGGAGGAACACCAGTGGCGAAGGCGGCTCACTGGCTCGATACTGACGCTGAGGTGCGAAAGCGTGGGGAGCAAACAGG
>KJ782651.1.1483 NWF2015_28293
TACGTAGGGAGCAAGCGTTGTTCGGATTTACTGGGCGTAAAGGGCGCGTAGGCGGCGCTGTAAGTCACTTGTGAAATCTCTGAGCTTAACTCAGAACGGCCAAGTGATACTGCAGTGCTAGAGTGCAGAAAGGGCAATCGGAATTCTTGGTGTAGCGGTGAAATGCGTAGATATCAAGAGGAACACCTGAGGCGAAGGCGGGTTGCTAGGCTGACACTGACGCTGAGTGCGCGAAAGCCAGGGGAGCAAACGGG
>KJ783006.1.1484 FLUID_38044
TACGTAGGGAGCAAGCGTTGTTCGGATTTACTGGCGTAAAGGGCGCGTAGGCGGCGTGTCAAGTCAATTGTGAAATCTCCGGGCTTAACTCGGAACGGCCAATTGATACTGTCATGCTAGAGTGCAGAAAGGGCAATCGGAATTCTTGGTGTAGCGGTGAAATGCGTAGATATCAAGAGGAACACCTGAGGCGAAGGCGGGTTGCTAGGCTGACACTGACGCTGAGGCGCGAAAGCCAGGGGAGCAAACGGG
>KJ806216.1.1404 FLUID_30528
TACGAAGGGTGCAAGCGTTAATCGGAATTACTGGGCGTAAAGCGCGCGTAGGTGGTTTTGTAAGTTGGAGGTGAAATCCCCGGGCTCAACCTGGGAACTGCCTCCAAAACTGCATGACTAGAGTACGGTAGAGGGTGGTGGAATTTCCTGTGTAGCGGTGAAATGCGTAGATATAGGAAGGAACACCAGTGGCGAAGGCGACCACCTGGACTGATACTGACACTGAGGTGCGAAAGCGTGGGGAGCAAACAGG
>KJ877499.1.1332 NWF2014_28056
CACGTAGGAGACGAGCGTTATCCGGATTTACTGGGTGTAAAGCGCGTGTAGGCGGCGAGGTAAGTTGGATGTGAAAGCTCCTGGCTTAACTGGGAGAGGTCGTTCAAGACTGCCTGGCTAGAGTGCAGCAGAGGGGAGTGGAATTCCGAGTGTAGCGGTAAAATGCATAGATAGTCGGAAGAACTCCAGTGGCGAAGCAGGCTCTCTGGGCTGCAACTGACGATCAGACGCGAAAGCTAGGGGAGCGAA
>KM108635.1.1515 FLUID_94235
TACAGAGGGGGCTAGCGTTGTTCGGAATTACTGGGCGTGAAGGGCGCGTAGGCGGCCTTCTAAGTCGAACGTGAAATCCCCGGGCTCAACCCGGGAACTGCGTCCGATACTGGTTGGCTTGAATCCGGGAGAGGGATGTGGAATTCCAGGTGTAGCGGTGAAATGCGTAGATATCTGGAGGAACACCGGTGGCGAAGGCGGCATCCTGGACCGGTATTGACGCTGAGGCGCGAAAGCCAGGGGAGCAAACGGG
>KM108646.1.1486 FLUID_10466
TACAGAGGGTGCGAGCGTTGTCCGGAATCACTGGGCGTAAAGGGCGCGTAGGCGGCTTCTCACGCGTGCGGTGAAAGCCCGGGGCTTAACTCCGGGTCTGCCGTGCGAACGGGGAGGCTTGAGTCTGGTAGAGGTCGATGGAATTCCGGGTGTAGCGGTGGAATGCGTAGAGATCCGGAAGAACACCGGTGGCGAAGGCGGTCGACTGGGCCAGTACTGACGCTGAGGCGCGACAGCGTGGGGAGCAAACAGG
>KM221261.1.946 FLUID_52803
TACCCGCTCTCCGAGTGGTGGGGACGCTTATTGGGCCTAAAGCATCCGTAGCCGGCTGGATAAGTCCCCTGTTAAATCCAACGATTCAATCGTTGGACTGCGGGGGATACTGTCCAGCTTGGGGGCGGGAGAGGCCGGCGGTATTCCCGGGGTAGGGGTGAAATCTTATAATCCCGGGAGGACCACCAGTGGCGAAGGCTGCCGGCTAGAACGCGCCCGACGGTGAGGGATGAAAGCTGGGGGAGCGAACCGG
>KM221433.1.1470 NWF2014_5273
AACGTAGGGCGCGAGCGTTATCCGGATTCACTGGGCGTAAAGCGCGTTGAGGCGGCTCCGTAAGTTGGGCGTGAAAGCCCCGGGCTTAACCCGGGGAGGCCGTCCAATACTGCGGGGCTTGAGGGCAGCAGAGGGAGGTGGAATTCCCGGTGTAGTGGTGAAATGCGTAGATATCGGGAGGAACACCCGTGGCGAAGGCGGCCTCCTGGGCTGCTCCTGACGCTGAAGGCGAAAGCCAGGGGAGCGAACGGG
>KM221444.1.1642 FLUID_64
GACAGAGGTGGCGAGCGTTGTTCGGAATTACTGGGCTTAAAGGGCGCGTAGGCGGTGGCGTAAGTCTGGGGTGGAATTCCACGGCTTAACCGTGGGACTGCCTTGGAGACTGCGTTGCTTGAGTCAGTGAGGGGAGGGCGGAATTCCCGGTGTAGCGGTGAAATGCGTAGATATCGGGAGGAAGGCCGGTGGCGAAGGCGGCCCTCTGGCGCTTGACTGACGCTGAGGCGCGAAAGCGTGGGGAGCAAACAGG
>KM221447.1.1450 MID_83694
TACGAAGGGGGCTAGCGTTGCTCGGAATCACTGGGCGTAAAGCGCACGTAGGCGGCTTGTTAAGTCGGAGGTGAAATCCTGGAGCTCAACTCCAGAACTGCCTTCGATACTGGAGAGCTCGAGTCCGGGAGAGGTGAGTGGAACTGCGAGTGTAGAGGTGAAATTCGTAGATATTCGCAAGAACACCAGTGGCGAAGGCGGCTCACTGGCCCGGTACTGACGCTGAGGTGCGAAAGCGTGGGGAGCAAACAGG
>KM263166.1.1385 FLUID_22572
TACAGAGGGTGCAAGCGTTAATCGGAATTACTGGGCGTAAAGCGCACGCAGGCGGTTGGTTAAGTCAGATGTGAAAGCCCCGGGCTCAACCTGGGAATTGCATTTGAAACTGGCCAACTAGAGTATGTGAGAGGGGGGTAGAATTCCAAGTGTAGCGGTGAAATGCGTAGAGATTTGGAGGAATACCAGTGGCGAAGGCGGCCCCCTGGCACAATACTGACGCTCAGGTGCGAAAGCGTGGGGAGCAAACAGG
>KM373082.1.1472 NWF2013_20881
TACGGAGGGTGCAAGCGTTGTTCGGAATTACTGGGCGTAAAGGGGGCGTAGGCGGTTTGTTAAGTCAAATGTGAAAGTCCACGGCTTAACTGTGGAAGTGCATTTGAGACTGTCAGGCTAGAGTTTCGGAAGGGAAAGTGGAATTCCTGGTGTAGGAGTGAAATCCGTAGATATCAGGAGGAATACCGGTGGCGAAGGCGACTTTCTGGACGAATACTGACGCTGAGGCCCGAAAGCGTGGGGAGCAAACAGG
>KM410334.1.1405 FLUID_4365
TACGTAGGCAGCGAGCGTTGTTCGGAATTACTGGGCGTAAAGCGTGCGTAGGCGGTCGGCTAAGTTTGGTGTGAAATCTCCCGGCTCAACCGGGAGGGTGCGCCGAAAACTGGCCGGCTAGAGTGCGGGAGAGGGAAGTGGAATTCCTGGTGTAGCGGTGAAATGCGTAGATATCAGGAGGAACACCGGTGGTGAAGACGGCTTCCTGGACCGTGACTGACGCTGAGGCACGAAAGCGTGGGGAGCAAACAGG
>KM518628.1.1458 TOP_81380
TACAGAGGGTGCGAGCGTTAATCGGATTTACTGGGCGTAAAGCGTGCGTAGGCGGCCAATTAAGTCAAATGTGAAATCCCCGAGCTTAACTTGGGAATTGCATTCGATACTGGTTGGCTAGAGTATGGGAGAGGATGGTAGAATTCCAGGTGTAGCGGTGAAATGCGTAGAGATCTGGAGGAATACCGATGGCGAAGGCAGCCATCTGGCCTAATACTGACGCTGAGGTACGAAGGCATGGGGAGCAAACAGG
>KM585438.1.1439 MID_4247
TACGGAGGGTGCAAGCGTTGTTCGGAATTACTGGGCGTAAAGCGCGTGTAGGCGGTCTAGCAAGTCAGATGTGAAATCCCTTGGCTCAACCAAGGAAGGGCATTTGAAACTGCTAGACTTGAGTACGGGAGGGGGAAGCGGAATTCCCGGTGTAGAGGTGAAATTCGTAGATATCGGGAGGAACACCGGTGGCGAAGGCGGCTTCCTGGACCGATACTGACGCTGAGACGCGAAAGCGTGGGGAGCAAACAGG
>KM585439.1.1439 NWF2014_4800
TACGGGGGGGGCGAGCGTTGTCCGGAATCATTGGGCGTAAAGGGCGCGTAGGCGGGGTGGCAAGTCGGGGGTGAAAACCGACGGCTCAACTGTTGGCCTGCCTCCGAAACTGCCATTCTTGAGTGCGGAAGAGGGAAGTGGAATTCCTGGTGTAGCGGTGAAATGCGTAGATATCAGGAAGAACACCGGTAGCGAAGGCGGCTTCCTGGTCCGTAACTGACGCTGAGGCGCGAAAGCGTGGGGAGCAAACAGG
>KM585442.1.1439 TOP_7496
TACGTAGGGGGCAAATGTTGCTCGGAATCACTGGGCGTAAAGGGTGTGTAGGTGGCTTTGCAAGTCAAAGGTGAAATCCCAGAGCTCAACTCTGGAACTGCCTTTGAAACTGCAAAGCTTGAGGGCAGGAGAGGGGAGCGGAATTCCCGGTGGAGCGGTGAAATGCGTAGATATCGGGAGGAACACCGGAGGCGAAGGCGGCTTCCTGGACTGTCCCTGACACTGAAACACGAAAGCTAGGGGAGCAAACGGG
>KP769481.1.900 BOT_66450
TACCAGCTCTTCGAGTGGTGGGGACGCTTATTGGGCCTAAAGCATCCGTAGCTGGCCAAACAAGTTCCCTGTTAAATCCAGCGATTTAATCGTTGGACTGCGGGGAATACTGCTTGGCTGGGGGGCGAGAGAAGCCGACGGTATTTTCGGGGTAGGGGTGAAATCCTATAATCCCGGAAAGACCACCAGTGGCGAAGGCTGTCGGCTAGAACGCGCCCGACGGTGAGGGATGAAAGCTGGGGGAGCGAACCGG
>LC005599.1.1460 FLUID_47210
TACGAAGGGGGCAAGCGTTGTTCGGATTTACTGGGCGTAAAGCGTACGTAGGCGGATGATTAAGTCAGGGGTGAAATCCCGGGGCTCAACCTCGGAACTGCCTTTGATACTGGTCATCTTGAGTCCGGGAGAGGTGAGTGGAACTCCTAGTGTAGAGGTGAAATTCGTAGATATTAGGAAGAACACCAGTGGCGAAGGCGGCTCACTGGCCCGGAACTGACGCTGAGGTACGAAAGCGTGGGGAGCAAACAGG
>LN561356.1.1367 NWF2015_4740
TACGTAGGGTGCAAGCGTTAATCGGAATTACTGGGCGTAAAGCGTGCGCAGGCGGTTTTGTAAGACAGAGGTGAAATCCCCGGGCTCAACCTGGGAACTGCCTTTGTGACTGCAAGGCTAGAGTACGGCAGAGGGGGATGGAATTCCGCGTGTAGCAGTGAAATGCGTAGATATGCGGAGGGACACCGATGGCGAAGGCAATCCCCTGGGCCTGTACTGACGCTCATGCACGAAAGCGTGGGGAGCAAACAGG
>LN562386.1.1333 FLUID_86268
TACGAAGGGGGCTAGCGTTGTTCGGAATCACTGGGCGTAAAGCGCACGTAGGCGGATCGTTAAGTCAGGGGTGAAATCCCGAGGCTCAACCTCGGAACTGCCCTTGATACTGGCGATCTTCGAGTCCGGGAGAGGTGAGTGGAACTCCGAGTGTAGAGGTGAAATTCGTAGATATTCGGAAGAACACCAGTGGCGAAGGCGGCTCACTGGCCCGGTACTGACGCTGAGGTGCGAAAGCGTGGGGAGCAAACAGG
>LN563430.1.1371 FLUID_2894
TACAGAGGGTGCAAGCGTTAATCGGAATTACTGGGCGTAAAGCGTGCGTAGTCGGTTATCTAAGTCGGATGTGAAATCCCCGGGCTCAACCTGGGAATTGCATTCGATACTGGATAGCTAGAGTTCGGCAGAGGGAAGCGGAATTTCGGGTGTAGCGGTGAAATGCGTAGATATCCGAAGGAACATCAGTGGCGAAAGCGGCTTCCTGGACCAGAACTGACGATCAGGCACGAAAGCGTGGGGAGCAAACAGG
>LN563439.1.1373 FLUID_39837
TACAGAGGGTGCAAGCGTTAATCGGAATGACTGGGCGTAAAGCGTGTGTAGGTGGTTAGATAAGTTAGATGTGAAATCCCCGGGCTTAACCTGGGAACTGCGTTTAAGACTGTCTAGCTAGAGTACTGTAGAGGATAGTGGAATTTCCAGTGTAGCGGTGAAATGCGTAGATATTGGAAGGAACACCAGTGGCGAAGGCGACTATCTGGATAGATACTGACACTGAGACACGAAAGCGTGGGGAGCAAACAGG
>LN563445.1.1375 NWF2015_13406
TACGGAGGGTGCGAACGTTAATCGGAATCACTGGGCGTAAAGCGCGCGTAGGCGGTTCGTTAAGTGGGATGTGAAATCCCCGGGCTTAACCTGGGAATTGCGTTCCAAACTGGCCGACTAGAGTACGGTAGAGGGAGGTAGAATTTCCTGTGTAGCGGTGAAATGCGTAGATATAGGAAGGAATACCAGTGGCGAAGGCGGCCTCCTGGATCGATACTGACGCTGAGGCGCGAAAGCGTGGGGAGCAAACAGG
>LN563724.1.1335 FLUID_11905
CACGTAGGGGGCGAGCGTTGTCCGGATTTATTGGGCGTAAAGAGCTCGTAGGCGGCTCAGTAAGTCGGGTGTGAAAACTCCAGGCTCAACCTGGAGACGCCACCCGATACTGCTGTGGCTAGAGTCCGGTAGGGGAGCATGGAATTCCTGGTGTAGCGGTGAAATGCGCAGATATCAGGAGGAACACCAGTGGCGAAGGCGGTGCTCTGGGCCGGTACTGACGCTGAGGAGCGAAAGCGTGGGGAGCAAACAGG
>LN563753.1.1385 FLUID_34123
TACGGAGGGGGCCAGCGTTGTTCGGAATCATTGGGCGTAAAGGGCGCGTAGGCGGCCGATCAAGTCGGAGGTGAAATCCCTCGGCTCAACTGAGGAATTGCCTCCGATACTGTTCGGCTTGAGTCCCGGAGAGGGTAGTGGAATTCCGAGTGTAGCGGTGAAATGCGTAGAGACTCGGAAGAACACCAGTGGCGAAGGCGGCTACCTGGACGGGTACTGACGCTGAAGCGCGAAAGCTAGGGGAGCAAACAGG
>LN563774.1.1368 FLUID_48796
TACGTAGGGTGCAGGCGTTAATCGGAATTACTGGGCGTAAAGCGTGCGCAGGCGGCTTCCTAAGTCAGATGTGAAATCCCCGGGCTTAACCTGGGAACTGCGTTTGAAACTGGGAGGCTAGAGTGCGGCAGAGGGGGGTGGAATTCCACGTGTAGCAGTGAAATGCGTAGATATGTGGAGGAACACCGATGGCGAAGGCAGCCCCCTGGGCCTACACTGACGCTCATGCACGAAAGCGTGGGGAGCAAACAGG
>LN567310.1.1303 FLUID_55461
TACGAAGGGGGCTAGCGTTGTTCGGAATTACTGGGCGTAAAGCGCGTGTAGGCGGGTCGTTAAGTCGGGGGTGAAAGCCCAGAGCTCAACTCTGGAATTGCCCTCGATACTGGCGGCCTGGAGCGTGATAGAGGCGAGTGGAATTGCGAGTGTAGAGGTGAAATTCGTAGATATTCGCAGGAACACCAGTGGCGAAGGCGACTCGCTGGATCATTGCTGACGCTGAGACGCGAAAGCGTGGGGAGCAAACAGG
>LN569743.1.1357 FLUID_2646
GACGAGCTCTCCGAACGTTATTCGGTATCACTGGGCTTAAAGAGTTCGTAGGCGGCTCGACAGGTGAGGTGTGAAAGCCCACGGCCTAACCGTGGAATTGCGCTTCAAACCGTCGGGCTAGAGGGATGCAGGGGTATGCGGAACAGATGGTGGAGCGGTGAAATGCGTTGATATCATCTGGAACACCGGTGGCGAAAGCGGCATACTGGGCATTTTCTGACGCTGAGGAACGAAAGCTAGGGGAGCGAACGGG
>LN570460.1.1322 FLUID_62596
TACGGAGGGGGCTAGCGTTGTTCGGAATTACTGGGCGTAAAGCGCACGTAGGCGGCTTAGCAAGTCAGGGGTGAAATCCCGGGGCTCAACCCCGGAACTGCCTTTGAAACTGCTTGGCTAGAATCCTGGAGAGGCGAGTGGAATTCCGAGTGTAGAGGTGAAATTCGTAGATATTCGGAAGAACACCAGTGGCGAAGGCGACTCGCTGGACAGGTATTGACACTGAGGTGCGAAAGCGTGGGGAGCAAACAGG
>LN570742.1.1365 FLUID_35824
TACGAAGGGTGCAAGCGTTATCCGGATTCATTGGGTTTAAAGGGTGCGTAGGCGGAGCGTTAAGTCAGTGGTGAAATCCTGCAGCTCAACTGTAGACTTGCCATTGATACTGGCGCTCTTGAGTGCGCTTGAAGTGGGCGGAATGTGCCGTGTAGCGGTGAAATGCTTAGATATGGCACAGAACACCAATTGCGAAGGCAGCTCACTAAGGCGATACTGACGCTGAGGCACGAAAGCGTGGGGATCGAACAGG
>LN570762.1.1388 FLUID_72008
GACAGAGGGTGCAAACGTTGTTCGGAATTACTGGGCGTAAAGCGCGTGTAGGCTGCTTGGAAAGTCGGATGTGAAAGCCCTGGGCTCAACCTAGGAAGTGCATTCGAAACTTCCAAGCTCGAGTTTCGGAGAGGAAGGCGGAATTCTCGGTGTAGAGGTGAAATTCGTAGATATCGAGAGGAACATCGGTGGCGAAGGCGGCCTTCTGGACGATGACTGACGCTGAGACGCGAAAGCGTGGGGAGCAAACAGG
>LN570782.1.1384 FLUID_27728
GACAGAGGGTGCAAACGTTGTTCGGAATTACTGGGCGTAAAGCGCGTGTAGGCGGCAGTGCAAGTCGGATGTGAAAGCCCATGGCTCAACCATGGAAGTGCACCCGAAACTGCACAGCTAGAGTATCGGAGAGGAAGGTGGAATGCTTGGTGTAGAGGTGAAATTCGTAGATATCAAGCGGAACACCGGTGGCGAAGGCGGCCTTCTGGACGATTACTGACGCTGAGACGCGAAAGCGTGGGTAGCAAACAGG
>LN571994.1.1369 FLUID_8994
TACGTAGGGTGCAGGCGTTAATCGGAATTACTGGGCGTAAAGCGTGCGCAGGCGGCTCCTTAAGTCAGATGTGAAAGCCCCGGGCTTAACCTGGGAACTGCGTTTGAAACTGAGGGGCTAGAGTGTGGAAGAGGGGGGTGGAATTCCATGTGTAGCAGTGAAATGCGTAGAGATATGGAGGAACACCGATGGCGAAGGCAGCCCCCTGGGCTAACACTGACGCTCATGCACGAAAGCGTGGGGAGCAAACAGG
>LN572050.1.1367 FLUID_28063
TACGAACCGTACAAACGTTATTCGGAATCACTGGGCTTAAAGGGTGCGTAGGCGGCCATGTAAGTGAGGTGTGAAATCCCTCGGCTCAACCGAGGAACTGCGCTTCATACTGCATGGCTTGAGGGAGACAGGGGTAAGCGGAACTGATGGTGGAGCGGTGAAATGCGTTGATATCAGCAGGAACACCGGTGGCGAAAGCGGCTTACTGGGTCTCTTCTGACGCTGAGGTACGAAAGCTAGGGGAGCGAACGGG
>LN573963.1.1367 FLUID_18179
TACGAGGGGTGCAAGCGTTATTCGGAATGATTGGGTGTAAAGGGTGCGTAGGCGGTCTGCTAAGTCAATTGTTTAATCTCCCGGCCTAACCGGGAATCAGCAGTAGATACTGGCGAACTAGAGGGTGGAAGAGAGAAGTGGAATTCTCGGAGTAGCGGTTAAATGCGTAGATCTCGAGAGGAACACCGATGGCGAAGGCAGCTTCTTGGTCCACATCTGACGCTGAGGCACGAAAGCGTGGGGAGCAAACAGG
>U51105.1.1437 NWF2015_63313
TACGTAGGGTGCGAGCGTTAATCGGAATTACTGGGCGTAAAGCGTGCGCAGGCGGTTATGTAAGACAGATGTGAAATCCCCGAGCTCAACCTGGGAACTGCATTTGTGACTGCATAGCTAGAGTACGGCAGAGGGGGATGGAATTCCGCGTGTAGCAGTGAAATGCGTAGATATGCGGAGGAACACCGATGGCGAAGGCAATCCCCTGGGCCTGTACTGACACTCATGCACGAAAGCGTGGGGAGCAAACAGG
>U88041.1.1428 FLUID_18209
TACGGAGGGGGCTAGCGTTGTTCGGAATTACTGGGCGTAAAGCGCACGTAGGCGGATCAGTCAGTCAGTGGTGAAATCCCGGGGCTCAACCCCGGAACTGCCTTTGATACTGCTGGTCTTGAGGTCGAGAGAGGTGAGTGGAATTCCGAGTGTAGAGGTGAAATTCGTAGATATTCGGAGGAACACCAGTGGCGAAGGCGGCTCACTGGCTCGATACTGACGCTGAGGTGCGAAAGCGTGGGGAGCAAACAGG
>New.CleanUp.ReferenceOTU0 BOT_28
TACGTAGGGTCCGAGCGTTGTCCGGAATCACTGGGTGTAAAGGGCGCGCAAGCGGGTAAGCAAGTCGGTGCTGAAAGCTGTCCGCTCAACGGACAAATTGGTGCCGATACTGTTTATCTTGAGTGCGGAAGAGGGTGATGGAATTCCTGGTGTAGCGGTGAAATGCGTAGATATCAGGAAGAACACCGGTGGCGAAGGCGGTCACCTGGTCCGCAACTGACGCCCAGAGCGCGAAAGCGTGGGGAGCAAACAGG
>New.CleanUp.ReferenceOTU1 NWF2015_50
TACGTAGGGTGCAAGCGTTGTCCGGAATTACTGGGTGTAAAGGGTCCGCAGGCGGGTAAGCAAGTCGGTGGTGAAATCCTGCAGCTTAACTGCAGAACCGCCTCCGATACTGTTTATCTTGAGTGCGAGAGAGGATGATGGAATTCATGGTGTAGCGGTGAAATGCGTAGAGATCATGAAGAACACCGGTTGCGAAGGCGATCATCTGGCTCGTTACTGACGCTCAGGGACGAAAGCGTGGGGAGCAAACAGG
>New.CleanUp.ReferenceOTU10 NWF2013_74
AACGTAGGTGGCGAGCGTTATCCGGAATCACTGGGCGTAAAGGGCGTCTAGGCGGTCGGGTAAGAGAGACGTGAAAGCTCCTGGCTCAACTGGGAGAGGTCGTTTCAGACTGCCCGGCTTGAGGGTCGGAGAGGGACGTGGAATTCCCGGTGTAGTGGTGAAATGCGTAGAGATCGGGAGGAACACCCGTGGCGTAGGCGGCGTCCTGGCCGACACCTGACGCTGAAGCGCGAAAGCGTGGGGAGCGAACGGG
>New.CleanUp.ReferenceOTU100 BOT_4430
TACGTGGATCCCAAGCGTTATCCGGTGTTACTGGGCGTAAAGCGTGTTTTAGGCGTCTCAATAAGTTTTTGCTTAAAGGCTAAAGCTCAACTTTAGAAAAGGCAAAAAAACTGTTGGGATAGAGTTTCCTTTAAGGGAACCGGAATTTGTGGAGGAGTAGTGAAATGCGTTGATACCACAAAGAACACCAGTGACGAAGGTGGGTTCCTAGAAGGAGATTGACGCTAAAACACGAAAGCTAGGGGAGCGAATCGG
>New.CleanUp.ReferenceOTU1000 FLUID_51292
TACAGAGGGTGCAAGCGTTGTTCGGAATTACTGGGCGTAAAGCGCGTGTAGGTGGCGATGTAAGTCGGGTGTGAAATCCCTTGGCTCAACCAAGGAAGTGCACTCGATACTGTGTCGCTTGAGTACTGGAGGGGATGGCGGAATTCCCGGTGTAGAGGTGAAATTCGTAGATATCGGGAGGAACACCTGTGGCGAAGGCGGCCATCTGGACAGTCACTGACACTGAGACGCGAAAGCGTGGGTAGCAAACAGG
>New.CleanUp.ReferenceOTU1001 FLUID_49350
GACAGAATCCCCAAGCGTTATTCGGATTTATTGGGCGTAAAAAGTCCGTAGGTGGCAAAAAAAGTCTAAAATTAAATACTTCGGGCTTAACCTGAAGAATGTTTTAGATACTTTTTGGCTAGAGGGTGTTAGAGGTTAGTGGAACGCTCGGTGTAGGGGTGAAATCCGTTGATCTCGAGCGGAACACCAAAAGCGAAGGCAACTAACTGGGACATCCCTGACGCTAAAGGACGAAAGCGTGGGCATAAAAAAGG
>New.CleanUp.ReferenceOTU1002 FLUID_2312
TACGGGAGGGGCAAGCGTTATCCATCATGACTGGGCGTAAAGGGTCCGTAGACGGTGACGTAAGTTATATATTAAATTTTAAAGCTTAACTTTAAATCAGTATATAAAACTGCATCACTTGAGTTTTGTTCAGAAGAGTAGAATTTCGTATGATAGGGGTAAAATCCGTTTAACATACTGAAGGAACACCAGAAAGTGAAGACGACTCTTTAGTAAAAACTGACGTTGAGGGACGAAAGTGTAGGGAGCAAACAGG
>New.CleanUp.ReferenceOTU1003 FLUID_107803
GACAGGGGATGCAAGCGTTACTCGGAATTACTGGGCGTAAAGCGTCTGCAGGTGTCCTGCCAAGTCTGGTGTAAAAGCACGAAGCTTAACTCCGTGTATGTGCCGGAAACTCGCAGGATTGAGTCACTCAAAGGTATCTGGAATGCCGTGTGTAGGGGTAAAATCCGTAGATCCACGGTGGAACGCCAAAAGTGAAGACAGGATACTAGGAGTGCACTGACACTCAGAGACGAAAGCGTGGGGAGCAAAGGGG
>New.CleanUp.ReferenceOTU1004 FLUID_64586
GACAGAGGTGGCGAGCGTTGTTCGGAATTACTGGGCTTAAAGGGCGCGTAGGTGGTAGTGCAAGTCTGGGGTGGAATCCTATGGCTTAACCATAGAACTGCCCTGGAAACTGCGTTGCTTGAGTCAGCGAGGGGAGGGTAGAATTCCTGGTGTAGCGGTGAAATGCGTAGATATCAGGAGGAAGGCCGGTGGCGAAGGCGGCCCTCTGGCGCTTGACTGACACTGAGGGACGAAAGCTAGGGGAGCAAACCAG
>New.CleanUp.ReferenceOTU1008 MID_74796
TACGTAGGGGGCAAGCGTTACTCGGAATTACTGGGCGTAAAGGGTGTGTAGGCGGGTAAGCAAGTCGGTGGTGAAATCCTGCAGCTTAACTGCAGAACCGCCTCCGATACTGTTTATCTTGAGTGCGAGAGAGGATGATGGAATTCATGGTGTAGCGGTGAAATGCGTAGAGATCATGAAGAACACCGGTTGCGAAGGCGATCATCTGGCTCGTTACTGACGCTCAGGGACGAAAGCGTGGGGAGCAAACAGG
>New.CleanUp.ReferenceOTU101 NWF2014_55
AACGGAGGGAGCAATCGTTATTCGGATTTACTGGGCGTAAAGCGCACGTAGGTGGCTAAGCAGGTCACATGTTAAAGCCCCTTGCTCAACGAGGGAAAAGCATGTGAAACCGTTTAGCTTGAGTTCAGGGGAAGTAGACGGAATTCCCGGTGGAGCGGTGAAATGCGTAGATATCGGGAGGAACACCTGCGGCGAAAGCGGTCTACTAAACTGATACTGACACTGAGGTGCGAAAGCTAGGGGAGCAAACAGG
>New.CleanUp.ReferenceOTU1011 NWF2014_75250
TACGGGGGGAGCTAGCGTTGTTCGGATTCATTGGGCGTAAAGGGAGTGTAGGCGGGGATCTAAGTCAGAGGTGAAAATTCAAGGCTTAACCTTGAACTTGCCTCTGATACTGGATTTCTTGAGTATGGAAGAGGGCGATGGAATTCCTGGTGTAGCGGTGGAATGCGTAGATATCAGGAGGAACACCGATAGCGAAGGCAGTCGCCTGGGACAATACTGACGCTGAAACTCGAAAGCGTGGGGAGCAAACAGG
>New.CleanUp.ReferenceOTU1012 FLUID_62024
TACGGAGGGTGCAAACGTTGCTCGGAATTATTGGGCGTAAAGCGCACGTAGGCGGACATTCAAGTCTAATGTGAAATCCCTCGGCTTAACTGAGGACGTGCATCGGAAACTGAATGTCTTGAGTATGGTAGAGGGTCGCGGAATTCCCGGTGTAGAGGTGAAATTCGTAGATATCGGGAGGAACATCAGTGGCGAAGGCGGCGACCTGGGCCAATACTGACACTGAGGTGCGAAAGCGTGGGGAGCAAACAGG
>New.CleanUp.ReferenceOTU1013 FLUID_62019
TACGAAGGGAGCTAGCGTTACTCGGAATTACTGGGCGTAAAGCGCGTGTAGGCGGTGCTACAAGTCAGGGGTGAAATCCCAGAGCTTAACTCTGGAATTGCCTTTGAAACTGTAGTGCTTGAATCAGGCAGAGGATAGTGGAATTCCTAGTGTAGGAGTGAAATCCGTAGATATTAGGGGGAACACCAGTGGCGAAGGCGGCTATCTGGGCCTCGATTGACACTGAGATGCGAAAGCGTGGGGAGCAAACAGG
>New.CleanUp.ReferenceOTU1016 NWF2015_61993
TACGTAGGGGGCGAGCGTTGTCCGGATTTACTGGGTGTAAAGGGTGCTCAGGCGGGTCTGTAAGTCAGGGGTGAAATTCCAGAGCTTAACTCTGGAACTGCCTTTGATACTGCAGATCTCGAGTTTGGGAGAGGCGAGTGGAATATCTGGAGTAGCAGTGAAATGCGTAGAAATCAGATAGAACACCAAAGGCGAAGGCAGCTC
>New.CleanUp.ReferenceOTU1017 NWF2015_71970
GACAAAGGTCCCGAGCGTTATCCGGATTTACTGGGCGTAAAGCGCGTGTAGGCGGCCGGGTAAGTCTCCTGTGAAAGCCCCCGGCTCAACCGGGGGAGGTCAGGTGATACTATCCGGCTCGGGTGCAGGAGGGGGGAGTGGAACTACCGGAGTAGCGGTGAAATGCGCAGATACCGGTAGGAACCTCGATGGCGAAGGCAACTCCCTGGCCTGCCACCGACGCTGAGGCGCGAAAGCGTGGGGAGCGAAAGGG
>New.CleanUp.ReferenceOTU1018 NWF2015_75173
TACGTAGGGGGCGAGCGTTGTTCGGAATTACTGGGCGTAAAGGGCGTGTAGGCGGTGCGGCAAGTCGGGCGTAAAATCCCCGGGCTTAACTCGGGGCGGCCGCTCGAAACTGCCGTGCTCGAGTGCGGGAGAGGGAAGTGGAATTCCCGGTGTAGCGGTGAAATGCGTAGATATCGGGAGGAACACCAGCGGCGAAGGCGGCTTCCTGGACCGCAACTGACGCTGAGACGCGAAAGCGTGGGGAGCAAACAGG
>New.CleanUp.ReferenceOTU102 TOP_7087
GACGGAGGGAGCAAGCGTTGTCCGGAATTACTGGGTGTAAAGGGTTTGTAGGTGGGCTTACAAGTCAGGGGTGAAAACCGCCTGCTTAACAGGCGAACTGCTTCTGATACTGTTAGTCTTGAGTCGAGAAGAGGAGAGGGGAATTCCTGGTGTAGCGGTGAAATGCGTAGATATCAGGAGGAACACCGGTGGCGAAAGCGCCTCTCTGGTCTTTGACTGACGCTGAGTAAACGAAAGCTGGGGGAGCAAACAGG
>New.CleanUp.ReferenceOTU1022 FLUID_71866
TACTGGAGGCCCGAGTGATACTCACTATTATTGGGCTTAAAGCGTTCGTAGCCGGTTTTTTAAGTCTTTTGTGAAATCCTGCTGCTCAACAGTAGGTCGGGCAAGAGATACTGAAAGACTAGAGGATGGGAGAGGTTGGAGGTATTTTTATGGTAGGGGCGAAAGCCTATAAACCTAAAAGGACCATATGGGCGAAAGCGTCCAACTAGAACATGCCTGACGGTGAGGAACGAAAGCTAGGGGAGCAAACCAG
>New.CleanUp.ReferenceOTU1023 FLUID_75001
TACGTAGGGTGCGAGCGTTAATCGGAATTACTGGGCGTAAAGCGTGCGCAGGCGGTTTTGTAAGACAGGCGTGAAATCCCCGGGCTTAACCTGGGAACTGGGCTTGTGACTGCAAGGCTAGAGTGCGGCAGAGGGGGGTAGAATTCCACGTGTAGCAGTGAAATGCGTAGAGATGTGGAGGAATACCGATGGCGAAGGCAGCCCCCTGGGTCGACACTGACACT
>New.CleanUp.ReferenceOTU1025 FLUID_72199
TACGGAGGGTGCGAGCGTTGTCCGGAATTACTGGGCGTAAAGCGCGTGCAGGCGGCTTGTTATGTCGAGTGTGAAATCCCTCGGCTCAACCGAGGAACTGCGCCCGAAACTGGCAGGCTTGAGTGCGGGAGGGGATGGTGGAATTCCCGGTGTAGAGGTGAAATTCGTAGATATCGGGAAGAATGCCGGTGGCGAAGGCGACCATCTGGCCCGTTACTGACGCTCAGACGCGAAAGCGTGGGGAGCAAACAGG
>New.CleanUp.ReferenceOTU1027 MID_72184
TACGTAGGGTCCGAGCGTTGTCCGGAATCACTGGGTGTAAAGGGCGCGCAAGCGGGTAAGCAAGTCGGTGCTGAAAGCTGTCCGCTCACCGGACAAATTGGTGCCGATACTGTTTATCTTGAGTGCGGAAGAGGGTGATGGAATTCCTGTGTGCGGTGAAATGCGTAGATAGCAGGAAGAACCCCGGTGGCGAAGGCGGTCACCTGGTCCGCAACTGACGACCAGAGCGCGAAAGCGTGGGGAGCAAACAGG
>New.CleanUp.ReferenceOTU1028 FLUID_75118
TACGGGGGGGGCGAGCGTTATCTATCATAATTGGGCGTAAAGGGTGCGTAGGCTATTAATAGGATTAAATGTAAAATTCCAAAAACTTTTGGGGGGCATTTAATAAATATTGATTCGAGTTAAAAGGAAGGGGCCGGAATTTTAAGTGTAAAGGTGAAATTTTACAATACTTAAAAGAACACCCGTGGCGAAAGCGGGTCCCTATCTTTACACTGACGTTGAGGCACGTAGGCGTGGGGAGCAAACAGG
>New.CleanUp.ReferenceOTU1029 NWF2013_61924
AACGGGGGCTGCAAGCGTTGCTCGGAATTACTGTGTGTAAAGCGCACGTAGGCTTTTTGACAAGTCATAGTTGAAATCCTCTGGCTTAACCAGAGAAGTGGCTATGAAACTGTCATGATAGAGGATGGAAGAGGAGAGCGGAATTCCCGGTGTAGCGGTGAAATGCGTAGATATCGGGAGGAACACCAGTAGCGAAAGCGGCTCTCTGGGACATTCCTGACACTGAGGTGCGAAAGCGTGGGTAGCAAACAGG
>New.CleanUp.ReferenceOTU103 NWF2015_1571
TACGTAGGGGGCGAGCGTTGTCCGAAGTTACTGGGCGTAAAGCGCGCGTAGGCGGGCTGATAAGTCGGGAGTGAAAGGCTCGGGCTCAACCGGAGCAGTGCTTCCGATACTGTCAGTCTTGAGGGCGGTAGAGAGGAGTGGAATGGCTGGTGTAGCGGTGAAATGCGTAGATATCAGTCGGAACACCGGTGGCGAAGGCGGCTTCTTGGGCCGTACCTGACGCTGAGGCGCGAAAGCCAGGGGAGCGAACGGG
>New.CleanUp.ReferenceOTU1031 BOT_73480
TACGGGGGGGGCAAGCGTTGTCCGGAATCACTGGGTGTAAAGGGCGCGTAGGCGGGGCTGTAGTCAGGAGTGAAAGCCTACGGCTTAACCGTGGGTCGGCTTCTGATACTGCAGCTCTTGAGTGCGGGAGAGGGTGGTGGAATTCCCGGTGTAGCGGTGAAATGCGTAGATATCGGGAGGAACACCAGTAGCGAAGGCGGCCACCTGGTCCGCCACTGACGCTGAGGCGCGAAAGCGTGGGGAGCAAATAGG
>New.CleanUp.ReferenceOTU1033 NWF2014_73443
TACGTAGGGTGCAAGCGTTGTCCGGAATTACTGGGTGTAAAGGGTCCGCAGGCGGGTAAGCAAGTCGGTGGTGAAATCCTGCAGCTTAACTGCAGAACCGCCTCCGATACTGTTTATCTTGAGTGCGAGAGAGGATGATGGAATTCATGGTGTAGCGGTGAAATGCGTAGAGATCATGAAGAACACCGGTTGCGAAGGCGGCTCTCTGGCCTGCGACTGACGCTGAGGCGCGAAAGCTGGGGGAGCGAACGGG
>New.CleanUp.ReferenceOTU1034 FLUID_60367
TACTGGAGGCCCGAGTGATACTCACTATTATTGGGCTTAAAGCGTTCGTAGCCGGTTTTTTACGTCTTTTGTGAAATCCTGCTGCTCAACAGTAGGTCGGGCAAGAGATACTGAAAGACTAGAGGATGGGAGAGGTTGGAGGTATTTTTAGGGTAGGGGCGAAATCCTATAATCCTAAAAGGACCATCTGGGCGAAGGCGTCCAACGAGAACATGCCTGACGGTGAGGAGCGGAAGCTAGGGGAGCAAACCAG
>New.CleanUp.ReferenceOTU1037 BOT_60404
TACGTAGGGTCCGAGCGTTGTCCGGAATCACTGGGTGTAAAGGGCGCGCAAGCGGGTAAGCAAGTCGGTGCTGAAAGCTGTCCGCTCAACGGACAAATTGGTGCCGATACTGTTTATCTTGAGTGCGGAAGAGGGTGATGGAATTCCTGGTGGAGCGGGGAAATGCCGAGATATCAGGAAGAACACCGGTGGCGAAGGCCGTCACCTGGTCCGCAACCGAAGGCCAGAGCGCGAAAGCGTGGGGAGCAAACAGG
>New.CleanUp.ReferenceOTU104 NWF2014_3262
AACGTAGGTGGCGAGCGTTGCCCGGATTCACTGGGTGTAAAGGGTGTGTAGGCGGACTGGAAAGTCCAAGGTGAAAGCCCTCGGCTCAACTGAGGAATTGCCTTGGATACTTCCAGCCTGGAGGACGGGAGAGGGGAGTGGAACTCCCGGTGTAGCGGTAGAATGCGTGGATATCGGGAGGAACGCCAATAGCGAAGGCAGCTCCCTGGAACGTTCCTGACGCTGAAACACGAAAGCTGGGGGAGCAAACAGG
>New.CleanUp.ReferenceOTU1041 NWF2015_61005
TACAGAGACCCCGAGCGTTATCCGGATTTATTGGGCGTAAAGCGCGGGTAGGGTGTTTTCTAAGTCCAATGTTAAATCTCAGGGCTTAACCCTGAGGCTGCGTTGGATACTGGAAAACTAGAGGACGCCAGAGGTAGATGGAACAGCTGGTGTAGGGGTGAAATCCGTTGATATCGGCTGGAACACCCACGGCGAAGGCATTCTACTGGGACGTTCCTGACCCTGAGCCGCGAAAGCGTGGGGAGCAAAAAGG
>New.CleanUp.ReferenceOTU1044 NWF2014_73671
TACCAGCTCTCCGAGTGGTGAGGACGTTTATTGGGCCTACAGCATCCGTAGCTGGCTGAGCAAGTCCCCTGTTAAATCCAGCGATTTAATCGTTGGACTGCGGAGGATACTGTTCAGCTTGGGGGCGGGAGAGGCCGACGGTATTCTCGGGGTAGGGGTGAAATCCTATAATCCCGGGAAGACCACCAGTGGCGATGGCTGTCGGCTAGAACGCGCCCGACGGTGAGGGATGAAAGCTGGGGGAGCGAACCGG
>New.CleanUp.ReferenceOTU1045 FLUID_73605
TACTGGAGGCCCGAGTGATACTCACTATTATTGGGCTTAAAGCGTTCGTAGCCGGTTTTTTAAGTCTTTTGTGAAATCCTGCTGCTCAACAGTAGGTCGGGCAAGAGATACTGAAAGACTAGAGGATGGGAGAGGTTGGAGGTATTTTTAGGGAAGGGGCGAAATCCTATAAACCTAAAAGGACCATCTGGGCGAAGGCGGCCAACTGGACCATGCCTGACGGTGAGGAACGAAAGCTAGGGGAGCAAACAAG
>New.CleanUp.ReferenceOTU1046 MID_60016
TACCAGCTCTTCGAGCGGTAGGGATGTTTATTGGGCCTGAAGCATCCGTAGCCGGCTGTGCAAGTCCTCCGTTAAATCCAGCGATTTAATCGTTGGATTGCGGGGGATACTGTTCGGCTAGGGGATGGGAGAAGCCAACGGTATTCCCGGGGTAGGGGTGAAATCCTATAATCCCGGGAGGACCACCAGTGGCGAAGGCTGTTGGCTAGAACACGCCCGACGGTGAGGGATGAAAGCTGGGGGAGCGAACCGG
>New.CleanUp.ReferenceOTU1047 NWF2015_61517
AACGTAGGAGGCGAGCGTTATCTGGATTTACTGGGCGTAAAGCGCGCGTCGGCGGGTGGGTAAGTCTGACGTGAAAGCCCCTGGCTCAACTGGGGGAGGTCGTTGGATACTGCCCGGCTTGAGGGTGAGAGAGGAGAGTGGAATTCCCGGTGTAGCGGTGGAATGCGTAGAGATCGGGAGGAACACCAGTGGCGAAAGCGGCTCTCTAGCTCATTCCTGACGCTGAGTGCGCGAAAGTGTGGGGATCAAACAGG
>New.CleanUp.ReferenceOTU1049 TOP_72801
TACGTAGGGGGCAAATGTTGCTCGGAATCACTGGGCGTAAAGGGTGTGTAGGTGGCTTTGCAAGTCAAAGGTGAAATCCCAGAGCTCAACTCTGGAACTGCCTTTGAAACTGCAAAGCTTGAGGGCAGGAGAGGGGAGCGGAATTCCCGGTCGAGCGGTGAAATGCGTAGATATCGGGAGGAACCCCGGAGGCGAAGGCGGCTTCCTGGACTGTCCCTGACACTGAAACCTGAAAGCTAGGG
>New.CleanUp.ReferenceOTU105 BOT_2045
TACCAGCTCCTCGAGTGGTCGGGGCGTTTATTGGGCCTAAAGCATCCGTAGCCGGCTCTGCAGGTCCTCTGTCAAATTCAACGGCTCAACCGTTGAACCGCAGGGGATACCACAGGGCTAGGAGGCGGGAGAGGCGGACGGTACTCCGTGGGTAGGGGTAAAATCCTCTGATCCACGGAAGACCACCAGTGGCGAAGGCGGTCCGCCAGAACGCGCTCGACGGTGAGGGATGAAAGCTGGGGGAGCGAACCGG
>New.CleanUp.ReferenceOTU1050 NWF2013_60063
GACAGAGGATGCGAGCGTTATCCGGAATTACTGGGTGTAAAGGGTCCGCAGGCGGGTAAGCAAGTCGGTGGTGAAATCCTGCAGCTTAACTGCAGAACCGCCTCCAATACTGTTTATCTTGAGTGCGAGAGAGGATGATGGAATTCATGGTGTAGCGGTGAAATGCGTAGAGATCATGAAGAACACCGGTTGCGAAGGCGATCATCTGGCTCGTTACTGACGCTCAGGGACGTAAGCGTGGGGAGCAAACAGG
>New.CleanUp.ReferenceOTU1052 FLUID_74567
TACGGAGGGGGCAAGCGTTGTTCGGAATTACTGGGCGTAAAGCGCGCGTAGGCGGTTTTGTAAGTCTGGGGTGAAAGGCGACAGCTTAACTGACGTAAGGCCTCAGATACTATGGAACTGGAGTACCAGAGAGGATGGCGGAATTCCCGGTGTAGCGGTGAAATGCGTAGATATCGGGAGGAACACCATTGGCGAAGGCGGCTATCTGGCTTGTAACTGACGCTGAGGTGCGATAGCGTCGGGATCAAACAGG
>New.CleanUp.ReferenceOTU1056 FLUID_72747
TACGAAGGGAGCTAGCGTTACTCGGAATTACTGGGCGTAAAGCGTGCGTAGGCGGTTTTATAAGTCAGAAGTGAAAGCCTGAGGCTCAACCTCAGAACTGCTTTTGATACTGTAAGACTAGAGTGTCAGAGGGGATAGCGGAATTCCTAGTGTAGAGGTGAAATTCGTAGATATTAGGAGGAACACCGGTGGCGAAGGCGGCTATCTGGCTTACAACTGACGCTGTTGCACGAAAGCGTGGGGAGCAAACAGG
>New.CleanUp.ReferenceOTU1057 FLUID_73063
TACGAAGGATGCGAGCGTTATCCGGATTTATTGGGTTTAAAGGGTGCGTAGGCGGGCTTGTAAGTCAGAGGTGAAATACCGTCGCTTAACGATGGAACTGCCTTTGGTACTATAGGTCCTGAGTGTGGTTGGCGTTGGCGGAATGTGCAGTGTAGCGGTGAAATGCATAGATATTGCACAGAACACCGATCGCGAAGGCAGCTAACGAAGCCGTAACTGACGCTGAGGCACGAAAGCGTGGGGAGCAAACGGG
>New.CleanUp.ReferenceOTU1059 FLUID_73070
GACAGAACCCTCAAGCGTTATCCGGATTTACTGGGCGTAAAGGGTCAGTAGGCGGTCAGGAAAGTCTAAGGTTAAAGACCTCGGGCTCAACCTGAGGGATGCTTTAGATACTACTTGACTAGAGGCCGTTAGAAGCTGATGGAACGGTCGGTGTAGGGGTGAAATCCGTTGATATCGACCGGAACACCAAAAGCGAAGGCATTCAGCTGGGACGGTCCTGACGCTGAGGGACGAAAGCGTGGGCATAAAAAAGG
>New.CleanUp.ReferenceOTU106 BOT_3800
CACGTAGGTGGCGAGCGTTGTCCGGATTTATTGGGCGTAAAGAGCGCGTAGGCGGCCCGGCAAGTCCCCTGTGAAATTTCCCGGCTCAACCGGGAGGGGCCAGGGGATACTAGCGGGCTCGAGGGGGGCAGAGGAGGGTGGAATTCTCGGTGTAGCGGTGAAATGCGTAGATATCGGGAGGAACACCAGTGGCGAAGGCGGCCCTCTGGGCCCTCCCTGACGCTGAGGCGCGAAAGCGTGGGGAGCAAACCGG
>New.CleanUp.ReferenceOTU1060 NWF2015_61360
CACCCGCGCCACAAGTGGTCATCAGTTTTATTGGGCCTAAAGCGTTCGTAGCCGGTTTAGCAAGTTCTGAGTGAAATCGTTGCGCTTAACAAAACGACGTGCTCAGGATACTACTAGACTTGGGACCGGGAGGCGTCAGAGGTATTCCTTGGGGAGCGGTAAAATGTGAACATCCTTGGAAGACCACCTGTGGCGTCGACTACATGAGTGCGAACGTCGAACGTGTAGGTACCATATAAGGCGTCTGACGAGAACGGCTCCGACAGTGAGGAACGAAAGCTAGGGGAGCAAATGGG
>New.CleanUp.ReferenceOTU1062 FLUID_73125
TACGAGGGGGGCAAATGTTGTTCGGAATCACTGGGCGTAAAGGGAGCGTAGGCGGGCTTCTAAGTTGGATGTTTAACCCCGGGGCCCAACCCCGGATCGGCATCCAAAACTGGAAGTCTTGAATAGTGGAGAGGACGGCGGAATTGGGGGTGTAGCGGTGGAATGCGTAGAGATCCCCAAGAACACCAGTTGCGAAGGCGGCCGTCTGGACACATATTGACGCTGAGGCTCGAAAGCATGGGGAGCAAACAGG
>New.CleanUp.ReferenceOTU1063 NWF2015_74511
TACGTAGGGGGCAGGCGATGTCCGGATTCACTGGGCGTAAAGGGCGTCTAGGCGGCTCGGCAAGTCGGACGTGAAAGTTCGGGGCTCAACCCCGAAAAGCCATTCGAAACTGCCGGGCTTGAGTGCGGGAGAGGGTAGCGGAATTCCCGGTGTAGCGGTGAAAAGCCCAGATATCGGGAGGAACACCCGTGGCGAAGGCGGCTGCCTGGACCGCAACTGACGCTGAAGCGCGAAAGCTAGGGGAGCGAACGGG
>New.CleanUp.ReferenceOTU1065 FLUID_74557
TCCCCGCAGTCCAAGTCGCAACCACAATTGTTGGGTCTAAAACATCCGTAGCTTGTTTTGTAAGTCTCGTGTGAAATCCCACCTCTTAAGGGTGGAACTGCACAAGATACTGCAAGGCTTGAGACCGGGAGACGTAACGAGTACAGAAGGAGTAGCGGTAAAATGCGTTGATCCTTTCTGGACTAACGACAGCGAAGGCACGTTACGAGCACGGATCTGACAGTGAGGGATGAAGGCTAGGGGCGCAAAGTGG
>New.CleanUp.ReferenceOTU1066 MID_73009
GACAGAGGCGGCGAGCGTTACCCGGATTCACTGGGCGTAAAGGACGCGTAGGCGGTCGGACGCGTCGGCCGTGAAAGCCCCCAGCTTAACTGGGGAAGGGCGGGCGAAACTGTTCGGCTGGGGTGCAGGAGAGGGGAGCAGAACTACTAGTGTAGCGGTGAAATGCGCAGATACTAGTAGGTACTCCGATGGCGAAGGCAGCTCCCTGGCCTGCCACCGACGCTGAGGCGTGAAAGCGTGGGGAGCAAACGGG
>New.CleanUp.ReferenceOTU1067 NWF2014_60196
TACCAGCTCCCCGAGTGGTTGGGACGATTATTGGGTCTAAAGCGTCCGTAGCCGGCCGAGGAAGTTCCCCGTTAAATCCGGCGATTCAATCGCCGGGCTGCGGAGAATACTCCTCGGCTTGGGGGCGGGGGAGGCCGGCGGTAGTCCCGGGGTAGGGGCGAAATCCTATAATCCCGGGAGGACCACCAGTGGCGAAGGCGGCCGGCCAAAACGCGCCCGACGGTGAGGGACGAAAGCTGGGGGAGCGAACAGG
>New.CleanUp.ReferenceOTU1068 NWF2015_74466
TACGTAGGATGCGAGCGTTGTCCGGATTCACTGGGTGTAAAGGGAGCGCAGGCGGCTTTGTAAGTCGGCGGTGAAATTTTTGGGCTTAACCCGGAAACTGCCACCGATACTGCGAATCTTGAGTGCAGAAGAGGTTGATGGAATTCTAGGTGTAGCAGTGAAATGCGTAGATATCTAGAAGAACACCGATGGCGAAGGCAGTCAACTGGTCTGTTACTGACGCTCATGCTCGAAAGCGTGGGGAGCAAACAGG
>New.CleanUp.ReferenceOTU1069 NWF2014_64627
AACGTAGGAGGCGAGCGTTATCCGGATTCACTGGGCGTAAAGCGCGTGCAGGTGGTGCTTTAAGTTGTGCGTGAAATCTCCCGGCTTAACTGGGAGGGGCCGTTCAATACTGAAGCACTTGAGGGCAGGAGAGGGGGGTGGAATTCCCGGTGTAGTGGTGAAATGCGTAGATATCGGGAGGAACACCAGTGGCGAAGGCGGCCTCCTGGCCTGTTCCTGACGCTAAGACGCGAAAGCTAGGGGAGCGAACGGG
>New.CleanUp.ReferenceOTU107 NWF2014_6859
TACGGAGGGGGCCAGCGTTGCTCGGAATTACTGGGCGTAAAGGGCGCGTAGGCGGCCGCGCAAGTCGGAGGTGAAATCCCCCGGCTCAACCGGGGAATGGCCTCCGATACTGCGTGGCTCGAGTCCCGGAGAGGGTGGTGGAATTCCCAGTGTAGCGGTGAAATGCGTAGATACTGGGAGGAACACCGGTGGCGAAGGCGGCCACCTGGACGGGTACTGACGCTGAGGCGCGAAAGCTAGGGGAGCAAACAGG
>New.CleanUp.ReferenceOTU1073 MID_64425
TACAGAGGTGGCGAACGTTGTTCGGAATTACTGGGCTTAAAGGGCGCGTAGGAGGTAGTGCAAGTCTGGGGTGGAATCCTATGGCTTAACCATAGAACTGCCCTGGAAACTGCATTACTTGAGTCAGCGAGGGGAGGGTAGAATTCCTGGTGTAGCGGTGAAATGCGTAGATATCAGGAGGAAGGCCGGTGGCTAAGGCGGCCCTCTGGCGCTTGACTGACGCTGAGGCGCGAAAGCGTGGGGAGCAAACAGG
>New.CleanUp.ReferenceOTU108 BOT_30
TACGTAGGGGACGAGCGTTATCCGGATTTATTGGGCGTAAAGAGCGCGTAGGCGGCAGGGAAAGTCTCTGGTGAAATCTCCCCGCTTAACGGGGAGGGGACCGGAGAAACTTTCTTGCTGGAGGGCAGAAGAGGGGGGTGGAATTCCCGGTGGAGCGGTGAAATGCGTAGATATCGGGAGGAACACCAGTGGCGAAGGCGGCCCCCTGGGCTGTACCTGACGCTGAGGCGCGAAAGCGTGGGGAGCAAACCGG
>New.CleanUp.ReferenceOTU1080 NWF2014_67251
GACGTAGGAGGCAAGCGTTATCCGGAATTATTGGGCGTAAAGGGGATGTAGGTGGCCTCTTAAGTCTGGGGTAAAAGCTCACGGCTTAACTGTGAGAGGTCTTCAGATACTGAGAGGCTTGAGGACAGTAGAGGGAGGTGGAATTCCCAGTGTAGCGGTGAAATGCGTAGATATCGGGAGGAACACCAGTGGCGAAGGCGGCCTCCTGGGCTGTTCCTGACACTGAGGTCCGAAAGCGTGGGGAGCGAACAGG
>New.CleanUp.ReferenceOTU1081 MID_64715
GACGGGAGGGGCAAGCGTTACTCGGAATTACTGGGCGTAAAGGGTGTGTAGGCGGCCAAGCAAGTCGAAGATGAAATCCCAGGGCTCAACCCTGGAATTGTCTTCGATACTGCTTGGCTTGAGGGTAGTGGAGGAGAGCGGAATTCCCGGTGGAGCGGTGAAATGCGTAGATATCGGGAGGAACACCAGAGGCGAAGGCGGCTCTCTATGCTACTCCTGACACTGAGGCACGAAAGCTAGGGGAGCAAACGGG
>New.CleanUp.ReferenceOTU1082 NWF2015_64722
TACGGAGGGTGCAAGCGTTACTCGGAATCACTGGGCGTAAAGGGCGCGTAGGTGGCCTAGCAAGTCTGGTGTGAAAGCCCAGGGCTCAACCCTGGAAGGGCACTGGAAACTGTTAGGCTTGAGTTCCGGAGAGGAGGGGGGAATTCCCGGTGTAGCGGTGAAATGCGTAGTTATCGGGAGGAATACCGGTGGCGAAGGC
>New.CleanUp.ReferenceOTU1086 FLUID_64376
TACAGAGGTGCCAAGCGTTGTTCGGATTTATTGGGCGTAAAGGGTGCGTAGGAGGTGATACAAGTCGGGTGTGAAATTCCGGAGCCTAACTCCGGAACTGCATTCGAAACTGTATCGCTCGAGGTCTGGAGAGGTGATTGGAATTCTTGGTGTAGCAGTGAAATGCGTAGATATCAAGAGGAACACCAGAGGCGAAAGCGAATCACTGGACAGAACCTGACACTGAGGCACGAAAGCTAGGGTAGCAAACGGG
>New.CleanUp.ReferenceOTU1087 FLUID_68333
TACGAGGGGAGCAAGCGTTATTCGGAATTACTGGGCGTAAAGGGTGTGTAGGCGGCATATTAAGTCAGTTGTTAAATTCCTCGGCCTAACTGAGGGTCAGCGACAGATACTGATGTGCTAGAGCGCAGAAGAGGGAAGTGGAATTATCGGAGTAGCGGTAAAATGCGTAGATCTCGATAGGAACACCGATGGCGAAGGCAGCTTCTTGGTCTGATGCTGACGCTGAAACACGAAAGCGTGGGGAGCAAACAGG
>New.CleanUp.ReferenceOTU1088 FLUID_64242
TACGGAGGATGCAAGCGTTATCCGGATTCATTGGGTTTAGAGGGTGCGTAGGCGGGCTAATAAGTCAGTGGTGAAAGCCTACAGCTTAACTGTAGAATTGCCATTGATACTGTTATTCTTGAGTGCAGTTGAGGTAGCTGGAATGTGTGGTGTAGCGGTGAAATGCTTAGGTATCACACAGAACACCGATTGCGAAGGCAGGTTACTAAACTGCAACTGACACTGAGGCACGAAAGCGTGGGGAGCAAACAGG
>New.CleanUp.ReferenceOTU1089 NWF2014_66522
TACCCGCACCCCGAGTGATGGCCACGGTTATTGGGTCTAAAGCGTCCGTAGCCGGTTTAACAAGTCCCTGGTGAAATTTTACGGCAAACCGTAAAGCTTGCTGGGGATACTGTTAGACTTGAGACCGGGAGAGGGTAGGGGTACTTTTCGGGTAGGGGTGAAATCCTGTAATCCGAAGGGGACCACCTGTGGCGAAAGCGCCTACCTGGAACGGGTCTGACGGTGAGGGACGAAAGCTAGGGGAGCAATCGGG
>New.CleanUp.ReferenceOTU109 MID_5692
GACGAAGGCCCCAAGCGTTATCCGGATTTATTGGGCGTAAAGAGCGCGTAGGCGGTTCAATGCGTCTTTTGTAAAATCTCACTGCTTAACAGTGAGTTGGCAAAAGATACGATTGGGCTAGAGGACGTTAGAGGCAGATGGAACGCACGGTGTAGGGGTGAAATCCGTTGATATCGTGCGGAACACCAAAGGCGAAGGCATTCTGCTGGGACGTTTCCTGACGCTGAGGCGCGAAAGCGTGGGGAGCAAAAAGG
>New.CleanUp.ReferenceOTU1090 FLUID_65282
TACAGAGGTGGCGAGCGTTGTCCGGATTTACTGGGTGTAAAGGGTGCGTAGGTGGTCAGACAAGTCCCATGTCAAAGCGTGGTGCTTAACGCCATACAGGCGTGGGAAACTGTGTGACTAGAGTACAGCAGGGGCAGGAGGAATTCCCGGTGTAGCGGTGAAACGCGTAGATATCGGGAAGAACACCAGTGGCGCAAGCGTTCTGCTGGGCTGTAACTGACACTGAGGCACGAAAGCTAGGGGAGCGAATGGG
>New.CleanUp.ReferenceOTU1093 TOP_65723
AACGTAGGATCCGAGCGTTGTCCGGAATCACTGGGTGTAAAGGGTGCGTAGGCGGGCTTGCGCGTCAAGGGTTAAAGACCTCGGCTCAACCGAGGGAATGCCCTTGATACGGCAGGCCTTGAGTGCGGGAGAGGATGGTGGAATTCCTGGTGTAGCGGTGAAATGCGTAGAGATCAGGAGGAACACCGAAGGCGAAGGCAGCTCGCTGGCCCAATACTGACGCTAAAGCACGAAAGCGTGGGGAGCAAACAGG
>New.CleanUp.ReferenceOTU1094 NWF2015_65724
TACGTAAGGGGCAGATGTTGCTCGGAATCACTGGGCGTAAAGGGTGTGTAGGTGGCTTTGCAAGTCAAAGGTGAAATCCCAGAGCTTAACCCTGGAACTGCCTTTGAAGCTGCAAAGCTTGAGGGCAGGAGAGGGAAGCGGAATTCCCGGTGGAGCGGTGAAATGCGTAGATATCGGGAGGAACACCGGAGGCGAAGGCGGCTTCCTGGACTGTCCCTGACACTGAAACACGAAAGCTAGGGGAGCAAACGGG
>New.CleanUp.ReferenceOTU1099 FLUID_64913
TACGAAGGGTGCAAGCGTTGTTCGGAATTATTGGGCGTAAAGCGCGCGCAGGCGGGTCAGCAAGTCAGATGTGAAATCTCGGGGCTTAACCCCGAAACTGCGTCTGAAACTACTAACCTAGAATATCGGAGAGGAAGATGGAATTTTGCATGTAGGGGTAAAATCCGTAGAGATGCGAAGGAACACCAGAGGCGAAAGCGATTTTCTGGACGATTATTGACACTGAGGCGCGAAAGCGTGGGGAGCAAACAGG
>New.CleanUp.ReferenceOTU11 MID_406
CACGTAGGTGGCGAGCGTTGTCCGGATTTACTGGGCGTAAAGGGCGCGTAGGCGGCCCGGAAAGTCCCCTGTGAAATCTCCCGGCTCAACCGGGAGGGGCCAGGGGAAACTATCGGGCTATGAGGGGGGCAGAGGAGGGTGGAATTCCCGGTGTAGCGGTGAAATGCGTAGATATCGGGAGGAACACCAGTGGCGAAGGCGGCCCTCTGGGCCCTCCCTGACGCTGAGGCGCGAAAGCGTGGGGAGCAAACCGG
>New.CleanUp.ReferenceOTU110 FLUID_1125
TACGTAGGTGGCGAGCGTTACTCGGAATTACTGGGTGTAAAACGTGGGTAGGTGGTATAGTAAGTACAATGTGAAATCCTATGGCTCAACCATAGGGCTGCATTGTAAACTACTATACTAGAGTAGAGTCGAGGTGAACGGAATTCCCGGTGTACCGGTGAAATGGGTAGATATCGGGAGGAACACCGTTGGCGAAAGCGGTTCACCAGGCTCTTACTGACACTGAGCCACGAAAGCGTGGGGAGCAAACAGG
>New.CleanUp.ReferenceOTU1101 FLUID_64967
TACTGGAGGCCCGAGGGATACTCACTATTATTGGGCTTAAAGCGTTCGTAGCCGGTTTTTTAAGTCTTTTGTGAAATCCTGCTGCTCAACAGTAGGTCGGGCAAGAGATACTGAAAGACTAGAGGATGGGAGAGGTTGGAGGTATTTTTAGGGTCGGGGCGAAATCCTATAATCCTAAAAGGACCATCTGGGCGAAGGCGTCCAACTAGAACATGCCCGACAGTGAGGAACGAATGCTAGGGGAGCAAACCCG
>New.CleanUp.ReferenceOTU1103 FLUID_67067
GACGGGGGGTCCAAGCGTTGTTCGGAATCATTGGGCGTAAAGCGGGCGTAGGTGGCCTTGCAAGTCAGGAGTGAAAGCCCTGGGCTCAACCCAGGAAGTGCTCTTGATACTGCTTGGCTTGAATGTGGGAGAGGGTAGTGGAATTCCAGGTGTAGTGGTGAAATACGTAGATATCTGGAGGAACACCGGTGGCGAAGGCGGCTACCTGGCCCAACATTGACACTGAGGCCCGATAGCGTGGGGATCAAACAGG
>New.CleanUp.ReferenceOTU1104 BOT_64978
TACTAGCTCTCCGAGTGGTAGGGATGATTATTGGGCTTAAAGCGTCCGTAGCTGGCCTTTCAAGTCTCTTGTTAAATCCAGCGATTCAATCGTTGGAATGCGGGAGATACTGTTAGGCTAGGGGGCGGGAGAAGCCGACGGTATTTCCGGGGTAGGGGTAAAATCCTAGAATCCCGGGAAGACCACCAGTGGCGTAGGCGGTTGGCTAGCACGCGCTCGACGGTGAGGGACGAAAGCTGGGGTAGCGAACCGG
>New.CleanUp.ReferenceOTU1105 NWF2014_65165
TACTGGAGGCCCGAGTGATACTCACTATTATTGGGCTTAAAGCGTTCGTAGCCGGTTTTTTAAGTCTTTTGTGAAATCCTGCTGCTCAACTGTAGGTCTGGCAAGAGATACTGAAAGACTAGAGGATGGGAGAGGTTGGAGGTATTTTTAGGGTAGGGGCGAAATCCTATAATCCTAAAAGGACCATCTGGGCGAAGGCGTCCAACTAGAACATGCCTGACGGTGAAGAACGAAAGCTAGGGGAGCAAGCAAG
>New.CleanUp.ReferenceOTU1106 BOT_65125
GACGTAGGGGGCAAGCGTTGTCCGGATTTACTGGGCGTAAAGCGCGCGTAGGCGGCAGGTCGCATCGGTGGTGAAAGCCCCAGGCTCAACCTGGGGAGGCCCGCCGAGACGGGCCTGCTGGAGGGCAGCAGAGGAAGGTGGAATTCCCGGTGTAGTGGTGAAATGCGTAGAGAGCGGGAGGAACACCAGGGGCGAAGGCGGCCTTCTGGGCTGTCCCTGACACTGAGGCGCGAAAGCGTGGGGAGCGAACTGT
>New.CleanUp.ReferenceOTU1109 NWF2014_65088
TACGTAGGAGGCTAGCGTTATCCGGATTCACTGGGCGTAAAGCGGGCGCAGGTGGCCGGGCAAGTCCGGTGTGAAATCTCCCGGCTTAACTGGGAGGGTGCACCGGATACTGCCGGGCTGGAGTGCATCAGAGGGAGATGGAATTCCCGGTGTAGTGGTGAAATGCGTAGATATCGGGAGGAACACTAGTGGCGAAGGCGGTCTCCTGGGGTGCAACTGACGCTGAGGCCCGAAGGCGTGGGGAGCAAACAGG
>New.CleanUp.ReferenceOTU111 NWF2014_15358
AACTAGCTGTTCGAGTGGTAGTCACGATTATTGGGCTTAAAGCGTCCGTAGCCGGTTTAGAAAGTTTTCTGTGAAATCCTTAGGCTTGACTTAAAGGGCTTGCAGAAAATACTCCTAAACTAGGGGTTGGGAGGGGTTGAGGGAATTCCTAGGGTAGCGGCGAAATGCTATAATCCTAGGAGGACCACCGATGGCGAAGGCACTCAACTAGAACAAGCCCGACGGTGAGGGACGAGAGCTAGGGGAGCAAACCGG
>New.CleanUp.ReferenceOTU1110 NWF2014_62779
TACGTAGGTGGCAAGCGTTACTCGGAATTACTAGGCGTAAAGCGCAGGTAGGTGGTTTGATAAGTTAAAAGTGAAAGCTCCAACAAAATTGGAGAGGTCTTTTAATACTATTGGACTTGAGTGCAGGATGGGGAACCGGAATTCCTGGTGTAGCGGTGAAATGCGTAGATATCAGGAGGAACACCGATGGCGAAGGCGGGTTCCTGGACTGCAACTGACGCTGAGCTGCGAAAGCTAGGGGGGCAAACAGG
>New.CleanUp.ReferenceOTU1111 FLUID_62797
TACTGGAGGCCCGAGTGATACTCACTATTATTGGGTTTAAAGCGTCCGTAGCCGGTTTATTAAGTCTTTTGTGAAATCCTGCTGCTCAACAGTAGGTCGGGCAAGAGATACTGAAAGACTAGAGGATGGGAGAGGTTGGAGGTATTTTTAGGGTAGGGGCGAAATCCTATAATCCTAAAAGGACCATCTGGGCGAAGGCGTCCAACTAGAACATGCCTGACAGTGAGGAACGAAAGCTAGGGGAGCAAACCAG
>New.CleanUp.ReferenceOTU1112 NWF2014_62655
TACGGAGGGTGCGAGCGTTGTCCGGAATTACTGGGCGTAAAGCGCGGGCAGGCGGCCTGTTGTGTCGAGTGTGAAATCCCACGGCTCAACCATGGAACTGCGCTCGAAACTGGCAGGCTTGAGTGCGGGAGGGGGAGGTGGAATTCCCGGTGTAGAGGTGAAATTCGTAGATATCGGGAAGAATACCGGTGGCGAAGGCGACCTCCTGGCCCGCAACTGACACTCATCCGCGAAAGCGTGGGGAGCAAACAGG
>New.CleanUp.ReferenceOTU1113 NWF2015_62637
AACGTAGGATCCGAGCGTTGTCCGGAATCACTGGGTGTAAAGGGTGCGTAGGCGGGCTTGCGCGTCAAGGGTTAAAGACCTCGGCTCAACCGAGGGAATGCCCTTGATACGGCAGGCCTTGAGTGCGGGAGAGGATGGTGGAATTCCTGGTGTAGCGGTGAAATGCGTAGAGATCAGGAGGAACACCGAAGGCGAAGGCAGCCATCTGGACCGCCACTGACACTGAGAGACGAAAGCGCGGGGAGCGAATGGG
>New.CleanUp.ReferenceOTU1114 MID_62699
GACGTAGGAGGCAAGCGTTGTCCGGAATTATTGGGCGTAAAGCGTTTGTAGGCGGTCCTGCAAGTTTGTTGTTAAATCCTAAGGCTTAACCTTAGGACCGCAGCAAATACTGCAGAACTCGAGGGGAAACGAGGTAGGTGGAACTCCCGGTGTAGCAGTGAAATGCGTTGATATCGGGGGGAACGCCAAAGACGAAGGTAGCTTACTGGTTTTTTCCTGACACTGAGGAACGAAAGCGTGGGGAGCGAATGGG
>New.CleanUp.ReferenceOTU1115 MID_62687
TACGTAGGAGGCGAGCGTTGTCCGGATTTACTGGGCGTAAAGCGCGTGTAGGCGGGGGGGCAAGTCTCCTGTGAAATCTCCCGGCTCAACCGGGGGGGGGCAGGAGATACTACCCCTCTTGAGGGAAGCAGAGGGAAGTGGAATTCCCGGTGGAGCGGTGAAATGCGTAGATATCGGGAGGAACACCAGTGGCGAAGGCGGCTTCCTGGGCTGTTCCTGACACTGAGACGCGAAAGCGTGGGGAGCAAACAGG
>New.CleanUp.ReferenceOTU1116 FLUID_70291
TACAGAGGGTGCGAGCGTTAATCGGAGTTACTGGGCGTAAAGGGCGCGTAGGCGGTGGCGTAAGTCTGGGGTGGAATTCCACGGCTTAACCGTGGGACTGCCTTGGAGACTGCGTTGCTTGAGTCAGTGAGGGGAGGGCGGAATTCCCGGTGTAGCGGTGAAATGCGTAGATATCGGGAGGAAGGCCGGTGGCGAAGGCGGCCCTCTGGCGCTTGACTGACGCTGAGGCGCGAAAGCGTGGGGAGCAAACAGG
>New.CleanUp.ReferenceOTU1119 FLUID_62958
TACGTAGGCAGCAAACGTTGTTCGGAATTACTGGGCGTAAAGAGTGTGTAGGCGGTTGGGCAAGTCTGGTGTGAAATCTCCCGGCTTAACTGGGGGGGGGCGCTAGAAACTGCCTGGCTCGAGTGTCGGAGAGGAAGGCGGAATTCCTGGAGTAGCGGTGAAATGCGTAGATATCAGGAGGAACACCAGCGGTGTAGACGGCCTTCTGGACGATAACTGACACTGAGACACGAAAGCGTGGGGAGCAAACAGG
>New.CleanUp.ReferenceOTU112 NWF2013_940
TACCCGCGGCCCGAGTGGTGGTCATTATTATTGAGCCTAAAGCGTCCGCAGCCGGTTTGGTAGATGCCTGGGTAAATCGAATCGCTTAACGATCCGAATTCCGGGTAGACCGCCAAACTTGGGACCGGGAGAGGTTGGAGGTACTTCTGGGGTAGGGGTAAAATCCTGTAATCCTAGGAGGACCACCAGTGGCGAAAGCGTCCAACTAGAACGGATCCGACGGTAAGGGACGAAGCCCTGGGGCGCAAACGGG
>New.CleanUp.ReferenceOTU1120 FLUID_62963
GACGGGGGGAACAAGCGTTATTCATAATAACTGGGCGTAAAGCGTGCTTAGGTGGATTATTTTTTTTTTATCTAAAAACCTAATATAAATTTTAGAGTGGCTTTAAAAATAATAATCTAGAGAAAAATAAAAGATTTTGGTATTTTAAATGCAGGGGTTAAATCCGTTGATTTTGTAAAGGACCACCAAGGTGCAAACAAATTTCTATGGTTATTCTGGCAATTAAAGCACGAAAGCATCGGGAGCAAACAGG
>New.CleanUp.ReferenceOTU1121 FLUID_71452
TACGGAGGGTGCAAGCATTGATCGGAATTACTGGGCGTAAAGGGCGCGCAGGCGGTTAGGTAAGTCAGATGTGAAATTCCGGGGCTCAACCCCGGAGCTGCATTTGAAACTTCCTTTCTAGAGTTCAGTTAGGGAAATCGGAATTCCACGTGTAGCGGTGAAATGCGTAGATATGTGGAAGAACACCAGTGGTGAAGACGGATTTCTGGGCTGATACTGACGCTGAGGCGCGAAAGCAAGGGGAGCAAACAGG
>New.CleanUp.ReferenceOTU1124 NWF2014_71705
TACGTAGGGGGCGAGCGTTGTCCGAAATCACTGGGCGTAAAGGGCACGTAGGCGGCCCGTTAAGTCGGCTGTGAAATCCCCCGGCTCAACCGGGGGGAGTCGGCCGAGACTGGCGGGCTAGAGGGAGGCAGAGGGAGGTGGAATTCCCGGAGTAGCGGTGAAATGCGTAGATACCGGGAGGAACACCGGTGGCGAAGGCGGCCTCCTGGGCTTCCCCTGACGCTGAGGTGCGAAAGCGTGGGGAGCGAACCGG
>New.CleanUp.ReferenceOTU1125 BOT_71722
GACGTAGGTGGCGAGCGTTACTCGGAATTACTAGGCGTAAAGCGCGTGTAGGCGGGGGCTTGAGTCCGCCGTGAAATTTCCCGGCTCAACCGGGAAGGGGCGACGGATACTGGGCATCTTGAGGAAGGTAGGGGATGCTGGAATTCCCGGTGTAGCGGTGAAATGCGCGGATATCGGGAGGAACACCGGTGGCGAAGGCGGGCATCTGGGCCTTTCCTGACGCTGAGACGCGAAAGCTAGGGGAGCAAACAGG
>New.CleanUp.ReferenceOTU1126 NWF2015_62143
AACGTAGGAGGCAAGCGTTATCCGGATTTACTGGGCGTAAAGCGCGTGCAGGCGGTTCGGCAAGTTGGATGTGAAAGCTCCCGGCTCAACTGGGAGAGGTCGTTCAATACTGCCGGGCTAGAGAGCGGTAGAGGAAGGTGGAATTCCCGGTGTAGTGGTGAAATGCGTAGATATCGGGAGGAACGCCAGTGGCGAAAGCGGCCTTCTGGACCGTTTCTGACACTCAGACGCGAAAGCTAGGGGAGCGAACGGG
>New.CleanUp.ReferenceOTU1128 MID_71014
AACGTAGGATCCGAGCGTTATCCGAATTTACTGGGCGTAAAGCGCGTGCAGGCGGTTCGGTAAGTTGGGTGTGAAATCTCCCGGCTCAACTGGGAGAGGTCGCTCAATACTGTCGGACTAGAGGATGGTAGAGGGAGGTGGAATTCCCGGTGTAGCGGTGAAATGCGTAGATATCGGGACGAACACCAGTGGCGAAGGCGGCCTCCTGGACCATACCTGACGCTCAGACGCGAAAGCTAGGGGAGCGAACGGT
>New.CleanUp.ReferenceOTU113 TOP_4476
TACGGAGGGTGCAAGCGTTGCTCGGAATTACTGGGCGTAAAGCGTGTGTAGGCGGCCCTGCAAGTTGGGTGTGAAAGCCCAAGGCTTAACCTTGGAACTGCGCCCAAAACTGCGGGGCTTGAGTGCCGGAGAGGGTGGTAGAATTCCCAGTGTAGAGGTGAAATTCGTAGATATTGGGAGGAATACCAGTGGCGAAGGCGGCCACCTGGACGGACACTGACGCTGAGACACGAAAGCGTGGGGAGCAAACAGG
>New.CleanUp.ReferenceOTU1130 FLUID_71206
GACAGAGGGTGCAAACGTTGTTCGGAATTACTGGGCGTAAAGCGCGTGTAGGCGGTCTGATAAGTCGGGTGTGAAAGCCCTGGGCTCAACCTAGGAAGTGCATTCGAAACTGTCAGACTTGAGTCTTGGAGAGGGAAGCGGAATTCTCGGTGTAGAGGTGAAATTCGTAGATATCGAGAGGAACACCAGGGGCGAA
>New.CleanUp.ReferenceOTU1132 FLUID_71077
TACTGGAGGCCCGAGCGATACTCACTATTATTGGGCTTAAAGCGTCCGTAGCCGGTTTTTTTAGTCTTTTGTGAAATCCTGCTGCTCAACAGTAGGTCGGGCAAGAGATACTGAAAGGCTAGAGGATGGGAGAGGTTGGAGGTATTTTTAGGGTGGGGGCGAAATCCTATAATCCTAAAAGGACCATCTGGGCGAAGGCGTCCAACTAGAACATGCCTGACGGTGAGGAACGAAAGCTAGGGGAGCAAACCGG
>New.CleanUp.ReferenceOTU1135 FLUID_68988
TCCCGGCGGTCCGAGTCTCAGCCACAATTATTTGGTCTAAAACATCCGTAGCTTGCTCTGCAAGTCTCTTGTGAAATCTGACATCTTAAGTGTCGGGCATGCAAGAGATACTGCATTGCTAGAGACCGGAAGACGTAGTGAGTACTACTAAGGTAGTGGTAAAATACGTTAATCTTAGTAGGACTAACAAATGGCGAAGGCACGCTACGAGGACGGATCTGACAGTGAGGGATGAAGGCTAGGGGCGCAAAATGG
>New.CleanUp.ReferenceOTU1136 MID_63701
GACGTAGGAGGCAAGCGTTGTCCGGAATTATTGGGCGTAAAGCGCCCGTAGGCGGGGGTGAAAGTCGGGTGTGAAATCCCCCGACCCAATCGGGGACCCGCGCCCGATACTCCACTCCTGGAGGGAAGCAGAGGAAGGCGGAATTCCCGGTGTAGCGGTGAAATGCGTAGATACCGGGAGGAACACCGTTGGCGAAGGCGGCTCTCTATGCTACTCCTGACACTGAGGCACGAAAGCTAGGGGAGCAAACGGG
>New.CleanUp.ReferenceOTU1137 MID_69222
TACGGGGGGGGCAAGCGTTGTCCGGAATCACTGGGTGTAAAGGGCGCGTAGGCGGGGCTGTAAGTCAGGAGTGAAAGCCTACGGCTTAACCGTGGGTCGGCTTCTGATACTGCAGCTCTTGAGTGCGGGAGAGGGTGGTGGAATTCCCGGTGTAGCGGTAAAAGGCGTAGATATCGGGAGGAACCCCAGTGGCGAAGGCGACCCCCTGGCCCGCCACTGACGCTGAGGCGCGAAAGCGTGGGGAGCAAACAGG
>New.CleanUp.ReferenceOTU1138 BOT_69245
TACGTAGGGGGCCAGCGTTGTCCGGATTCATTGGGCGTAAAGCGCGTGTAGGCGGCCGGATAGGTCTGGTGTGAAAACTCGAGGCTCAACCTCGAGAGGTCACTGGAAACCATCCGGCTAGAGTCCGGAAGAGGAGAGTGGAATTCCCGGTGTAGCGGTGAAATGCGCAGATATCGGGAAGAACACCGATGGCGAAGGCAGCTCTCTGGGACGGTACTGACGCTGAGACGCGAAAGCGTGGGGAGCGAACAGG
>New.CleanUp.ReferenceOTU1139 TOP_63603
GACAGAGGGTGCGAACGTTGTTCGGAATTACTGGGCGTAAAGCGCGTGTAGGCGGTCATGCAAGTCGGGCGTGAAATCCCTGGGCTCAACCGAGGAAGTGCGCCCGAAACTGCGCGACTTGAGTTCCGGAGAGGATGGTGGAATTCTCGGTGTAGAGGTGAAATTCGTAGATATCGGGAGGAACACCGGTGGCGAAGGCGGCCATCTGGACGGAAACTGACACTGAGACGCGAAAGCGTGGGTAGCAAACAGG
>New.CleanUp.ReferenceOTU114 MID_2891
AACGTAGGGGGCGAGCGTTATCCGGAATTACTGGGCGTAAAGCGCGTGCAGGCGGCTTGGTAGGTTGGACGTGAAAGCTCCTGGCTTAACTGGGAGAGGCCGTTCAAAACCACCAGGCTTGAGGGCGGAAGAGGGGAGTGGAATTCCCGGTGTAGTGGTGGAATGCGTAGATATCGGGAGGAACACCTGTGGCGAAGGCGGCTCCCTGGTCCGCACCTGACGCTCAGACGCGAAAGCGTGGGGAGCGAACGGG
>New.CleanUp.ReferenceOTU1140 FLUID_63627
GACAGAGGTGGCGAGCGTTGTTCGGAATTACTGGGCTTAAAGGGCGCGTAGGCGGTGGCGTAAGTCTGGGGTGGAATTCCACGGCTTAACCGTGGGACTGCCTTGGAGACTGCGTTGCTTGAGTCAGTGAGGGGAGGGCGGAATTCCCGGTGTAGCGGAGAAATGCGTTGATATCGGGAGGAAGGCCGGTGGCGAAGGCGGCCCTCTGGCGCTTGACTGACACTGAGGCGCGAAAGTGTGGGGAGCAAACAGG
>New.CleanUp.ReferenceOTU1142 BOT_69202
AACGTAGGTGGCAAGCGTTATCCGGAATCACTGGGCGTAAAGGGCGCGTAGGCGGCCCGTTAAGTCAGATGTGAAACGCCACGGCTCAACCGTGTGCCTGTATATGTAACTGGCGGGCTTGAGGGCAGGAGAGGGGAGCGGAATTCCCGGTGTAGCGGTGAAATGCGTAGATATCGGGAGGAACACCAGTGGCGAAGGCGGCTCTCTGGCCTGTACCTGACGCTGAGGCGCGAAAGCTAGGGGAGCGAACGGG
>New.CleanUp.ReferenceOTU1143 NWF2014_63655
GACAGAGGCGGCGAGCGTTACCCGGATTCACTGGGCGTAAAGGGTGCGTAGGCGGTCGCGCATGTCGTCGGTGAGATCTCCCTGCTCAACGGGGAGAGGGCCGACGAAACTGCGCGGCTGGAGGGCCGGAGAGGGAGGCGGAACTTCCAGAGTAGCGGTGGAATGCGTAGATACCGGAAGGTACCTCAATAGCGAAGGCAGCCTCCTGGCCGGTTTCTGACACTGAGGCACGAAAGCGTGGGGAGCAAACCGG
>New.CleanUp.ReferenceOTU1145 FLUID_68701
TACGGAGGATGCGAGCGTTATCCGGATTCATTGGGTCTAAAGGGTGCGTAGGCCGTGTCTTAAGTCAGCGGTGAAAGCCCGGGGCTCAACCCCGGCGAGCCGTTGAAACTGGGATGCTGGAGAGGAAGAGAGGCATGCGGAATTCGCGGTGTAGCGGTGAAATGCTTAGATATCGCGAAGAACTCCGATTGCGAAGGCAGCATGCCGGCTTCTGTCTGACGCTGAGGCACGAAAGCGTGGGGATCGAACAGG
>New.CleanUp.ReferenceOTU1148 NWF2014_68962
AACGTAGGAGGCGAACGTTATCCGGAATTACTGGGCGTAAAGCGCACGCAGGCGGCTTCGTAAGTCCAACGTGAAAGCTCCCGGCTTAACCGGGAGAGGTCGTTGGATACTGCGAGGCTCGAGGTTAGGAAAGGGAAGTGGAATTCCCGGTGTAGTGGTGGAATGCGCAGATATCGGGAGGAACTCCAGTGGCGAAGGCGACTTCCTGGCCTACACCTGACGCTGAGGTGCGAAAGCGTGGGGAGCAAACAGG
>New.CleanUp.ReferenceOTU115 NWF2015_299
TACGGAGGGTGCAAGCGTTGTTCGGAATTACTGGGCGTAAAGCGCGTGTAGGCGGTCAGGTAAGTCAGATGTGAAAGCCTTCCGCTCAACGAGAGAAGTGCATTTGAAACTGCCTGACTAGAGTACGGGAGAGGAGAGTGGAATTCCCGGTGTAGAGGTGAAATTCGTAGATATCGGGAGGAACACCAGTGGCGAAGGCGGCTCTCTGGCCCGATACTGACGCTGATACGCGAAAGCGTGGGGAGCAAACAGG
>New.CleanUp.ReferenceOTU1151 FLUID_63799
GACAGAGGTGGCGAGCATTGTTCGGAATTACTGGGCTTAAAGGGCGCGTAGGTGGTCGTGCAAGTCTGGGGTGGAATCCTATGGCTTAACCATAGAACTGCCCTGGAAACTGCGTTGCTTGAGTCAGCGAGGGGAGGGTAGAATTCCTGGTGTAGCGGTGAAATGCGTAGATATCAGGAGGAAGGCCGGTGGCGAAGGCGGCCCTCTGGCGCTGGACTGACACTGAGGCGCGAAAGCGTGGGGAGCAAACAGG
>New.CleanUp.ReferenceOTU1152 FLUID_69813
TACGGAGGGTGCAAGCGTTGTTCGGAATTACTGGGCGTAAAGCGCGTGTAGGCGGGTGAAGGAGTTGGGTGTGAAAGCCCTCGGCTTAACCGAGGAAGTGCGCTCAAAACCATTCATCTTGAGTTCCGGAAGGGATCGGGGAATTCCGAGTGTAGAGGTGAAATTCGTAGATATTCGGAGGAACACCGGTGGCGAAAGCGCCGATCTGGACGGATACTGACGCTAAGACGCGAAAGCGTGGGTAGCAAACAGG
>New.CleanUp.ReferenceOTU1153 NWF2013_69713
TACGTAGGGCCCGAGCGTTATCCGGATTTATTGGGCGTAAAGCGTTCCGTAGGCGGTTGGGTAAGTAGCTGGTGAAATCCTTCGGCTCAACCGAAGAAGGGCTGGCTAAACTATCTAACTTGGGAACCTTAGGGGAGGCGGGAACTCCTGGTGGAGGGGTGAAATCCGTAGATATCAGGAGGAACACCAAGGGCGAAGGCACGCCTCTGGGAGGTTACTGGCGCTGAGGAACGAAAGCTAGGGGAGCGAAGCAG
>New.CleanUp.ReferenceOTU1156 NWF2015_70009
TACGAAGGGGGCTAGCGTTGTTCGGAATTACTGGGCGTAAAGGGCGCGTAGGCGGTCTGCCAAGTCAGGCGTGAAAGCCCTGGGCTTAACCCAGGAATTGCGCTTGATACTTGCGGGCTAGAGTGTGGGAGAGGATGGTGGAATTCCCAGTGTAGAGGTGAAAGTCGTAGATATTGGGAAGAACACCAGTGGCGAAGGCGGCCATCTGGACCATCACTGACGCTGAGGCGCGAAAGCGTGGGGAGCAAACAGG
>New.CleanUp.ReferenceOTU1158 NWF2015_63145
TACGAAGGGCGCTAGCGTTGTTCGGAATTACTGGGCGTAAAGCGCACGTAGGCGGATTTTTAAGTCAGGGGTGAAATCCCAAGGCTCAACCTTGGAACTGCCTTTGATACTGGAAGTCTCGAGATCGGGAGAGGTGAGTGGAATTCCTAGTGTAGAGGTGAAATTCGTAGATATTAGGAAGAACACCAGTGGCGAAGGCGGCTCACTGGCCCGATACTGACGCTGAGTGCGCGAAAGCGTGGGGAGCAAACGGG
>New.CleanUp.ReferenceOTU1159 NWF2015_63499
TACGGAGGTGGCAAGCGTTGTTCGGAATTACTGGGCGTAAAGGGCGCGTAGGCGGCTTGGCAAGTCAGATGTGAAAGCCCCGGGCTCAACTCGGGAATTGCATCTGAAACTGCCTGGCTTGAGTCCCGGAGGGGGCAGTGGAATTCCCAGTGTAGCGGTGAAATGCGTAGATATTGGGAGGAACACCGGTGGCGAAGGCGGCTGCCTGGACAGTGGCTGACACTGAGGCGCGAAAGCTAGGGGAGCAAACGGG
>New.CleanUp.ReferenceOTU116 NWF2015_6854
TACGTATGGTGCAAGCGTTGCTCGGAATCACTGGGCGTAAAGGGTGCGTAGGCGGGTATGTAAGTCTGTTGTGAAATACCGCAGCTTAACTGCGGTGCTGCGACGGAAACTGCATATCTGGGGTCCCGGAGAGGCAGACGGAATTCCCGGTGTAGCGGTGAAATGCGCAGATATCGGGAGGAACACCGATGGCGAAGGCAGTCTGCTGGACGGAGACTGACGCTGAGGCACGAAAGCGTGGGGAGCAAACAGG
>New.CleanUp.ReferenceOTU1160 NWF2014_69431
AACGTAGGATCCGAGCGTTGTCCGGAATCACTGGGTGTAAAGGGTGCGTAGGCGGGCTTGCGCGTCAAGGGTTAAAGACCTCGGCTCAACCGAGGGAATGCCCTTGATACGGCAGGCCTTGAGTGCGGGAGAGGATGGTGGAATTCCTGGTGTAGCGGTGAAATGCGTAGAGATCAGGAGGAACACCGAAGGCGAAGGCAGCTCCCTGCCTGCCACCGACGCTGAGGCGTGAAAGCGTGGGGAGCAAAAGGG
>New.CleanUp.ReferenceOTU1161 NWF2013_69376
TACAGAGATGGCGAGCGTTGTTCGGAATTACTGGGCTTAAAGGGCGCGTAGGCGGTGGCGTAAGTCTGGGGTGGAATTCCACGGCTTAACCGTGGGACTGCCTTGGAGACTGCGTTGCTTGAGTCAGTGAGGGGAGGGCGGAATTCCCGGTGTAGCGGTGAAGTGCGCAGATATCGGGAGGAAGGCCGGTGGCGAAGGCGGCCCTCTGGCGCTTGACTGACGCTGAGGCGCGAAAGCGTGGGGAGCAAACAGG
>New.CleanUp.ReferenceOTU1164 FLUID_69642
TACAGAGGGTGCAAGCGTTATCCGGATTTATTGGGCGTAAAGCGTTTCGTAGGCGGTTTAGTTAGTTATCTTTCAAAGACCACGGCTCAACCGAGGGAAGGGAGGTAATACTGCTAGACTGGAAATGAAGTGGGGCTTCTGGAACTGATGGTGTAGTAGTGAAATACGTTGATATCATCAGGAACTCCGAGGGCGAAGGCAGGAAGCTAACTTTACTTTGACGCTGAGGAACGAAAGCTAGGGGAGCGAAAGGG
>New.CleanUp.ReferenceOTU117 NWF2015_2262
TACGGAGGGTGCAAGCGTTGTTCGGAATTACTGGGCGTAAAGGGCGCGTAGGCGGTTGTGTAAGTCAGATGTGAAATCCTCCGGCTCAACCGGAGAACTGCATTTGATACTACACGGCTAGAGTACAGGAGAGGGAAATGGAATTCCCGGTGTAGAGGTGAAATTCGTAGATATCGGGAGGAACACCAGTGGCGAAGGCGATTTCCTGGTCTGATACTGACGCTGAGGCGCGAAAGCGTGGGGAGCAAACAGG
>New.CleanUp.ReferenceOTU1170 BOT_96496
GAAGTAGGGTGCAAGCGTTATCCGGATTTATTGGGCGTAAAGCGTTTCGTAGGCGGTTTTCTAAGTCTGGGTTTAAAGACCGAGGCTCAACCTCGGAAATGGCCCAGATACTGGAAAACTAGAGGGAAGAAGGGGATGCTGGAATTTGCGGTGGAGCAGTGAAATGCGTTGATATCGCAAAGAACACCAAGGGCGAAGGCAAGCATCTGGGATTTACCTGACGCTGAGGAACGAAAGCTAGGGGAGCAAAGCGG
>New.CleanUp.ReferenceOTU1172 FLUID_96543
TACTGGAGGCCCGAGCGATACTCACGATTATTGGGCTTAAAGCGTTCGTAGCCGGTTTTTTAAGTCTTTTGTGAAATCCTGCTGCTCAACAGTAGGTCGGGCAAGAGATACTGAAAGACTAGAGGATGGGAGAGGTTGGAGGTATTTTTAGGGTGGGGGCGAAGTCCTATATTCCTAAAAGGACCATCTGGGCGAAGGCGTCCAACTAGAACATGCCTGACGGTGAGGAACGAAAGCTAGGGGAGCAAACATG
>New.CleanUp.ReferenceOTU1173 BOT_96412
GACGAACCGTGCGAACGTTATTCGGAATCACTGGGCTTAAAGGGCGCGTAGGCGGGCCGTCAAGTCAGGGGTGAAAGCCTCCAGCTCAACTGGAGAAGCGCCTCTGATACTGTCGGCCTCGAGGGAGGTAGGGGCGTGCGGAACTTCCGGTGGAGCGGTGAAATGCGTAGATATCGGAAGGAACACCGGTGGCGAAAGCGGCGCGCTGGACCTCTTCTGACGCTGAGGCGCGAAAGCCAGGGGAGCAAACGGG
>New.CleanUp.ReferenceOTU1176 BOT_96997
GACGAAGGCTTCAAGCGTTACCCGGATTCACTGGGTGTAAAGTGTCCACAGGCGGTTAAGTAAGTCTTGTTTTAAAGTTCTCGTGCTCACCATGAGAAGTGGATAAGATACTACTTGACTTGAGACTATCAGGGGCTGGCGGAATGTATGGTGGAGGGGTGAAATCCGATGATATCATACAGAACGCCAAAAGCGAAGGCAGCCAGCTAGGATAGGTCTGACGCTGCTTGGACGAAAGCCTGGGGAGCGAACCGG
>New.CleanUp.ReferenceOTU118 BOT_1645
TACGTAGGTGGCGAGCGTTGTCCGGATTTACTGGGCGTAAAGGGCGCGTAGGCGGCCCGTTAAGTCTGGTGTGAAATCTCCCGGCTCAACCGGGAGGGGTCATCGGATACTGGCGGGCTCGAGGGGGGTAGAGGAAGGTGGAATTCCCGGTGTAGCGGTGGAATGCGTAGATATCGGGAGGAACACCCGTGGCGAAGGCGGCCTTCTGGGCCTACCCTGACGCTGAGGCGCGAAAGCGTGGGGAGCAAACCGG
>New.CleanUp.ReferenceOTU1180 MID_96732
TACGTAGGGTCCGAGCGTTGTCCGGAATCACTGGGTGTAAAGGGCGCGCAAGCGGGTAAGCAAGGCGGTGCTGAAAGCTGTCCGCTCAACGGACAAATTGGTGCCGGTACTGTTTATCTTGAGTGCGGAAGAGGGTGATGGAATTCCTGGTGTCGCGGTGAAATGCGTAGCTCTCAGGAAGCACACCGGTGGCGCAGGCGGTCCCCTGGTCCGCAACTGACGCCCAGAGCGCGAAAGCGTGGGGAGCAATCAGG
>New.CleanUp.ReferenceOTU1183 MID_99810
GACGTAGGAGGCAAGCGTTGTCCGGAATTATTGGGCGTAAAGCGCCCGTAGGCGGGGGTGAAAGTCGGGTGTGAAATCCCCCGACCCAATCGGGGACCCGCGCCCGATACTCCACTCCTGGAGGGAAGCAGAGGAAGGCGGAATTCCCGGTGTAGCGGTGAAATGCGTAGATACCGGGAGGAACACCAGTGGCGAAGGCGGCTCTCTGGGGTCAACCTGACGCTGAGGTGCGAAAGCGTGGGGAGCAAACGGG
>New.CleanUp.ReferenceOTU1185 NWF2014_99509
AACGTAGGAGGCGAGCGTTGTCCGGAATTACTGGGCGTAAAGGGCGCGTAGGTGGTAGTGCAAGTCTGGGGTGGAATCCTATGGCTTAACTATAGAACTGCCCTGGAAACTGCATTACTTGAGTCAGCGAGGGGAGGGTAGAATTCCTGGTGTAGCGGTGAAATGCGTAGATATCAGGAGGAAGGCCGGTGGCGAAGGCGGCCCTCTGGCGCTGGACTGACACTGAGGCGCGAAAGCGTGGGGAGCAAACAGG
>New.CleanUp.ReferenceOTU1186 BOT_100108
TACGTAGGTGGCGAGCGTTGTCCGGATTTACTGGGCGTAAAGAGCGTGTAGGCGGCCAGGTAAGTCAGATGTGAAATCCCTTGGCTTAACCAAGGAAGGGCATTTGAAACTGTCTGGCTTGAGTACGGGAGGGGGAAGTGGAATTCCCGGTGTAGAGGTGAAATTCGTAGATATCGGGAGGAACACCGGTGGCGAAGGCGGCTTCCTGGACCGATACTGACGCTGAGACGCGAAAGCGTGGGGAGCAAACAGG
>New.CleanUp.ReferenceOTU1187 NWF2014_100331
TACCAGCTCTTCGAGTGGTAGGGACGTTTACTGGGCCTAAAGCATCCGTAGCCGGCTGGGCAAGTCCTCCGTTAAATCCAACGATTTAATCGCTGGATTGCGGGGGATACTGTCCGGCTAGGGGATGGGAGAGGCCAACGGTATTCTCGGGGTAGGGGTGAAATCCTATAATCCCGAGAGGACCACCAGTGGCGAAGGCTATTGGCTAGAACATGCCCGACGGTGAGGGATGAAAGCTGGGGGAGCGAACCGG
>New.CleanUp.ReferenceOTU1188 NWF2015_100063
TACCGGCCGCCCGAGTAGTGACCACTATTATTGGGCCTAAAGCGTCCGTAGCCGGTTTTGTAAGTTTCTGGGTAAATCCCACAGCTTAACTGCGGGAATTCCAGAAATACTGCAGAGCTAGGGGCCGGGAGACGCAGAAGGTACTCCTGGGGTAGGGGTGAAATCCTATAATCCTAGGGGGACCACCAGTGGCGAAGGCGTTCTGCGAGAACGGGCCCGACGCTGAGGCGCGAAAGCGTGGGGAGCAAACAGG
>New.CleanUp.ReferenceOTU1189 NWF2014_100025
TACTGGAGGCCCGATTGATACTCACTCTTATTGGGCTTAAAGCGTTCGTAGCCGGTTTTTTAAGTCTTTTGTGAAATCCTGCTGCTCACCAGTAGGTCGGGCAAGAGATACTGAAAGACTAGGGGATGGGAGAGGTTGGAGGTATTTTTAGGGTAGGGGCGAAATCCTATAATCCTAAAAGGACCATCTGGGCGAAGGCGTCCAACTAGAACATGCCTGACGGTGAGGAACGAAAGCTAGGGGAGCAAACCAG
>New.CleanUp.ReferenceOTU119 BOT_4957
GACGTAGGAGGCGAGCGTTGTCCGGATTTACTGGGCGTAAAGGGCGTGTAGGCGGCACGGCAAGTTGGGTGTGAAAGCCCCCGGCTTAACTGGGGAGAGTCACTCAATACTGCCGAGCTCGAGGCCGGTAGGGGGAGACGGAATTCCCGGTGTAGTGGTGAAATGCGTAGATATCGGGAGGAACACCGATGGCGAAAGCGGTCTCCTGGGCCGGTCCTGACGCTGAGGCGCGAAAGCGCGGGGAGCGAACCGG
>New.CleanUp.ReferenceOTU1193 FLUID_99150
TACTGGAGGCCCGAGTGATACTCACTATTATTGGGCTTAAAGCGTTCGTAGCCGGTTTTTTAAGTCTTTTGTGAAATCCTGCTGCTCAACAGTGGGTCGGGCAAGAGATACTGAAAGACTAGAGGATGGGAGAGATTGGAGGTATTTTTAGGGTAGGGGCAAAATCCTATAATCCTAAAAGGACCCTCTGGGCGAAGGCGTCCAACTAGAACATGCTTGACGGTGAGGAACGAAAGCTAGGGGAGCAAACCAG
>New.CleanUp.ReferenceOTU1194 NWF2015_98942
TACGTAGGGTGCAAGCGTTGTTCGGATTTATTGGGCGTAAAGCGCGTGTAGGCGGTTTTATAAGTCTGATGTGAAAGCCCCGGGCTCAACCTGGGAAGTGCCTTGGATACTGTAAGACTTGAATACGGGAGAGGGTAGTGGAATTCCGAGTGTAGGAGTGAAATCCGTAGATATTCGGAGGAACACCGGTGGCGAAGGCGGCTGCCTGGACCGATATTGACGCTGAAACACGAAAGCTGGGGGAGCAAACGGG
>New.CleanUp.ReferenceOTU1198 NWF2015_93330
GACAGAGGTGGCAAGCGTTGTTCGGATTTACTGGGCTTAAAGGGCGTGTAGGCGTTCTGATAAGTTAGATGTGGAATCCCCGAGCTTAACTCGGGAATTGCATCTAAAACTGTCAGGATTGAGTCATACATGGGAGGGCGGAATTCCTGGTGTAGCGGTGAAATGCGTAGATATCAGGAGGAAGGCCGGTGGCGAAGGCGGCATCCTGGCTCATAACTGACGCTGAGTCGCGAAAGCGTGGGGATCAAACAGG
>New.CleanUp.ReferenceOTU1199 NWF2014_93280
TACGTAGTGGGCAAGCGTTACTCGGAATTACTGGGCGTCAAGGGTGTGTAGGCGGCCGAGCAAGTCGAAGATGAAATCCCAGGGCTTAACCCTGGAATTGTCTTCGATACTGCTTGGCTTGAGGGTAGTGGAGGAGAGCGGTATTCCCGGTGGAGCGGTGAAATGCGTAGATATCGGGAGGAACACCAGAGGCGAAGGCGGCTCTCTATGCTACTCCTGACGCTGAGGCACGAAAGCTAGGGGAGCAAACGGG
>New.CleanUp.ReferenceOTU12 NWF2014_247
TACGTAGGGTGCAAGCGTTGTCCGGATTCACTGGGTGTAAAGGGTGCGCAGGCGGGCTCTTAAGTCAAAGGTGAAATCTCTCGGCTTAACCGAGAAATTGCCTTTGATACTGAGAGCCTTGAGTACGGGAGAGGGAGATGGAATTCCAGGTGTAGCGGTGAAATGCGTAGATATCTGGAGGAACACCGGAGGCGAAGGCGGTCTCCTGGCCCGTTACTGACGCTCAGGCACGAAAGCGTGGGGAGCAAACAGG
>New.CleanUp.ReferenceOTU120 NWF2015_943
TACGTGATCCCCGAGCGTTATCCGGATTTATTGGGCGTAAAGGGTCCGTAGGCGGCTAAGTTAGTCTAAGGTCAAATACCTCGGGCTTAACCTGAGGGACGCTTTAGATACGGCTTGGCTTTGAGGGCGCTAGGGGCTGATGGAACGGTCGGTGTAGGGGTGAAATCCGTTGATATCGACCGGAACACCAAAAGCGAAGGCATTCAGCTGGGGCGGCCCTGACGCTGAGGGACGAAAGCGTGGGGAGCAAAAAGG
>New.CleanUp.ReferenceOTU1200 FLUID_93294
TACGAATGGGGCAAGCGTTGTTCGGAATCACTGGGCTTAAAGCGTGCGCAGGCGGCTATGAAAGTCAGGAGTGAAATCCCAGGGCTCAGCCCTGGAATTGCTTTTGAAACTCCATAGCTAGAATCCGGTAGAGGTTAGGAGAATTCCTAGTGTAGAGGTGAAATTCGCAGATATTAGGAGGAATACCAGTGGCGTAGGCGCCTAACTGGGCCGGTATTGACGCTCAGGCACGAAAGCGTGGGGATCAAACAGG
>New.CleanUp.ReferenceOTU1201 NWF2015_92780
AACGTAGGGGGCAAGCGTTACTCGGAATCACTGGGCGTAAAGGGCGCGCAGGTGGTATGGTAAGTCTTTAGGTGAAAGCCCCTGGCTCAACCAGGGAATTGCCTGAGATACTGCCATACTTGAGTCTGGTAGAGGGAAGTGGAATTCCCGGTGTAGCGGTGAAATGCGTAGATATCGGGAGGAACACTCATGGCGAAGGCAGCTTCTGGGCCTTTACTGACGCTGAGACGCGAAAGCTAGGGGAGCAAACAGG
>New.CleanUp.ReferenceOTU1202 TOP_92847
TACGTAGGGTGCGAGCGTTGTCCGGATTTACTGGGCGTAAAGGGTGCTCAGGCGGGTCTGTAAGTCAGGTGTGAAATCCCAGAGCTTACCTCTGGAACTGCCTTTGATACTGCAGATCTCGAGTTTGGGAGAGGCGAGTGGAATATCTGGTGTAGCAGTGAAATGCGTAGATATCAGATAGAACACCAATGGCGAAGGCAGCTCGCTGGACCAATACTGACGCTAAGGCACGAAAGCGTGGGGAGCAAACAGG
>New.CleanUp.ReferenceOTU1207 BOT_92326
TACGTAGGAGGCGAGCGTTGTCCGGATTTACTGGGCGTAAAGAGCGCGTAGGCGGTTTGCTAAGTCGAACGTGAAATCTCCCGGCTTAACTGGGAGGGTGCGTTCGATACTGGTGAGCTTGAGGGCAGCAGAGGAAAGTGGAATTCCCGGTGTAGTGGTGAAATGCGTAGATATCGGGAGGAACACCAGTGGCGAAAGCGGCTTTCTGGGCTGTTCCTGACGCTGAGGCGCGAAAGCGTGGGGAGCGAACTGA
>New.CleanUp.ReferenceOTU1208 NWF2015_91793
GACAGAGGCGGCGAGCGTTGTTCGGGATTACTGGGCTTAAAGGGCGCGTAGGCGGTGGCGTAAGTCTGGGGTGGAATTCCACGGCTTAACCGTGGGACTGCCTTGGAGACTGCGTTGCTTGAGTCAGTGAGGGGAGGGCGGAATTCCCGGTGTGGCGGTGAAATGCGTAGATATCGGGAGGAAGGCCGGTGGCGAAGGCGGCCCTCTGGCGCTTGACTGACGCTGAGGCGCGAAAGCGTGGGGAGCATACAGG
>New.CleanUp.ReferenceOTU1209 BOT_91906
TACGTAGGGCCCGAGCGTTGTCCGGATTTACTGGGCGTAAAGCGTTTCGTAGGCGTTTTGATAAGTTTCTAGTTAAAGCCTTCTGCTCAACGGAAGGAGTGCTAGGAATACTGTCAAAATAGAGAATACTAGAGGATACCGGAATTCCTAGTGGAGGGGTGAAATCCATTGATATTAGGAAGAACGCCAATGGCGAAGGCAGGTATCTGGGGTATTTCTGACGCTGAGACGCGAAAGCGTGGGGAGCGAACCGG
>New.CleanUp.ReferenceOTU121 NWF2014_5379
TACGTAGGAAGCAAGCGTTACCCGGAGTTACTGGGCGTAAAGAGTGCGTAGGTGGTTTTGCGTGTTGTCAATAAAAGCCCGAAGCTTAACTTCGGATCTGTTGACAAAACTGCAAAACTTGAGGTTGGGAGAGGAAGGTAGAATTTACGGTGTAGGGGTTAAATCCGTTGATATCGTAAAGAATACCAATGGCGAAGGCAGCCTTCTGGTCCAATGCTGACACTGAGGCACGAAAGCGTGGGGAGCAAAACGG
>New.CleanUp.ReferenceOTU1210 FLUID_92733
CAGTAGCAGTTCAAGTGGTGATCGCGTTTATTGGGCTTAAAGGGTCCGTAGCCGGCTTGGCAAATGCTTGGCGAAATCCTGCAGCTTAACTGTAGGGCTTGTCAGGTACACTACCAAGCTTGGGACCGGTAGAAGCTCTGGGTACTTCTGGGGTAGGGGTGAAATCCTATAATCCTAGGAGGACCACCAGTGGCGAAGGCGCGGGGCTAGAACGGGTCCGACGGTGAGGGACGAAAGCTAGGGGAGCAAACGGG
>New.CleanUp.ReferenceOTU1211 MID_92391
TACGTAGGGTCCGAGCGTTGTCCGGAATTACTGGGCGTAAAGGGTGTGTAGGCGGCCGAGCAAGTCGAAGATGAAATCCCAGGGCTCAACTCTGGAATTGTCTTCGATACTGCTCGGCTTGAGGGTAGTGGAGGAGAGCGGAATTCCCGGTGGAGCGGTGAAATGCGTAGATATCGGGAGGAACACCAGAGGCGAAGGCGGCTCTCTATGCTACTCCTGACGCTGAGGCACGAAAGCTAGGGGAGCAAACGGG
>New.CleanUp.ReferenceOTU1213 NWF2015_92544
TACTGGCGGCCCGAGTGATACTCACTATTATTGGGCTTAAAGCGTTCGTAGCCGGTTTTTTAAGTCTTTTGTGAAATCCTGCTGCTCAACAGTAGGTCGGGCAAGAGATACTGAAAGACTAGAGGATGGGAGAGGTTGGAGGTATTTTTAGGGTAGGGGCGAAATCCTATAATCCTAAAAGGACCATCTGGGCGAAGGCGTCCAACTAGAACATGCCTGGCGGTGAGGGACGAGAGCTGGGGGAGCAAACCAG
>New.CleanUp.ReferenceOTU1215 NWF2014_95366
AACGTAGGTGGCAAGCGTTATCCGGAATCACTGGGCGTAAAGGGCGTCTAGGCGGACGGGTAAGTCGTGCGTGAAAGCTTCCGGCTCAACCGGGAGAGGTCGTACGATACTGCCTGTCTTGAGGGTCGGAGAGGGACGTGGAATTCCCGGTGTAGCGGTGAAATGCGTAGAGATCGGGAGGAACACCAGTGGCGAAGGCGGCCTTCTGGGCTTCTCCTGACGCTGAGGGGCGAAAGCCTGGGGAGCGAACCGG
>New.CleanUp.ReferenceOTU1216 BOT_95367
TACGTAGGGTCCGAGCGTTGTCCGGAATCACTGGGTGTAAAGGGCGCGCAAGCGGGTAAGCAAGTCGGTGCTGAAAGCTGTCCGCTCAACGGACAAATTGGTGCCGATACTGTTTATCTTGAGTGCGGAAGAGGGTGATGGAATTCCTGGTGTAGCGGTGAAATGCGTAGATATCAGGAAGAACACCGGTGGCGAAGGCGGTCACCTGGGCCGTCCCTGACGCTGAGACGCGAAAGCTGGGGGAGCGAACGGG
>New.CleanUp.ReferenceOTU1217 FLUID_95409
TACTGGAGGCCCGAGTGATACTCACTATTATTGGGCTTAAAGCGTTCGTAGCCGGTTTTTTAAGTCTTTTGTGAAATCCTGCTGCTCAACAGTAGGTCGGGCAAGAGATACTGAAAGACTAGAGGATGGGAGAGGTTGGAGGTATTTTTAGGGTACGGGCGAAATCCTATGAACCTAAAAGAACCACCTGGGCGAAGGCGTCCAACTAGAACATGCCTGACGGTGAGGAACGAAAGCTAGGGGAGCAAACCAG
>New.CleanUp.ReferenceOTU122 TOP_8739
TACGTAGGGGGCAAGCGCTGTCCGGATTCACTGGGTGTAAAGGGTGTGTAGGCGGGCTGGTGTGTCGATGGTGAAAGCCCTCCGCTCAACGGAGGAACTGCTGTCGAAACTACCAGCCTAGAGGACGGGAGAGGGAGCTGGAACTTCCGGTGTAGCGGTAAAATGCGTGGATATCGGAAGGAACGCCAATGGCGAAGGCAGGCTCCTGGAACGCTCCTGACGCTGAAACACGAAAGCTAGGGGAGCAAACAGG
>New.CleanUp.ReferenceOTU1220 NWF2013_95928
AACGTAGGAGGCGAGCGTTATCCGGATTTACTGGGCGTAAAGCGCGCGTAGGCGGTTAGGTAAGTCGGGTGTTAAAGCCCCTGGCTCAACTGGGGGAGGTCATTCGATACTGCCTGGCTTGAGGGCGAGAGAGGGGAGTGGAATTCCCGGTGTAGCGGTGGAATGCGTAGAGATCGGGAGGAACACCAGTGGCGAAGGCGGCTTCCTGGGCCAGCACTGACACTGAGGCGCGAAAGCGTGGGGAGCAAACAGG
>New.CleanUp.ReferenceOTU1223 FLUID_95558
GACAGAGACCCCAAGCGTTAACCGGATTTATTGGGCGTAAAGGGCGCGTAGGCGGTTTGGTAAGTCTTGAGTTAAATCCCTCGGGCTCAACCTGAGGGCTGCTTGAGATACTGCCAGACTAGAGGACGTTAGGGGCTGGCGGAACGGTCGGTGTAGGGGTGAAATCCGTTGATATCGACCGGAACACCGAAAGCGAAGGCAGCCAGCTGGGGCGATCCTGACGCTGAGGCGCGAAAGCGTGGGGCGCAAAAAGG
>New.CleanUp.ReferenceOTU1224 FLUID_95712
TACGAGTGCCTCGAGCGTTATTCGGAATCATTGGGCGTAAAGGGTGTGTAGGCGGCGATGTTAGTCTCCCGTAAAATCTTTCGGCTCAACCGAGAGCTCGCTGGAGAAACGGCATTGCTTGAGGATGGTAGGGGTCTCTGGAACTCATGGTGTAGCGGTGAAATGCGTTGATATCATGGGGAACACCAAAAGCGAAGGCAAGAGACTGGACCACTCCTGACGCTGAAACACGAAAGCGTGGGTCGCGAAGGGG
>New.CleanUp.ReferenceOTU1225 MID_94265
TACGTAGGGGGCAAATGTTGCTCGGAATCACTGGGCGTAAAGGGCGTGTAGGCGGTCTACTAAGTCCGGGGTGAAATCTCCCGGCTCAACTGGGAGGCGTCCCCGGATACTAGCGGACTAGAGGTGGGCAGGGGAAGGCGGAATTCCCGGTGTAGCGGTGAAATGCGTAGATATCGGGAGGAACACCCGTGGCGAAGGCGGCCTTCTGGGCCTACCCTGACGCTGAGGCGCGAAAGCGTGGGGAGCAAACCGG
>New.CleanUp.ReferenceOTU1226 FLUID_94224
TACGGAGGGTGCAAGCGTTATCCGGATTCACTGGGTTTAAAGGGTGCGTAGGTTGATAGGTAAGTCAGTGGTGAAATACTCCGACACAATCGGAGAACTGCCGTTGATACTATTTATCTTGAATGCGGTGGAGGCGGGCGGAATGCGTCATGTAGTGGTGAAATACTTAGATATGACGCAGAACACCCATTGCGAAGGCAGCTCGCTACGCCGTGATTGACACTGAGGCACGAAAGCGTGGGGATCAAACAGG
>New.CleanUp.ReferenceOTU1227 FLUID_94732
TACGAAGGGTGGAAGCGTTATTCGGAATGACTGGGTGTAAAGAGCGTGGAGGCGGTTTTGTAAGTCAGTTGTTAAAGAGCCCGGCTTAACTGGGCAAATGCGATTGAAACTGCATGACTAGAGTACAGGAGAGAAAGGTAGAATTCTCGGAGTAGCGGTAAAATGCGTAGATCTCGAGAGGAATACCGGTTGCGAAGGCGGCCTTTTGGCCTGATACTGACGCTGGAGCGCGAAAGCGTGGGGAGCAAACAGG
>New.CleanUp.ReferenceOTU1228 MID_94535
TACGTAGGGGGCAAGCGTTACTCGGAATTACTGGGCGTAAAGGGTGGGTAGGCGGCCGAGCAAGTCGAAGATGAAATCCCAGGGCTCAACCCTGGAATTGTCTTCGATACTGCTTGGCTTGAGGGTAGTGGAGGAGAGCGGAATTCCCGGTGGAGCGGTGAAATGCGTAGATATCGGGAGGAACACCAGTGGCGAAGGCGGCTTTCTAGGCTACTCCTGACGCTGAGGCACGAAAGCTAGGGGAGCAAACGGG
>New.CleanUp.ReferenceOTU123 NWF2015_6363
GACGGGGGAAGCAAGTGTTGTCCGGAATTACTGGGTGTAAAGGGCATGTAGGCGGATTGATAAGCCTCAATTGAAATCCTCCGGCTTAACCGGAGAACTGGTTGAGGAACTGTCAGTCTTGAGGCAAGAAGAGGAGAGTGGAATTCCCGGTGTAGCGGTGAAATGTGTAGATATCGGGAGGAACACCTGTGGCGAAGGCGGCTCTCTGGTCTTGTTCTGACGCTGAGTATGCGAAAGCTGGGGGAGCAAACAGG
>New.CleanUp.ReferenceOTU1230 BOT_94703
GACGTAGGAGGCAAGCGTTGTCCGGAATTATTGGGCGTAAAGCGCCCGTAGGCGGGGGTGAAAGTCGGGTGTGAAATCCCCCGACCCAATCGGGGACCCGCGCCCGATACTCCACTCCTGGAGGGAAGCAGAGGAAGGCGGAATTCCCGGTGTAGCGGTGAAATGCGTAGATACCGGGAGGAACACCGGTGGCGAAGGCGGTCACCTGGTCCGCAACTGACGCCCAGAGCGCGAAAGCGTGGGGAGCAAACAGG
>New.CleanUp.ReferenceOTU1231 NWF2014_94617
TACGGAGGGTGCAAGCGTTGTTCGGAATCACTGGGTGTAAAGGGTGCGTAGGCGGGCTTGCGCGTCAAGGGTTAAAGACCTCGGCTCAACCGAGGGAATGCCCTTGATACGGCAGGCCTTGAGTGCGGGAGAGGATGGTGGAATTCCTGGTGGAGCGGGGAAAGGCGTAGAGATCAGGAGGAACACCGAAGGCGAAGGCAGCCATCTGGACCGCCACTGACGCTGAGGCACGAAAGCGTGGGGAGCAAACAGG
>New.CleanUp.ReferenceOTU1232 FLUID_106513
TACGTAGGGTGCGAGCGTTAATCGGAATTACTGGGCGTAAAGCGCGCGTAGGCGGTTTTGTAAGTCTGGGGTCAAAGGCGACAGCTTAACTGACGTAAGGCCTCAGATACTATGGAACTGGAGTACCAGAGAGGATGGCGGAATTCCCGGTGTAGCGGTGAAATGCGTAGATATCGGGAGGAACACCATTGGCGAAGGCGGCTATCTGGCTGGTAACTGACGCTGAGGTGCGAGAGCGTAGGGATCAAACAGG
>New.CleanUp.ReferenceOTU1234 BOT_106610
TACGTAGGTGGCAAGCGTTATCCGGATTTACTGGGCGTAAAGGGCGTGCAGGCGGCCTGTTAAGTCCCGTGTGAAAGCCTCCGGCTCAACCGGAGGAGGTCGCGGGATACTGGCGGGCTTGAGGGCGGCAGAGGGTGGTGGAATTCCCGGTGTAACGGTGAAATGCGTAGATATCGGGAGGAACGCCAGTGGCGAAGGCGGCCACCTGGGCCGTCCCTGACGCTGAGACGCGAAAGCTGGGGGAGCGAACGGG
>New.CleanUp.ReferenceOTU1237 NWF2015_106251
GACAGAGGTGGCAAGCGTTGTTCGGAATTACTGGGCTTAAAGGGCGCGTAGGCGGTGGAGTAAGTCTGGGGTGGAATGCGGAAGCTTAACTTTCGGACTGCCCTGGAAACTACTTTACTTGAGTCGGACCGGGGAAGGCGGAATTCCTGGTGTAGCGGTGAAATGCGTAGATATCAGGAGGAAGGCCTGTGGCGAAGGCGGCCTTCTGGGTCTTGACTGACGCTGAGGCGCGAAAGCGTGGGGAGCAAACAGG
>New.CleanUp.ReferenceOTU1238 NWF2014_106377
GACAGAGGATGCGAGCGTTATCCGGAATCACTGGGCGTAAAGGGCGCCTAGGCGGCCTTGCATGTCTGGGGTGAAATCCCTCGGCTCAACTGGGGGAGGTCCTCGGAAACTGTAAGGCTGGGGCCCAGGAGAGGGGAGCGGAACTTCTAGAGTAGCGGTGAAAGGCGCAGATACTAGAAGGTACCTCGATAGCGAAGGCAGCGCCATGGGCTGGTGCCGACGCAGAAGCGTGAAAGCGTGGGGAGGAAACCGG
>New.CleanUp.ReferenceOTU124 NWF2015_5520
TACGTAGGGCCCGAGCGTTATCCGGATTTACTGGGCGTAAAGCGTTTCGTAGGCGTTTTGATAAGTTTCTAGTTAAAGCCTTCTGCTCAACGGAAGGAGTGCTAGGAATACTGTCAAAATAGAGAATACTAGAGGATACCGGAATTCCTAGTGGAGGGGTGAAATCCATTGATATTAGGAAGAACGCCAATGGCGAAGGCAGGTATCTGGGGTATTTCTGACGCTGAGGAACGAAAGCTAGGGGAGCGAAAGGG
>New.CleanUp.ReferenceOTU1241 FLUID_104899
TACTGGAGGCCCGAGTGATACTCACTATTATTGGGCTTAAAGCGTTCGTAGCCGGTTTTTTAAGTCTTTTGTGAAATCCTGCTGCTCAACAGTAGGTCGGGCAAGAGATACTGAAAGACTAGAGGATGGGAGGGGTTGGAGGTATTTTTAGGGTAGGGGCGAACTCCTATAATCCTAAAAGGGCCATCTGGGCGAAGGCGTCCAACTAGAACATGCCTGGCGGTGAGGAACGAAAGCTAGGGGAGCAAACCCG
>New.CleanUp.ReferenceOTU1242 NWF2015_104860
TACGGGAGGCCCGAGTGATACTCACGATTATTGGGCTTAAAGCGTTCGTAGCCGGTTTTTTAAGTCTTTTGTGAAATCCTGCTGCTCAACAGTAGGTCGGGCAAGAGATACTGAAAGACTAGAGGATGGGAGAGGTTGGAGGTATTTTTAGGGTAGGGGCGAAGTCCTATAATCCTAAAAGGACCATCTGGGCGAAGGCGTCCAACTAGAACATGCCTGACCGTGAGGAACGAAAGCTAGGGGAGCAATCCCG
>New.CleanUp.ReferenceOTU1244 FLUID_105259
TACGGAGGATGCGAGCGTTATCCGGATTTATTGGGTTTAAAGGGTGCGTAGGCCGATTGTCAAGTCAGCGGTAAAATGTCGGGGCTCAACCCCGGCCGGCCGTTGAAACTGGCGGTCTTGAGTGGGCGAGAAGTATGCGGAATGCGTGGTGTAGCGGTGAAAGGCATAGATATCACGCAGAACTCCGATTGCGAAGGCAGCATACCGGCGCCCGACTGACGCTGAGGCACGAAAGCGTGGGGATCGAACAGG
>New.CleanUp.ReferenceOTU1246 MID_105296
TACGTAGGGGGTAAGCGTTACTCGGAATTACTGGGCGTAAAGGGTGTGTAGGCGGCCGAGCAAGTCGAAGGTGAAATCCCAGGGCTCAACCCTGGAATTGTCTTCGATACTGCTTGGCTTGAGGGTAGGGGAGGAGAGCGGAATTCCCGGTGGAGCGGTGAAATGCGTAGATATCGGGAGGAACACCAGAGGTGAAGGCGGCTCTCTAGGCTACTACTGACGCTGAGGCACGAAAGCTAGGGGAGCAAACAGG
>New.CleanUp.ReferenceOTU125 BOT_2938
AACGTAGGGGCCAAGCGTTACCCGGATTTACTGGGCGTAAAGCGCGCGTAGGTGGGGCCTTAAGTCGGGCGTGAAAGCCCCAGGCTCAACCTGGGGAGGCCGTCCGAAACTGAGGCCCTTGAGGGCGAGAGAGGGTGGTGGAATTCCCGGTGGAGCGGTGAAATGCGTAGAGATCGGGAGGAACACCAGTGGGGAAGCCGGCCACCTGGCTCGTTCCTGACACTGAGGCGCGAAAGCGTGGGGAGCAAACCGG
>New.CleanUp.ReferenceOTU1250 NWF2013_108579
TACGTGGCTCCCAAGCGTTATCCGGTGTTACTGGGCGTAAAGCGCGTGTAGGCGGCCTTGTAAGTCGGATGTGAAAGCCCTCGGCTCAACCGGGGAAGGGCATCCGAAACTGCTTGGCTCGAGTGCCGGAGAGGGAGGCGGAATTCCCAGTGTAGAGGTGAAATTCGTAGATATTGGGAGGAACACCGGTGGCGAAAGCGGCCTCCTGGACGGCTACTGACGCTGAGACGCGAAAGCGTGGGGAGCAAACAGG
>New.CleanUp.ReferenceOTU1251 FLUID_108671
TACGAGTGCCCCGAGCGTTATCCGGAATCATTGGGCGTAAAGGGTGTGTAGGTGGCAGTGTTAGTCAATTGTTAAACCCCGGGGCTTAACCCCGGACATGCGATTGAAACGGCACAGCTAGAGGATGGCAGGGATGTATGGAACTCATGGAGTAGGGGTGAAATCCGTTGATATCATGGGGAACACCAAAAGCGAAGGCAGTACATTGGGCCACTCCTGACACTGAGACACGAAAGCGTGGGTAGCGAATGGG
>New.CleanUp.ReferenceOTU1254 NWF2013_107096
TACGTAGGGGGCAAGCGTTACTCGGAATTACTGGGCGTAAAGGGTGTGTAGGCGGCCGAGCAAGTCGAAGATGAAATCCCAGGGCTCAACCCTGGAATTGTCTTCGATACTGCTTGGCTTGAGGGTAGTGGAGGAGAGCGGAATTCCCGGGGGAGCGGTGAAATGCGTAGATATCGGGAGGAACCCCAGAGGCGAAGGCGGCTCTCTATGCTACTCCTGACGCTGAGGCACGAAAGAGTGGGGAGCAAACAGG
>New.CleanUp.ReferenceOTU1255 NWF2013_107151
GACAGAGGTGGCGAGCGTTGTTCGGAATTACTGGGCTTAAAGGGCGTGTAGCGGTAGCGTAAGTCCGGGGTGGAATTCCACGGCTTAACCGTGGGACTGCCTTGGAGACTGCGTTGCTTGAGTCAGTGAGGGGAGGGCGGAATTCCCGGTGTAGCGGTGAAATGCGTAGATATCGGGAGGAAGGCCGGTGGCGAAGGCGGCCCTCTGGCGCTTGACTGACGCTGAGGCGCGAAAGCGTGGGGAGCAAACAGG
>New.CleanUp.ReferenceOTU1256 FLUID_107110
GACAGAGGGTGCAAACGTTGCTCGGAATTACTGGGCGTAAAGCGCGTGTAGGCGGATAGCTAAGTCAGATGTGAAATCCCCGAGCTCAACTCGGGAACTGCATTTGAAACTGGCAGTCTAGAGTGCTGGAGAGGGAAGCGGAATTCCTGGTGTAGAGGTGAAATTCGTAGATATCAGGAGGAACACCGGTGGCGAAGGCGGCTTCCTGGACAGTTACTGACGCTGAGACGCGAAAGCGTGGGGAGCAAACAGG
>New.CleanUp.ReferenceOTU1257 NWF2014_106848
TACCAGCTCCCCGAGTGGTTGGGACGATTATTGCGTCTAAAGCGTCCGTAGCCGGCCGGAAAAGTTCCCCGTTAAATCTGACGATCCAATCGTCGGGCTGCGGGGAATACTCTTCGGCTTGGGGGCGAGGGAGGTCGGCGGTAGTCTCGGGGTAGGGGCGAAATCCTAGAATCCCGAGAGGACCACCAGTGGCGAAGGCGGCCGACTAAAGCGCGCCCGACGGTGAGGGACGAAAGCTGGGGGAGCGAACGGG
>New.CleanUp.ReferenceOTU1258 FLUID_106836
TACCCGCGGCCCGAGTGGTGGTCGTTATTATTGAGCCTAAAAAGTTCGTAGCCGGCCCAATAAATTCCCGGGTAAATCGTATGGCTTAACCATGCGAATTCCAGGAAGACTGTTGGGCTCGGGACTGGGGGAAGCCTAGGGTATTCCCGGGGTAGGGGTAAAATCCTATAATCCCGGGAAGACCACCGGTGGCGAAGGCGCTAGGCTAGAACAGATCCGACGGTGAGGAACGAAGGCTAGGGAAGCAAACGGG
>New.CleanUp.ReferenceOTU126 NWF2013_678
TACGTAGGTGGCGAGCGTTGTCCGGAATCATTGGGCGTAAAGCGCGCGTAGGTGGTTTCTTAAGTCGGGTGTAAAATTCTTCGGCTCAACCGGGGCATGCACCCGAAACTGAGGAGCTGGAGAGAGTCAGAGGGAAGCGGAACTTGCGGTGTAGCGGTGAAATGCGTAGATATCGCAAGGAACACCAGTGGCGAAGGCGGCTTCCTGGGACTTTTCTGACACTGAGGCGCGAAAGCTAGGGGAGCAAACGGG
>New.CleanUp.ReferenceOTU1266 NWF2015_100641
AACGTAGGAGGCAAGCGTTATCCGGAATCACTGGGCGTAAAGCGTTCGTAGGCGGATTCATAAGTCGGGGGTGAAATCCTCGAGCTCAACTCGGGAACTGCCCCCGATACTATGGGGCTAGAGCACGGCAGGGGGCGATGGAATTCCCCGTGTAGCGGTGAAATGCGTAGATATCGGGAGGAACACCAGTGGCGAAGGCGGTCGCCTGGGGCGTTGCTGACGCTGAGGAACGAAAGCCTGGGGAGCGAACAGG
>New.CleanUp.ReferenceOTU1267 FLUID_100758
TACGGAGACCTCAAACGTTATCCGGAATCATTGGGCGTAAAGCGTACCGAAAGGTGGTTTGACAAGTCAGGAGTAAAATACTAGAGCTCAACTCTAGCATCGCTTTTGAAACTGTCAAACTAGAGGGGCAAAGAGGAAGCTGGAACAAACGGTGTAGCAGTGAAATGCGTTGATATCGTTTGGCACACCGATAGCGCAGGCAGGCTTCTGGGTGCCACCTGGCACTGCTAGGACGAAAGCGTGGGGAGCGAATGGG
>New.CleanUp.ReferenceOTU127 BOT_11516
TACCAGCTCCTCGAGTGGTCGGGACGATTATTGGGCCTAAAGCATCCGTAGCCGGTTCTGTAGGTCTCCTGTCAAATTCAACGGCTCAACCGTTGAGCTGCAGGAGATACCGCAGGGCTAGGAGGCGGGAGAGGTGGACGGTACTCTATGGGTAGGGGTAAAATCTTCTGATCCATGGAAGACCACCAGTGGCGAAGGCGGTCCACCAGAACGCGCTCGACGGTGAGGGATGAAAGCTGGGGGAGCGAACCGG
>New.CleanUp.ReferenceOTU1272 FLUID_101066
TACTGGAGGCCCGAGTGATACTCACTATTATTGGGCTTAAAGCGTTCGTAGCCGGTTTTTAAGTCTTTTGTGAAATCCTGCTGCTCAACAGTAGGTCGGGCAAGAGATACTGAAAGACTAGAGGATGGGAGAGGTTGGAGGTATTTTTAGGCTAGGGGCGACATCCTATAATCCTAAAAGGACCATCTGGCGAAGGCGTCCAACTAGAACATGCCTGACGGTGAGGAACGAAAGCTAGGGGAGCAATCCTG
>New.CleanUp.ReferenceOTU1273 FLUID_101154
TACGTGAGGTACAAGCGTTGCCCGGATTTACTGGGCGTAAAGTGTTTCGTAGGCGCTTTTGTAAGTTATGCTTCAAAGACCGAGGCTCAACCTCGGGAAGGGGCGTAATACTGCAAGAGTGGAGGTATTTTGGGGCTACTGGAACTATCGGTGTAGGGGTGAAATCCGTTGATATCGATAGGAACTCCAAGGGCGAAGGCAGGTAGCTAAAAATAATCTGACGCTGAGGAACGACAGCTAGGGGAGCGAAAGGG
>New.CleanUp.ReferenceOTU1274 MID_100870
GACGTAGGAGGCAAGCGTTGTCCGGAATTATTGGGCGTAAAGCGCCCGTAGGCGGGGGTGAAAGTCGGGTGTGAAATCCCCCGACCCAATCGGGGACCCGCGCCCGATACTCCACTCCTGGAGGGAAGCAGAGGAAGGCGGAATTCCCGGTGTAGCGGTGAAATGCGTAGATATCGGGAGGAAGGCCGGTGGCGAAGGCGGCCCTCTGGCGCTTAACTGACGCAGAGGCGCGAAAGCGTGGGGAGCAAACAGG
>New.CleanUp.ReferenceOTU128 NWF2013_2705
TACGTAGGGGGCGAGCGTTGTCCGGAATTACTGGGTGTAAAGAGCTCGTAGGCGGAGAGGTAAGTTCAGGACCAAAGCCCAGGGCTTAACCCTGGAATGAGCTTGAATACTGCCTTTCTTGAGGACCGGAGAGGAGAGTGGAATTCCCGGTGTAGCGGTGAAATGCGTAGATATCGGGAGGAACACCAGTGGCGAAGGCGGCTCTCTGGTCGGTCCCTGACGCTGAGGAGCGAAAGCTAGGGGAGCAAACGGG
>New.CleanUp.ReferenceOTU1285 NWF2015_104393
GACGGAGGTCCCAAGCGTTGTCCGGAATCACTGGGTGTAAAGGGTGCGTAGGCGGGCTTGCGCGTCAAGGGTTAAAGACCTCGGCTCAACCGAGGGAATGCCCTTGATACGGCAGGCCTTGAGTGCGGGAGAGGATGGTGGAATTCCTGGTGTAGCGGTGAAATGCGTAGAGATCGGGAGGAACACCGAAGGCGAAGGCAGCCATCTGGACCGCCACTGACGCTGAGGCACGAAAGTGTGGGGAGCAAACAGG
>New.CleanUp.ReferenceOTU1287 FLUID_104023
TACGGAGGGTGCAAGCATTAATCGGAATTATTGGGCGTAAAGGGCGCGTAGGCGGGTATGTAAGTCAGATGTGAAATTCCGGGACTCAATTTCGGAGCTGCATTTGAAACTACAAACCTCGAGGATTGGCGGAGAGAACGGAATTCCACGTGTAGCGGTGAAATGCGTAGACATGTGGAAGAACACCGGTGGCGAAAGCGGTTCTCTAGCCAATACCTGACGCTGAGGCGCGAGAGCAAGGGGATCAAACAGG
>New.CleanUp.ReferenceOTU1288 FLUID_104050
TACTGGAGGCCCGAGTGATACTCACTATTATTGGGCTTAAAGCGTTCGTAGCCGGTTTTTTAAGTCTTTTGTGAAATCCTGCTGCTCAACAGTAGGTCGGGCAAGAGATACTGAAAGACTAGAGGATGGGAGAGGTTGGAGGTATTTTTAGGGTAGGGGCGAAATCCTATAATCCTAATAGGGCCAGCTGGGGGAAGGCGTCCAACTAGAACATGCCTGACGGTGAGGAACGAAAGCTAGGGGAGCAAGCCAG
>New.CleanUp.ReferenceOTU129 NWF2015_750
TACAGAGACGGCAAGCGTTGTTCGGATTTATTGGGCGTAAAGGGTCCGCAGGTGGCGAGGTAAGTCTGACGTGAAATCCCGCGGCTTAACCGCGGAACTGCATCGGAAACTGCCTTGCTAGAGGTTGGTAGAGGAGTCTGGAATTCACGGTGTAGCGGTGAAATGCGTAGATATCGTGAGGAACACCGCTGGCGAAGGCGAGACTCTGGGCCATACCTGACACTCAGGGACGAAAGCGTGGGGAGCAAACGGG
>New.CleanUp.ReferenceOTU1295 FLUID_103190
CAGTAGCAGCCCTAGTGGTGGTCGCGATTATTGGGCTTAAAGGGTCCGTAGCCGGTCTAGCAAATGCCTGGCGAAATTCTACGGCTTAACCGTAGAGCTAGTCAGGTAGACTACTAGACTTGGGACCGAGAGAGACTCCGGGTACTTTTGGGGTAGGGGGAAAACCCTATAACCCCAAGAGGACCGCCAGTGGCGTAGGCGCGTGGTCAGAGCGGGTCCGACGGTGAGGGACGAAAGCTGGGGGAGCAAACGGG
>New.CleanUp.ReferenceOTU1297 FLUID_102961
TACTGGAGGCCCGAGTGATACTCACTATTATTGGGCTTAAAGCGTTCGTAGCCGGTTTTTTAAGTCTTTTGTGAAATCCTGCTGCTCAACAGTAGGTCGGGCAAGAGATACTGAAAGACTAGAGGATGGGAGAGGTTGGAGGTATTTTAGGGTGGGGGCGAAATCCTATAAACCGGAAAGAACCATCTGGGCGAAGGCGTCCAACTGGAACATGCCTGACGGTGAGGAACGAAAGCTAGGGGAGCAAACCAG
>New.CleanUp.ReferenceOTU1299 FLUID_80308
TCCCGGCAGTCCTAGTCGCATCCACTATTATTGGGTCTAAAACATCCGTAGCTTGCAATTTAAGTCTCTTGTGAAATCCTACGTCTCAAGCGTGGGGCTTGCGGGAGATACTGAATTGCTAGAGATCGGTAGACGCAAAGAGTACACTGGAGGTAGTGGTAAAATACGTTAATCTTCGGTGGACTAACAATGAGCGAAGGCACTTTACGAGGACGAATCTGACAGTGAGGGATGAAGGCCAGGGGCGCAAAACGG
>New.CleanUp.ReferenceOTU13 BOT_426
GACGTAGGGGGCAAGCGTTGTCCGGAATTACTGGGCGTAAAGAGCGCGTAGGCGGTTTATTAAGTCAGATGTGAAAGTCTTAGGCTCAACCTGAGAATTGCATCTGAAACTGATAGACTAGAGTCCAATAGAGGAGAGTGGAATTCCCGGTGTAGCGGTGAAATGCGCAGATATCGGGAGGAACACCAGTGGCGAAGGCGGCTCTCTGGATTGCGACTGACGCTGAGGCGCGAAAGCTAGGGGAGCAAACAGG
>New.CleanUp.ReferenceOTU130 NWF2013_12937
TACAGAGGGTGCAAGCGTTGTCCGGAATTACTGGGTGTAAAGGGCGCGTAGGTGTTTGGATGTGTCAGATGTGAAATTTCATAGCTTAACTATGGAACTGCATTTGAAACTATCCGAATAGAGTGCAGTAGGGGAAAGTGGAATTCCCGGTGTAGAAGTGAAATTCGTAGATATCGGGAGGAATACCTGTGGCGAAGGCGACTTTCTGGACTGTTACTGACACTGAGGCGCGAAAGCGTGGGGAGCAAACAGG
>New.CleanUp.ReferenceOTU1302 NWF2014_80833
GACGTAGGTGGCAAGCGTTATCCGGAATTACTGGGCGTAAAGAGCTCGTAGGCGGAAAAATAAGTCAGAGGTGAAATTCCAAGGCTTAACCTGGGAACTGCCTTTGAAACTATTTTTCTAGAGTGTAGAAGAGGATGGTGGAATTCCCGATGTAGCGGTGAAATGCGCAGATATCAGGAGGAACACCGGTGGCGAAAGCGGCCATCTGGTCTATTACTGACGCTGAGGGACGAAAGCGTGGGGAGCAAACCGG
>New.CleanUp.ReferenceOTU1303 FLUID_80789
TACGTAGGATGCAAGCGTTATCCGGAATCATTGGGCGTAAAGCGTCCGCAGGTGGAACAGTGTGTCGAGCGATAAATACCAGTGCCTACCATTGGGAACTCGCTCGAAACTGCTGATCTAGAGGATGGGAGGGGCAGACGGAATTCCCGGTGTAGGGGTAAAATCCGTAGATATCGGGAAGAACACCAAAAGCGAGGGCAGTCTGCCGGAACATTCCTGACACTCATGGACGAAAGCGTGGGGAGCGAAAAGG
>New.CleanUp.ReferenceOTU1304 NWF2014_80800
TACGGAGGGTGCAAGCGTTGCTCGGATTTATTGGGCGTAAAGAGCGTGTAGGCGGCTAAGTAGGTCATATGTTAAAAACTTTTGCTCAACAAAAGGAATGCATATGAAACCGCTTAGCTTGAGTTCAGGGGAGGTAGGTGGAATTCCCGGTGGAGCGGTGAAATGCGTAGATATCGGGAAGAACACCTGCGGCGAAGGCGACCTACTAAACTGATACTGACACTGAGGTGCGAAAGCTAGGGGAGCAAACAGG
>New.CleanUp.ReferenceOTU131 NWF2014_8496
TACCCGCAGCTCGAGTGATTACCACTATTATTGGGTCTAAAGCGTTCGTAGCCGGTTTAGCAAGTCCTTGGTGAAATCTTACAGCAAACTGTAAGGCTTGCTGGGGTTACTACTAGACTCGAGACCGAGAGAAGGTAGAGGTACTCGTAGGGTAGGGGTGAAATCCTATAATCCTGCGGGGACCACCTGTGGCGAAAGCGTCTACCTAGAGCGGGTCTGACGGTGAGGAACGAAAGCTAGGGGAGCGATCGGG
>New.CleanUp.ReferenceOTU1311 FLUID_79993
GACGTAGGATGCGAGCGTTGTCCGGATTTATTGGGCGTAAAGAGTTCGTAGGTGGTTTGTTAAGTCTGATGTTAAAGACTGAGGCTCAACCTCGGAAATGCATTGGATACTGGCAGACTTGAGTGTAGTAGAGGCAAGCGGAATTCCAGGTGTAGCGGTGGAATGCGTAGATATCTGGAAGAACACCAGTGGCGTAAGCGGCTTGCTGGGCTATAACTGACACTGAGGAACGAAAGCCAGGGTAGCGAATGGG
>New.CleanUp.ReferenceOTU1314 MID_82426
GACGGAGGGGGCGAGCGTTATCCGGATTTACTGGGCGTAAAGGGCGCGTAGGTGGCCTGCTAAGTTGGGCGTGAAATCCTGCGACTCAATCGTGGGGGGTCGCTCGAGACTGGTGGGCTAGAGGACGGTAGAGGCAGGTGGAATTCCCGGTGGAGCGGTGAAATGCGTAGAGATCGGGAGGAACACCGGTGGCGAAGGCGGCCTGCTGGGCCGGTCCTGACGCTGAGGCGCGAAAGCGTGGGGAGCGAACCGG
>New.CleanUp.ReferenceOTU1316 MID_82528
CACGAAGGGGGCGAGCGTTGTCCGGAGTCACTGGGTGTAAAGGGCGCGCAAGCGGGTAAGCAAGTCGGTGCTGAAAGCTGTCCGCTCAGCGGACAAATTGGTGCCGATACTGTTTATCTTGAGTGCGGAAGAGGGTGATGGAATTCCTGGTGTAGCGGTGAAATGCGTAGATATCAGGAAGCACACCGGTGGCGCAAGCGGTCACCTGGTCCGCAACTGCCGCCCAGAGCGCGAAAGCGTGGGGAGCAAACAGG
>New.CleanUp.ReferenceOTU1317 NWF2015_82269
TCCCGGCAGTTCGAGTGGGAGCCACATTTATTAGGTCTAAAAGAGTCGTAGCTGGTTTAGCAAGTTTCCCGTGAAATGCTGTTTCTTAAGGACAGCGCGTGCGAGAAAAACTGCTAGGCTTGGGACCGGGCGACGTAGCGAGTACGACCATGGTAGCGGTAAAATGTTTTAATCATGGTCGGACTATCAATGGCGAAGGCACGCTACGAGAACGGGTCTGACGGTGAGGACTGAAGGCCAGGGGCGCAAAATGG
>New.CleanUp.ReferenceOTU1318 NWF2014_82163
TACGGAGGTGGCAAGCGTTACTCGGTTTGATTGGGTGTAAAGGGTCCGTAGGCGGCCGGATAAGTAAAAGGTGAAATCTCCCCGCTCAACGGAGAAATTGCTTTTTAAACTATCCGGCTTGAGGTTGGAAGAGGAGAGCGGAACTGACAGTGTAGGGGTGAAATCTGTGGATATTGTCAGGAACGCCTTTAGCGCAAGCGGCTCTCTGGGACAATCCTGACGCTGAGGGACGAAAGCTAGGGGAGCAAACAGG
>New.CleanUp.ReferenceOTU1319 NWF2015_82167
TACGTAGGTGGCGAGCGTTGTCCGGATTTATTGGGCGTAAAGCGCACGCAGGCGGTTCGTCAAGTCTCTGGTGAAATCTCCCGGCTCAACTGGGAGGGGTCCGGAGATACTGGCGGACTTGAGGGGACCAGAGGAGAGTGGAATTCCCGGTGTAGTGGTGAAATGCGTAGATATCGGGAGGAACACCAGTGGCGAAGGCGGCTCTCTGGCTCATTCCTGACGCTGAGTGCGCGAAAGCGTGGGGAGCAAACGGG
>New.CleanUp.ReferenceOTU132 FLUID_16236
TACGTATGAGGCAAGCGTTATTCGGAATTACTGGGCGTAAAGGGCGTGTAGGTGGTAGGATAAGTCAAAGGTGAAATCTTAGAGCTTAACTCTAAAATGGCTTTTGAAACTATCTTACTTGAGTACAGAAGAGGAAAGCGGAATTCTCGGTGGAGCGGTGAAATGTGTAGATATCGGGAAGAATACCAGTGGCGAAGGCGGCTTTCTGGTCTGATACTGACACTGAGGCGCGAAAGCCAGGGGAGCAAACGGG
>New.CleanUp.ReferenceOTU1325 NWF2015_81489
TACGTAGGAGGCAAGCGTTATTCGGATTTACTGGGCGTAAAGAGCGCGCGGGCGGCCCTTCAAGTTGGATGTAAAATCTCCCGGCTTAACTGGGAGGGACCGTTCAATACTGTCGGGCTAGAGGGCAGCAGAGGGAAGTGGAATTCCCGGTGTAGTGGTGAAATGCGTAGATATCGGGAGGAACACCAGTGGCGAAGGCGGCTTTCTGGGCTGTACCTGACGCTGAGGCGCGAAGGCGTGGGGAGCAAACAGG
>New.CleanUp.ReferenceOTU1326 FLUID_81600
TACAGAGGCCTCAAGCGTTATCCGGAATCATTGGGCGTAAAGGGTGTGTAGGTGGTTGTGTTAGTCTCTTGTAAAATTCTTCGGCTTAACCGGGGGCGCGCAGGGGAAACGGCACGACTAGAGTATGTGAGGGGTGCGTGGAACTCATGGAGTAGGGGTGAAATCCGTTGATATCATGGGGAACACCAAAAGCGAAGGCAGCGTACTGGCACAGTACTGACACTGAAACACGAAAGCGTGGGTAGCGAATGGG
>New.CleanUp.ReferenceOTU1328 FLUID_81734
TACCAGCTCCGCGAGTGATGAGGACCTTTATTGAGCCTAAAGCGTCCGTAGCCGGTCTAGTAAGTCTTCAGTAAGATCTGGTAACTTCATTACCAGGCTGCTGAAGATACTGCTAGACTAGGGGGCGGGAGAGGCTAGCGGTATTCTTGGGGTAGGGGTGAAATCCTATAAACCCAAGAGGACCACCGGTGGCGAAGGCGGCTAGCTAGAACGCGCCCGACGGTGAGGGACGAAAGCTGGGGGAGCAAACCGG
>New.CleanUp.ReferenceOTU133 MID_1118
TACGTAGGTGGCAAGCGTTGTCCGGATTTACTGGGCGTAAAGGGCGCGTAGGCGGTTTGTTAAGTCCGGTGTAAAATCTCCTGGCTCAACTGGGAGGGCGCGCTGGATACTGGCAGACTAGAGGGGGGCAGAGGAAGGCGGAATTCCCGGTGTAGCGGTGATATGCGTAGATATCGGGAGGAACACCAGTGGCGAAGGCGGCCTTCTGGGCCCATCCTGACGCTGAGGCGCGAAAGCGTGGGGAGCAAACCGG
>New.CleanUp.ReferenceOTU1331 NWF2014_76526
TACGTAGGGTGCAAGCGTTGTCCGGATTTACTGGGTTTAAAGGGTGCGTAGGCGGGTGAATAAGTCAGAGGTGAAAGCTGGTAGCTTAACTATCAAAATGCCTTTGATACTGTTCGTCTTGAATGCGGTTGAGGTAGCTGGAATGGGTAGTGTAGCGGTGAAATGCATAGATATTACCCAGAACACCGATTGCGAAGGCAGGTTACTAAGCCGTGATTGACGCTGAGGCACGAAAGCGTGGGGAGCAAACAGG
>New.CleanUp.ReferenceOTU1338 FLUID_75679
TACGGAGGATCCGAGCGTTATCCGGATTCATTGGGTTTAAAGGGTGCGCAGGCGGGCGCGTAAGTCAGCGGTGAAATTCCCCGGCTCAACCGGGGGGCTGCCGTTGATACTGCGTGTCTAGATTGTGGACGGCGTAGGCGGAATATGTCAAGTAGCGGTGAAATGCGTAGATATGACATAGAACACCGATCGGGAAGCCGGCTTACGAGGCCACGAATGACGCTCATGCACGAAAGCGTGGGGATCAAACAGG
>New.CleanUp.ReferenceOTU134 NWF2015_4108
AACGTAGGGGGCGAGCGTTGTCCGGAATTACTGGGCGTAAAGAGCTCGTAGGCGGAAAAATAAGTCAGAGGTGAAATTCCAAGGCTTAACCTGGGAACTGCCTTTGAAACTATTTTTCTAGAGTGTAGAAGAGGATGGTGGAATTCCCGATGTAGCGGTGAAATGCGCAGATATCGGGAGGAACACCGGTGGCGAAAGCGGCCATCTGGTCTATTACTGACGCTGAGGAGCGAAAGCTAGGGGAGCAAACAGG
>New.CleanUp.ReferenceOTU1342 NWF2015_75979
GACAGAGGTGGCGAGCGTTGTTCGGAATTACTGGGCTTAAAGGGCGCGTAGGCGGTGGCGTATGTCTGGGGTGGAATTCCACGGCTTAACCGTGGGACTGCCTTGGAGACTGCGTTGCTTGAGTCAGTGAGGGGAGGGCGGAATTCCTGGTGTAGCAGTGAAATGCGTAGATATCAGGAGGAAGGCCGGTGGCAAAGGCGGCCCTCTGGCGCTTGACTGACGCTGAGGCGCGAAAGCGTGGGGAGCAAACAGG
>New.CleanUp.ReferenceOTU1344 FLUID_76016
TACGTAGGATGCAAGCGTTATCCGGATTCACTGGGCGTAAAGAGTCGTGTAGGTGGTTTATCGCATCGTACTTGAAAGCCCGAGGCTTAACCTCGGCGTTGGGTACGAGATGGATAGACTTGAGGAAGGCAGAGGAAAGGGGAACTCATGGTGAAGCAGCGAAATGCGTTGATATCATGAGGAACACCAAAGGCGAAGGCACCTTTCTGGGCCTTATCTGACACTGAGACACGAAAGCTAGGGGAGCGAAGCAG
>New.CleanUp.ReferenceOTU1347 NWF2013_75916
GACAGAGGCGGCGAGCGTTACCCGGATTCACTGGGCGTAAAGGACGCGTAGGCGGTCGGACGTGTCGTCCGTGAAAGCCCCCGGCTTAACTGGGGAAGGTCGGGCGAAACTGTTCGGCTGGGGTGCAGGAGAGGGGAGCGGAACTACTAGAGTAGCGGTGAAATGCGCAGATACTAGTAGGTACTCCGATAGCGAAGGCGGCTCTCTGGACTAATACTGACGCTGAGGCGCGAAAGCTAGGGGAGCAAACGGG
>New.CleanUp.ReferenceOTU1348 NWF2014_78323
AACGTAGGATCCGAGCGTTGTCCGGAATCACTGGGTGTAAAGGGTGCGTAGGCGGGCTTGCGCGTCAAGGGTTAAAGACCTCGGCTCAACCGAGGGAATGCCCTTGATACGGCAGGCCTTGAGTGCGGGAGAGGATGGTGGAATTCCTGGTGTAGCAGTGAAATGCGTAGAGATCAGGAGGAACACCGATGGCGAAGGCAGCCCCCTGGGTTGGCACTGACGCTCATGCACGAAAGCGTGGGGAGCAAACAGG
>New.CleanUp.ReferenceOTU135 NWF2013_5296
TACGGAGGTGGCAAGCGTTACTCGGATTTACTGGGTGTAAAGGGCAGGTAGGTGTCCAGACAAGTTTTAGGTGAAATGCTCTAGCTCAACTAGAGAACTGCCTAAAATACTATCTGGATTGAGGCTGGTAGAGGAGAGTGGAATTCCCGGTGTAAGGGTGAAATCTGTAGAGATCGGGAGGAACTCCGGTGGCGAAGGCGACTCTCTGGTCCAGACCTGACACTGAGCTGCGAAAGCTAGGGGAGCAAACAGG
>New.CleanUp.ReferenceOTU1350 BOT_78498
GACGGAGGGGGCAAGCGTTGTTCGGAATTATTGGGCGTAAAGCGCATGTAGGCGGCTCTTTAAGTCCAGGGTGAAAGCCTCTGGCTCAACCAGAGAAGGTCCTTGGAAACTAAAGGGCTTGAGTGCAGAAGAGGGAAGTGGAATTCCCGGTGTAGCGGTGAAATGCGTAGATATCGGGAGGAACACCAGTGGCGAAGGCAGCTTCCTGGCCTGCTACTGACGCTGAGATGCGAAAGCTAGGGGAGCGAACGGG
>New.CleanUp.ReferenceOTU1355 NWF2015_77179
TACGTAGGGGGCGAATGTTACTCGGAATTACTGGGCGTAAAGGGCCTGTAGGCGGTCATACAAGTTAGCTGTTAAAGACCTATGCTCAACGTAGGGGGAGCAGCTAATACTGTATAGCTAGAGTACAGCAAGGGATGGTGGAATTCCCGGTGTAGGGGTGAAATCTGTAGAGATCGGGAGGAATACCGATGGCGAAGGCGACCATCTAGGCTGATACTGACGCTGAGGGGCGAAAGCCAGGGGAGCAAACGGG
>New.CleanUp.ReferenceOTU1356 FLUID_77098
CACCAGCGCCTCGAGTGTTGATCGCGATTATTGGGTCTAAAGCGTCCGTAGCAGGCCTTGTAAATGCTTTGTGAAATTGTCCGGCTTAACCGGACAGCGTGCAGAGTAGACTGCAGGGCTCGAGACCGGGAGAGGTTAGCAGTATTCCTAGGGTACCGGTAAAATGGGTTAATCCTAGGAGGACTACCAATGGCGAAGGCAGCTAACCAGAACGGTTCTGACTGTGAGGGACGAAAGCTAGGGGAGCAAAAAGG
>New.CleanUp.ReferenceOTU136 BOT_1633
TACCAGCTCCTCGAGTGGTTGGGACGATTATTGGGTCTAAAGCGTCCGTAGCCGGCCGGGAAAGTTCTTCGTTAAATCCAGCGATCCAATCGCTGGGCCGCGGGGAATACTGCTCGGCTTGGGGGCGAGGTATGCCGGCGGTAGTCCCGGGGTAGGGGCGAAATCCTATAATCCCGGGAGGACCACCAGTGGCGAAGGCGGCCGGCAAAAGCGCGCCCGACGGTGAGGGACGAAAGCTGGGGGAGCGAACGGG
>New.CleanUp.ReferenceOTU1362 MID_88792
TACGTAGGGTCCGAGCGTTGTCCGGAATCACTGGGTGTAAAGGGCGCGCAAGCGGGTAAGCAAGTCGGTGGTGAAAGCTGTCCGCTCAACGGACAAATTGGTGCCGATACTGTTTATCTTGAGTGCGGAAGAGGGTGATGGAATTCCTGGTGTTGCGGTGAAATGCGGAGATATCAGGAAGGACCCCGGTGGCGGAAGCGGTCACCTGGTCCGCAACTGGCGCCGAGAGCGCGAAAGCGTGGGGAGCAAACAGG
>New.CleanUp.ReferenceOTU1364 NWF2015_88547
AACGTAGGGGGCAAGCGTTACTCGGAATCACTGGGTGTAAAGGGTGCGTAGGCGGGCTTGCGCGTCAAGGGTTAAAGACCTCGGCTCAACCGAGGGAATGCCCTTGATACGGCAGGCCTTGAGTGCGGGAGAGGATGGTGGAATTCCTGGTGTAGCGGTGAAATGCGTAGAGATCAGGAGGAACACCGAAGGCGAAGGCAGCCATCTGGACCGCCACTGACGCTGAGGCACGAAAGCGTGGGGAGCAAACAGG
>New.CleanUp.ReferenceOTU1368 FLUID_89375
CCCCAGCGCCACAAGTGGGAACCACTTTTATTGGGTCTAAAGCATCCGTAGCCGGTCCGGCAAATGCCTTGTGAAATGGTTGCGCTCAACGTAACCACGTGCAAGGTAGACTACCAGACTAGGGACCAGAGGAGGTTGGCGGTATTCTTGGGGGAGCGGTAAAATGTTATAATCCCAAGAGGACCACCGATGGCGAAGGCAGCCAACCAAGATGGATCCGACGGTGAGGGATGAAAGCTAGGGGAGCGATCCGG
>New.CleanUp.ReferenceOTU137 MID_6917
TACGGGGGGGGCGAGCGTTGTTCGGAATTACTGGGCGTAAAGGGTCCGTAGGCGGCCGGCCCAGTCGGACGTGAAATCCCCCGGCTCAACCGGGGAATGGCGTCCGATACTAGTCGGCTCGAGTGCGGGAGAGGGACGTGGAATTCCCGGTGTAGCGGTGAAATGCGTAGATATCGGGAGGAACACCGGTGGCGAAGGCGGCGTCCTGGACCGTGACTGACGCTGAGGGACGAAAGCCAGGGGAGCAAACGGG
>New.CleanUp.ReferenceOTU1371 NWF2014_88406
TACGTAGGGCGCTAGCGTTGTCCGGATTCACTGGGCGTAAAGGGCGCGTAGGCGGCCCCCTAAGTCGGCCGTGAAATCTTCCGGCTCTACCGGAAGGGGCCGGCCGATACTGGAGGGCTAGAGTACGGGAGAGGGGGGTGGAATTCCCGGTGTAGCGGTGAAATGCGTAGATATCGGGAGGAACACCAGTGGCGAAGGCGGCCCCCTGGCCCGGCACTGACGCTGAGGCGCGAAGGCTGGGGGAGCGAACGGG
>New.CleanUp.ReferenceOTU1372 MID_88536
TACGTAGGGTACAAGCGTTGTCCGGAATTACTGGGTGTAAAGGGTCCGCATGCGGGTAAGCAAGTCGGTGGTGAAATCCTGCAGCTTAACTGCAGAACCGCCTCCGATACTGTTTATCTTGAGTGCGAGAGAGGATGATGGAATTCATGGTGTAGCGGTGAAATGCGTAGATATCATGAAGAACACCGGTTGCGAAGGCGGCTTCCTGGGCTGTTCCTGACGCTGAGACGCGAAAGCGTGGGGAGCAAACCCG
>New.CleanUp.ReferenceOTU1375 BOT_91018
GACGTAGGGGGCGAGCGTTGTCCGGATTTACTGGGCGTAAAGCGCGTGCAGGCGGCTTTGTAAGTCCCGCGTGAAAACCCACGGCTCAACCGTGGGACGCCGCGGGATACTGCGAGGCTTGAGGGCGGGAGAGGATGGTGGAATTCCCGGTGTAGCGGTGAAATGCGTAGATATCGGGAGGAACGCCAGTGGCGAAGGCGGCCGTCTGGCCCGTCCCTGACGCCGAGACGCAAAAGCTGGGGGAGCAAACCGG
>New.CleanUp.ReferenceOTU1376 NWF2015_90620
AACGTAGGATCCGAGCGTTATCCGAATTTACTGGGCGTAAAGCGCGTGCAGGCGGTTTGGTAAGTTGGATGTGAAAGCTCCCGGCTCAACTGGGAGAGGCCGTTCAAAACTACCAGACTAGAGAGCGGTAGAGGGAGGCGGAATTCCCGGTGTAGTGGTGAAATGCTTAGATATCGGGAGGAACACCTGTGGCGAAAGCGGCCTCCTGGACCGTTTCTGACGCTCAGACGCGAAAGCTAGGGGAGCGAACGGG
>New.CleanUp.ReferenceOTU1378 FLUID_91589
GACGGGGGAGGCGAGCGTTGTCCGGAATCACTGGGTGTAAAGGGCGTGTAGGCGGGCCGGAAGGTCGGTTGTTAAATCTTTCCGCTCAACGGAGAAACTGCGGCCGAAACTTCCGGTCTTGAGTGCGGCAGGGGAGGATGGAATTCCTGGTGTAGCGGTGAAATGCGTAGATATCAGGAGGAACACCGGTGGCGAAGGCGGTCCTCTGGCCTGCACTGACGCTGAGGGCGCGAAAGCTGGGGGAGCAAACAGA
>New.CleanUp.ReferenceOTU1379 MID_91219
TACGTAGGGGGCAAGCGTTACTCGGAATTACTGGGCGTAAAGGGAGTGCAGGCGGCCGAGCAAGTCGAAGATGAAATCCCCGGGCTCAACCCTGGAATTGTCTTCGATACTGCTTGGCTTGAGGGTAGTGGAGGAGAGCGGAATTCCCGGTGGAGCGGTGAAATGCGTAGATATCGGGAGGAACACCAGAGGCGAAGGCGGCTCTCTATGCTACTCCTGACGCTGAGGCACGAAAGCGAGGGGAGCAAACGGG
>New.CleanUp.ReferenceOTU138 NWF2014_6072
GACAGAGGTCCCAAGCGTTATCCGGATTCACTGGGCGTAAAGCGCGTGTAGGCGGCCGGGTAAGTCTCCTGTGAAAGCCCTCGGCTTAACCGGGGGAGGCCAGGTGATACTATCCGGCTCGGGTGCAGGAGGGGGGAGTGGAACTACCGGAGTAGCGGTGAAATGCGTAGATACCGGTAGGAACCTCGATGGCGAAGGCAACTCCCTGGCCTGCCACCGACGCTGAGACGCGAAAGCGTGGGGAGCGAAAGGG
>New.CleanUp.ReferenceOTU1381 MID_90078
CACGTAGGAGGCGAGCGTTATCCGGATTTACTGGGCGTAAAGCGCGCGTAGGCGGTTAGGTAAGTCGGGTGTTAAAGCCCCTGGCTCAACTGGGGGAGGGCATTCGATACTGCCTGGCTTGAGGGCGAGAGAGGAGAGTGGAATTCCCGGTGTAGCTGTTGAATGCGTAGAGATCGGGAGGAACCCCAGTGGCGAAGGCGGCTCTCTGGCGCGTTCCGGACGCTGAGTGCGCGAAAGCGTGGGTAGCAAACGGG
>New.CleanUp.ReferenceOTU1383 NWF2014_89552
TACAGAGGGTGCAAGCGTTGTTCGGAATTACTGGGCGTAAAGCGCGTGTAGGCGGTCGGGTAAGTCAGATGTGAAAGCCCTCAGCTCAACCGAGGAATGGCATTTGAAACTGCTCGGCTAGAGGGCGGGAGAGGAGAGTGGAATTCCCGGTGTAGAGGTGAAATTCGTAGATATCGGGAAGAACACCAGTGGCGAAGGCGGCTCTCTGGACCGTTTCTGACGCTGAGACGCGAAAGCGTGGGGAGCAAACAGG
>New.CleanUp.ReferenceOTU1385 FLUID_90272
TACAGAGGTCCCAAGCATTGTTCGGATTCACTGGGCTTAAAGGGCTCGTAGGCGGCTGTGTGTGTCCGTGGTGAAATCCCCCGGCTTAACCGGGGAACGGCCACGGAAACTGCACGGCTTGAGGACTGAAGAGGCAGGTGGAATTCCCGGTGGAGCGGTGGAATGCGTAGATATCGGGAGGAACGCCAGAGGCGAAAGCGGCCTGCTGGTCAGTCCCCGACGCTGAGGAGCGAAAGCCAGGGGAGCAAACGGG
>New.CleanUp.ReferenceOTU139 NWF2015_2163
GACGTAGGGGGCAAGCGTTGTCCGGAATTACTGGGCGTAAAGAGCTCGTAGGTGGGATTATAAGTCAACGAGTAAATGCTTCGGCTCAACTGGAGTTTCATCGTTGATACTGTAATTCTTGAGGACAGGAGAGGAAAGCGGAATTCCCGGTGTAGCGGTGAAATGCGTAGAGATCGGGAGGAACACCAGTGGCGAAGGCGGCTTTCTGGCCTGATTCTGACACTGAGGAGCGAAAGCCAGGGTAGCGAACGGG
>New.CleanUp.ReferenceOTU1393 FLUID_84571
TACGGAGGGTGCAAGCGTTATCCGGATTCACTGGGTTTAAAGGGTGCGTAGGTGGGCCTGTAAGTCAGTGGTGAAATCTCCGAGCTTAACTCGGAAACTGCCATTGATACTATAGGTCTTGAATTATCTGGAGGTGAGCGGAATATGTCATGTAGCGGTGAAATGCTTAGAGATGACATAGAACACCAATTGCGAAGGCAGCTCGCTACGGATATATTGACACTGAGGCACGAAAGCGTGGGGATCAAACAGG
>New.CleanUp.ReferenceOTU1394 NWF2014_85190
GACAGAGGATGCGAGCGTTATCCGGAATCACTGGGCGTAAAGGGCGCCTAGGCGGCCTTGCATGTCTGGGGTGAAATCCCTAGGCTCAACTGGGGGAGGTCCTCGGAAACTGTAAGGCTGGGGCCCAGGAGAGGGGAGCGGAACTTCTAGAGTAGCGGTGAAATGCGCAGATACTAGAAGGTACCTCGATAGCGAAGGCAGCTCCCTGGAACGTTCCTGACGCTGAAACACGAAAGCTGGGGGAGCAAACAGG
>New.CleanUp.ReferenceOTU1395 FLUID_85368
TACGGGGGTGGCGAGCGTTACTCGGATTTATTGGGTGTAAAGGACAGGTAGGCGGCTATGTAAGTGGGGGGTGAAATCCTACGGCTCAACCGTAGAACTGCCTTCAAAACTGCATAGCTTGAGGCCAGAAGAGGAGAGCGGAATTCCCGGTGTAAGGGTGAAATCTGTAGATATCGGGAGGAACACCAGTGGCGAAAGCGGCTCTCTGGGCTGGCCCTGACGCTGAGCTGTGAAAGCTAGGGGAGCAAACAGG
>New.CleanUp.ReferenceOTU1397 NWF2015_84908
TACGTAGGGTGCGAGCGTTAATCGGAATTACTGGGCGTAAAGCGTGCGCAGGCGGCTTTGTAAGACGGATGTGAAATCCCTGGGCTTAACCTAGGAACTGCGTTCGTGACTGCAAAGCTAGAGTGCTGCAGAGGGGGGGTGGAATTTCTGGTGTAGCAGTGAAAGGCGTAGAGATCAGGAGGAACACCGATGGCGAAGGCAGCCCCCTGGGTTGGCACTGACGCTGAGACGCGAAAGCGTGGGGAGCAAACAGG
>New.CleanUp.ReferenceOTU1399 FLUID_84839
TACAGAGGGTGCAAGCGTTGCTCGGAATCATTGGGCGTAAAGGGCAGGTAGGTGGTCTCATTTGTCTAGGGTGAAATCCTTGAGCTTAACTCAAGAAGTGCCCTAGAAACGGTGAGACTCGAGTACTGGAGAGGGTCGTGGAATTCCCGGTGTAGCGGTGAAATGCGTAGAGATCGGGAGGAACACCAGAGGCGAAGGCGGCGACCTGGACAGTTACTGACACTCAACTGCGAAAGCGTGGGGAGCAAACAGG
>New.CleanUp.ReferenceOTU14 NWF2013_153
GACAGAGGCGGCGAGCGTTACCCGGATTCACTGGGCGTAAAGGGTGTGTAGGCGGTCGCGCATGTCGTCGGTGAAATCTCCCTGCTCAACGGGGAGAGGTCCGACGAAACTGCGCGGCTGGAGGGCCGGAGAGGGAGGCGGAACTTCCAGAGTAGCGGTGAAATGCGTAGATACTGGAAGGTACCTCAATAGCGAAGGCAGCCTCCTGGCCGGTTCCTGACGCTGAGACACGAAAGCGTGGGGAGCAAACCGG
>New.CleanUp.ReferenceOTU140 NWF2015_6568
TACGAGTGCCCCAAGCGTTATCCGGATTTACTGGGCGTAAAGCGTCTGTAGACGGCACGGTAAGTTTTCTGTTAAAATTCCCGGGCTTAACCTGGGAAATGCAGAAAATACTGCCGAGCTAGAGGGCGTTAGAGGTTGGTGGAACGGTCGGTGTAGGGGTGAAATCCGTTGATATCGACCGGAACACTCAAAGCGAAGGCAACCAACTGGGGCGTCCCTGACGTTGAGAGACGAAAGCGTGGGGAGCAAAAAGG
>New.CleanUp.ReferenceOTU1400 MID_85047
TACGTAGGAGGCGAGCGTTATCCGGATTTACTGGGCGTAAAGCGCGTGCAGGTGGCCGTGTAAGTCGGATGTGAAATCTCTCGGCTCAACCGGGAGGGGTCGTCCGAAACTGCACGGCTTGAGGGCGGGAGAGGGAAGTGGAATTCCGGTGTAGTGGTGGAATACGTAGATATCGGGAGGAACACCAGTGGCGAAGGCGGCTTCCTGGCCCGCACCTGACACTCAGACGCGAAAGCGTGGGGAGCGAACGGG
>New.CleanUp.ReferenceOTU1402 FLUID_83595
TACTGGAGGCCCGAGTGATACTCACTATTATTGGGTTTAAAGCGTCCGTAGCCGGTTTATTAAGTCCCTCGTGAAATCTTGCTGTTTAACAGCAAGGCGGGCGAGGGATACTGATAAACTAGAGGATGGGAGAGGTAAGAAGTATTTCCAGGGTAGGGGCGAAATCCTATAATCCTGGAAAGACTATCAAGGCGAAGGCATCTTACGAGAACATGCCTGACGGTGAGGGCCGAAAGCTGGGGGAGCAAACCAG
>New.CleanUp.ReferenceOTU1405 MID_83298
TACGTAGGGAGCGAGCGTTGTCCGGAATTACTGGGCGTAAAGCGTCCGTAGGCGGTCCGTTAAGTCCGGTGTGAAATCTCCCGGCCCAACCGGGAGGGGTCATCGGATACTGGCGGGCTAGAGGTAGGCAGAGGAAAGCGGAATTCCCGGTGTAGCGGTGAAATGCGTAGATATCGGGAGGAACACCAGTGGCGAAGGCGGCTTTCTGGGCCTATCCTGACGCTGAGGAGCGAAAGCGTGGGGAGCAAACCGG
>New.CleanUp.ReferenceOTU1406 TOP_84100
TACGTAGGTGGCGAGCGTTGTTCGGATTTACTGGGCGTAAAGGGCTTGTAGGCGGTCTGTTAAGTCGGGTGTGAAATCTCTCGGCTTAACTGGGAGGGTTCATCGGATACTGGCGGGCTAGAGGTAGGCAGAGGAAAGCGGAATTCCCGGTGTAGCGGTGAAATGCGTAGATATCGGGAGGAACACCAGTGGCGAAGGCGGCTTTCTGGGCCTATCCTGACGCTGAGGAGCGAAAGCGTGGGGAGCAAACCGG
>New.CleanUp.ReferenceOTU1407 NWF2013_84156
TACCAGCTCTCCGAGTGGTGTGGATGTTTATTGGGCCTAAAGCATCCGTAGCTTGCCAAGCAAGTCCCCTGTTAAACCCACCGAATTAATCGTTGGATTGCGGGGGATACTGCTCGGCTAGGGGACGGGAGAGGCCGACGGTATTTCCGGGGGAGGGGTGAAATCCGATAATCCCGGGAAGACCACCAGTGGCGAAGGCTGTCGGCTAGAACGCGCCCGACGGTGAGGGATGAAAGCTGGGGGAGCGAACCGG
>New.CleanUp.ReferenceOTU1409 NWF2014_83962
TACGTAGGGTGCGAGCGTTAATCGGAATTACTGGGCGTAAAGCGTGCGCAGGCGGTTTTGTAAGACAGGCGTGAAATCCCCGGGCTTAACCTGGGAACTGCGTTCGTGACTGCAAAGCTGGAGTGCGGCAGAGGGGGGTGGAATTCCTGGTGTAGCAGTGAAATGCGTAGAGATCAGGAGGAACACCGATGGCGAAGGCAGCCCCCTGGGTTGACACTGACGCTCATGCACGAAAGCGTGGGGAGCAAACAGG
>New.CleanUp.ReferenceOTU141 NWF2015_11745
TACGGAGGTGGCAAGCGTTGCTCGGAATTACTGGGCTTAAAGGGCGCGTAGGCGGTCAGGCAAGTCAGGTGTGAAATCCCTCGGCTCAACCGAGGAACGGCGCTTGAAACTACCTGGCTGGAGTGCAGAAGGGGAGAGTGGAATTCCCGGTGTAGCGGTGAAATGCGTAGATATCGGGAAGAACGCCGGTGGCGAAAGCGGCTCTCTGGTCTGTAACTGACGCTGAGGCGCGAAAGCTAGGGGAGCAAACAGG
>New.CleanUp.ReferenceOTU1412 NWF2014_86859
AGCGTAGGAGGCAAGCGTTATCCGGATTCACTGGGCGTAGAGCGCGTGCAGGTGGTGCTTTAAGTTGGGCGTGAAATCTCCTGGCTTAACTGGGAGGGGCCGTTCAATACTGAAGCACTTGAGGGCAGGAGAGGGAGGTGGAATTCCCGGTGTAGTGGTGAAATGCGTAGATGTCGGGAGGAACACCAGTGGCGAAGGCGGCCTCCTGGCCTGTTCCTGACACTAAGACGCGAAAGCTAGGGGAGCGAACGGG
>New.CleanUp.ReferenceOTU1414 NWF2014_86606
TACTGGAGGCCCGAGTGATACTCACTATTATTGGGCTTAAAGCGTTCGTAGCCGGTTTTTTAAGTCTTTTGTGAAATCCTGCTGCTCAACAGTAGGTCGGGCAAGAGATACTGAAAGACTAGAGGATGGGAGAGGTTGGAGGTATTTTTAGGGTAGGGGCGAAATCCTATAATCCTAAAAGGACCATCTGGGCGAAGGCGTCCAACTAGAACATGCCTGACGCTCATGCACGAAAGCGTGGGGAGCAAACAGG
>New.CleanUp.ReferenceOTU1417 MID_87232
TACGTAGGTGGCGAGCGTTGTCCGGATTCACTGGGCGTAAAGCGCGTGTAGGCGGCCTGTTAAGTGGCGTGTGAAAGCCTGCGGCTCAACCGCAGGACGCCGCGCCAAACTGGCGGGCTTGAGGGTGGCAGAGGGTGGTGGAATTCCCGGTGTAGCGGTGAAATGCGTAGATATCGGGAGGAACGCCAGTGGCGAAGGCGGCCACCTGGGCCATCCCTGACGCTGAGACGCGAAAGCTGGGGGAGCGAACGGG
>New.CleanUp.ReferenceOTU142 MID_1318
GACAGAGGTGGCGAGCGTTGTTCGGATTTACTGGGCGTAAAGGGTGCGTAGGTGGTTCCGTGTGTCGGACGTGAAAGCCCACTGCTCAACGGTGGAACGGCGTTCGAAACTGCGGGACTAGAGTGCAGGAGAGGAGAGCGGAATTCTCGGTGTAGCGGTGGAATGCGTTGATATCGAGAGGAACACCAGTGGCGTAGGCGGCTCTCTGGAATGCAACTGACACTGAGGCACGAAAGCGTGGGGAGCAAACAGG
>New.CleanUp.ReferenceOTU1422 NWF2015_86406
GACGTAGGAGGCGAGCGTTAATCGGAATTACTGGGCGTAAAGCGTCCGTAGGCGGCTTGTTAAGTCTGATGTGAAAGCCCTGGGCTTAACCTGGGAACGGCATTGGATACTGGCGAGCTAGAGTTCGGTAGAGGGTGGTGGAATTCCCGGTGTAGCGGTGAAATGCGTAGAGATCGGGAGGAACACCGGTGGCGAAGGCGGCCACCTGGACCGAGACTGACGCTGAGGGACGAAAACGTGGGGAGCAAACAGG
>New.CleanUp.ReferenceOTU1424 MID_86319
GACAGAGGCGGCGAGCGTTACCCGGATTCACTGGGCGTAAAGGACGCGTAGGCGGTCGGACGTGTCGTCCGTGAAAGCCCCCGGCTTAACTGGGGAAGGTCGGGCGAAACTGTTCGGCTGGGGTGCAGGAGAGGGGAGCGGAACTACTAGAGTAGCGGTGAAATGCGCAGACACCAGGAGGTACTCCGATAGCGAAGGCAGCGCACTGGCCTGCAACCGACGCTGAGGCGCGAAAGCGTGGGGAGCAAAAAGG
>New.CleanUp.ReferenceOTU1427 FLUID_85998
AACAGGACCCGCAAGCGTTATCCGGATTTATTGGGCGTAAAGCGCGTGTAGGGGGTTTTATGCGTCTTATGTTAAAGGCCACTGCCTAACGGTGGACATGCATAAGATACGATAGAACTAGAGGAAGTTAGAGGTGCTAGGAACGCATGGTGTAGGGGTGAAATCCGTTGATATCATGCGGAATACCAAAGGCGAAGGCAAGGCACTGGGACTTTCCTGACCTTGAGACGCGAAAGCGTGGGGAGCAAAAAGG
>New.CleanUp.ReferenceOTU143 FLUID_13021
GACGAAGGCCCCAAGCGTTATTCGGATTTATTGGGCGTAAAGGGCGCGTAGGGGTTTTGCCGCATCTTTGGTTAAATATCAGAGCTTAACTCTGAGATTGCTGAAGAAATGGGCAAAATAGAGAGAGCGAGAGGTGGATGGAACGCACGGTGTAGGGGTGAAATCCGTTGATATCGTGCGGAACACCAAAGGCGAAAGCATTCCACTGGCGCTTTTCTGACCCTGAGGCGCGAAAGCGTGGGGAGCAAAAAGG
>New.CleanUp.ReferenceOTU1433 NWF2014_20582
GACGGAGGGGGCGAGCGTTGTTCGGAATTATTGGGCGTAAAGGGCGCGTAGGCGGACCGGCGTGTCCGGCGTGAAATCTCCACCACTCAACGGGGAGGCGTCGCTGGAAACTACCGATCTGGAGTTCGGTAGAGGAGCATGGAATTCCGGGTGTAGCGGTGGAATGCGTAGATATCCGGAAGAACACCTGTGGCGGAGGCGGTGCTCTGGGCCGAAACTGACACTGAGGCCCGAAAGCGTGGGGAGCAAACAGT
>New.CleanUp.ReferenceOTU1434 NWF2013_21211
TACGTAGGGTGCAAGCGTTGTCCGGATTCACTGGGTGTAAAGGGTGCGCAGGCGGGCTCTTAAGTCAAAGGTGAAGTCTCTCGGCTTAACCGAGAAATTGCCTTTGATACTGAGAGCCTTGAGTACGGGAGAGGGAGATGGAATTCCAGGTGTAGAGGTGAAATGCGTAGATATCTGGAGGAACACCGGAGGCGAAGGCGGCCCTCTGGGCTTCTCCTGACGCTGAGGGGCGAAAGCCTGGGGAGCGAACCGG
>New.CleanUp.ReferenceOTU1436 FLUID_19641
GACAGAGGTGGCGAGCGTTGTTCGGAATTACTGGGCTTAAAGGGCGAGTAGGCGGTGAGATAAGTCTAAGGTGGAATCCTCTGGCTTAACCAGAGAATTGCCTCAGATACTGTTTCACTTGAGTCAGTGAGGGGAGGGCGGAATTCCCGGTGTAGCGGTGAAATGCGTAGATATCGGGAGGAAGGCCGGTGGCGAAGGCGGCCCTCTGGCGCTGAACTGACGCTGAGGCGCGAAAGCGTGGGGAGCAAACAGG
>New.CleanUp.ReferenceOTU1438 FLUID_19482
TACGAGGGGGGCAAATGTTGTTCGGAATCACTGGGCGTAAAGGGAGCGTAGGTGGGTGCTTAAGTTGGGAGTTAAATTCCGGGGCTCAACCCCGGGAAGGCTTCCAAAACTGGGCGTCTTGAGTGGGACAGAGGCTGATGGAATTGGGGGGGTAGCGGTGGAATGCGTAGAGATCCCCAAGAACACCAGTTGCGAAGGCGGTCAGCTGGGTCCACATTGACACTGAGGCTCGAAAGCGTGGGGAGCAAACAGT
>New.CleanUp.ReferenceOTU1439 MID_19413
TACGTAGGTGGCGAGCGTTGTCCGGATTTACTGGGCGTAAAGGGCGTGTAGGCGGCCCGCTAAGTCTGCGGTGAAATCTCCCGGCCCAACTGGGAGGGGTCCGCGGATACTGGTGGGCTTGAGGGAGGCAGAGGAAGGTGGAATTCCCGGTGTAGTGGTGGAATGCGTAGAGATCGGGAGGAACACCAGTGGCGAAGGCGGCACCCTGGCCCACACCTGACGCTGAGGTGCGAAAGCGTGGGGAGCAAACAGG
>New.CleanUp.ReferenceOTU144 NWF2014_9641
TACGTAGGTGGCAAGCGTTATCCGGATTTACTGGGCGTAAAGAGCGCGTAGGCGGTCGATTAAGTTGGATGTGAAAGCCCCCGGCTTAACTGGGGAGGGTCATCTGAAACTGATCGACTTGAAGGCAGGAGAGGGAAGTGGAATTCCCGGTGTAGTGGTGAAATGCGTAGATATCGGGAGGAACACCAGTGGCGAAGGCGGCTTCCTGGCCTGCTCTTGACGCTGAGGCGCGAAAGCTAGGGGAGCGAACCGA
>New.CleanUp.ReferenceOTU1440 NWF2014_19441
TACCAGCCCTCCGAGTGGTAGGGACGATTATTGGGCTTAAAGCGTCCGTAGCCGGCTCAGCAAGTCTCCCGTTAAATCCAACGACTCAACCGTTGGACTGCGGGAGAAACTGTTGAGCTAGGAGGCGGGAGAGGCCGGCGGTATTCCCGGCGTAGGGGTGAAATCTTATAATTCCGGGAGGACCACCAGTGGCGAAGGCTGTCGGCTAGAACGCGCTCGACGGTGAGGGGCGAAAGCCAGGGGCGCAAACGGG
>New.CleanUp.ReferenceOTU1442 FLUID_19599
GACAGAGGTGGCGAGCGTTGTTCGGAATTACTGGGCTTAAAGGGCGCGTAGGCGGTGGCGTAAGTCTGGGGTGGAATTCCACGGCTTAACCGTGGGACTGCCTTGGAGACTGCGTTGCTTGAGTCGGTGAGGGGAGGGCGGAATTCCCGGTGTAGCGGTGAAATGCGTAGATAGCGGGAGGAAGGCCGGTGGCGAGGGCGGCCCTCTGGCGCTTGACTGACGCTGAGGCGCGAAAGCGTGGGGAGCAAACAGT
>New.CleanUp.ReferenceOTU1447 NWF2015_19992
TACAGAGGTCCCAAGCGTTGTTCGGATTCACTGGGCGTAAAGGGTGCGTAGGCGGCGGGGTAAGTTCGATGTGAAAGCTCGCAGCTCAACTGCGAAATGGCATTGAATACTACCTTGCTTGAGGCTTGGAGGGGGGACTGGAATGCTCGGTGTAGCAGTGAAATGCGTAGAGATCGAGCGGAACACCAGTGGCGAAGGCGAGTCCCTGGACAAGTCCTGACGCTGAGGCACGAAAGCCAGGGGAGCAAAAAGG
>New.CleanUp.ReferenceOTU1448 NWF2014_22868
TACGTAGGGGGCGAGCGTTGTCCGAGTTTACTGGGCGTAAAGCGCGCGTAGGCGGGTTCTTAAGTCGGGGGTGAAATCCCGAGGCTCAACCTCGGAACTGCCTCCGAAACTGGGAACCTTGAGGTATGGAGAGGGAAGTGGAATTCCTGGTGTAGCGGTGAAATGCGTAGATATCAGGAGGAACACCCGTGGCGAAGGCGGCTTCCGGGCCATCACCTGACGCTGAGGTGCGAAAGCTAGGGGAGCGAACGGG
>New.CleanUp.ReferenceOTU145 NWF2015_104
AACGTAGGTGGCGAGCGTTATCCGGATTCACTGGGCGTAAAGCGCCTGCAGGCGGTCTCGTAAGTGGGATGTGAAATCTCCCGGCTTAACTGGGAGGGGCCATTCCATACTGCGGGGCTAGAGGACAGGAGAGGGAAGCGGAATTCCCGGTGTAGTGGTGAAATGCGTAGATATCGGGAGGAACACCAGTGGCGAAGGCGGCTTCCTGGTCTGCTCCTGACGCTAAGAGGCGAAAGCTAGGGGAGCGAACGGG
>New.CleanUp.ReferenceOTU1450 FLUID_22881
AACGGGGGGAACAAGCGTTATTCATAATAACTGGGCGTAAAGCGTGCTTAGGTGGATTATTTTTTTTTTATCTAAAAACCTAATATAAATTTTAGAGTGATTTTAAAAATAATAATCTAGAGAAAAATAAAAGATTTTGGTATTTTAAATGAAGGGGTTAAATCCGTTGATATTGTAAAGGACCACCAAGGTGAAAACAAATTTCTCTATTTATTCTGACATTTAAAGCACAAAAGCATAGGGAGCAAACAGG
>New.CleanUp.ReferenceOTU1451 NWF2014_22894
TACGGAGGTCCCGAGCGTTGTTCGGAATTACTGGGCGTAAAGGGAGCGTAGGCGGACAGGTCAGTCGGAAGTGAAAATCCGGGGCTTAACCTCGGACCTGCTTTCGATACTGCCTGTCTTGAGTTCGCGAGAGGAAGATGGAATTCAGGGTGTAGCGGTGAAATGCTCAGATATCCTGAGGAACACCGGTGGCGAAAGCGGTCTTCCGGCGCGAAACTGACGCTGAGGCTCGAAAGCGTGGGGAGCAAACAGG
>New.CleanUp.ReferenceOTU1453 FLUID_21799
TACGGAGGATGCGAGCGTTATCCGGATTTATTGGGTTTAAAGGGTGCGCAGGCGGAGGGTCAAGTCAGCGGTAAAATAGTGGGGCTCAACCCCATCGAGCCGTTGAAACTGGCCCCCTTGAGTGAGCGAGAAGTATGCGGAATGCGTGGTGTAGCGGTGAAATGCACAGATATCACGCAGAACTCCGATTGCGAAGGCAGCATACCGGTGCTCAACTGACGCTCATGCACGAAAGTGTGGGTATCGAACAGG
>New.CleanUp.ReferenceOTU1459 FLUID_22405
TACGAGGGGGGCAAATGTTGTTCGGAATCACTGGGCGTAAAGGGAGCGTAGGCGGGTTTCTAAGTTGGATGTTTAACCCCGGGGCCCAACCCCGGATCGGCATCCAAAACTGGAAATCTTGAATAGGGGAGAGGTCAGTGGAATTGGAGGTGTAGCGGTGGAATGCGTAGAGATCTCCAAGAACACCAGTTGCGAAGGCGGCTGACTGGACCCATATTGACGCTGAGGCTCGAAAGCATGGGGAGCAAACAGG
>New.CleanUp.ReferenceOTU146 NWF2014_39026
GACAGAGGTGGCAAGCGTTGTTCGGATTTACTGGGCTTAAAGGGCGTGTAGGCGTTCTGATAAGTTAGATGTGGAATCCCCGAGCTTAACTCGGGAATTGCATCTAAAACTGTCAGGATTGAGTCATACATGGGAGGGCGGAATTCCTGGTGTAGCGGTGAAATGCGTAGATATCAGGAGGAAGGCCGGTGGCGAAGGCGGCCCTCTGGGTAATGACTGACACTGAGGCGCGAAAGCGTGGGGAGCAAACAGG
>New.CleanUp.ReferenceOTU1460 FLUID_22386
GACGTAGGATGCACGCGTTGTCCGGATTTATTGGGCGTAAAGAGTTCGTAGGCGGTTCTGTAAGTCTGATGTTAAATTCCGAAGCTCAACTTCGGGTCTGCATCGGATACTGCAGGGCTAGAGTGCGGTAGAGGTAATGGGAATTCCCGGTGTAGCGGTGAAATGCGTAGATATCGGGAGGAACACCAGTGGCGAAAGCGCATTACTGGACCGTAACTGACGCTGAGGAACGAAAGCCAGGGGAGCGAAAGGG
>New.CleanUp.ReferenceOTU1464 FLUID_17000
TACAGAGGGTGCGAGCGTTATTCGGATTTACTGGGCGTAAAGCGCATGTAGGTGGTTTGATAAGTCCGATGTGAAAGCCCTGGACTTAATTCAGGAAGTGCATTGGATACTGTCAAACTGGAGTACAGGAGGGGAGAGTGGAATTCCTGGTGTAGAGGTGAAATTCGTAGATATCAGGAGGAACAACAGGGGCGAAGGCGACTCTCTGGACTGTCACTGACACTAATATGCGAAAGCGTGGGGAGCAAACAGG
>New.CleanUp.ReferenceOTU1466 NWF2015_17589
GACAGAGGGGGCAAGCGTTGCTCGGAATCACTGGGCGTAAAGGGCGCGTAGGCGGGCTGGCAAGTCGGTTGTGAAAGCCTCCGGCTCAACCGGGGAATGGCGATCGATACTGCTGTTCTTGAGGGTGGTAGAGGAGACTGGAATTCCCGGTGTAGCGGTGAAATGTGTAGAGATCGGGAGGAACACCGGTGGCGAAGGCGGGTCTCTGGGCCACTCCTGACGCTGAGGCGCGAAAGCGTGGGGAGCAAACGGG
>New.CleanUp.ReferenceOTU1469 MID_15880
AACGGAGGGTGCAAGCGTTGCTCGGAATTACTGGGCGTAAAGCGCCCGCAGGCGGGTAAGCAAGTCGGTGCTGAAAGCTGTCCGCTCAACGGACAAATTGGTGCCGATACTGTTTATCTTGAGTGCGGAAGAGGGTGATGGAATTCCTGGTGTAGCGGTGAAATGCGTAGATATCAGGAAGAACACCGGTGGCGAAGGCGGTCACCTGGTCCGCAACTGACGCCCAGAGCGCGAAAGCGTGGGGAGCAAACAGG
>New.CleanUp.ReferenceOTU147 NWF2015_188
TACCAGCTCTCCGAGTGGTAGGGACGATTATTGGGCTTAAAGCGTCCGTAGCCGGCTCAGCAAGTCTCCCGTTAAATCCAACGATTCAATCGTTGGACTGCGGGAGATACTGTTGAGCTAGGAGGCGGGAGAGGCCGACGGTATTCCCGGAGTAGGGGTGAAATCTTATAATTCCGGGAGGACCACCAGTGGCGAAGGCTGTCGGCTAGAACGCGCTCGACGGTGAGGGACGAAAGCTGGGGGAGCGAACCGG
>New.CleanUp.ReferenceOTU1473 FLUID_16339
TACTGGAGGCCCGAGTGATACTCACTATTATTTGGCTTAAAGCGTTCGTAGCCGGTTTTTTAAGTCTTTTGTGAAATCCTGCTGCTCAACAGTAGGTCGGGCAAGAGATACTGAAAGACTAGAGGATGGGAGAGGTCGGAGGTATTTTTAGGGAAGGGGCGAAATCCTATAATCCTAAAAGGACCATCTGGGCGAAGGCGTCCAACTAGAACATGCCTGACGGTGAGGAACGAAGGCTAGGGGAGCAAACCAG
>New.CleanUp.ReferenceOTU1476 BOT_19014
GACGTAGGAGGCAAGCGTTGTCCGGAATTATTGGGCGTAAAGCGCCCGTAGGCGGGGGTGAAAGTCGGGTGTGAAATCCCCCGACCCAATCGGGGACCCGCGCCCGATACTCCACTCCTGGAGGGAAGCAGAGGAAGGCGGAATTCCCGGTGTAGCGGTGAAATGCGTAGATACCGGGAGGAACACCGTTGGCGAAGGCGGCCTTCTGGTCTGCCCCTGACACTCAGGCGCGAAAGCGTGGGGAGCAAACAGG
>New.CleanUp.ReferenceOTU1477 MID_18968
TACGTAGGGGGCAAATGTTGCTCGGAATCACTGGGCGTAAAGGGTGTGTAGGTGGCTTTGCAAGTCAAAGGTGAAATCCCAGAGCTTAACTCTGGAACTGCCTTTGAAACTGCAAAGCTTGATGGCAGGAGAGGGAAGCAGAATTCCCGGTGGAGCGGTGAAATGCGTAGATATCGGGAGGAGCACCGGAGGCGAAGGCGGCTTCCTGGACTGTCACTGACACTGAAACACGAAAGCTAGGGGAGCAAACGGG
>New.CleanUp.ReferenceOTU1478 NWF2015_18657
TACGGAGGGTGCGAGCGTTGTTCGAATTTATTGGGCGTAAAGCGCGTGTAGGCGGTTTTATAAGTCTGATGTGAAAGCCCCGGGCTCAACCTGGGAAGTGCATTGGATACTGTAAGACTTGAATACGGGAGAGGGTAGTGGAATTCCGAGTGTAGGAGTGAAATCCGTAGATATTCGGAGGAACACCGGTGGCGAAGGCGGCTGCCTGGACCGATATTGACGCTGAGACGCGAAAGCGTGGGTAGCAAACAGG
>New.CleanUp.ReferenceOTU148 TOP_1802
CACGTAGGGGGCAAGCGTTGTTCGGAATTACTGGGCGTAAAGAGCACGTAGGCGGTAAGTCAAGTCGAGTGTGAAAGCCTTGGGCTCAACCCAAGGATTGCATTCGAAACTAACTTACTAGAGTCCAGTAGAGGGAAGTGGAATTCCCGGTGTAGCGGTGAAATGCGCAGATATCGGGAAGAACACCAGTGGCGAAGGCGGCTTCCTGGACTGCGACTGACGCTGAGGTGCGAAAGCTAGGGGAGCGAACAGG
>New.CleanUp.ReferenceOTU1480 MID_19290
TACGAGGGTGACAAGCGTTATTCGGATTTATTGGGCGTAAAGGGTGTGTAGGCGTTCTGTTACATCTTCTCTTAAAATCTTTAGCTTAACTAAAGAGCTGGAGAAGAAATGGACAGGATTGGGACTGGGAGAGGCAAGTGGAATTATCGGTGTAGGAGTGAAATCCGTTGATATCGGTAAGAACGCTAAAAGCGAAGGCAGCTTGCTAGAACAGTTCTGACGCTGAGACACTAAAGCGTGGGGAGCAAAAAGG
>New.CleanUp.ReferenceOTU1483 NWF2013_19138
TACGTAGGGTGCGAGCGTTGCCCGGATTTACTGGGCGTAAAGAGCGCGTAGGCGGCTCGGTAAGTTGGGCGTGAAATCTCCCGGCTCAACCGGGAGGGGTCGTCCAAAACTGCCGGGCTTGAGGGCGGGAGAGGAAGGTGGAATTCCCGGTGTAGCGGTGAAATGCGTAGATATCGGGAGGGACACCAGTGGCGAAGGCGACTCTCTGGGCCTGCCCTGACGCTCAGAAGCGAAAGCCAGGGGAGCAAACAGG
>New.CleanUp.ReferenceOTU1485 MID_18051
AACGTAGGAGGCAAGCGTTATCCGGATCCACTGGGCGTGAAGGACGCGTAGGCGGTCGGACGTGTCGTCCGTGAAAGCCCCCAGCTTAACTGGGGAAGGTCGGGCGAAACTGTTCGGCTGGGGTGCAGGAGAGGGGAGCGGAACTACTAGAGTAGCGGTGAAATGCGCAGATACTAGTAGGTACTCCGATAGCGAAGGCAGCTCCCTGGCCTGCCACCGACGCTGAGGCGTGAAAGCGTGGGGAGCAAAAGGG
>New.CleanUp.ReferenceOTU1488 MID_17867
CACGTAGGGAGCGAGCGTTGTCCGGATTCATTGGGCGTAAAGCGCGCGCAAGCGGGTACGCAAGTCGGTGCTGAAAGCTGTCCGCTCAACGGACAAATTGGTGCCGATACTGTTTATCTTGAGTGCGGAAGAGGGTGATGGAATTCCTGGTGTAGCGGTGAAATGCGTAGATATCAGGAAGAACACCGGTGGCGAAGGCGGTCACCTGGTCCGCAACTGACGCCCAGAGCGCGAAAGCGTGGGGAGCAAACAGG
>New.CleanUp.ReferenceOTU149 NWF2015_1564
TACGTAGGGCCCGAGCGTTATCCGGAATTATTGGGCGTAAAGAGCGTGTAGGCGTTCTGTTAAGTCGGTTGTTAAATCTCACGGCTCAACCGTGAGCAGGCGAGCGATACTGGCAGAATTGAGTTTTGCAGGGGCAAGCAGAATTCCCAGAGTAGGGGTGAAATCCGTTGATACTGGGAGGAATACCAATGGCGAAGGCAGCTTGCTGGGCAATAACTGACGCTGAGACGCGAAAGCGTGGGGAGCGAACGGG
>New.CleanUp.ReferenceOTU1491 FLUID_18301
GACGAACCGTGCGAACGTTGTTCGGAATCACTGGGCTTAAAGGGCGCGTAGGCGGGCTCTCAAGTCAGGGGTGAAATCTTCCAGCTCAACTGGAAAAGGGCCCCTGATACTGAGAGTCTCGAGGGAGGTAGGGGTCGATGGAACTTCCGGTGGAGCGGTGAAATGCGTAGATATCGGAAGGAACGCCGGTGGCGAAAGCGATCGACTGGACCTCTTCTGACGCTGAGGCGCGAAAGCTAGGGGAGCGAACGGG
>New.CleanUp.ReferenceOTU1492 NWF2015_26626
TACGTAGGAGGCGAGCGTTATCCGGATTTACTGGGCGTAAAGCGCGCGTAGGCGGTTAGGTAAGTCGGGTGTTAAAGCCCCTGGCTCAACTGGGGGAGGTCATTCGGTACTGCCTGGCTTGAGGGCGAGAGAGGAGAGTGGAATTCCCGGTGTAACGGTGGAATGCGTGGAGATCGGGAGGGACACCAGTGGCGGAAGCGGCTCTCTGGCTCGTTCCTGGCGCTGAATGCGCGAAAGCGTGGGGAGCAAACGGG
>New.CleanUp.ReferenceOTU1493 NWF2014_26627
TACGTAGGGGGCGAGCGTTGTCCGGAATCACTGGGCGTAAAGCGTCCGTAGGCGGCCTGGTAAGTTGGGTGTGAAAGGTTGAAGCTCAACTTCAAGATTGCACCCAATACTGCCAGGCTTGAGTGTCGGAGAGGAGAATGGAACTACCAGTGTAGCGGTGAAAGGCGTAGAGATTGGGAGGAACACCAGTGGCGAAGGCGGTTCTCGGGACGACAACTGACGCTGAGGGGCGAAAGCGAGGGGAGCGAACAGG
>New.CleanUp.ReferenceOTU1495 FLUID_26493
GACAGAGGTGGCGAGCGTTGCTCGGAATCACTGGGCTTAAAGGGCGTGTAGGCGGTTATGCAAGTGCTGGGGGGAATGCTATGGCTCAACCATAGAGCTGCCCAGCAGACTGCATGACTTGAGTGAGCGAGGGGAGGGCGGAATTCCCGGTGTAGCGGTGAAATGCGTAGATATCGGGAGGAAGGCCTGTGGCGAAGGCGGCCCTCCGGCGCTCAACTGACGCTGAGGCGCGAAAGCGTGGGGGGCAAACAGT
>New.CleanUp.ReferenceOTU1496 NWF2013_26623
TACGTAGGCCCCAAGCGTTATCCGGATTCACTGGGCGTAAAGAGTGCGTAGGTGGTCCGGCGCATTTTCTGTAAAATTTCAAGGCTTAACCTTGAACCCGCAGAAAATATGGCCGGACTTGAGGTCAGAAGAGGCAGGTAGAATTCCTGGTGTAGGGGTGAAATCCGTTGATATCAGGAAGAATACCAATGGCGAAGGCAGCCTGCCATTCTGATTTTGACACTGAGGCACGAAAGCGTGGGGAGCGACACGG
>New.CleanUp.ReferenceOTU1497 BOT_27044
GACGAGTGCCCCAAGCGTTATCCGGAATCACTGGGCGTAAAGCGTCTGTAGGGGGTCTTACTAGTCCTGCGTTAAATCTCGAAGCTCAACTTCGGAACTGCGCAGGATACGTTAAGACTAGAGGATGCGAGAGGCTGATGGAACCTTCCAAGTAGGGGTGAAATCCGTTGATATGGTAGGGAACACCAAAGGCGAAGGCATTCAGCTGGCGCACCTCTGACCCTGAGAGACGAAAGCGTGGGGAGCGACAAGG
>New.CleanUp.ReferenceOTU1499 BOT_26807
TACGGAGGGTGCAAGCGTTGTTCGGATTTATTGGGCGTAAAGAGCGTGTAGGCGGTCAGGTAGGTCAGATGTGAAATCCCTTGGCTTAACCAAGGAAGGGCATTTGAAACTGTCTGGCTTGAGTACGGGAGGGGGAAGTGGAATTCCCGGTGTAGAGGTGAAAGTCGTAGATATCGGGAGGAACACCGGTGGCGAAGGCGGCTCCCGGGACCGATACTGACGCTGAGACACGAAAGCGTGGGGAGCAAACAGG
>New.CleanUp.ReferenceOTU15 MID_304
TACGTAGGTGGCAAGCGTTGTCCGGATTTACTGGGCGTAAAGGGCGTGTAGGCGGCCCCTTAAGTCCGGGGTGAAATCTCTCGGCTCAACCGGGAGGGGTCCCTGGATACTAATGGGCTAGAGGGGGGCAGAGGAAGGTGGAATTCCCGGTGGAGCGGTGAAATGCGTAGATATCGGGAGGAACACCAGTGGCGAAGGCGGCCTTCTGGGCCTTACCTGACGCTGAGGCGCGAAAGCGTGGGGAGCAAACCGG
>New.CleanUp.ReferenceOTU150 MID_402
TACGTAGGGGGCGAGCGTTGTCCGGATTTATTGGGCGTAAAGAGCGCGTAGGCGGCCTGTTAAGTCGGATGTGAAAGCTCCTGGCTCAACTGGGAGAGGTCATCCGATACTGGCAGGCTAGAGGGCAGCAGAGGAAGGTGGAATTCCCGGTGTAGCGGTGAAATGCGTAGATATCGGGAGGAACACCAGTGGCGAAGGCGGCCTTCTGGGCTGTCCCTGACGCTGAGGCGCGAAAGCGTGGGGAGCGAACCGG
>New.CleanUp.ReferenceOTU1501 MID_26893
TACGTAGGTGGCAAGCGTTGTCCGGAATCATTGGGCGTAAAGAGCGCGTAGGCGGCTTGCCAGGTCCGATGTGAAAGCCTGGGGCTTAACTCCAGAACTGCATCGGAAACCGGCTTGCTAGAGTCTGGGAGAGGGGAGTGGAATTCCTGGTGTAGCGGTGAAATGCGTAGATATCAGGAGGAACACCGGTAGCGAAGGCGGCTCCCTGGAACAGTACTGACGCTGAGGCGCGAAAGCTAGGGGAGCAAACAGG
>New.CleanUp.ReferenceOTU1504 TOP_26158
TACGTAGGGGGCAAGCGTTGTCCGGATTTACTGGGCGTAAAGCGCGTGTAGGCGGCCAGGAAGGTCCGTTGTGAAAACTGGAGGCTCAACCTCCAGGCGTCGACGGAAACCTCTTGGCTAGAGTCCGGAAGAGGAGAGTGGAATTCCTGGTGTAGCGGTGAAATGCGCAGATATCAGGAAGAACACCGATGGCGAAGGCAGCCCTCCGGGACGGTACTGACGCTGAGACGCGAAAGCGTGGGGAGCGAACAGG
>New.CleanUp.ReferenceOTU1506 FLUID_26283
TACGAGGGGTCCTAGCGTTGTTCGGGATCACTAGGCGTAAAGCGCGTGTAGGCGGCTTAGTAAGTCAGATGTGAAATCCCTGGGCTCAACCTAGGAAGTGCATTTGATACTGCCGAGCTTGAATATGAAAGAGGGTAGTGGAATTCCTGGTGGAGTGGTGAAATACGTAGATATCAGGAGGAACTCCGGTGGCGAAGGCGGCTACCCGGTTCAATATTGACGCTAAGACGCGAAAGCGTGGGGATCAAACAGG
>New.CleanUp.ReferenceOTU1507 FLUID_28091
TACGTAGGGGGCAAGCGTTATCCGGATTTACTGGGTGTAAAGGGAGCGTAGACGGCATAGCAAGTCTGGAGTGAAAGCCCGGGGCCCAACCCCGGGACTGCTCTGGAAACTGTTAAGCTGGAGTGCAGGAGAGGTAAGCGGAATTCCTAGTGTAGCGGTGAAATGCGTAGATATTAGGAGGAACACCAGCGGCGAAGGCGGCTTACTGGACTGCGACTGACGTTGAGGCTCGAAGGCGTGGGGAGCAAACAGG
>New.CleanUp.ReferenceOTU1508 FLUID_28046
TACTGGAGGCCCGAGTGATACTCACTATTATTGGGCTTAAAGCGTTCGTAGCCGGTTTTTTAAGTCTTTTGTGAAATCCTGCTGCTCAACAGTAGGTCGGGCAAGAGATACTGAAAGACTAGAGGATGGGAGAGGTTGGAGGTATTTTTAGAGTAGGGGCGAAATCCTATAATCCTAAAAGGACCATGGGCGAAGGCGTCCAACTGGAACATGCCTGACGGTGAGGAACGAAAGCTAGGGGAGCAAACCAG
>New.CleanUp.ReferenceOTU1509 FLUID_28221
TACTGGAGGCCCGGGTGATACTCACTATTATTGGGCTTAAAGCGTTCGTATCCGGTTTTTTAAGTCTTTTGTGAAATCCTGCTGCTCAACAGTAGGTCGGGCAAGAGATACTGAAAGACTAGAGGATGGGAGAGGTTGGAGGTATTTTTAGGGTAGGGGCGGAATCCTATAATCCTAAAAGGACCATCTGGGCGAAGGCGTCCAACTAGAGCATGCCTGACGGTGAGGAACGAAAGCTAGGGGAGCAAACCAG
>New.CleanUp.ReferenceOTU151 NWF2014_5698
GACGTAGGAGGCGAGCGTTGTCCGGAATTACTGGGCGTAAAGCGTCCGTAGGCGGCGAGGTAAGTCGTACGTGAAAGCCCCGGGCTCAACCCGGGTGAGTGCGTGCGATACTGCCTTGCTTGAGTACCGGAGGGGAGAGCGGAACGGTGCAAGTAGCGGTGAAATGCGTAGATATGCATCGGAACACCGGTGGCGAAGGCGGCTCTCTGGACGGTTACTGACGCTGAGGGACGAAAGCCAGGGGAGCGAACGGG
>New.CleanUp.ReferenceOTU1510 MID_28187
TACGTAGGTGGCAAGCGTTGTCCGGATTTATTGGGCGTAAAGCGCGCGCAGGCGGTCCGTTTAGTCCGGGGTGAAATCTCTCGGCTCAACTGAGAGAGGTCTTCGGATACTGGCGGACTGGAGGAGAGCAGAGGTGAGCGGAATTCTCGGTGTAGTGGTGAAATGCGTAGATATCGAGAGGAACACCAGTGGCGAAGGCGGCTCACTGGGCTCCACCTGACGCTGAGGCGCGAAAGCGTGGGGAGCGAACCGG
>New.CleanUp.ReferenceOTU1512 FLUID_28793
TACGGAGAGTGCAAGCATTAATCGGAATAATTGGGCGTAAAGGGCGCGTAGGTGGGACCTTAAGTCAATCGTGAAATTTTGCGGCTCAACCGCAAAGCTGCGATCGATACTGGGATTCTTGAGGGTGGGCGGAGAAAGTAGAATTCTACATGTAGCGGTGAAATGCGTAGATATGTGGAAGAATACCGGTGGCGAAGGCGACTTTCTAGCTCACACCTGGCACTGAGGCGCGAAAGCAAGGGGATCAAACAGG
>New.CleanUp.ReferenceOTU1517 NWF2014_27877
TACGGAGGGTGCAAGCGTTGTTCGGATTTATTGGGCGTAAAGAGCGTGTAGGCGGCCAGGTAAGTCAGATGTGAAATCCCTTGGCTTAACCAAGGAAGGGCATTTGAAACTGTCTGGCTTGAGTACGGGAGGGGGAAGTGGAATTCCCAGTGTAGAGGTGAAATTCGTAGATATCGGGAGGAACACCGGTGGCGAAGGCGACTCTCTGGCCCGATACTGACGCTGAGACGCGAAAGCGTGGGGAGCAAACAGG
>New.CleanUp.ReferenceOTU1518 FLUID_27823
GACGGAGGAGGCAAGCGTTATCCGGAATTATTGGGTTTAAAGCGTCCGTAGCCGGTTTATTAAGTCCTTCGTGAAATCTTGCTGCTTAACAGCAAGGCGGGCGAGGGATACTGATAAACTAGAGGATGGGAGAGGTAAGAAGTATTTCCAGGGTAGGGGCGAAATCCTATAATCCTGGAAAGACTATCAAGACGAAGGTATCTTACTAGAACATGCCTGGCGGTGAGGGACGAGAGCTGGGGGAGCAAACCAG
>New.CleanUp.ReferenceOTU1519 FLUID_27677
TACGGGGGTGGCAAGCGTTACTCGGAATCATTGGGCGTAAAGGACAGGTAGGCGGTTTATTATGTGAGGGGTGAAATCCATCGACTTACTCGATGAATTGCCTTTCAAACTGATAGACTTGAGGTTGGAAGGGGAAAATGGAATTAGCAGTGTAAGGGTGAAATCTGTAGATATTGCTAAGAACACCAATGGCGAAGGCAATTTTCTAGTCCAAACCTGACGCTGATCTGTGAAAGCTAGGGGAGCAAACAGA
>New.CleanUp.ReferenceOTU152 FLUID_2302
TACGTATGAGGCAAGCGTTATTCGGAATCACTGGGCGTAAAGGGCGTGTAGGTGGTAAGATAAGTCAAAGGTGAAATTTCAGAGCTTAACTCTGAAACTGCTTTTGAAACTATCTTACTTGAGTACAGAAGAGGAGAGTGGAATTTCCGGTGTAGCGGTGAAATGTGTAGAGATCGGGAAGAATACCGGTGGCGAAGGCGGCTCTCTGGTCTGATACTGACACTGAGGCGCGAAAGCTAGGGGAGCGAACGGG
>New.CleanUp.ReferenceOTU1520 FLUID_24144
TACCAGCTCCCCGAGTGGTGGGGGCGATTATTTGGCCTAAAGCGTCCGTAACCGGCTTAGTAAGTCTTCGGTTAAATCCGGTGATTTAATCATCGGGCTGCTGGAGATACTGCTAGGCTAGGGGGTGGGAGAGGTTGACGGTAGTCCCGGGGTAGGGGTGAAATCCTATAATCCCGGGAGGACCACCGGTGGCGAAGGCGGTCAGCCAGAACGCGCCCGACGGTGAGGGACGAAAGCTGGGGGAGCGAACCGG
>New.CleanUp.ReferenceOTU1521 FLUID_24272
TACGTGAGGTGCAAACGTTACCCGGAATTATTGGGCGTAAAGCGTCCGCAGGCGGCGTAGTAAGTAGGGTATTAAATCTTGAGGCTCAACTTCAAGGCTGTGCCCTAAACTACTATGCTAGAGAAATGGAGAGGTGAGTGGAATTCTGCATGTAGGGGTAAATCCGTAGATATGCAGAGGAACACCAAAAGCGAAGGCAGCTCACCGGCCATTTACTGGCACTCAGGGACGAAAGCGTGGGGAGCGAACGGG
>New.CleanUp.ReferenceOTU1525 FLUID_24435
TACGAAGGGTGCTAGCGTTGTTCGGAATCACTGGGCGTAAAGCGCGCGTAGGCGGCTTTTCAAGTCAGGGGTGAAATCCCACGGCTCAACCGTGGAATTGCCTTTGAAACTGGGAAGCTGGAGTATTGGAGGGGATAGCGGAATTGCTAATGTAGAGGTGAAATTCGTAGATATTAGCAGGAACACCGGTGGCGAAGGCGGCTATCCGGACAATTACTGACGCTGAAGTGCGAAAGCGTGGGGATCAAACAGG
>New.CleanUp.ReferenceOTU153 NWF2013_3592
GACGGGAGGGGCAAGCGTTGTCCGGATTGATTGGGTGTAAAGGGTGCGCAGGTGGTCTGACGGGTCTGACATTAAATCCTCCGGCTCAACCGGAGAAAAGTGTCAGAAACTATCAGGCTTTGAGTCTGAAAGAGGAGAGCGGAACTCCTGGTGTAACGGTGAAATGTGTGGATATCAGGAGGAACACCGGTGGCGAAGGCGGCTCTCTGGTTCAAGACTGACACTGAGGCACGAAAGCCAGGGGAGCAAACAGG
>New.CleanUp.ReferenceOTU1530 BOT_23469
GACAGAGGTGTCAAGCGTTGTTCGGAATTACTGGGTGTAAAGGGCGCGTAGGCGTTTAGGCAAGTCAGAAGTGAAATTATCCCGCTCAACGGGCTAACTGCTTTTGAGACTACCTAACTTGAGTACAGAAAAAGAGAGCAGAACTTCCGGTGTAGCGGTAAAATGCGTAGAGATCGGAAGGAATACCAGTGGCGAAGGCGGTTCTCTGGTCTGATACTGACGCTGAAGGCGCGAAAGCTAGGGGAGCGAACGGG
>New.CleanUp.ReferenceOTU1531 NWF2013_23673
TACGTAATCCACTAGTGGTGTCCGCTTATATTGGGCCTAAAACGTCTGTAGCCGGTTTGATAAGTCTCTGGTGAAATCTGTCAGCTTAACTGATAGAATTGCTGGAGATACTGTCTGACTCGAGGCCGGGAGAAGCCAAGGGTATTCTGGGGGTAGGGGTTAAATCCTGTGATCCTCAGAGGACCTCCAGTAGCGAAGGCGCTTGGCCAGAACGGGCCTGACGGTGAGAGACGAAAGCTGGGGGAGCGACCCGG
>New.CleanUp.ReferenceOTU1532 BOT_23745
TACGGGGGGGGCAAGCGTTGTCCGGAATCACTGGGTGTAGAGGGCGCGTAGGCGGGGCTGTAAGTCAGGAGTGAAAGCCTACGGCTTAACCGTGGGTCGGCTTCTGATACTGCAGCTCTTGAGTGCGGGAGAGGGTGGTGGAATTCCCGGTGTAGCGGAGAAATGCGTAGATATCGGGAGGAACACCAGTAGCGAAGGCGGCACGCGGCCCGCCACTGACGCTGAGGCGCGAAAGCGTGGGGAGCAAACAGG
>New.CleanUp.ReferenceOTU1534 MID_24590
GACGGAGGGTGCAAGCGTTGCTCGGAATTACTGGGCGTAAAGGGCGCGCAGGCGGCCTGCTAAGTTCGGTGTGAAAGCCCCCGGCTCACCCGGGGAAGGGCGCCGGATACTGGCAGGCTAGAGTACCGGAGAGGAGGGTGGAATTCCTGGTGTAGTGGTGAAATGCGTAGATATCAGGAGGAACACCGGTGGCGAAGGCGGCCCTCCGGACGGATACTGACGCTGAGGCGCGAAAGCGTGGGGATCAAACAGG
>New.CleanUp.ReferenceOTU1539 FLUID_25242
TACGTAGGGTGCAAGCGTTATCCGGAATTACTGGGCGTGAAGAGTGTCGTAGGCGGTTGGTTAAGTGGTGGGTTAAAGACCAAGGCTCAACTTTGGGAGTGCCCATCAAACTGGCTGACTAGTGGGAATTCGGGGATGCTGGAATTCTTGGTGGAGGAGTGAAATCCGTGGATATCAAGAAGAACACCAATGGCGAAGGCAGGCATCCAGGATTTTCCAGACGCTGATGAACGAAAGCTAGGGGAGCGAAAGGG
>New.CleanUp.ReferenceOTU154 FLUID_2034
TACAGAGACCTCGAGCGTTGTCCGGATTTACTGGGCGTAAAGGGCGCGTAGAGGGTTTTGCGCGTCTTGTGTAAAATCTCACTGCTCAACGGTGAGGCTGCGCAAGATACGGCAAAACTAGAGGGCATGAGGGGTAAGCGGAACGCACGGTGTAGGGGTGAAATCCGTTGATATCGTGCGGAACACCAGAGGCGAAGGCGGCTTACTATCATGTTCCTGACCTTGAGGCGCGAAAGCGTGGGGAGCAAAAAGG
>New.CleanUp.ReferenceOTU1542 NWF2014_25718
GCCAGAGGTGGCGAGCGTTGTTCGGAATTACTGGGCTTAAAGGGCGCGTAGGCGGTGGCGTAAGTCTGGGGTGGAATTCCACGGCTTAACCGTGGGACTGCCTTGGAGACTGCGTTGCTTGAGTCAGTGAGGGGAGGGCGGAATTCCCGGTGTAGCGGTGAAATGCGTAGATATCGGGAAGAACACCAGTGGCGAAGGCGGCCTTCCGGACTGTTACTGACGCTGAGAGGCGAAAGCGTGGGGAGCAAACAGG
>New.CleanUp.ReferenceOTU1545 FLUID_25086
TACAGAGACCTCAAACGTTATCCGGATTCATTGGGCGTAAAGCGTCCGCAGGTGGTTTAGCAAGTTGATGGTTAAATTCCAATGCTTAACATTGGAACTGCTGTCAAAACTACTAAACTCGAGGTTGGGAGAGGCAAACGGAACTGCCGGTGTAGTCGTAATAAGCGCTGATATCGGCAGGAACACCAAAGGCGAAGGCAGTTTGCCGGAACAACTCTGACACTCA
>New.CleanUp.ReferenceOTU1547 NWF2014_4705
AACGTAGGTGGCAAGCGTTATCCGGAATCACTGGGCGTAAAGGGCGTCTAGGCGGACGGGTAAGTCGTGCGTGAAAGCTTCCGGCTCAACCGGGAGAGGTCGTACGATACTGCCTGTCTTGAGGGTCGGAGAGGGACGTGGAATTCCCGGTGTAGCGGTGAAGTGCGTAGAGATCGGGAGGAACACCAGTGGCGAAGGCAGCTCCCTGGAACGTTCCTGACGCTGAAACACGAAAGCTGGGGGAGCAAACAGG
>New.CleanUp.ReferenceOTU155 NWF2015_439
TACAGAGATGGCGAGCGTTACTCGGATTTATTGGGTGTAAAGGGCAGGTAGGTGGTTATGTAAGTTGGAGGTGAAATCCTTGGGCTTAACCCAAGAACTGCCTTCAAAACTGCATAACTTGAGGCCAGAAGAGGAGAGCGGAATTCCCGGTGTAAGGGTGAAATCTGTAGATATCGGGAGGAACACCAGTAGCGAAGGCGGCTCTCTGGTCTGGTCCTGACGCTAAGCTGCGAAAGCTAGGGGAGCAAACAGG
>New.CleanUp.ReferenceOTU1552 FLUID_5233
TACGGCGGATGCGAGCGTTATCCGGATTTATTTGGTTTAAAGGGTGCGTAGGCTGTCGGTTAAGTCAGCGGTGAAATCCCGGCGCTCAACGCCGGCGAGCCGTTGAAACTGGTCGGCTGGAGTACGCGAGAGGTATGCGGAATGCGCAGTGTAGCGGTGAAATGCATAGATATTGCGCAGAACTCCGATTGCGAAGGCAGCATACCGGCGCGTCACTGACGCTGAGGCACGAAAGCGTGGGTATCGAACAGG
>New.CleanUp.ReferenceOTU1553 NWF2014_3999
TACTGGAGGCCCGAGTGATACTCACTATTATTGGGCTTAAAGCGTTCGTAGCCGGTTTTTTAAGTCTTTTGTGAAATCCTGCTGCTCAACAGTAGGTCGGGCAAGAGATACTGAAAGACTAGAGGATGGGAGAGATTGGAGGTATTTTTAGGGTGGGGGCGAAAGCCTATAAACCTAAAAGGACCATCTGGGCGAAGGCGACCAACTAGAACATAACTGACGGTGAGGAACGAAAGCTAGGGGAGCAAACCGG
>New.CleanUp.ReferenceOTU1557 MID_4392
TACGTAGGAGGCGAGTGTTGTCCGGATTTACTGGGCGTAAAGAGCGCGTAGGCGGTCCGTTAAGTCCGGTGTGAAATCTCCCGGCCCAACCGGGAGGGGTCATCGGATACTAGCGGGCTAGAGGTAGGCAGAGGAAAGCGGAATTCCCGGTGTAGCGGTGAAATGCGTAGATATCGGGAGGAACACCAGTGGCGAAGGCGGCTTTCTGGGCCTATCCTGACGCTGAGGAGCGAAAGCGTGGGGAGCAAACCGA
>New.CleanUp.ReferenceOTU1558 BOT_4542
CACGTAGGTGGCGAGCGTTGTCCGGATTTACTGGGCGTAAAGGGCGCGTAGGCGGCCCGGAAAGTCCCCTGTGAAATCTCCCGGCTCAACCGGGAGGGGTCATCGGATACTGGCGGGCTAGAGGTAGGCAGAGGAAAGCGGAATTCCCGGTGTAGCGGTGAAATGCGTAGATATCGGGAGGAACACCAGTGGCGAAGGCGGCTTTCTGGGCCTATCCTGACGCTGAGGAGCGAAAGCGTGGGGAGCAAACCGG
>New.CleanUp.ReferenceOTU156 BOT_7698
TACCCGCGCCCCGAGTGGTGCTCCTTATTATTGAGTCTAAAACGTCCGTAGCCGGCCTGGTAGATGCCTGGGTAAATCGGATCGCTTAACGATTCGAAATCCGGGTAGACCGCCAGACTAGGGACCGGGAGAGGTGCGAGGTACGCTTGGGGTAGGGGTAAAATCCTGTAATCCTGAGCGGACCACCAGTGGCGAAGGCGTCGCACTAGAACGGATCCGACGGTCAGGGACGAAGCCCAGGGGCGCAAACGGG
>New.CleanUp.ReferenceOTU1561 BOT_4312
GACGTAGGGGGCAAGCGTTGTCCGGATTCACTGGGCGTAAAGAGCGTGCAGGCAGCCTGTTAAGTCCCGTGTGAAAGCCTCCGGCTCAACCGGAGGAGGTCGCGGGAAACTGGCGGGCTTGAGGGCGGAAGAGGGGGGTGGAATTCCCGGTGTAGCGGTGAAATGCGTAGATATCGGGAGGAACGCCAGTGGCGAAGGCGGCCACCTGGGCCGTCACTGACGCTGAGACGCGAAAGCTGGGGGAGCGAATCGG
>New.CleanUp.ReferenceOTU157 MID_763
TACGTAGGTGGCGAGCGTTATCCGGATTTACTGGGCGTAAAGCGCGTGTAGGCGGTGCGCGAAGTGAGGCGTGAAAGCCCCCGGCTCAACCGGGGAGGGTCGTCTCATACTGGTGCACTTGAGGGCAGAGGGGGAGCCTGGAATTCCCGGTGTAGCGGTGAAATGCGTAGATATCGGGAGGAACACCAGTGGCGAAGGCGAGGCTCTAAGCTGCACCTGACGCTGAGACGCGAAAGCGTGGGGAGCGAACGGG
>New.CleanUp.ReferenceOTU1572 FLUID_1339
TACGTAGGGTGCGAGCGTTAATCGGAATTACTGGGCTTAAAGGGCGCGTAGGTGGTAGTGCAAGTCTGGGGTGGAATCCTATGGCTTAACCATAGAACTGCCCTGGAAACTGCATTACTTGAGTCAGCGAGGGGAGGGTAGAATTCCTGGTGTAGCGGTGAAATGCGTAGATATCAGGAGGAAGGCCGGTGGCGAAGGCGGCCCTCTGGCGCTGGACTGACACTGAGGCGCGAAAGCGTGGGGAGCAAACAGG
>New.CleanUp.ReferenceOTU1577 BOT_65
GACGTAGGGGGCAAGCGTTGTCCGGATTTACTGGGCGTAAAGCGCGCGTAGGCGGCAGGTCGCATCGGTGGTGAAAGCCCCAGGCTCAACCTGGGGAGGCCCGCCGAGATGGGCCTGCTGGAGGGCAGCAGAGGAAGGTGGAATTCCCGGTGTAGTGGAGAAATGCGTAGAGATCGGGAGGAACACCAGAGGCGAAGGCGGCCTTCTGGGCTGTCCCTGACGCTGAGGCGCGAAAGCGTGGGGAGCAAACAGG
>New.CleanUp.ReferenceOTU158 FLUID_9889
TACGTAGGGGGCGAGCGTTGTCCGGAGTTACTGGGCGTAAAGGGCGTGTAGGCGGTTGGATAAGTCTGGTGTGAAATGCCGGAGCTTAACTTTGGCACTGCGCTGGAAACTGTCTGACTGGAGTTCGGTAGGGGTAACTGGAATTCCCGGTGTAACGGTGAAATGTGTAGATATCGGGAGGAACACCCGTGGCGAAGGCGGGTTACTGGGCCGCAACTGACGCTGAGACGCGAAAGCGTGGGGAGCAAACAGG
>New.CleanUp.ReferenceOTU1583 MID_3585
AACGTAGGTGGCAAGCGTTATCCGGAATCACTGGGCGTAAAGGGCGCGCAAGCGGGTAAGCAAGTCGGTGCTGAAAGCTGTCCGCTCAACGGACAAATTGGTGCCGATACTGTTTATCTTGAGTGCGGAAGGGGGTGATGGAATTCCTGGTGTAGCGGTGAAATGCGTAGATATCAGGAAGAACACCGGTGGCGAAGGCGGTCACCTGGTCCGCAACTGACGCCCAGAGCGCGAAAGCGTGGGGAGCAAACAGG
>New.CleanUp.ReferenceOTU1584 BOT_3708
TACGTAGGTGGCAAGCGTTACTCGGAATTACTAGGTGTAAAGCACAGGTAGGTGGTTTAATAAGTTGGAAGTGAAAGCTCCAATAAAATTGGAGAGGTCTTTCAATACTGTTAAACTTGAGTATAGAATGGGGAACCGGAATTCCCGGTGTAGCGGTGAAATGCGTAAATATCGGGAGGAACACCAATGGCGAAGGCGGGTTCCTGGGCTATTACTGACACTGAGCTGTGAAGACGTAGGGAGCAAACAGG
>New.CleanUp.ReferenceOTU1588 MID_1797
CACGTAGGGAGCGAGCGTTGTCCGGATTCATTGGGCGTAAAGCGCGCGTAGGCGGTCGTGCAAGTCGGTCGTGAAATCCCGGGGCTCAACCCCGCGAACCGCGTCCGATACTGCACGACTGGAGGCAGGTAGGGGAGATCGGAATTCCTGGTGTAGCGGTGAAATGCGCAGATATCAGGAGGAACACCGGCGGCGAAGGCGGCCTTCTGGGCTTCTCCTGACGCTGAGGGGCGAAAGCCTGGGGAGCGAACCGG
>New.CleanUp.ReferenceOTU1589 NWF2014_1958
TACGTAGGAGGCGAGCGTTATCCGGATTTACTGGGCGTAAAGAGGGCGCGGGTGGCCTTCTAAGTCCGGGGTGAAATCTCCCGGCCTAACCGGGAGGGGCCCCCGGATACTGGAGGGCTTGAGGGCAGCAGAGGGAGGTGGAATTCCCGGTGTAGTGGTGAAATGCGTAGATATCGGGAGGAACACCAGTGGCGAAGGCGGCCTCCTGGGCTGTCCCTGACACTGAGGCCCGAAGGCGTGGGGAGCAAACCGG
>New.CleanUp.ReferenceOTU159 NWF2015_17376
TACCAGCTCTTCGAGTGGTAGGGATGTTTATTGGGCCTGAAGCATCCGTAGCTGGCTGAACAAGTCCTCCGTTAAATCCAGCGATTTAATCGTTGGATTGCGGGGGATACTGCTCGGCTAGGGGGTGGGAGAGGCCAACGGTATTCTCGGGGTAGGGGTGAAATCCTATAATCCCGGGAGGACCACCAGTGGCGAAGGCTGTTGGCTAGAACACGCCCGACAGTGAGGGATGAAAGCTGGGGGAGCGAACCGG
>New.CleanUp.ReferenceOTU1595 MID_12756
TACGTAGGGTGCGAGCGTTGCCCGGATTGACTGGGTGTAAAGGGTCCGCAGGCGGTTAGATGTGTTGGTTCTGAAATCCTCTGGCTCAACCAGAGAATTGGAACCAATACTATCTAACTTTGAGTCAGGGAGAGGAAGACGGAACTGCCGGTGTAGCGGTGAAATGCGTAGATATCGGCAGGAACACCATTGGCGAAGGCGGTCTTCTATCCCTGAACTGACGCTCAGGGACGAAAGCGTGGGGAGCGATCGGG
>New.CleanUp.ReferenceOTU1597 TOP_13497
AACGTAGGATCCGAGCGTTGTCCGGAATCACTGGGTGTAAAGGGTGCGTAGGCGGGCTTGCGCGTCAAGGGTTAAAGACCTCGGCTCAACCGAGGGAATGCCCTTGATACGGCAGGCCTTGAGTGCGGGAGAGGATGGTGGAATTCCTGGTGAAGCGGTAAAAGGCGAAGAGATCAGGAGGAACCCGGAAGGGGAAGGCAGCCATCTGGACCGCCACTGACGCTGAGGCACGAAAGCGTGGGGAGCAAACAGG
>New.CleanUp.ReferenceOTU1599 NWF2014_11631
TACGTAGGGTGCAAGCGTTGTCCGGAATTACTGGGTGTAAAGGGTCCGCAGGCGGTGTAACAAGTCGGTTGTGAAATCCTTCAGCTTAACTGCAGAACCGCCTCCGATACTGTTTATCTTGAGTGTGAGAGAGGATGATGGAATTCATGGTGTAGCGGTGAAATGCGTAGAGATCATGAAGAACACCGGTTGCGAAGGCGATCATCTGGATCGTTACTGACGCTCAGGGACGAAAGCGTGGGGAGCAAACAGG
>New.CleanUp.ReferenceOTU16 BOT_1044
TACGTAGGTGGCGAGCGTTGTCCGGATTTACTGGGCGTAAAGGGCGTGTAGGCGGCCCGCTAAGTCTGCGGTGAAATCTCCCGGCCCAACTGGGAGGGGTCCGCGGATACTGGTGGGCTTGAGGGAGGCAGAGGAAGGTGGAATTCCCGGTGTAGCGGTGAAATGCGTAGATATCGGGAGGAACACCAGTGGCGAAGGCGGCCTTCTGGGCCTTTCCTGACGCTGAGGCGCGAAAGCGTGGGGAGCGAACCGG
>New.CleanUp.ReferenceOTU160 MID_2076
GACGTAGGGCGCTAGCGTTATCCGGATTTACTGGGCGTAAAGAGTGCGCAGGCGGTTTGAAAAGTCAAAGGTTAAATACTTCGGCTTAACCGGGGGAGAGCTTTTGATACTTTCAAACTTAGAGGATGGTAGGGGTAACTGGAATGCCCGGTGGAGCGGTGAAATGCGTTGATATCGGGTAGAACACCAAAGGCGAAGGCAGGTTACTGGGCCATTCCTGACGCTGATGCACGAAGGCTAGGGGAGCAAAGCAG
>New.CleanUp.ReferenceOTU1600 NWF2014_11592
AACAGAGGTGTCGAGCGTTGTTCGGAATGACTGGGTGTAAAGCGCGTGTAGGTGGTTTTGTAAGTCAGATGTGAAATTCCTACTTTCATTGTAGGGGAGTCATGTGATACTGCAGGACTTGAGGACAAGAGAGGAAAGCAGAATTCCCGGTGTAGCGGTGAAATGCGTAGATATCGGGAGGAATACCTGTGGCGAAGGCGGCTTTCTGGTTTGTCCCTGACACTCAGACGCGAAAGCTACGGGAGCAAACGGG
>New.CleanUp.ReferenceOTU1607 NWF2015_15051
TACGTAGGGTGCAAGCGTTGTCCGGAATTACTGGGTGTAAAGGGTCCGCAGGCGGGTAAGCAAGTCGGTGGTGAAATCCTGCAGCTTAACTGCAGAACCGCCTCCGATACTGTTTATCTTGAGTGCGAGAGAGGATGATGGAATTCATGGTGTAGCGGTGAAATGCGTAGAGATCATGAAGAACACCGGTTGCGAAGGCGGCCCTCTGGCGCTTGACTGACGCTGAGGCGCGAAAGCGTGGGGAGCAAACAGG
>New.CleanUp.ReferenceOTU161 NWF2015_8459
TACGGAGGTGGCAAGCGTTACTCGGATTCACTGGGTGTAAAGGGCGTGTAGGTGTCCTTATAAGTAAGGGGTGAAATCCTTCGATTTAATCGAAGAATTGCCTTTTAAACTGTGAGGATTGAGTATGGGATAAGAAAGCGGAACTCTCGGTGTAAGGGTGAAATCTGTTGAGATCGAGAGGAACACCAGTAGCGAAGGCGGCTTTCTGGACCATAACTGACACTGAGCCGCGAAAGCTAGGGGAGCAAACAGG
>New.CleanUp.ReferenceOTU1614 FLUID_15353
TACAGAGACCTCAAGCGTTATCCGGAATTATTGGGCGTAAAGGGCGCGTAGGCGGATGCGTTAGTCAGCTGTCAAATCCTTCGGCTTAACCGGAGGGCTGCAGCTGAAACGGCGCGTCTAGAGGGAGTGAGGGACCAGTGGAACTCATGGTGTAGTAGTGAAATGCGTTGATATCATGGGGAACACCAAAGGCGAAGGCATCTGGTTGGCACTTTTCTGACGCTGAGGCGCGAAAGCGTGGGTAGCGAATGGG
>New.CleanUp.ReferenceOTU1615 NWF2014_15262
TACGGGGGGGGCAAGCGTTGTCCGGAATCACTGGGTGTAAAGGGCGCGTAGGCGGGGCTGTAAGTCAGGAGTGAAAGCCTACGGCTTAACCGGGGGTCGGCTTCTGATACTGCAGCTCTTGAGTGCGGGAGAGGGGGGTGGAATTCCCGGCGTAGCGGGGAAATGCGTAGATAGCGGGAGGAACACCGGTGGCGAAGGCGGCCCCCTGGCCCGCCACTGACGCTGAGGCGCGAAAGCGTGGGGAGCAAACAGG
>New.CleanUp.ReferenceOTU162 NWF2013_5916
GACAGAGGTGGCAAGCGTTGTTCGGAATTACTGGGCTTAAAGGGCGTGTAGGCGTCCCAACAAGTCAGATGTGGAAGCCTTAGGCTTAACCTAAGAATTGCATTTGAAACTATTGGGATTGAGTTGGACAGGGGAGGGCGGAATTCCTGGTGTAGCGGTGAAATGCGTAGATATCAGGAGGAAGGCCGGTGGCGAAGGCGGCCCTCTATGTCTTAACTGACGCTGAGGCGCGAAAGCGTGGGGAGCAAACAGG
>New.CleanUp.ReferenceOTU1623 NWF2015_9083
TACCAGCTCTCCGAGTGGTAGGAATGATTATTGGGCTTAAAGCGTCCGTAGCTGGCCTTCCAGGTCTCTTGTTAAATCCAGCGATTCAATCGTTGGACTGCGGGAGATACTGTTAGGCTAGGGGGCGGGAGAAGCCGACGGTATTTCCGGGGTAGGTGTGAAATCCTATAATCCCGGGAAGACCACCAGTGGCGTAGGCGGTCGGCTAGCACGCGCTCGACAGTGAGGGACGAAAGCTGGGGTAGCGAACCGG
>New.CleanUp.ReferenceOTU1629 NWF2014_9583
GACGTAGGAGGCAAGCGTTGTCCGGAATTATTGGGCGTAAAGCGCCCGTAGGCGGGGGTGAAAGTCGGGTGTGAAATCCCCCGACCCAATCGGGGACCCGCGCCCGATACTCCACTCCTGGAGGGAAGCAGAGGAAGGCGGAATTCCCGGTGTAGCGGTGAAATGCGTAGATACCGGGAGGAACACCGTTGGCGAAGGCAGCCCCCTGGGTTGACACTGACGCTCATGCACGAAAGCGTGGGGAGCAAACAGG
>New.CleanUp.ReferenceOTU163 NWF2014_6818
CACCCGCGCCACAAGTGGTCATCAGTTTTATTGGGCCTAAAGCGTTCGTAGCCGGTTTAGCAAGTTCTGAGTGAAATCGTTGCGCTTAACAAAACGACGTGCTCAGGATACTACTAGACTTGGGACCGGGAGGCGTCAGAGGTATTCCTTGGGGAGCGGTAAAATGTGATCATCCTTGGAAGACCACCTGTGGCGTCGACTACATGAGTGCGAACGTGTAGTTACCATATAAGGCGTCTGACGAGAACGGCTCCGACGGTGAGGAACGAAAGCTAGGGGAGCAAATGGG
>New.CleanUp.ReferenceOTU1633 BOT_8074
GCGGCACAGAATGTTTATAGGTCTGTTGCACACGACCAGAAACCTGGCCTAACGACGTTTGGTCAGTTCCATCAACATCATAGCCAGATGCCCAGAGATTAGAGCGCATGACAAGTAAAGGACGGTTGTCAGCGTCATAAGAGGTTTTACCTCCAAATGAAGAAATAACATCATGGTAACGCTGCATGAAGTAATCACGTTCTTGGTCAGTATGCAAATTAGCATAAGCAGCTTGCAGACCCATAAGGTCAAGAGATGTGGTAGAAGTCGTCATTTGGCGAGAAAGCTCG
>New.CleanUp.ReferenceOTU1634 MID_8107
TACGGAGGATGCAAGCGTTATCCGGAATTATTGGGCGTAAAGCGTCCGCAGGTGGTTGTGTGTGTCTATTGTCAAAGCATCATGCTTAACATGATAAAGGCAGTAGAAACTACACGACTAGAGTGCGTTCGGGGCAGAGGGAATTCCTGGTGTAGCGGTGAAATGCGTAGAGATCAGGAAGAACACCGGTGGCGAAGGCGGCCCTCTGGGCC
>New.CleanUp.ReferenceOTU1635 NWF2014_7878
TACGAGCTCTCCGAGTGGTAGGAATGATTATTGGGCTTAAAGCGTCCGTAGCTGGCCTCTCAAGTCTCTTGTTAAATCCAGCGATTCAATCGTTGGACTGCGGGAGATACTGTTAGGCTAGGGGGCGGGAGAAGCCGACGGTATTTCCGGGGTAGGGGTAAAAGCCTATAATCCCGGGAAGCCCACCAGTGGCGTAGGCGGTCGGCTAGCACGCGCTCGATAGTGAGGGACGAAAGCTGGGGTAGCGA
>New.CleanUp.ReferenceOTU164 MID_9237
GACGGGAGGGGCAAGCGTTACCCGGATTTACTGGGTGTAAAGGGTCTGTAGGTGGTCAGGTATGTCATGTCTGAAAGTCTCTGGCTCAACCAGAGGATTGGGCATGAAACTGCTTGACTTGAGTCCGGACGAGGGGAGCGGAACTGCCGGTGTAGCGGTGAAATGCGTAGATATCGGCAGGAACACCAGTGGCAAAGGCGGCTCTCTATTCCGGCACTGACACTGAGAGACGAAAGCGTGGGGAGCGATCGGG
>New.CleanUp.ReferenceOTU1640 FLUID_10873
TACGAGGGGGGCAACTGTTGTTCGGAATTACTGGGCGTAAAGCGCGTGTAGGCTGCGGAGTAAGTCGGATGTGAAATCCCTTGGCTTAACCAAGGAAGTGCATCCGATACTGTTTCGCTTGAGTGTCGGAGGGGGTGGCGGAATTCCCGGTGTAGAGGTGAAATTCGTAGATATCGGGAGGAACACCTGTGGCGAAGGCGGCCCCCTGGCCGACAACTGACGCTGAGACGCGAAAGCGTGGGGAGCAAACAGG
>New.CleanUp.ReferenceOTU1645 NWF2015_11278
TACGTAGGTCCCGAGCGTTGTCCGGAATTACTGGGCGTAAAGCGCGGGTAGGCGGTTCGGTAAGTCGAATGTGAAATCCCTGGGCTCAACCCAGGAACGGCGTTCGAAACTGCCGAACTCGAGTGCGGTAGGGGGTGCCGGAATTCCCGGTGTAGCGGTGAAATGCATAGATATCGGGAGGAACACCAGTGGCGAAGGCGGGCACCTGGGCCGCTACTGACGCTGAGCCGCGAAAGCTAGGGGAGCAAACCGG
>New.CleanUp.ReferenceOTU165 MID_7126
GACGGAGGTGGCAAGCGTTGTCCGGAATTACTGGGCGTAAAGGGTATGTAGGCGGTCGAGTAAGTTAGAGGTGAAACCTTGCGGCTCACCCGTAAGCTTGCCTTTAATACTGCTCGGCTTGAGTACAGGAGAGGAAAGCGGAATTCCCAGTGTAGCGGTAAAATGCGTAGATATTGGGAAGAACACCGATGGCGAAGGCAGCTTTCTGGCCTGATACTGACGCTGAAATACGAAAGCTAGGGGAGCAAACAGG
>New.CleanUp.ReferenceOTU166 MID_4692
TACGTAGGTGGCGAGCGTTACTCGGAGTCACTGGGCGTAAAGCGTGTGTAGGCGGTCCCGCAAGTCCGGAGTGAAATCTTCCGGCTTAACCGGAAAAACGCCCGGAAACTGCGGGGCTCGAGGGCGGGAGAGGAGAGCGGAATTCCCGGTGTAGCGGTGAAATGCGTTGAGATCGGGAGGAACGCCGGTGGTGAAGACGGCTCTCTGGACCGCATCTGACGCTGAGACACGAAAGCGTGGGGAGCAAACAGG
>New.CleanUp.ReferenceOTU1660 NWF2014_49353
AACGTAGGATCCGAGCGTTGTCCGGAATCACTGGGTGTAAAGGGTGCGTAGGCGGGCTTGCGCGTCAAGGGTTAAAGACCTCGGCTCAACCGAGGGAATGCCCTTGATACGGCAGGCCTTGAGTGCGGGAGAGGATGGTGGAATTCCTGGTGTAGCGGTGAAATGCGTAGAGATCGGGAGGAACACCAGTGGCGAAGGCGGCGTCCTGGCCGACACCTGACGCTGAAGCGCGAAAGCGTGGGGAGCGAACGGG
>New.CleanUp.ReferenceOTU1663 MID_51718
GACAGAGGTGGCAAGCGTTGTTCGGATTTACTGGGCTTAAAGGGCGTGTAGGCGTTCTGATAAGTTAGATGTGGAATCCCCGAGCTTAACTCGGGAATTGCATCTAAAACTGTCAGGATTGAGTCATACATGGGAGGGCGGAATTCCTGGTGTAGCGGTGAAATGCGTAGATATCAGGAGGAAGGCCGGTGGCGAAGGCGGCCTTCTGGCCCGTTCCTGACGCTGAGGCGCGAAGGCTAGGGGAGCGAACAGG
>New.CleanUp.ReferenceOTU1666 MID_52167
GACAGAGGTGGCAAGCGTTGTTCGGATTTACTGGGCGTAAAGGGCTTGTAGGCGGTCCGTTAAGTCCGGTGTGAAATCTCCCGGCCCAACCGGGAGGGGTCATCGGATACTGGCGGGCTAGAGGTAGGCAGAGGAAAGCGGAATTCCCGGTGTAGCGGTGAGATGCGTAGATATCGGGAGGAACACCAGTGGCGAAGGCGGCTTTCTGGGCCTATCATGACGCTGAGGAGCGAAAGCGTGGGGAGCAAACCGG
>New.CleanUp.ReferenceOTU1668 FLUID_50679
TACCCGCACCCCGAGTGATAGCCACGATTATTGGGTCTAAAGCGTCCGTAGCCGGTCTAAAAAGTCCCTGGTGAAATTTTACAGCAAACTGTAAAGCTTGCTGGGGATACTGCTAGACTTGAGACCGGGAGAGAGTAGGGGTACTTTTCGGGTAGGGGTGAAATCCTGTAATCCGAAGGGGACCACCTGTGGCGAAGGCGCCTACTTGGAACGGGTCTGACGGTGAGGGACGAAAGCTAGGGGAGCGATCGGG
>New.CleanUp.ReferenceOTU167 NWF2013_4300
TACGGAGGGGGCAAGCGTTGTTCGGAATTATTGGGCGTAAAGGGCGCGCAGGCGGCAATATAAGTCAGACGTGAAATCCCTCAGCTTAACTGAGGAATTGCGTTTGAAACTGTATTGCTTGAGTACAGGAGAGGAGAGTGGAATTCCCAGTGTAGCGGTGAAATGCGTAGATATTGGGAGGAACACCGGTGGCGAAGGCGGCTCTCTGGACTGTTACTGACGCTGAGGCGCGAAAGCATGGGGAGCAAACGGG
>New.CleanUp.ReferenceOTU1670 FLUID_50563
TCCCAGCGGTCCAAGTCGCAGCCACTTTTATTGGGTCTAAAACATCCGTAGCTTGCCATATAAGTCTCTTGTGAAATCGGGACTCTTAAAGTTCCGGCGTGCAAGAGATACTGTATGGCTAGAGACCGGGAGACGTAAGGAGTACACATCGGGTAGCGGTAAAATGCGTTGATCCAATGTGGACTAACGATAGCGAAGGCACCTTACGAGAACGGATCTGACAGTGAGGGATGAAGGCTAGGAGCGCAAAACGG
>New.CleanUp.ReferenceOTU1673 NWF2014_50936
GACGTAGGAGGCAAGCGTTGTCCGGAATTATTGGGCGTAAAGGGCGTGTAGGCGGCCCGACAAGTCTGATGTGAAAGCCCCCGGCTCAACCGGGGAAGCGCATTAGAAACTGTTGGGCTTGAGTACGGGAGAGGAAGGTGGAATTCCCAGTGTAGCGGTGAAATGCGTAGATATTGGGAGGAACACCGGTTGCGAAGGCGGCCTTCTGGACCGTCACTGACGCTGAGACGCGAAAGCGTGGGGAGCAAACAGG
>New.CleanUp.ReferenceOTU1674 BOT_50916
GACGTAGGGCGCGAGCGTTATCCGGATTTACTGGGCGTAAAGAGTGCGCAGGCGGTTTGAAAAGTCAAAAGTTAAATATCCCGGCTCAACCGGGAAAAAGCTTTTGATACTTTCAAACTTTGAGGATGGTAGAGGTAACCGGAATGCCCGGTGGAGCGGTGAAATGCGTTGATATCGGGCAGAACACCAAAGGCGAAGGCAGGTTACTGGGCTATCCCTGACGCTGATGCACGAAGGCTAGGGGAGCGAAGCAG
>New.CleanUp.ReferenceOTU168 NWF2014_6793
TCCCGGCGCCCCAAGTGGCTCCCGCGTTTATTGGACCTAAAATATTCGTAGCCAGCTTGATAAGTCTCTTGTAAAATGACAGAGCTCAACTCTGTCGCTAGCAAGAGATACTGTTGAGCTAGAGGCTGGGAAATGTAGCCAGTACGACCAGGGTAGCGGTAAAATGTTTTAATCCTGGTTGGACTCACAACGGCGAAGGCAGGCTACAGGAACAGACCTGACGGTGAGGAATGAAGGCTAGGGGCGCAAACGGG
>New.CleanUp.ReferenceOTU1681 MID_44713
TACGTAGGGGGCGAGCGTTGTCCGGATTTATTGGGCGTAAAGAGCGCGTAGGCGGCATATCAAGTCGTGCGTGAAATACTCTGGCTCAACTGGAGTAGGTCGTGCGAAACTGATAGGCTTGAGGTCGGGAGGGGAAAGTGGAATTCCCGGTGTAGTGGTGGAATGCGTAGATATCGGGAGGAACACCGGTGGCGAAGGCGGCTTTCTGGACCGAAACTGACGCTGAGGCGCGAAAGCGTGGGGAGCGAACTGG
>New.CleanUp.ReferenceOTU1683 NWF2015_45438
TACGTAGGGTGCGAGCGTTAATCGGAATTACTGGGCGTAAAGCGTGCGCAGGCGGTTTTTTAAGACAGACGGGAAAGCCCCGGGCTTAACCTGGGAACTGCGTTTGTGACTGGAAGACTAGAGTGTAGCAGAGGGGGGTAGAATTCCACGTGTAGCAGTGAAATGCGTAGAGATGTGGAGGAATACCGATGGCGAAGGCAGCCCCCTGGGTTAACACTGGCGCTCATGCACGAAAGCGTGGGGAGCAAATCGG
>New.CleanUp.ReferenceOTU1684 NWF2014_45448
TACCAACTCCCCGAGTGGTCGGGGTGATTACTGGGCTTAAAGCGTCCGTAGCCGGTCTGGAAAGTCCTCCGTTAAATCCGATATCCGAAGTATCGGGCTGCGGAGGATACTACCAGACTTGGGAGTGGAAGAGGCCGACGGTACTCCTTGGGAAGGGGTAAAATCCACAGATCCAAGGAGGACCATCAGTGGCGAAGGCGGTCGGCTAGGACACGTCCGACGGTGAGGGACGAAAGCTGGGGGAGCGATCAGG
>New.CleanUp.ReferenceOTU169 BOT_3954
AACGTAGGGGCCAAGCGTTATCCGGATTTACTGGGCGTAAAGGGCGTGTAGGCGGGGGTGTAAGTGGGGTGTGAAAGCCCCCGGCTCAACCGGGGAGGGTCATCCCATACTGCACTCCTTGAGGGCAGCAGAGGAGGGTGGAATTCCCGGTGTAGCGGTGAAATGCGTAGATATCGGGAGGAACACCGGTGGCGAAGGCGGCCCTCTGGGCTGTACCTGACGCTGAGGCGCGAAAGCGTGGGGAGCGAACCGG
>New.CleanUp.ReferenceOTU17 MID_503
AACGTAGGGGGCAAGCGTTACTCGGAATCACTGGGCGTAAAGGGCGCGCAGGTGGTATGGTAAGTCTTTAGGTGAAAGCCCCTGGCTCAACCAGGGAATTGCCTGAGATACTGCCATACTTGAGTCTGGTAGAGGGAAGTGGAATTCCCGGTGTAGCGGTGAAATGCGTAGATATCGGGAGGAACACTCATGGCGAAGGCAGCTTCCTGGGCCAGCACTGACACTGAGGCGCGAAAGCGTGGGGAGCAAACAGG
>New.CleanUp.ReferenceOTU170 BOT_3973
GACGTAGGGGGCGAGCGTTGTCCGGAGTTACTGGGCGTAAAGCGCGTGCAGGCGGTTCGTTAAGTCCCGTGTGAAATCTCCCGGCTCAACCGGGAGGCGCCGCGGGATACTGGCGGGCTTGAGGGCGGTAGAGGGTGATGGAATTCCCGGTGTAGCGGTGAAATGCGTAGATATCGGGAGGAACGCCAGTGGCGAAGGCGGTCACCTGGGCCGTCCCTGACGCTGAGACGCGAAAGCTGGGGGAGCGAACGGG
>New.CleanUp.ReferenceOTU1701 NWF2013_47131
AACGTAGGATCCGAGCGTTGTCCGGAATCACTGGGTGTAAAGGGTGCGTAGGCGGGCTTGCGCGTCAAGGGTTAAAGACCTCGGCTCAACCGAGGGAATGCCCTTGATACGGCAGGTCTTGAGTGCGGGAGAGGATGGTGGAATTCCTGGTGTAGCGGTGAAATGCGTAGAGATCAGGAGGAACACCGATGGCGAAGGCAGCCCTCTGGAATGCCCCTGACGCTGAAACACGAAAGCTGGGGGAGCAAACGGG
>New.CleanUp.ReferenceOTU1706 FLUID_57002
TACGAAGGGAGCTAGCGTTGTTCGGAATTACTGGGCGTAAAGCGTGCGCAGGCGGCTTTTTAAGTCAGAGGTGAAATGCCAAGGCTCAACCTTGGAACTGCCTTTGAAACTGGAAAGCTGGAGTCTCGGAGAGGGTGGCGGAATTCCTAATGTAGCGGTGAAATGCGTAGATATTAGGAGGAACACCGATGGCGAAGGCAGCCACCTGGACGAGTACTGACGCTCATGCACGAAAGCGTGGGGATCAAACAGT
>New.CleanUp.ReferenceOTU171 MID_22020
GACGTAGGAGGCGAGCGTTATCCGGATTTATTGGGCGTAAAGGGCACGCAGGCGGTTCCTTAAGTCCAGAGTGAAATCTTCCCGCTTAACGGGGAGGGGTCTTTGGATACTGGGGAGCTAGAGGAAGGCAGAGGGAGGCGGAATTCCCGGTGTAGGGGTGAAATCCGTAGATATCGGGAGGAACACCAGTGGCGAAGGCGGCCTCCTGGGCCTTTCCTGACGCTGAGGTGCGAAAGCGTGGGGAGCAAACCGG
>New.CleanUp.ReferenceOTU1710 MID_57214
GACGGAGGGGGCGAGCGTTGTCCGGAATTACTGGGCGTAAAGGGCGCGTAGGCGGCTTCTTAAGTCGGTTGTGAAAGCCCCGGGCTCAACCCGGGGAGGCCAACCGATACTGGGAGGCTTGAGTGCAGGAGAGGGAAGTGGAACTGCCGGTGTAGCGGTGGAATGCGTAGATATCGGCAGGAACACCCGCGGCGAAGGCGGCTTCCTGGACTGCCACTGACGCTGAGGCGCGAAAGCCAGGGGAGCGAACGGT
>New.CleanUp.ReferenceOTU1711 NWF2014_57246
GACAGAGGCGGCGAGCGTTACCCGGATTCACTGGGCGTAAAGGGTGCGTAGGCGGTCGCGCATGTCGGCGGTGAAATCTCCCTGCTCAACGGGGAGAGGGCCGGCGAAACTGCGCGGCTGGAGGGCCGGAGAGGGAGGCGGAACTTCCAGTGTAGCAGTGAAATGCGTAGATACTGGAAGGTACCTCAATCGCGAAGGCAGCCTCCTGGCCGGTTCCTGACGCTGAGGCACGAAAGCGTGGGGAGCAAACCGG
>New.CleanUp.ReferenceOTU172 NWF2015_5315
TACGTAGGGGGCGAGCGTTGTCCGGAATCACTGGGCGTAAAGAGCTCGTAGGCGGGATTGTAAGTCAGAGAGTAAATGCAGCAGCTCAACTGCTGTGTCTGCTCTGATACTGCAGTTCTTGAGGACAGGAGAGGGAAGTGGAATTCCCGGTGTAGCGGTGAAATGCGTAGATATCGGGAGGAACACCAGTGGCGAAGGCGACTTCCTGGCCTGGTTCTGACGCTGAGGAGCGAAAGCTAGGGGAGCGAACGGG
>New.CleanUp.ReferenceOTU1720 FLUID_58941
TACAGAGACCACGAACATTGTCCGGATTCATTGGGCGTAAAGAGTGCGTAGGTGGCTTCGTAAGTTATTCGTTAAATCTTCAGGCTCAACCTGGAGGCTGCGGGTAATACTGCGAGGCTAGAGTGCGGAAGAGGCAGGCGGAATGCCCGGTGTAGGGGTAAAATCCGTTAAGATCGGGTAGAACACCAAATGCGAAAGCAGCCTGCTGGAACGTCACTGACACTGTTGCACGAAAGCGTGGGTAGCGAATGGG
>New.CleanUp.ReferenceOTU1729 FLUID_58357
TACAGAGGCCCCGAGCGTTAGGCGGAATCACTGGGCTTGAAGCGTGTGTAGGCGGCCCGGTCAGTACCTTGTGAAATCCCACGGCTCAACCGTGGAAATGCTTGGTATACTGCCGGACTTGAACCACCCAGGGGCGAGCGGAACACATGGTGGAGCGGTGAAATGCGTAGATATCATGAGGAACGCCAATGGTGAAGACAGCTCGCTGGGGGTGCGTTGACGCTGAGACACGAAAGCCAGGGGAGCAAACGGG
>New.CleanUp.ReferenceOTU173 NWF2014_2198
TACGTAAGGGGCAAGCGTTGTTCGGATTGACTGGGTGTAAAGGGTCAGCAGACGGTTCTATAAGTCGGATGTGAAATCCGGAGGCTCAACCTTCGAACTGCATTCGATACTATAGGACTTGAGTATCGGAGAGGTGAGCGGAATTCCTGGTGTAGCGGTGAAATGCGTAGATATCAGGAGGAACACCGATGGCGAAGGCAGCTCACTGGCCGAATACTGACGTTCAGGGACGAAGGCATGGGGAGCAAACAGG
>New.CleanUp.ReferenceOTU1730 FLUID_53545
TACAGGGGGTGCTAACGTTGTTCGGAATTACTGGGCGTAAAGCGCGCGTAGGCGGCTATACAAGTCAGGTGTGAAATCTCGGGGCTTAACTCCGAAAGTGCATTTGAAACTGTATGGCTAGAGTACAGTAGAGGTTGGTGGAATTCCCAGTGTAGAGGTGAAATTCGTAGATATTGGGAGGAACACCGGTGGCGAGGGCGGCCAACTGGGCTGTAACTGACGCTGAGGCGCGAAAGCGTGGGGAGCAAACAGG
>New.CleanUp.ReferenceOTU1735 BOT_53954
TACGTAGGGCGCAAGCGTTATCCGGATTTATTGGGCGTAAAATGTCGCGTAGGCGGTTCGTTGCATCTCATCTTAAATAATCTTACTTAACAAGATTCCGGATGAGAGATGAACGGACTGGAGGATTGGTGGGGTTTCTGGAACTTCCGGTGTAGCAGTGAAATGCGTTGATATCGGAGGGAACACCAAAAGCGAAGGCAAGAAACCAACCTTTTCCTGACGCTGAGGCACGACAGCTAGGGGAGCGAAGCAG
>New.CleanUp.ReferenceOTU1739 TOP_52529
AACGTAGGATCCGAGCGTTGTCCGGAATCACTGGGTGTAAAGGGTGCGTAGGCGGGCTTGCGCGTCAAGGGTTAAAGACCTCGGCTCAACCGAGGGAATGCCCTTGATACGGCAGGCCTTGAGTGCGGGAGAGGATGGTGGAATTCCTGGTGTAGAGGTGAAATTCGTAGAGACTAGGAGGAACCCCGGAGGCGAAGGCGGCTATCTGGACCGCCACTGACGCTGAGGCACGAAAGCGTGGGGAGCAAACAGG
>New.CleanUp.ReferenceOTU174 MID_4981
TACCAGCTCCCCGAGTGGTTGGGACGATTATTGGGTCTAAAGCGTCCGTAGCCGGCTGAGGAAGTTCTCCGTTAAATCCAACGATTCAATCGTTGGGCTGCGGGGAATACTCCTCAGCTTGGGGGCGGGGGATGTCGGCGGTATTTCCGGGGTAGGGGCGAAATCCTATAATCCCGGAAGGACCACCAGTGGCGAAGGCGGCCGACAAAAACGCGCCCGACGGTGAGGGACGAAAGCTGGGGGAGCGATCGGG
>New.CleanUp.ReferenceOTU1744 NWF2015_55333
TACGTAGGGTGCGAGCGTTAATCGGAATTACTGGGCGTAAGGCGTGCGCAGGCGGCTCATTAAGACAGGCGTGAAACCCCCGGGCTTAACCTGGGAACTGCGCTTGTGACTGGTGGGCTGGAGTGTGTCAGAGGGAGGTGGAATTCCACGTGTAGCAGTGAAATGCGTAGAGATGTGGAGGAACACCGATGGCGAAGGCAGCCTCCTGGGACAACACTGACGCTCATGCACGAAAGCGTGGGGAGCAAACAAG
>New.CleanUp.ReferenceOTU1748 MID_54841
TACGTAGGGGGCTAGCGTTGCTCGGAATCACTGGGTGTAAAGGGCGTGTAGGCGGATATACAAGTCGAATGTAAAATCCCGCAGCTCAACTGTGGATCTGCGTTCGAAACTGTATATCTTGAGTCTGGTGGAGGGTGATGGAATTCCCGGTGTAGCGGTGAAATGCGTAGATATCGGGAAGAACACCGAAGGCGAAGGCAGTCACCTATGCCAAGACTGACGCTGAGGCGCGAAAGTATGGGGATCAAACAGG
>New.CleanUp.ReferenceOTU175 BOT_11823
TACGTGGGGTGCGAGCGTTATCCGGATTTACTGGGCGTAAAGAGTGCGTAGGCGGTTTAATAAGTCGGTTGTCAAATCCTTGTGCTTAACATAAGGACCGCAACCGATACTATTAAACTAGAGGCCGGGAGAGGCAAGCGGAATTGCCGGTGTAGGGGTGAAATCCGTTGATATCGGCAAGAACACCGAAAGCGAAGGCAGCTTGCTAGAACGGCCCTGACGCTGAGGCACGAAAGCGTGGGGAGCAAAAAGG
>New.CleanUp.ReferenceOTU1753 FLUID_33057
TACGGAGGGGGCAAGCGTTGTTCGGAATTACTGGGCGTAAAGCGCGCGTAGGCGGTTTTGTAAGTCTGGGGTCAAAGGCGACAGCTTAACTGACGTAAGGCCTCAGATACTATGGAACAGGAGTACCAGAGAGGATGGCGGAATTCCCGGTGTAGCGGTGAAATGCGTAGATATCGGGAGGAACACCAATGGCGAAGGCGGCTATCTGGCTGGTACCTGACGCTGAGGTGCGAGAGCGTAGGGATCAGACAGG
>New.CleanUp.ReferenceOTU1757 NWF2013_33770
AACGTAGGATCCGAGCGTTGTCCGGATTCATTGGGTGTAAAGGGTCTGTAGGTGGTCAGGTGTGTTGTGCCTGAAATCCTCTGGCTCAACCAGAGAATTGGGTACAAAACTACCTGACTTGAGTCTGGACGAGGGGAGCGGAACTGCCGGTGTAGCGGTGAAATGCGTAGATATCGGCAGGAACACCAGTGGCGAAGGCGGCTCTCTATTCCAGTACTGACGCTGAGGGACGAAAGCGTGGGGAGCGATCGGG
>New.CleanUp.ReferenceOTU1758 FLUID_33414
TACGAGTGCCTCGAGCGTTATCCGGAATCATTGGGCGTAAAGGGTGCGTAGGCGGCGATGTTAGTCTCCCGTAAGATCTTTCGGCTCAACCGAGAGTCCGCGGGAAAAACGGCATTGCTCGAGATTGGAAGGGGTCTCTGGAACTCATGGTGTAGCGGTGAAATGCGTTGATATCATGGGGAACACCAAAAGCGAAGGCAGGAGACTGGTCCATTTCTGACGCTGAAGCACGAAAGCGTGGGTAGCGAATGGG
>New.CleanUp.ReferenceOTU176 NWF2015_9223
TACGAAGGGTGCAAGCGTTGTTCGGAATTACTGGGCGTAAAGGGTTCGTAGGCGGGACTGAAAGTCGAATGTGAAAACCCTGGGCTTAACCTGGGACGTGCATTCGAAACTTCGGTTCTTGAGTTTTGGAGAGGGTGGTGGAATTGCTGGTGTAGGAGTGACATCCGTAGAGATCAGCAGGAACGCCGGAGGCGAAAGCGACCGCCTGGCCAAGGACTGACGCTGAGGAACGAAAGCGTGGGGAGCAAACAGG
>New.CleanUp.ReferenceOTU1761 NWF2015_33485
TACGTAAGGGGCAAGCGTTGTTCGGATTGACTGGGCTTAAAGGGCGCGTAGGTGGTAGTGCAAGTCTGGGGTGGAATCCTATGGCTTAACTATAGAACTGCCCTGGAAACTGCATTACTTGAGTCAGCGAGGGGAGGGTAGAATTCCTGGTGTAGCGGTGAAATGCGTAGATATCAGGAGGAAGGCCGGTGGCGAAGGCGGCCCTCTGGCGCTTGACTGACACTGAGGCGCGAAAGCGTGGGGAGCAAACAGG
>New.CleanUp.ReferenceOTU1766 BOT_36681
TACGTAGGTGGCAAGCGTTGTCCGGATTTACTGGGCGTAAAGCGCGCGCAGGCGGCTGGCCAAGTCTGGGGTGAAATCTCCCGGCTCAACCGGGAGGGGTCTCCGGATACTGGCTAGCTTGAGGGGAGCAGAGGAGAGCGGAATTCCCGGTGTAGCGGTGATATGCGTAGATATCTGGAGGAACACCCGTGGCGAAGGCGGCTCTCTGGCCTGCGACTGACGCTGAGGCGCGAAAGCTAGGGGAGCGAACAGG
>New.CleanUp.ReferenceOTU177 TOP_8472
GACGAAGGTCCCAAGCGTTACCCGGATTCATTGGGCGTAAAGGGCGAGAAGGCGGCGAAACAAGTTCTTCTTAAAAGCCTTTTGGCCTAACCAAAAGGAAGGGAAGAATACTGTTTTGCTAGAGACTTTGAGGGGTCAGTGGAACGGTCGGTGTAGGGGTGAAATCCGACGATATCGACCGGAACGCCGAAGGCGAAGGCAGCTGACTAGCAGAGTTCTGACGCTGATCTCGCGAAAGCTAGGGGCGCAAACCGG
>New.CleanUp.ReferenceOTU1775 NWF2015_30314
TACGAAGGTGGCTAGCGTTACTCGGATTGACTAGGTGTAAAGCGCAGGTAGGTGGTGGAGTAAGTCCGCAATGGAATCTCCCGGCTTAACCGGGAGGGGTTTGTGGAAACTGCTCTGCTTGAGTGTGGGAGAGGATGCTGGAATTCCAGGTGTAGCGGTGAAATGCGTAGATATCTGGAGGAACACCAATGGCGAAAGCAGGCATCTGGCCCAATACTGACACTGAGCTGCGAAAGCTAGGGGAGCAAACAGG
>New.CleanUp.ReferenceOTU1779 NWF2013_29157
GACAGAGGGGGCAAGCGTTGTTCGGATTTACTGGGCTTAAAGGGCGTGTAGGCGTTCTGATAAGTTAGATGTGGAATCCCCGAGCTTAACTCGGGAATTGCATCTAAAACTGTCAGGATTGAGTCATACATGGGAGGGCGGAATTCCTGGTGTAGCGGTGAAATGCGTAGATATCAGGAGGAGGGCCGGTGGCGAAGGCGGCCTTCTGGTCTGCCACTGACACTCAGGCGCGAAAGCGTGGGGAGCAAACAGG
>New.CleanUp.ReferenceOTU178 NWF2014_1001
TACGTAGGGGGCGAGCGTTGTCCGGAATTATTGGGCGTAAAGCGCGTGTAGGTTGTCTATTAAGTTGGGTGTAAAAGGCAGAGGCTCAACCTCTGTATGCACTCAATACTGGTAGACTAGAGAGTGACAAAGGGAAGCGGAATTTGCGGTGTAGCGGTGAAATGCGTAGATATCGCAAGGAACACCAGTGGCGAAGGCGGCTTCCTGGGTCACTTCTGACGCTGAGACGCGAAAGCTAGGGGAGCAAACGGG
>New.CleanUp.ReferenceOTU1785 FLUID_31905
CACGGAGGGAGCAAGCGCTGTCCGGAATCATTGGGTGTAAAGGGGGTGTAGGCGGGTTTCTAAGTCGGGAATTAAATTTGTGGGCTCAACCTGCAAGAGTTTCTCGATACTGGAGGCCTTGAGCACGAAAGGGGAGAGTGGAACTCCCGGTGTAACGGTGAAATGTGTTGAGATCGGGAAGAACACTCGTGGCGAAGGCGGCTCTCTGGGTCGTTGCTGACGCTGAGCCCCGAAAGCGTGGGGAGCAAACAGG
>New.CleanUp.ReferenceOTU179 NWF2014_11154
TACGTAGGCAGCGAGCGTTGTTCGGAGTTACTGGGCGTAAAGCGTGCGTAGGCGGTTCCGCAAGTCCGGTGTGAAATCTCCCGGCTCAACTGGGAGGGTGCGCCGGATACTGCGGGGCTAGAGTGCGGGAGAGGAGAGCGGAATTCCCGGTGTAGCGGTGAAATGCGTAGATATCGGGAGGAACACCGGTGGCGAAGGCGGCTCTCTGGACCGTAACTGACGCTGAGGCACGAAAGCGTGGGGAGCAAACAGG
>New.CleanUp.ReferenceOTU1795 BOT_31408
GACGAGTGCCCCAAGCGTTATCCGGAATCACTGGGCGTAAAGCGTCTGTAGGGGGTCTTAATAGTCCTGCGTTAAATCCCGAAGCTCAACTTCGGAACTGCGCAGGATACGTTAAGACTAGAGAGTGAGAGGCTGATGGAACCTACCAAGTAGGGGTGAAATCCGTTGATATGGTAGGGAACACCAAAGGCGAAGGCATCCAGCTGGCGCATCTCTGACCCTGAGAGACGAAAGCGTGGGGAGCAAACAGG
>New.CleanUp.ReferenceOTU1799 NWF2014_41862
TACCAGCTCTCCGAGTGGTAGGGACGTTTATTGGGCTTAAAGCGTCCGTAGCCGGCTCAACAAGTCCCCCGTTAAATCCAACGATTCAATCGTTGGACTGCGGGAGATACTGCTGGGCTAGGAGGCGAGAGAGGCCGACGGTATTCCCGGAGTAGGGGTGAAATCTTATAATTCCGGGAGGACCACCAGTGGCGAAGGCTGTCGGCTAGAACGCGCACGACGGCGAGGGACGAAAGCTGGGGGAGCGAACCGG
>New.CleanUp.ReferenceOTU18 MID_181
GACGTAGGGGGCGAGCGTTGTCCGGATTCACTGGGCGTAAAGGGCGCGTAGGCGGCTTAGCAAGTTAGCAGGTAAAGGCACGGGCTCAACCTGTGAGGGACTGCTAAGACTGCTAAGCTAGAGAGCAGGAGAGGGGAGTGGAATTCCAGGTGTAGCGGTGGAATGCGTAGATATCTGGAGGAACACCCGTGGCGAAGGCGGCTCTCTGGCCTGCGACTGACGCTGAGGCGCGAAAGCTGGGGGAGCGAACGGG
>New.CleanUp.ReferenceOTU180 NWF2014_9049
TACAGAGGTTCCAAGCGTTGTTCGGATTCACTGGGCGTAAAGGGTGCGCAGGCGGTCGGGTAAGTCTGATGTGAAATCTCCGGGCTCAACCCGGAAAGGGCATTGGATACTATCCGGCTGGAGGGTTGCAGGGGGGACTGGAATTCTCGGTGTAGCAGTGAAATGCGTAGATATCGAGAGGAACACCCGTGGCGAAGGCAAGTCCCTGGACAACTCCTGACGCTCATGCACGAAAGCTAGGGGAGCAAACAGG
>New.CleanUp.ReferenceOTU1800 BOT_41941
TACGTAGGGGGCAGGCGATGTCCGGATTCACTGGGCGTAAAGGGCGTCTAGGCGGCTCGGCAAGTCGGACGTGAAAGTTCGGGGCTCAACCCCGAAAAGCCATTCGAAACTGCCGGGCTTGAGTGCGGGAGAGGGTAGCGGAATTCCCGGTGTAGCGGTGAAATGCCCAGATATCGGGAGGAACACCCGTGGCGAAGGCGGCTGCCTGGACCGCAACTGACGCCCAGAGCGCGAAAGCGTGGGGAGCAAACAGG
>New.CleanUp.ReferenceOTU1802 NWF2015_41749
AACGTAGGAGGCGAGCGTTATCCGGATTTACTGGGCGTAAAGCGCGCGTAGGCGGTTAGGTAAGTCGGGTGTTAAAGCCCCTGGCTCAACTGGGGGAGGTCATTCGATACTGCCTGGCTTGAGGGCGAGAGAGGAGAGTGGAATTCCCGGTGTAGCGGTGGAATGCGTAGAGATCGGGAGGAACACCAGTGGCGAAGGCGGCCCTCTGGGTAATGACTGACGCTGAGGCGCGAAAGCGTGGGGAGCAAACAGG
>New.CleanUp.ReferenceOTU1805 NWF2015_40720
GACCGAAAATACAAACATTATTCGGAATTACTAAACATAAAACACATATAAACAATCATGCAAGTCGGGCGTGAAATCCCTGGGCTCAACCGAGGAAGTGCGCCCGAAACTGCGCGACTTGAGTTCCGGAGAGGATGGTGGAATTCTCGGTGTAAAGGTGAAATTCGTAGATATCGAGAGGAACACCGGTGGCGAAGGCGGCCATCTGGACGGAAACTGACGCTGAAACGCGAAAGCGTGGGGAGCAAACAGG
>New.CleanUp.ReferenceOTU181 MID_18888
TACGTAGGATGCGAGCGTTATCCGGATTCATTGGGCGTAAAGAGCGCGCAGGCGGTGCCTTAAGTTAGGCGTGAAATTTCCCGGCTCAACTGGGAAGGGTCGCCTAAAACTGGGGCACTTGAGGACAGAAGGGGAAAGTGGAATTCCCGGTGTAGCGGTGAAATGCGTAGATATCGGGAGGAACACCAGTGGCGAAGGCGGCTTTCTGGTCTGTTTCTGACGCTGAGGCGCGAAGGCTAGGGGAGCGAACGGG
>New.CleanUp.ReferenceOTU1814 FLUID_43868
TACGGAGGTGGCAAGCGTTACTCGGATTCACTGGGTGTAAAGGGCGTGTAGGCGGTACTGTAAGCCTTGCCTTAAAGGCTCTGGCTCAACCAGAGTTTGTGGTAAGGGACTGCAGAACTTGAGGATGGTAGAGGTGAGTGGAATTCCCGGTGTAAGGGTGAAATCTGTAGAGATCGGGAGGAACACCAGTGGCGAAGGCGACTCACTGGGCCATTCCTGACGCTGAGATGCGAAAGCTAGGGGAGCAAACAGG
>New.CleanUp.ReferenceOTU182 NWF2014_137
TACGTAGGGGGCGAGCGTTGTCCGGATTTATTGGGCGTAAAGAGCGCGTAGGCGGCTTATCAAGTCAGGTGTGAAATCCTCAGGCTTAACCTGAGAATTGCACTTGAAACTGATAGGCTTGAGTCCAGTAGAGGAGAGTGGAATTCCCGGTGTAGCGGTGAAATGCGCAGAGATCGGGAAGAACACCAGTGGCGAAGGCGGCTCTCTGGTCTGAGACTGACGCTGAGGCGCGAAAGCTAGGGGAGCGAACAGG
>New.CleanUp.ReferenceOTU1823 FLUID_37636
TACGGAGGGTGCAAGCATTAATCGGATTATTGGGCGTAAAGGGCGCGTAGGCGGCAAAGAAAGTCAGATGTGAAATTCCGGGGCTCAACCTCGGAGCAGCATCTGAAACTTCTATGCTAGAGGAAAGGCGGGGAAAACGGAATTCCACATGTAGCGGTGAAATGCGTAGATATGTGGAAGAACACCGGTGGCGAAGGCGGTTTTCTAGCCTTTAGCTGACGCTGAAGCGCGAAAGCGTGGGGAGCAAACAGG
>New.CleanUp.ReferenceOTU183 MID_4226
GACGGAGGGGGCGAGCGTTGTCCGGAATCACTGGGCGTAAAGGGCGCGTAGGCGGCCTTTTAAGTCGGTTGTGAAAGCCCCGGGCTCAACCTGGGGAGGCCAGCCGAGACTGGGAGGCTTGAGTGCAGGAGAGGGAAGTGGAACTGCCGGTGTAGCGGTGGAATGCGTAGATATCGGCAGGAACACCCGCGGCGCAGGCGGCTTCCTGGACTGCGACTGACGCTGAGGCGCGAAAGCCAGGGGAGCGAACGGG
>New.CleanUp.ReferenceOTU1832 NWF2014_39788
TACGTAGGGGGCGAGCGTTGTCCGAATTTACTGGGCGTAAAGCGTGCGCAGGCGGCTTTGTAAGACGGATGTGAAATCCCTGGGCTTAACCTAGGAACTGCGTTCGTGACTGCAAAGCTGAGTGCGGCAGAGGGGGGTGGAATTCCTGGTGTAGCAGTGAAATGCGTAGAGATCAGGAGGAACACCGATGGCGAAGGCAGCCCCCTGGGTTGACACTGACGCTCATGCACGAAAGCGTGGGGAGCAAACAGG
>New.CleanUp.ReferenceOTU184 NWF2013_10915
TACGGAGGGTGCAAGCGTTGTTCGGAATTACTGGGCGTAAAGGGCCTGTAGGCGGCAAGATAAGTTAAGGGTGAAATCCCTGGGCTCAACCCAGGAAGGGCCTTTAAAACTGTCTTGCTTGAGTACGGGAGAGGAAGGCGGAATTCCCGGTGTAGAGGTGAAATTCGTAGATATCGGGAAGAACACCAGTGGCGAAGGCGGCCTTCTGGACTGTTACTGACGCTGAGAGGCGAAAGCGTGGGGAGCAAACAGG
>New.CleanUp.ReferenceOTU185 MID_6331
GACGTAGGGGGCGAGCGTTGTCCGGAATGACTGGGCGTAAAGCGCACGTAGGCGGTCGTGTAAGTTGGGGGTGAAATTCCGCCGCTCAACGGAGGAACTGCCTCCAATACTGCACGACTTGAGGGCAGGAGAGGAGAGTGGAATTCCCGGTGTAGGGGTGAAATCCTTTGATATCGGGAGGAACACCAGTGGCGAAGGCGGCTCTCTGGACTGCCCCTGACGCTGAAGAGCGAAAGCTAGGGTAGCGAACGGG
>New.CleanUp.ReferenceOTU186 MID_7415
AACGTAGGGGGCAAGCGTTATCCGGATTTACTGGGCGTAAAGGGCGTGTAGGTGGCTCGGCAAGTTGGTCGTGAAAGCTCCCGGCCCAACTGGGAGAGGCCGACCAATACTGTCGAGCTAGAGGGCAGCAGGGGAGAGTGGAATTCCCGGTGGAGCGGTGAAATGCGTAGATATCGGGAGGAACACCAGTGGCGAAGGCGGCTCTCTGGGCTGTTCCTGACGCTGAGGCGCGAAAGCGTGGGCAGCGAACCGG
>New.CleanUp.ReferenceOTU187 TOP_4113
AACGTAGGGTGCAAACGTTGTTCGGAATTACTGGGTGTAAAGCGCGTGTAGGCGGCTAAGTGTGTCGATTGTGAAAGCCCCCGGCTCAACCGGGGAAAGTCGATCGAAACTGCTTGGCTAGAGTACAGGAGAGGGGGATGGAATTCCAGGTGTAGAGGTGAAATTCGTAGATATCTGGAGGAACACCGATAGCGAAGGCAGTCCCCTGGACTGTTTCTGACGCTGAGACGCGAAAGCGTGGGGAGCAAACAGG
>New.CleanUp.ReferenceOTU188 NWF2014_885
TACCCGCAGCCCGAGTGGTGCTCGTTATTATTGGGTCTAAAACGTCCGTAGCCGGTTTGTTAAATGCCCGGGTAAATCGAGCCGCTCAACGGCTCGAATGCCGGGTAGACTGGCAGACTTGGGACCGGGGGAGGATAGAGGTACTCTGGGGGTAGGGGTAAAATCCTGTAATCCTCAGGGGACCACCAGTGGCGAAGGCGTCTGTCCACAACGGATCCGACGGTAAGGGACGAAGCCCTGGGGCGCAAACGGG
>New.CleanUp.ReferenceOTU189 NWF2014_7478
AACGGAGGGTGCAAGCGTTGCTCGGATTTACTGGGTGTAAAGCGGGTGCAGGTGGTCAAATAAGCTCTAATTTAAATGCCTCTGCTCAACAGGGGAACTGGTTAGAGAACTATTTGACTTGAGTACGGGATAGGGAAGCGGAATTCCCGGTGTAGCGGTGAAATGCGTAGATATCGGGAGGAACACCGATTGCGAAAGCGGCTTCCTGGAACGTTACTGACACTGAGACCCGAAAGCGTGGGGATCAAACAGG
>New.CleanUp.ReferenceOTU19 MID_327
TACGGAGGGTGCAAGCGTTGTTCGGAATTATTGGGCGTAAAGCGCGTGTAGGTGGTTGGGCAAGTCAGATGTGAAAGCCCTCCGCTTAACGGAGGAAGTGCATTTGAAACTGCCCAGCTAGAGTACGGGAGAGGAGAGTGGAATTCCCGGTGTAGAGGTGAAATTCGTAGATATCGGGAGGAACACCAGTGGCGAAGGCGGCTCTCTGGACCGATACTGACACTGAGACGCGAAAGCGTGGGGAGCAAACAGG
>New.CleanUp.ReferenceOTU190 NWF2013_16310
TCCCAGCAGTCCGAGTGGGAGCCACATTTATTAGGTCTAAAACATCCGTAGCTCGTTCAGCAAGTTTCTTGTGAAATGGCATTGCTTAACAGTGTCGCGTGCAAGAAAAACTACTGGACTTGGGACCGGGAGACGCAGGAAGTACAGTCATGGTAGCGGTAAAATGTTTTAATCATGACTGGACTAACAATGGCGAAGGCATCCTGCGAGAACGGATCTGACGGTCAGGGATGAAGGCCAGGGGCGCAAATTGG
>New.CleanUp.ReferenceOTU191 FLUID_1146
TACAGAGGTCCCAAGCGTTGTTCGGATTCACTGGGCGTAAAGGGTGCGTAGGTGGCCGGGTAAGTCTGATGTGAAATCTCCGAGCTCAACTCGGAAACTGCATCGGATACTATCCGGCTAGAGGAATGGAGGGGAGACTGGAATGCTTGGTGTAGCAGTGAAATGCGTAGATATCAAGCGGAACACCAGTGGCGAAGGCGAGTCTCTGGACATTTCCTGACGCTGAGGCACGAAAGCTAGGGGAGCAAACAGG
>New.CleanUp.ReferenceOTU192 NWF2014_2107
TACGGAGGGTGCAAGCGTTGTTCGGAATTACTGGGCGTAAAGGGCGTGTAGGTGGTCAGGCAAGTCAGATGTGAAATCCTTCCGCTCAACGGAAGAAGTGCATTTGAAACTACCTGGCTAGAGTACGGGAGAGGAGAGTGGAATTCCCGGTGTAGAGGTGAAATTCGTAGATATCGGGAGGAACACCAGTGGCGAAGGCGGCTCTCTGGCCCGATACTGACACTGATACGCGAAAGCGTGGGGAGCAAACAGG
>New.CleanUp.ReferenceOTU193 NWF2013_14800
GACGAAGGTCCCAAGCGTTACCCGGATTCACTGGGCGTAAAGGGCGAGAAGGTGGTGAGGCAAGTTCTTCTTAAAAGCCTCTTGGCCTAACCAGGAGGAAGGGAAGAATACTGTCTCACTAGAGACTCTCAGGGGCCAGCGGAACGGTCGGTGTAGGGGTAAAATCCGATGATATCGACCGGAACGTCGAAGGCGAAGGCAGCTGGCTAGGAGAGTTCTGACACTGATCTCGCGAAAGCTAGGGGCGCAAACCGG
>New.CleanUp.ReferenceOTU194 NWF2013_705
TACGTAGGATGCGAGCGTTATCCGGATTTACTGGGCGTAAAGCGTCTGTAGGTGGTTTTGTGCGTTGGATGCCAAATCTCTGTGCTTAACGCAGAGCAGGTGTCCAATACGGCAAAACTTGAGGGAACTAGAGGGTGATGGAATTCCCGGTGTAGCGGTGAAATGCGTTGATATCGGGAGGAACGCCAATGGCGAAGGCAGTCACCTGGGGTTTTCCTGACACTGAGAGACGAAAGCGTGGGGAGCAAACAGG
>New.CleanUp.ReferenceOTU195 NWF2015_6577
AACGTAGGAGGCGAGCGTTATCCGGATTCACTGGGCGTAAAGCGCGCGTAGGCGGTCGGGTAAGTCGGATGTGAAAGCCCCTGGCTCAACTGGGGGAGGCCATTCGATACTGCTCGGCTTGAGGGTGAGAGAGGAGAGTGGAATTCCCGGTGTAGCGGTGGAATGCGTAGAGATCGGGAGGAACACCAGTGGCGAAGGCGGCTCTCTGGCTCACTCCTGACGCTGAGTGCGCGAAAGCGTGGGGAGCAAACGGG
>New.CleanUp.ReferenceOTU196 NWF2015_8764
GACGTAGGATGCAAGCGTTGTTCGGAATTACTGGGCGTAAAGAGTACGTAGGTGGTCCTTTAAGTTTGATGTTAAAGCCTGGAGCTCAACTCCAGAGATGCATCAAAAACTGAAGGACTTTGAGGACGGCAGAGGAAGATGGAATTCCCAGTGTAGCGGTGAAATGCGTAGATATTGGGAGGAACACCAGTGGCGAAAGCGATCTTCTGGGCTAGTCCTGACACTGAGGTACGAAAGCTTGGGGAGCAAACGGG
>New.CleanUp.ReferenceOTU197 BOT_19884
AACGTAGGCTGCAAACATTGTTCGGAATTACTGGGCGTAAAGGGTGTGTAGGCGTTCTTGTAAGTTAGAAGTGAAATCCCTATTAAACATAGGAATTGCTTTTAAAACTGCAAGAATAGAATGAAGCAGAGGAAATCGGAATTCCCGGTGTAGCGGTGAAATGCGTAGATATCGGGAGGAACACCGGTGGCGAAGGCGGATTTCTGGGCTTCTATTGACGCTGAAACACGAAAGCTAGGGGAGCAAATGGG
>New.CleanUp.ReferenceOTU198 NWF2013_7797
TACGCACTCCACAAGTGGTGTTCGCGAATATTGGGTTTAAAACGTCTGTAGCTGGTATATTAAGTCCTTGGTGAAATCAAACAGCTTAACTGTTTGAATTGCCAGGGAAACTGATATGCTAGAGGCAGGGAGATGTTAGGGGTATTTCTAGGGTAGCGGTGAAATGCTATAATCCTAGAAAGACCACCAGTAGCGAAGGCGCCTAACAAGAACTGGCCTGACAGTGAGAGACGAAAGCTAGGGGAGCGACCCGG
>New.CleanUp.ReferenceOTU199 MID_3043
GACGTAGGGAGCTAGCGTTGTCCGGAATTACTGGGCGTAAAGCGCAAGTAGGCGGTCGGGTAAGTTGGGGGTGAAATCCCCGGGCTCAACTCGGGAACTGCCCTCAATACTGCCAGACTAGAGGGCGAGAGAGGAGAGTGGAATTCCCGGTGGAACGGTGAAATGTTTAGATATCGGGAGGAACACCCGTGGCGAAGGCGGCTCTCTGGATCGTCCCTGACGCTGAATTGCGAAAGCTAGGGGAGCGAACGGG
>New.CleanUp.ReferenceOTU2 BOT_6
GACGTAGGAGGCAAGCGTTGTCCGGAATTATTGGGCGTAAAGCGCCCGTAGGCGGGGGTGAAAGTCGGGTGTGAAATCCCCCGACCCAATCGGGGACCCGCGCCCGATACTCCACTCCTGGAGGGAAGCAGAGGAAGGCGGAATTCCCGGTGTAGCGGTGAAATGCGTAGATACCGGGAGGAACACCGTTGGCGAAGGCGGCCTTCTGGGCTTCTCCTGACGCTGAGGGGCGAAAGCCTGGGGAGCGAACCGG
>New.CleanUp.ReferenceOTU20 FLUID_683
TACGGAGGGTGCAAGCGTTGCTCGGAATCACTGGGTGTAAAGCGCGAGTAGGCGGTTAATTAAGTCAGATGTGAAAGCCCACGGCTCAACCGTGGAAGTGCATCTGAAACTGGTTAGCTAGAGTGTGAGAGAGGGATGCGGAATTCCCGGTGTAGCGGTGAAATGCGTAGATATCGGGAGGAACACCAGTGGCGAAGGCGGCATCCTGGCTCATAACTGACGCTGAGTCGCGAAAGCGTGGGGATCAAACAGG
>New.CleanUp.ReferenceOTU200 NWF2013_1477
TACCAGCTCCCTGAGTGGTGGGGATGATTACTGGGCCTAAAGCGTCCGTAGCCGGCTTGGCAAGTCTTCCGTTAAATTCGATGATTTAATCGTCGAACTGCGGGAGATACTACCAAGCTAGGGGGCGGGAGAGGCCGGCGGTAGTCCCGGGGTAGGGGTGAAATCCTATAATCCCGGGAGGACCACCAGTGGCGAAGGCGGCCGGCCAGAACGCGCCCGACGGTGAGGGACGAAAGCTGGGGGAGCGAACCGG
>New.CleanUp.ReferenceOTU201 MID_7575
TACGTAGGGGCCAAGCGTTGTCCGGAATTATTGGGCGTAAAGGGCGTGTAGGTGGTTTTGCAAGTCAGATGTTAAATTCCCAAGCTCAACTTGGGACCGCATCTGATACTACAAGACTAGAGAGTGGTAGAGGAAAGTGGAACTGCCGGTGTAGCGGTGAAATGCGTAGATATTGGCAGGAACACCAGTGGCGAAAGCGACTTTCTGGACCATTTCTGACACTGAGGCGCGAAAGCTAGGGGAGCAAACGGG
>New.CleanUp.ReferenceOTU202 NWF2015_992
TACAGGGGGTGCAAGCGTTGTTCGGAATTACTGGGCGTAAAGGGAGCGTAGGCGGAACTACAAGACAGGGGTTAAATCTCCGGGCTCAACCTGGAACTTGCCTTTGTGACTGTGGTTCTTGAGTATGGTAGAGGTTGGCGGAATTTCCGGTGTAGCGGTGGAATGCGTAGAGATCGGAAAGAACACCAGAGGCGAAGGCGGCCAACTGGACCAATACTGACGCTGAGGCTCGAAAGCGTGGGGAGCAAACAGG
>New.CleanUp.ReferenceOTU203 FLUID_11067
TACGTAGGTGGCGAGCGTTACTCGGAATCACTAGGCGTAAAGCGCGTGTAGGCGGTATTTTAAGTCTGTTGTGAAATCTTATGGCTCAACCATAAAATGTCGACAGATACTGAAGTACTAGAGTGAGGCAGGGGAAACTGGAATTCCAGGTGTAGCGGTGGAATGCGTAGATATCTGGAAGAACGCCAAAGGCGAAGGCAGGTTTCTGGGCCTTTACTGACGCTGAGACGCGAAAGCTAGGGGAGCAAACAGG
>New.CleanUp.ReferenceOTU204 BOT_73
GACGTAGGCCCCGAGCGTTATCCGGATTTATTGGGCGTAAAGCGTCCGCAGGCGGTCTTATTTGTCCCTGGTTAAATCCGTGGGCTCAACTCATGGGCTGCTAGGGATACGATAAGACTTTGAGGCCGGGAGAGGCACGCGGAATGGTTGGTGTAGGGGTAAAATCCGTTTATATCGACCAGAACACCAAAGGCGAAGGCAACGTGCTAGAACGGTCCTGACGCTCATGGACGACAGCGTGGGGAGCAAAAAGG
>New.CleanUp.ReferenceOTU205 BOT_9164
GACGGAGGATGCAAGCGTTGTTCGGAATTACTGGGCGTAAAGGGCGTGTAGGTGGCTTAATAAGTCGGATGTGAAAGCCCTTGGCTCAACCAAGGAAGTGCATTCGAAACTATTAGGCTTGAGTACAGGAGAGAAAGGTGGAATTCCCGGTGTAGAGGTGAAATTCGTAGATATCGGGAGGAATACCAGTGGCGAAGGCGGCCTTTTGGCCTGTTACTGACACTGAGGCGCGAAAGCGTGGGGAGCAAACAGG
>New.CleanUp.ReferenceOTU206 MID_9705
CACGTAGGTGGCGAGCGTTGTCCGGATTTACTGGGCGTAAAGGGCGTGTAGGCGGCCCGTTAAGTCCTCTGTGAAATCTCCCGGCTCAACCGGGAGGGGTCAGGGGATACTAGCGGGCTCGAGGGGGGCAGAGGAGGGTGGAATTCCCGGTGTAGCGGTGAAATGCGTAGATATCGGGAGGAACACCAGTGGCGAAGGCGGCCCTCTGGGCCCTACCTGACGCTGAGGCGCGAAAGCGTGGGGAGCAAACCGG
>New.CleanUp.ReferenceOTU207 NWF2015_9435
GACGTAGGGGGCAAGCGTTGTCCGGAATTACTGGGTGTAAAGAGCTCGTAGGCGGAGCGGTAAGTCGGGGACTAAATACGGCGGCTCAACTGCCGTGGGATTCCCGATACTGCCGCCCTTGAGAACAGGAGAGGGAAGTGGAATTCCAGGTGTAGCGGTGAAATGCGTAGATATCTGGAGGAACACCAGTGGCGAAGGCGGCTTCCTGGCCTGCTTCTGACGCTGAGGAGCGAAAGCGTGGGGAGCGAACGGG
>New.CleanUp.ReferenceOTU208 NWF2015_29808
TACAGAGACCCCGAGCGTTATCCGGATTTATTGGGCGTAAAGCGCGGGTAGGGGGTTTTTTTTAAGTCCAATGTTAAATCTCAGGGCTTAACCTTGAGGCTGCGTTGGATACTGGAAAACTAGAGGACGCCAGAGGTAGATGGAACAGCCGGTGTAGGGGTGAAATCCGTTGATATCGGCTGGAACACCAAAGGCGAAGGCATTCTACTGGGACGTTCCTGACCCTGAGCCGCGAAAGCGTGGGGAGCAAAAAGG
>New.CleanUp.ReferenceOTU209 NWF2014_49876
TACGGAGGGTGCGAGCGTTGTTCGGAATTACTGGGCGTAAAGGGCGTGTAGGCGGGTATATAAGTCAGATGTGAAATACCTTAGCTTAACTAAGGAAGTGCATCTGAAACTGTATATCTTGAGTACGATAGAGGAGAGTGGAATTCCCAGTGTAGAGGTGAAATTCATAGATATTGGGAAGAACACCGGTGGCGAAGGCGGCTCTCTGGATCGATACTGACGCTGATACGCGAAAGCGTGGGGAGCAAACAGG
>New.CleanUp.ReferenceOTU21 NWF2014_359
TACGTAGGTGGCAAGCGTTGTCCGGATTTATTGGGCGTAAAGGGCGTGTAGGCGGTCTACTAAGTCCGGGGTGAAATCTCCCGGCTCAACTGGGAGGCGTCCCCGGATACTAGCGGACTAGAGGTGGGCAGGGGAAGGCGGAATTCCCGGTGTAGCGGTGAAATGCGTAGATATCGGGAGGAACACCCGTGGCGAAGGCGGCCTTCTGGGCCTACCCTGACGCTGAGGCGCGAAAGCGTGGGGAGCAAACCGG
>New.CleanUp.ReferenceOTU210 MID_7582
TACGTAGGGTCCGAGCGTTACCCGGATTTATTGGGCGTAAAGCGCGTGTAGGCGGTTCTAGAAGTTCCTCTTGAAATCTTTAGGCCCAACCTAAAGACCGGGAGGAAGACTCTAGGGCTAGAATCTGGCAGGGGCTGGTAGAACTTTGGGTGGAGCGGTAAAATGCGTTGATATCCAAAGGAATACCGATGGCGAAGGCAGCCAGCTGGGCCAGCATTGACGCTGAGACGCGAAAGCGTGGGGAGCGAACGGG
>New.CleanUp.ReferenceOTU211 MID_169
GACAGAGGTGGCAAGCGTTGTTCGGAATCACTGGGCTTAAAGCGCGTGTAGGTGTCCTGACAAGTCAAGTGTGGAATCCCCTGGCTCAACCAGGGAATTGCACTTGAAACTATCAGGATTGAGTTGTGCGTGGGAGGGTGGAATTCCTGGTGTAGCGGTGAAATGCGTAGATATCAGGAGGAAGGCCGGTGGCGAAGGCGGCCCTCTATGCAATGACTGACACTGAGGCGCGAAAGCGTGGGGAGCAAACAGG
>New.CleanUp.ReferenceOTU212 NWF2015_440
GACGGAGGGTGCGAACGTTGTTCGGAATCACTGGGCGTAAAGCGCGTGTAGGCGGTGCGACAGGTCGGGCGTGAAATCCCTCGGCTTAACCGAGTGAACGGCGTCCGAAACCGTCGCGCTGGAGTTCGGGAGAGGGACGTGGAATTCCCGGTGTAGAGGTGAAATTCGTAGATATCGGGAGGAACACCGGTGGCGAAGGCGGCGTCCTGGACCGAGACTGACGCTGAGACGCGAAAGCGTGGGGAGCAAACAGG
>New.CleanUp.ReferenceOTU213 NWF2014_42875
AACGGAGGGTGCGAGCGTTGCTCGGATTTACTGGGCGTAAAGGGGGAGTAGGCGGCCTGGTAAGTCAGCTGTTAAATCCCACAGCTCAACTGTGGAAAGGCAGCTGAAACTGCCAGGCTAGAGGCCGGAAGAGGGGAACGGAATTCTCGGTGTAGCGGTGAAATGCGTTGATATCGAGAGGAACACCGATGGCGAAGGCGGTTCCCTGGGACGGTCCTGACGCTGAGTCCCGAAAGCGTGGGGAGCAAACAGG
>New.CleanUp.ReferenceOTU214 NWF2013_16521
TACCAGCTCCCCGAGTGGTTGGGACGATTATTGGGTCTAAAGCATCCGTAGCCGGCCGAGGAAGTTCTCCGTTAAATCCAGCGATTCAATCGTTGGACTGCGGAGAATACTCCTCGGCTAGGGGGCGGGGGAGGCCGGCGGTAGTCCCGGGGTAGGGGCGAAATCCTATAATCCCGGGAGGACCACCAGTGGCGAAGGCGGCCGGCCAAAACGCGCCCGACGGTGAGGGATGAAAGCTGGGGGAGCGAACGGG
>New.CleanUp.ReferenceOTU215 TOP_6235
GACGAGTGCCCCAAGCGTTATCCGGAATCACTGGGCGTAAAGCGTCTGTAGGGGGTCTTAATAGTCCTGCGTTAAATCCCGAAGCTCAACTTCGGAACTGCGCAGGATACGTTAAGACTAGAGAGTGTGAGAGGCTGATGGAACCTACCAAGTAGGGGTGAAATCCGTTGATATGGTAGGGAACACCAAAGGCGAAGGCATTCAGCTGGCGCATCTCTGACCCTGAAAGACGAAAGCGTGGGGAGCGACAAGG
>New.CleanUp.ReferenceOTU216 TOP_5164
TACGAGTACCTCAAGCGTTATCCGGAATTACTGGGCGTAAAGCGTCTGTAGGGGGTTTTGATAGTCCCGTGTTAAATGTTCGGGCTCAACCTGAACGCTGCGCGGGATACTTCAAGACTAGAGAGTGTGAGGGGCTGACGGAACTTACGGTGTAGGGGTGAAATCCGTTGATATCGTAAGGAACACCAAAAGCGAAAGCAGTCAGCTGGCGCAATTCTGACCCTGAGAGACGAAAGCGTGGGGAGCAAAAAGG
>New.CleanUp.ReferenceOTU217 NWF2013_6241
TACGTAGGGGGCAAGCGTTGTCCGGAATTACTGGGTGTAAAGAGCTCGTAGGCAGGAATGTAAGTTGAGGAGTAAATTCACTGGCTTAACTGGTGACTCATCCTCAAAACTACATTTCTTGAGGACAGGAGAGGAGAGTGGAATTCCCGGTGTAGCGGTGAAATGCGTAGATATCGGGAGGAACACCAGTGGCGAAGGCGACTCTCTGGCCTGATTCTAACGCTGAGGAGCGAAAGCCAGGGGAGCGAACGGG
>New.CleanUp.ReferenceOTU218 NWF2014_20168
TACAGAGACCTCAAACGTTATCCGGATTTACTGGGCGTAAAGGGTCCGCAGGTGGTCCGGCGCATCTCTTGTTAAATCCTGAGGCTCAACTTCAGGGCCGCAAGAGAGATGACTGGACTTGAGGCCGGGAGAGGCAAGCGGAATTGCCGGTGTAGTAGTAAAATGCGTTAATATCGGCAAGAACACCAAATGCGAAGGCAGCTTGCTAGAACGGTCCTAACACTCAGGGACGAAAGCGTGGGGAGCAAAACGG
>New.CleanUp.ReferenceOTU219 NWF2014_4609
TACCCGCTCCCCGAGTGGTGGGGACGATTATTGGGCTTAAAGCGCCCGTAGCCGTCCCTGTGTGTTTCGTGTTAAATCCGACGGCCTAACCGTCGGTGTGCATGAAATACTGCAGGGATAGGAGGCGGGAGAGGTCGCCGGTACTCCTAGGGTAGGGGCAAAATCCTCTGATCCTGGGAAGACCACCAGTGGCGAAGGCGGGCGGCCAAAACGCGCTCGACGGTGAGGGGCGAAAGCTGGGGGAGCGATCCGG
>New.CleanUp.ReferenceOTU22 BOT_335
AACGGAGGGAGCAATAGTTATTCGGATTCACTGGGCTTAAAGAGCACGTAGGTGGCTAAGTAGGTCATATGTTAAAAACTTTTGCTCAACAAAAGGAATGCATATGAAACCGCTTAGCTTGAGTTCAGGGGAGGTAGGTGGAATTCCCGGTGGAGCGGTGAAATGCGTAGATATCGGGAAGAACACCTGCGGCGAAGGCGACCTACTAAACTGATACTGACACTGAGGTGCGAAAGCTAGGGGAGCAAACAGG
>New.CleanUp.ReferenceOTU220 FLUID_1539
TACGGAGGATGCAAGCGTTATCCGGATTCATTGGGTTTAAAGGGTGCGTAGGCGGGATAGCAAGTCAGTGGTGAAAGCCTACAGCTTAACTGTAGAATTGCCATTGATACTGTTATCCTTGAGTGCAGTTGAGGTAGCTGGAATGCGTGGTGTAGCGGTGAAATGCTTAGATATCACGCAGAACACCGATTGCGAAGGCAGGTTACTAAACTGCAACTGACGCTGAGGCACGAAAGCGTGGGGAGCAAACAGG
>New.CleanUp.ReferenceOTU221 MID_6599
GACGTAGGGGGCGAGCGTTGTCCGAAGTTACTGGGCGTAAAGCGCGCGTAGGCGGCTCATTAAGTGGGGGGTGAAAGGCCCCGGCTCAACCGGGGGAGGGCCTTTCAGACTGGTGGGCTTGAGGGCAGGAGAGGGGCGTGGAATTCCTGGTGGAGCGGTGAAATGCGTAGAGATCAGGAAGAACACCCGTGGCGAAGGCGGCGCTCTGGCCTGTTCCTGACGCTGAGGTGCGAAGGCGTGGGGAGCGAACGGG
>New.CleanUp.ReferenceOTU222 NWF2014_2135
GACGTAGGGGGCGAGCGTTGTCCGGATTGACTGGGCGTAAAGCGCGCGTAGGCGGTCGCGCAAGTCGGGCGTGAAAGCTCGGGGCTCAACCCCGAGAGGCCGTCCGATACTGCGCGGCTAGAGGGCGGTAGGGGGCAGTGGAATTCCCGGTGTAGCGGTGAAATGCGCAGATATCGGGAGGAACACCGGTGGCGAAGGCGGCTGCCTGGGCCGTCCCTGACGCTGAGGCGCGAAAGCTGGGGGAGCAAACAGG
>New.CleanUp.ReferenceOTU223 BOT_4144
AACGGAGGGCGCAAGCGTTGTTCGGAGTAACTGGGTGTAAAGGGCGCGTAGGCGGCCATGTAAGTCCGGTGTGAAATCCCTCCGCTCAACGGAGGAAGGGCATCGGATACTGTATGGCTCGAGTACGGGAGAGGGAGATGGAATTCCCGGTGTAGAGGTGAAATTCGTAGATATCGGGAGGAACACCCGTGGCGAAGGCGGTCTCCTGGAACGATACTGACGCTGAGGCGCGAAAGCGTGGGGAGCAAACAGG
>New.CleanUp.ReferenceOTU224 MID_3819
TACGTAGGGAGCGAGCGTTGTTCGGAATTATTGGGCGTAAAGGGTGTGTAGGTGGGTGTGTAAGCCCTGAGTGAAATCCCCCGGCTCAACCGGGGAACTGCTTGGGGGACTACACATCTTGAGTACAGGAGAAGAGAGTGGAATTCTCGGTGTAGCGGTGAAATGCGTAGATATCGAGAAGAACACCGGCGGTGAAAACGACTCTCTATCCTGACACTGACACTGAGACACGAAAGCTATGGGAGCGAATGGG
>New.CleanUp.ReferenceOTU225 NWF2014_3722
TACGGAGAGTGCGAACGTTGTTCGGATTTATTGGGTGTAAAGGGCACGTAGGCGGTTATGTAAATTAGTAGTGAAATTCTTTTGCCTAACAAGAGAAGTGCTACTAAAAATGCATAACTAGAAGGTATGAGAGGAAAGAGGAACTTCCGGTGTAGTGGTGAAATACATAGATATCGGAAGGAACACCAAAGGCGAAGGCATCTTTCTAGTGTACTCTTGACGCTGAAGTGCGAAAGCTAGGGGAGCAAACGGG
>New.CleanUp.ReferenceOTU226 NWF2013_13899
TACGTAGGGCTCAAGCGTTATCCGGATTTATTGGGCGTAAAGAGTGTGTAGGCGGTTTAGAAAGTCTTTTCTAAAATCTTTAGGCTTAACCTAAAGTTGGGAAAAGATACTTTTAGGCTAGAGGAAAACAGGGGTAGGTGGAATTCCCGGTGTAGCAGTGAAATGCGTTGATATCGGGAGGAACACCAATGGCGAAGGCAACCTACTAGGTTTTTCCTGACGCTGAGACACGAAAGCGTGGGGAGCGAACGGG
>New.CleanUp.ReferenceOTU227 NWF2013_16474
TACGGAGGGCGCAAGCGTTGCTCGGAATTATTGGGCGTAAAGGGGGCGTAGGCGGTTGCGTAAGTCCAGTGTGAAAGACCTCTGCTCAACAGAGGGAACGCGCTGGATACTGCGCAACTTGGGACCGGGAGGGGAGAACGGAATTCCCGGTGTAGCGGTGAAATGCGTAGATATCGGGAGGAACACCGGTGGCGAAGGCGGTTCTCTGGAACGCGTCCGACGCTGAGGCCCGAAAGCGTGGGGAGCAAACCGG
>New.CleanUp.ReferenceOTU228 NWF2013_676
TACGTAGGGGGCAAGCGTTGTTCGGAATTACTAGGCGTAAAGGGTGCGTAGGTGGTTAGCTAAGCCCTAATTTAAATCCCTCGGCTTAACCGAGGTTATGGTTAGGGAACTGGCTAACTTGAGTGTAGAGAGGGAGAGCAGAATTCCCGGTGTAACGGTGAAATGTGTTGATATCGGGAAGAATACCGGTGACGAAGGTGGCTCTCTGAGCTAAAACTGACACTGAGGCACGAAAGCTAGGGGAGCAAACAGG
>New.CleanUp.ReferenceOTU229 NWF2014_8574
TACGTAGGGGGCAAGCGTTGTCCGGATTTACTGGGTGTAAAGGGTGCTCAGGTGGCTGGGTAAGTCAGATGTGAAATCTCAAGGCTTAACCTTGAAACTGCATTTGATACTGCTCGGCTTGTGTGCGGAAGAGGTTGATGGAATTACGGGTGTAGCAGTGAAATGCGTAGATATCCGTAAGAACACCAATGGCGAAGGCAGTCAACTGGTCCGCTACAGACACTCAAGCACGAAAGCGTGGGGAGCAAACAGG
>New.CleanUp.ReferenceOTU23 NWF2014_1225
TACGGAGGGTGCAAGCGTTGTTCGGAATTACTGGGCGTAAAGCGCGTGTAGGCGGCCTTGTAAGTCGGATGTGAAAGCCCTCGGCTCAACCGGGGAAGGGCATCCGAAACTGCTTGGCTCGAGTGCCGGAGAGGGAGGCGGAATTCCCAGTGTAGAGGTGAAATTCGTAGATATTGGGAGGAACACCGGTGGCGAAAGCGGCCTCCTGGACGGCTACTGACGCTGAGACGCGAAAGCGTGGGGAGCAAACAGG
>New.CleanUp.ReferenceOTU230 NWF2015_1837
TACGGAGGTGGCGAGCGTTACTCGGATTCATTGGGTGTAAAGGGCAGGTAGGCGGACCGAAAAGTCTTATCTGAAATCCTTAGGCTTAACCTAAGAACGGGATAAGAAACTTTCGGTCTTGAGGCTGGAAGAGGAAGATGGAATTCCCGGTGTAAGGGTGAAATCTGTAGATATCGGGAAGAACACCAGTGGCGAAGGCGATCTTCTGGTCCAGACCTGACGCTGAACTGCGAAAGCTAGGGGAGCAAACAGG
>New.CleanUp.ReferenceOTU231 NWF2013_3934
TACCCGCAGCCCGAGTGGTGCTCATTATTATTGAGCCTAAAACGTCCGCAGCCGGTTTAGTAAATTCTTGGGTAAATCGAATTGCTAAACAATTCGAATACTGGGAAGACTACTAAGCTTGAGACTGGGAGAGGTTAGAAGTACTTTCAGGGTAGAGGTAAAATTCTATAATCCTGAAGGGACTACCAGTGGCGAAGGCGTCTAACTAGAACAGGTCTGACGGTAAGGGACGAAGCCCTGGGGCGCAAACGGG
>New.CleanUp.ReferenceOTU232 NWF2015_1713
TACTGGCACTACTAGTGGTACCCACGTATATTGGGTCTAAAGCGTTCGTAGCCGGCTTGGTAAGTTGCTGGTGAAATCCTTCGGCTTAACCGAAGGGCGGGCCAGTAATACTGCCTCGCTTGGGAGTGGGGGAGGTCAGGGGTACGCTCGGGGTAGGGGTAAAATCCGTTAATCCTGGGCGGACCAGCAGTGGCGAACCTGTTTGGCGGTTGGATTCCGCTAATAAGGTCCACAAAAGGCGCCTGACCAAAACACGTCCGACGGTGAGGAACGAAGGCTAGGGGAGCAAACGGG
>New.CleanUp.ReferenceOTU233 FLUID_3636
TCCCAGCAGTCCAAGTCGCAACCACATTTGTTGGGTCTAAAACATCCGTAGCGTGCTTCGTCAGTCTCTGGTGAAATTCCGTCTCTTAAGGGCGGGAGTGCCTGAGATACTGCGAAGCTAGGGACCGGGAGGCGTATCGAGTACGATGGGAGTAGCGGTAAAATGCGTTGATCCTCATTGGACTACCAGTCGCGAAGGCGCGATACGAGCACGGATCCGACCGTGAGGGATGAAGGCTAGGGGCGCAAAGTGG
>New.CleanUp.ReferenceOTU234 BOT_2835
CACGTAGGTGGCGAGCATTGTCCGGATTTATTGGGCGTAAAGGGCGTGTAGGCGGTCCGTTAAGTCCGCTGTGAAATCTCCCGGCTTAACTGGGAGGGGTCAGCGGATACTGACGGGCTAGAGGGAGGCAGAGGAAGGCGGAATTCCCGGTGTAGCGGTGAAATGCGTAGATATCGGGAGGAACACCAGTGGCGAAGGCGGCCTTCTGGGCCCACCCTGACGCTGAGGCGCGAAAGCGTGGGGAGCGAACCGG
>New.CleanUp.ReferenceOTU235 NWF2013_9142
TACAGAGGTGGCGAGCGTTACTCGGATTTATTGGGTGTAAAGGGCAGGTAGGCGGGCTGAAAAGTCCTATTTGAAATCCTTCAGCTTAACTGAAGAACGGGATAGGAAACTTTCGGCCTTGAGGCTGGGAGAGGAAAGCGGAATTCCCGGTGTAAGGGTGAAATCTGTAGATATCGGGAGGAACACCTGTGGCGAAAGCGGCTTTCTGGTCCAGCCCTGACGCTGAGCTGCGAAAGCTAGGGGAGCAAACAGG
>New.CleanUp.ReferenceOTU236 NWF2015_5359
AACGTAGGGGGCAAGCGTTGTCCGGAATTATTGGGCGTAAAGCGCGTGCAGGCGGCGACGTAAGTCGGAGGTTAAAGGTATGGGCTCAACCCATATTGGGCCTTCGATACTGCGTTGCTCGAGAGCAGGAGAGGGAAGCGGAACTTCCGGTGTAGCGGTGAAATGCGTAGATATCGGAAGGAACACCAGTGGCGAAGGCGGCTTCCTGGACTGCTTCTGACGCTGAGACGCGAAAGCTAGGGGAGCGAACGGG
>New.CleanUp.ReferenceOTU237 NWF2015_30940
CCCCGGCGCCACGAGTGGGGATCGCTTTTATTGGGCCTAAAGCGTCCGTAGCCGAACATGTAAATCTTTTGTGAAATCGCAGTGCTCAACTCTGCGGATTGCAAAAGACACTGCATGTTTAGAGATCGGGAGGAGGCAGAGGTATTCCTTGGGAAGCGGTAAAATGTGATAATCCTTGGAAGACCACCTGTGGCGAAGGCGTCTGCCTAGAACGAGTCTGACGGTGATGGACGAAAGCTGGGGGAGCAAACCGG
>New.CleanUp.ReferenceOTU238 NWF2014_7491
TACGTAGGAGGCGAGCGTTATCCGGATTTATTGGGCGTAAAGAGGGCGCAGGCGGCCTTTTAAGTCCGGGGTGAAATCTCCCGGCTTAACTGGGAGGGGTCCTCGGATACTGAAGGGCTTGAGGGCAGTAGAGGGAGGCGGAATTCCCGGTGTAGTGGTGAAATACGTAGATATCGGGAGGAACACCAGTGGCGAAGGCGGCCTCCTGGATTGTCCCTGACGCTGAGGCCCGAAAGCGTGGGGAGCGAACCGG
>New.CleanUp.ReferenceOTU239 NWF2015_10767
GACGTAGGGCGCTAGCGTTATCCGGATTTACTGGGCGTAAAGCGTGCGCAGGCGGTTTGAAAAGTCAAAGGTTAAAGACCCCGGCTTAACCGGGGGAAAGCTTTTGATACTTTCAAACTTTGAGGATGGTAGGGGTAACTGGAATGCCCGGTGGAGCGGTGAAATGCGTTGATATCGGGTAGAACACCAAAGGCGAAGGCAGGTTACTGGGCCATCCCTGACGCTGTTGCACGAAGGCTAGGGGAGCAAAGCAG
>New.CleanUp.ReferenceOTU24 NWF2013_166
TACGTAGGGGGCAAGCGTTGTTCGGATTTACTGGGCGTAAAGAGCGCGTAGGCGGTTTGATAAGTCATGGGTGAAAGCCCTCAGCTCAACTGAGGTTACGCCCATGAAACTGTCTGACTTGAGTTTAGGAGAGGAGAGCGGAATTCCCAGTGTAGCGGTGAAATGCGTAGATATTGGGAGGAACACCGGTGGCGAAGGCGGCTCTCTGGACTAATACTGACGCTGAGGCGCGAAAGCTAGGGGAGCAAACGGG
>New.CleanUp.ReferenceOTU240 NWF2014_19952
TACGTAGGACCCAAGCGTTATCCGGATTTACTGGGCATAAAGAGTGCGTAGGTGCCTGCTTTAATTTTGTCTAAAATTTCATGGCTTAACCATGAACTTGGACAAAAAATTGAGTGGGTTGAGGCCAGAAGGGGCAGGTGGAATTTTCGGTGTAGGGGTAAAATCCGTTGATATCGAAAAGAACACCAATGGCGAAGGCAGCCTGCTGGTCTGGTTCTGACACTGAGGCACGAAAGCGTGGGGAGCGAAAGGG
>New.CleanUp.ReferenceOTU241 NWF2013_1203
TACGTGAGTTCCAAGCGTTATCCGGATTTACTGGGTGTAAAGAGTTCGTAGGCGGTCAGTTAAGTTCTCGGTTAAATCTTTCTGCTCAACAGAAAGGCTGCTGAGAAAACTGGCTGACTCGAGGCCGGGAGAGGCAAGTGGAACGTGCGGTGTAGGGGTGAAATCCGTTGATATCGCACGGAACACCAAAAGCGAAGGCAACTTGCTAGAACGGCCCTGACGCTGAGGAACGAAAGCGTGGGGAGCAAAAAGG
>New.CleanUp.ReferenceOTU242 NWF2015_8569
TACGGAGGGGGCGAGCGTTGTTCGGAATCACTGGGCGTAAAGGGCGTGTAGGCGGTCCGGCCAGTCGAAGGTGTAAGCCCACGGCTCAACCGTGGAAGGGCCTTCGATACTACCGGGCTAGAGTGCGGGAGAGGAGAGCGGAATTCCCAGTGTAGCGGTGAAATGCGTAGATATTGGGAGGAACACCGGTGGCGAAGGCGGCTCTCTGGACCGCAACTGACGCTGAGGCGCGAAAGCGTGGGGAGCAAACAGG
>New.CleanUp.ReferenceOTU243 FLUID_10217
TACCAGCAGCCCAAGTGGTGGTCGCGATTATTGGGCCTAAAGCGCTCGTAGCCGGGTCAGCAAGTCCCTTGTGAAATCGGGCGGCCCAACCGTTCGGCTTGCAAGGGATACTGCTGGCCTAGAGGCCGGGAGACGTCTGAGGTACTCCGGGGGTAGCGGTGAAATGCTCTGATCCTCGGGGGACCACCAGTGGCGAAGGCGTCAGACGAGAACGGGCCTGACGGTGAGGGGCGAAGGCTAGGGGCGCGAACGGG
>New.CleanUp.ReferenceOTU244 NWF2013_17883
CACCAGCCCCTCGAGTGGTGGAGGCGATTATTGGGCCTAAAGCGTCCGTAGCCGGCCCGACAAGTCCTCCGTTAAATCCGACGTTCCAAGCGTCGGACTGCGGAGGATACTGTCGGGCTAGAGGGTGGGAGAGGCCAGCGGTATTCCCGGGGTAGGGGCGAAATCCGTTGATCCCGGGAGGACCACCAGTGGCGAAGGCGGCTGGCTTGAACACGCCTGACGGTGAGGGACGAAAGCTGGGGGAGCGAATCGG
>New.CleanUp.ReferenceOTU245 NWF2013_2109
TACGTAGGGGGCAAGCGTTGTCCGGAATCATTGGGCGTAAAGCGCATGTAGGCGGCTTTGTAAGTCAGGTGTTAAATCTCTCGGCTCAACCGGGATCCGCACTTGATACTGCATAGCTAGAGAAATGTAGAGGAAAGCGGAACTACCGGTGTAGCGGTGAAATGCGTAGATATCGGTAGGAACACCAGTGGCGAAGGCGGCTTTCTGGACATTTTCTGACGCTGAGATGCGAAAGCAAGGGGAGCAAACGGG
>New.CleanUp.ReferenceOTU246 NWF2013_11453
AACGTAGGAGGCGAACGTTATCCGGATTTACTGGGCGTAAAGCGCGCGAAGGCGGCTTCGCAAGTCGGGCGTGAAATCTCCCGGCTCAACTGGGAGGGGCCGTTCGATACTGCGAGGCTTGAGGACGGGAGAGGGGAGTGGAATTCCCGGTGTAGCGGTGGAATGCGCAGAGATCGGGAGGAACACCAGTGGCGAAGGCGGCTCCCTGGCCCGGTCCTGACGCTCAAGCGCGAAAGCGTGGGGAGCGAACGGG
>New.CleanUp.ReferenceOTU247 NWF2014_14154
CACCGGCGCCACAAGTGGGGATCATATTTATTGGGCCTAAAGCGTCCGTAGCCGAACTGGCAAATCTCTTGTGAAATTGCCGGGCTTAACCCGACGAATTGCAAGGGAGACTACCAGTTTAGAGATCGGGAAGGGACAGAGGTATTCCTTGGGAAGCGGTAAAATGCGATAATCCTTGGAAGACCACCCGTGGCGAAGGCGTCTGTCTAGAACGAGTCTGACGGTGATGGACGAAAGCTGGGGGAGCGATCCGG
>New.CleanUp.ReferenceOTU248 BOT_31923
GACGTAGGTGGCGAGCGTTGTCCGGATTTACTGGGCGTAAAGGGCGTGTAGGCGGCCTGGTAAGTCCTTCGTGAAATCTCCCGGCTCAACCGGGAGGGGGCGAGGGATACTGCCGGGCTTGAGGGGGGTAGAGGAAGGTGGAATTCCCGGTGTAGCGGTGAAATGCGTAGATATCGGGAGGAACACCCGTGGCGAAGGCGGCCTTCTGGGCCCCTCCTGACGCTGAGGCGCGAAAGCGTGGGGAGCAAACCGG
>New.CleanUp.ReferenceOTU249 FLUID_38479
TACGTAGGGGGCAAGCGTTGTTCGGAATTACTGGGCGTAAAGAGCACGTAGGCGGTGGATCAAGTCAAGTGTGAAAACCTTAGGCTTAACTTAAGGATTGCACTTGAAACTGATTCACTAGAGTCCGGCAGAGGGAAGTGGAATTCCCGGTGTAGCGGTGAAATGCGCAGATATCGGGAAGAACACCAGTGGCGAAGGCGGCTTCCTGGGCTGCGACTGACGCTGAGGTGCGAAAGCTAGGGGAGCGAACAGG
>New.CleanUp.ReferenceOTU25 NWF2013_488
TACAGGTAGCACTAGTGGTGTCCACGAATATTGAGTTTAAAGCGCTCGTAGCCGGCTAAGCAAGTTTCCCGTCAAATCTTCTCGCTTAACGAGAAGGCGCGCGGGAAATACTACTTGGCTTGAGAGTGGAGGAAGCCAAGAGTACGCTAGGGGGAGCGGTAAAATGCTGTAATCCTTAGCGGACTACCAGTGGCGAAAGCGCTTGGCTAAAACACGTTTGACGGTGAGGAGCGAAGGCTGAGGGAGCAAATCGG
>New.CleanUp.ReferenceOTU250 NWF2013_14311
TACGTAGGTGGCAAGCGTTACTCGGAATTACTAGGTGTAAAACGCAAGTAGGTGGTTCAATAAGTTAGGGGTGAAATTTACGATTAAAATCGTAAGGGTCTTCTAATACTGTTGAACTTGAGCATAAAATGGGGAACCAGAATTCCTGGTGTAGCGGTGAAATGCGTAGATATCAGGAGGAATACCGATGGCGAAGGCGGGTTCCTGATTTATTGCTGACACTGATTTGCGAAAGCTAGGGGAGCAAACAGG
>New.CleanUp.ReferenceOTU251 NWF2013_3957
TACAGAGGTGGCTAGCGTTGTTCGGATTTACTGGGCGTAAAGGGTGCGTAGGCGGCTTCGTAAGTCGAATGTGAAAGCCCGTCGCTCAACGACGGAAGTGCATTGGAAACTGCGAGGCTTGAGTGCAGGAGGGGAGAGCGGAATTCCTGGTGTAGCGGTGAAATGCGTTGAGATCAGGAAGAACGCCGGTGGCGAAGGCGGCTCTCTGGAATGTAACTGACGCTGAGGCACGAAAGCCAGGGGAGCAAACAGG
>New.CleanUp.ReferenceOTU252 MID_6218
TACGGAGGTCGCAAGCGTTGCTCGGAATCACTGGGCGTAAAGCGGGTGTAGGCGGCTTCTTAAGTCGGGTGTGAAATCCTCTGGCTCAACCAGAGAATTGCGCCCGAAACTGAGAGGCTAGAGTGGGGCAGAGGGAGACGGAATTCCCGGTGTAGCGGTGAAATGCGTTGATATCGGGAGGAACACCAGTGGCGAAGGCGGTCTCCTGGGCCCTTACTGACGCTCAGACCCGAAAGCGTCGGGGAGCAAACCGG
>New.CleanUp.ReferenceOTU253 FLUID_12603
TACGGAGGGTGCAAGCATTGATCGGAATTACTGGGCGTAAAGGGCGCGCAGGCGGTCGGGAAAGTCAGATGTGAAATTCCGGGGCTCAACCCCGGAGCTGCATTTGAAACTTCCTGGCTAGAGTTCAGTTAGGGAAAACGGAATTCCACGTGTAGCGGTGAAATGCGTAGATATGTGGAAGAACACCGGTGGTGAAGACGGTTTTCTGGGCTGATACTGACGCTGAGGCGCGAAAGCAAGGGGAGCAAACAGG
>New.CleanUp.ReferenceOTU254 NWF2013_16537
GACAGAGGTCCCAAGCGTTGTTCGGATTCACTGGGCGTAAAGGGTGCGTAGGCGGTTGGATAAGTCGGTTGTGAAATCTCCAAGCTCAACTTGGAAATGGCAACCGAAACTGTCCAGCTAGAGGAATGGAGGGGAGACTGGAATTCTCGGTGTAGCAGTGAAATGCGTAGATATCGAGAGGAACACCGGTGGCGAAGGCGAGTCTCTGGACATTTCCTGACGCTGAGGCACGAAAGCCAGGGGAGCAAACGGG
>New.CleanUp.ReferenceOTU255 MID_5658
TACGGAGGGTGCAAGCGTTGCTCGGATTCACTGGGCGTAAAGGGCGTGTAGGCGGTCGGGCAAGTCAAATGTGAAAGCCCCCGGCTCAACCGGGGAATGGCATTTGAAACTACCCGGCTTGAGAGCGGGAGAGGAGAGTGGAATTCCCGGTGTAGAGGTGAAATTCGTTGATATCGGGAGGAACACCAGTGGCGAAGGCGGCTCTCTGGCCCGTTTCTGACGCTGAGGCGCGAAAGCGTGGGGAGCAAACAGG
>New.CleanUp.ReferenceOTU256 NWF2013_2324
TACGGAGGGTGCAAGCGTTGTTCGGAATTACTGGGCGTAAAGCGCACGTAGGCGGCCTGTGAAGTCCGGTGTGAAATCCCTTGGCTTAACCAAGGAAGTGCGCTGGAAACCAGCAGGCTAGGGTGCAGTAGGGGCTCGTGGAATTCCTGGTGTAGCGGTGAAATGCGTAGATATCAGGAGGAACACCGGCGGTGAAAACGACGAGCTGGGCTGCAACCGACGCTTAGGTGCGAAAGCGTGGGGAGCAAACAGG
>New.CleanUp.ReferenceOTU257 NWF2014_18908
TACCAGCTCCCCGAGTGGTTGGGGCGATTATTGGGTCTAAAGCGTCCGTAGCCGGCCGAGAAAGTTCTCCGTTAAATCCAACGATCCAATCGTTGGGCTGCGGGGAATACTTCTCGGCTAGGGGGCGGGGGAGGCCGACGGTAGTCCCAGGGTAGGGGCGAAATCCTATAATCCTGGGAGGACCACCAGTGGCGAAGGCGGTCGGCCAAAACGCGCCCGACGGTGAGGGGCGAAAGCTGGGGGAGCGAACGGG
>New.CleanUp.ReferenceOTU258 NWF2013_27916
TACGGAGAGTGCAAGCGTTGTCCGGAATTACTGGGCGTAAAGGGCGTGTAGGCGGCCTTTCAAGTCGGGTGTGAAATCTCAGGGCCTAACTCTGAAATTGCGCCCGAAACTTATTGGCTTGAGTACGGAAGGGGGAAGCGGAACTCCCGGTGTAGAGGTGAAATTCGTAGATATCGGGAGGAACACCAGTGGCGAAGGCGGCTTCCTGGTCCGTTACTGACGCTGAGACGCGAAAGCGTGGGGAGCGAACAGG
>New.CleanUp.ReferenceOTU259 BOT_45560
GACGGAGGGTGCAAGCGTTGCTCGGAATCACTGGGCGTAAAGAGCGTGTAGGCGGCTCTTTAAGTCGGATGTGAAAGTCCTCGGCTCAACCGAGGAAGGGCATCCGAAACTATTGAGCTAGAGTACGGGAGAGGGAGGTGGAATTCCCGGTGTAGAGGTGAAATTCGTAGATATCGGGAGGAACACCTGTGGCGAAGGCGGCCTCCTGGACCGATACTGACGCTGAGACGCGAAAGCGTGGGGAGCGAACAGG
>New.CleanUp.ReferenceOTU26 NWF2013_139
TACGTAGGGTGCGAGCGTTGCCCGGATTTACTGGGCGTAAAGAGCGCGTAGGCGGCTCGGTAAGTTGGGCGTGAAATCTCCCGGCTCAACCGGGAGGGGTCGTCCAAAACTGCCGGGCTTGAGGGCGGGAGAGGAAGGTGGAATTCCCGGTGTAGCGGTGAAATGCGTAGATATCGGGAGGAACACCAGTGGCGAAGGCGGCCTTCTGGCCCGTTCCTGACGCTGAGGCGCGAAGGCTAGGGGAGCGAACAGG
>New.CleanUp.ReferenceOTU260 NWF2015_20404
TACGGAGGTTGCAAGCGTTACTCGGATTCATTGGGTGTAAAGGGCAAGTAGGTGGTTCGACAAGTGAGAGGTGAAATCCCGCTACTCAATAGCGGAACTGCCTTTCAAACTATCGGGCTTGAGGTTGGGAGAGGAGAATGGAATTCCCGGTGTAAGGGTGAAATCTGTAGATATCGGGAAGAACACCAGTGGCGAAAGCGATTCTCTGGTCCAATCCTGACACTGAATTGCGAAAGCTTGGGGAGCAAACAGG
>New.CleanUp.ReferenceOTU261 NWF2014_18065
TACGAAGGCCACAAGCGTTATCCGGATTTATTGGGCGTAAAGGGCGCGTAGGGGGCTTGGTGTGTTTCTGGTAAAATACCGGGGCTTAACTTCGGAATCGCCAGGAAAACTATCAGGCTTGAGGGTGTTAGAGGTGAGTGGAACGCACGGTGTAGGGGTGAAATCCGTTGATATCGTGCGGAACACCAAAGGCGAAGGCAGCTCACTGGGACATTCCTGACCCTGAGGCGCGAAAGCGTGGGGAGCAAAAAGG
>New.CleanUp.ReferenceOTU262 NWF2013_1761
TACCAGCAGCCCAAGTGGTGATCGTTATTATTGGGTCTAAAACGTCCGTAGCCGGCTCAGTAAATTCTTGGGTAAATTGTGAAGCTCAACTTCACGACTTCCGAGGAGACTGCTGGGCTTGGGACCGGGGGAGGTCGGAGGTACTTCGGGGGTAGGGGTGAAATCCTGTAATCCTCGAGGGACCACCAGTGGCGAAGGCGTCCGACCAAAACGGGTCCGACGGTAAGGGACGAAGCCTTGGGGCGCAAACGGG
>New.CleanUp.ReferenceOTU263 NWF2013_6608
GACGTAGGAGGCGAGCGTTATCCGGATTTACTGGGCGTAAAGAGGGCGCAGGCGGCTTTCTAAGTCTGGTGTGAAATCTCTTGGCTCAACCAAGAGGGGACATCAGATACTGGGATGCTTGAGGGCAGAAGAGGGAGACGGAATTCCCGGTGTAGCGGTGAAATGCGTAGATATCGGGAGGAACACCTGTGGCGAAAGCGGTCTCCTGGGCTGTTCCTGACGCTGAGGCCCGAAAGCGTGGGGAGCAAACCGG
>New.CleanUp.ReferenceOTU264 MID_23358
AACAGAGGTGTCAAGCGTTGTTCGGAATTACTGGGTGTAAAGGGCGCGTAGGTGTCTAAATAAGTCTTCATTGAAATCTTACAGCTTAACTGTAGGACTGGTGAAGATACTATTTAGATTGAGTACAGGAGAGGAAAGCAGAATTTCCGGTGTAGCGGTGAAATGCGTAGATATCGGGAGGAATACCTGTGGCGAAAGCGGCTTTCTGGTCTGTAACTGACACTGAGTGCGCGAAAGCTAGGGGAGCAAACGGG
>New.CleanUp.ReferenceOTU265 NWF2013_12806
TACGTAGGAGGCAAGCGTTGTCCGGATTTACTGGGCGTAAAGAGCGCGTAGGCGGTTCGTTAAGTTGGACGTGAAAGCTCTTGGCTTAACTGGGAGAGGTCATCCAATACTGGCGGGCTTGAGGTCAGCAGGGGAAAGTGGAATTCCCGGTGTAGTGGTGAAATGCGTAGATATCGGGAGGAACACCCGTGGCGAAGGCGGCTTTCTGGGCTGATTCTGACGCTGAGGCGCGAAAGCGTGGGGAGCGAACCGG
>New.CleanUp.ReferenceOTU266 FLUID_37553
TACGGAGGGTGCAAACGTTGCTCGGAATTACTGGGCGTAAAGCGCACGTAGGCGGTCTGCTGTGTCCGATGTGAAAGCCCTCGGCTCAACCGAGGAAGTGCATTGGAAACTGGCAGGCTCGAGTACGGAAGAGGGTCGCGGAATTCCCGGTGTAGAGGTGAAATTCGTAGATATCGGGAGGAACACCAGTGGCGAAGGCGGCGACCTGGGCCGATACTGACGCTGAGGTGCGAAAGCGTGGGGAGCAAACAGG
>New.CleanUp.ReferenceOTU267 NWF2013_34728
AACGTAGGAGGCAAGCGTTATCCGGAGTTACTGGGCGTAAAGGGCGTTTAGGCGGGGCCCTAAGTCTGGCGTGAAATCTCCCGGCTCAACTGGGAGGGGGCGCTGGAGACTGGGGTTCTTGAGGGCAGGAGAGGGGGGTGGAATTCCCGGTGTAGCGGTGGAATGCGTAGAGATCGGGAGGAACATCAGTGGCGAAGGCGGCCCCCTGGTCTGCACCTGACGCTGAAGCGCGAAAGCGTGGGGAGCAAACGGG
>New.CleanUp.ReferenceOTU268 NWF2013_10679
CACGTAGGAGGCAAGCGTTATCCGGATTTACTGGGCGTAAAGCGCGTGCAGGCGGTTCAGAAAGTTGGATGTGAAAGCTCCTGGCTTAACTGGGAGAGGTCGTTCAATACTTCTGGACTAGAGTATGGGAGAGGGAGGTGGAATTCCGGGTGTAGTGGTGAAATGCGTAGATATCCGGAGGAACACCAGTGGCGAAAGCGGCCTCCTGGCCCAAAACTGACGCTCAGACGCGAAAGCTAGGGTAGCAAACGGG
>New.CleanUp.ReferenceOTU269 NWF2013_8562
TACAGAGGGCGCAAGCGTTGCTCGGAATCACTGGGCGTAAAGCGCACGCAGGCGGTCTGCCAAGTCGGATGTAAAAGCCCGGGGCTCAACCCCGGATTCGCATCCGAAACTAGCAGTCTGGAGTTCGGTAGATGGAAGCGGAATTCCTGGTGTAGAGGTGAAATTCGTAGATATCAGGAGGAACACCGGTGGCGAAAGCGGCTTCCGAGACCGATACTGACGCTTAGGTGCGAAAGCGTGGGGAGCAAACAGG
>New.CleanUp.ReferenceOTU27 MID_697
TACGTAGGGGGCGAGCGTTGTCCGAAGTCACTGGGCGTAAAGCGCGCGTAGGCGGGCCACTAAGTCGGATGTGAAATCTCCACGGCTCAACCGGGAAAGTGCATCCGATACTGGTGGTCTTGAGGCGTGGAGAGGGAAGTGGAATTCCTGGTGTAGCGGTGAAATGCGTAGATATCAGGAGGAACACCCGTGGCGAAGGCGGCTTCCTGGCCATGGCCTGACGCTGAGGTGCGAAAGCCAGGGGAGCGAACGGG
>New.CleanUp.ReferenceOTU270 FLUID_6884
TACAGGGGGTGCAAGCGTTATTCGGAATTATTGGGCGTAAAGAGCGTGTAGGCGGCTTGATAAGTCTAGTGTGAAAGCCCCGGGCTCAATCCGGGAAGTGCATTAGATACTGTCGAGCTAGAGTACAGGAGAGGTGAGCGGAATTCCAGGTGTAGAGGTGAAATTCGTAGATATCTGGAGGAACAACAGCGGCGAAGGCGGCTCACTGGACTGTTACTGACGCTAAGGCGCGAAAGTGTGGGGAGCAAACAGG
>New.CleanUp.ReferenceOTU271 NWF2015_1197
CACCGGCGCCACAAGTGGTGGTCGTGTATTTGGCCTAAAGCGTCCGTAGCCGGTTTGGTAAATTTCCTGTGAAATCGTTATGCTTAACATAACGGCGTGCAGGAAACACTGCCAGACTTGAGACCAGGAAGGGTCGGAGGTATTCCTGAGGGAGCGGTAAAATATGTTACTGTAATCAGTAACATTTACAGTGCTATAATCTCAGGAGGACCACCGGTGGCGGAGGCGTCCGACTAGAATGGGTCTGACGGTGAGGGACGAAAGCTAGGGGAGCGATCGGG
>New.CleanUp.ReferenceOTU272 NWF2013_27990
AACGTAGGAGGCAAGCGTTATCCGGATTCACTGGGCGTAAAGCGCGTGCAGGCGGTTCGGTAAGTTGGGCGTGAAATCTCCTGGCTCAACTGGGAGAGGTCGTTCAATACTACCGGACTCGAGAGCAGGAGAGGAAGACGGAATTCCCGGTGTAGCGGTGAAATGCGTAGATATCGGGAGGAACACCAGTGGCGAAGGCGGTCTTCTGGACTGTTTCTGACGCTCAGACGCGAAAGCTAGGGGAGCGAACGGG
>New.CleanUp.ReferenceOTU273 FLUID_18267
TACAGAGGGTGCAAGCGTTAATCGGAATTACTTGGGCGTAAAGGGCGTGTAGGCGGTTGGATAAGTTGGATGTGAAAGACTGGGGCTTAACCCCAGGGTTGCATACAATACTGTCTGAACTTGAGTGCAGTAGAGGGAGGTGGAATTTCCGGTGTAGCGGTGAAATGCGTAGATATCGGAAGGAACATCAGTGGCGAAGGCGACCTCCTGGACTGACACTGACGCTGAGGCGCGAAAGCGTGGGGAGCAAACAGG
>New.CleanUp.ReferenceOTU274 NWF2014_2662
GACAGAGGTGGCAAGCGTTGTTCGGAATTACTGGGCGTAAAGGGTGTGTAGGCGGTTAGATAAGTCAGAGGTGAAAGCCCATAGCTTAACTATGGAAGTGCCTTTGAGACTGTCTAACTGGAGTGCAGGAGAGGAGGGTGGAATTCCCGGTGTAGAGGTGAAATTCGTAGATATCGGGAGGAACACCAGCGGCGAAGGCGGCCCTCTGGACTGCAACTGACGCTGAAACACGAAAGCGTGGGGAGCAAACAGG
>New.CleanUp.ReferenceOTU275 FLUID_875
TCCCGGCGGTCCGAGTCGCAACCAACATTATTAGGTCTAAAACATCCGTAGCTTGCTATATAAGTTTCTTGTTAAATCTTATCTCATGAGGATAAGGCTGCAAGAAATACTATATAGCTAGAGACCGGTGGATGCAAGAAGTACATTTAAGGTAGTAGTAAAATATGTTAATCTTAAATGGACTAACAAGAGCGAAGGCATCTTGCAATGACGGTTCTGACAGTGAGGGATGAAGGCTAGGGGCGCGAAAGGG
>New.CleanUp.ReferenceOTU276 NWF2013_5158
TACGTAGGGAGCAAATGTTATCCGGATTTACTGGGCGTAAAGCGCATGTAGGCGTTCTGGTAAGTTTTTGGTCAAAGCCTCAGGCTCAACCTGAGATCGGCCAAAAAAACTGCCAGAATTGAGGCTAATCGAGGAAGATGGAATTTGCGGTGGAGCGGTGAAATGCGTTGATATCGCAAAGAACACCAATGGCGAAGGCAATCTTCTAGGTTAGTCCTGACGCTGAGATGCGAAAGCGTGGGGAGCGAAAAGG
>New.CleanUp.ReferenceOTU277 NWF2015_46014
TACAGAGACCTCAAGCGTTATCCGGATTTATTGGGCGTAAAGGGTCCGTAGGGGGCCGAATAAGCTGAACGTTAAAGCTACCAGCTCAACTGGTATTTTGCGTTCAGAACTGTTTGGCTAGAGCACGTCAGAGGTCATTGGAACCCATGGTGTAGGGGTGAAATCCGTTGATATCATGGGGAACACCAAAGGCGAAGGCATTTGACTGGGGCGTTGCTGACCCTGAGGGACGAAAGCTAGGGTAGCGAATGGG
>New.CleanUp.ReferenceOTU278 NWF2013_6611
TACGTAGGTGGCGAGCGTTACTCGGATTTACTAGGCGTAAAGCGCATGTAGGTGTCCAGGTAAGTTTCTGGTTAAATACTTCTGCTTAACAGAAGAACTGCCAGGAAAACTGCCTGGATTGAGTGTGGGAGGAGGAGACGGAATTCCCGGTGTAGCGGTGAAATGCGTAGATATCGGGAAGAACACCGATGGCGAAAGCGGTCTCCTGGCCCAATACTGACGCTGAGATGCGAAAGCTAGGGGAGCAAACAGG
>New.CleanUp.ReferenceOTU279 TOP_5063
GACGAAGGGGGCGAGCGTTGTTCGGAATTACTGGGCGTAAAGGGCGTGTAGGCGGTTAAGGAAGTCCTGGGTAAAAGTCCTTTTTTCAAAGGGGGAAGGGCCCAGGAAACTCCTTGGCTAGAGGATAGGAGGGGGGAGTGGAATTCCCGGTGTAGCGGTGAAATGCGTAGAGATCGGGAGGAACACCAGTGGCGAAGGCGGCTCTCTGGCCTAATCCTGACGCTGAGGCGCGAAAGCCAGGGGAGCAAACGGG
>New.CleanUp.ReferenceOTU28 MID_906
TACGTAGGTGGCGAGCGTTGTCCGGATTTATTGGGCGTAAAGCGCACGCAGGCGGTTCGTCAAGTCTCTGGTGAAATCTCCCGGCTCAACTGGGAGGGGTCCGGAGATACTGGCGGACTTGAGGGGACCAGAGGAGAGTGGAATTCCCGGTGTAGTGGTGAAATGCGTAGATATCGGGAGGAACACCAGTGGCGAAGGCGGCTCTCTGGGGTCAACCTGACGCTGAGGTGCGAAAGCGTGGGGAGCGAACCGG
>New.CleanUp.ReferenceOTU280 BOT_747
AACGGAGGAGGCTAGCGTTATCCGGATTTATTGGGCGTAAAGGGCGCGCAGGCGGCCCTGGAAGTTGGGGGTGAAATCTCCCGGCTCAACCGGGAGGGGTCCCGCAATACTCCGGGGCTAGAGGTCAGCAGAGGAAGGTGGAATTCCCGGTGTAGTGGTGAAATGCGTAGATATCGGGAGGAACACCGTTGGCGAAGGCGGCCTTCTGGGCTGATCCTGACGCTGAGGCGCGAAAGCGTGGGGAGCGAACCGG
>New.CleanUp.ReferenceOTU281 NWF2014_3547
TACGTAGGAGGCGAACGTTATCCGGATTTACTGGGCGTAAAGCGCGCGCAGGCGGTGCCGCAAGTTGGGCGTGAAATCTCCCGGCTCAACCGGGATACGTCGTTCAATACTGCGGCACTCGAGGGCAGGAGAGGGAAGCGGAATTCCCGGTGGAGTAGTGAAATGCGTAGATATCGGGAGGAACACCAGTGGCGAAGGCGGCTTCCTGGACTGTTCCTGACGCTCAGGCGCGAAAGCCAGGGGAGCGAACCGA
>New.CleanUp.ReferenceOTU282 NWF2014_20171
GACGTAGGCGACAAGCGTTATCCGGATTTACTGGGTGTAAAGAGTTCGTAGGCGGTCCGTTAAGTTTCCTCTTAAAGCCCTCCGCTCAACGGAGGATCAGGAGGAAAGACTGGTGGACTGGGGAGCGGTAGGGGGTGCTGGAACTCTGTTTGTAGGGGTGAAATCCGTTGATAAACAGAGGAACGCCGAGAGTGAAGACAGGCACCTGGGCCGATTCCGACGCTGAGGAACGAAAGCTAGGGGAGCGAAAGGG
>New.CleanUp.ReferenceOTU283 FLUID_3641
TACGTGAGCCACAAGCGTTAGCCGGATTTACTGGGCGTAAAGGGTACCGTAGGCGGTCAGGCAAGTCTCAGGTTAAAGACTTCGGGCTCAACCTGAGGGGTGCCTGAGATACTGCCTGGATAGAGGGCGGTAGAGGGAGGTGGAACTGCCGGTGTAGGGGTGAAATCCGTTGATATCGGCAGGAACACCGAAAGCGAAGGCAGCCTCCTGGGCCGACCCTGACGCTGAGGGACGAAAGCGTGGGGAGCAAAGGGG
>New.CleanUp.ReferenceOTU284 NWF2014_6322
AACGTAGGGGGCAAGCGTTGTCCGGATTCACTGGGCGTAAAGGGTCCGTAGGCGGCCTGCTAAGTCGGACGTGAAAGACCCTGGCTTAACTGGGGAATTGCGTCCGAAACTGGTGGGCTAGAGCCCAGGAGAGGAAAGTGGAATTCCCGGTGTAGCGGTGAAATGCGCAGATATCGGGAGGAACACCAGTGGGGAAGCCGGCTTTCTGGCCTGTGGCTGACGCTGAGGGACGAAAGCCAGGGGAGCGAACCGG
>New.CleanUp.ReferenceOTU285 NWF2015_34838
CACCAGCGCCACAAGTGGTGACCATGTATTTGGCCTAAAGCGTTCGTAGCCGGTTCAATTAATCTTTTGTGAAATCATTGCGCTCAACGTAATGGCGTGCAGAAGACACTATTGAACTAGGAATTGGGAGGAGTCAGGAGTATTCTTGGGGGAGCGGTAAAATGCTTTAATCCCTTGAAGACTACCGATGGCGAAGGCACCTGACTAGAACAAGTTCGACGGTGAGGGACGAAAGCTAGGGGAGCAAAACGG
>New.CleanUp.ReferenceOTU286 NWF2015_32679
TACGGAGGGGGCGAGCGTTATTCGGAATTACTGGGCGTAAAGCGCGCGTAGGTGGTACGGTAAGTGGCAGGTGAAAGCCCTTGGCTCAACCGAGGAACTGCCTGCCAAACTGCTGTGCTTGAGTCCGGGAGGGGGAAGCGGAATTCCTGGTGTAGCGGTGAAATGCGTAGATACCAGGAGGAACACCGGTGGCGAAGGCGGCTTCCTGGACCGGTACTGACACTCATGCGCGAAAGCGTGGGGAGCAAACAGG
>New.CleanUp.ReferenceOTU287 FLUID_9741
AACGTAGACCTCAAGCGTTATCCGGATTTATTGGGCGTAAAGCGCGTGTAGGGGGTTCTATGCGTCTTATGTTAAAGGCCACTGCCCAACGGTGGACATGCATAAGATACGATAGAGCTAGAGGAAGTTAGAGGTGCTAGGAACGCATGGTGTAGGGGTGAAATCCGTTGATATCATGCGGAACACCAAAGGCGAAGGCAAGGCACTGGGACTTTCCTGACCCTGAGACGCGAAAGCGTGGGGAGCAAAAAGG
>New.CleanUp.ReferenceOTU288 MID_7969
GACGTAGGGTGCAAGCGTTGTCCGGAATTACTGGGCGTAAAGAGCTCGTAGGCGGCTCTGAAAGTCATCGAGTAAATACCTCGGCTCAACTGGGGACTCATCGATGATACTCCAGGGCTTGAGGACAGGAGAGGAGAGTGGAATTCCCGGTGTAGCGGTGAAATGCGTAGATATCGGGAGGAACACCAGTGGCGAAGGCGACTCTCTGGCCTGATTCTGACGCTGAGGAGCGAAAGCGTGGGGAGCGAACGGG
>New.CleanUp.ReferenceOTU289 NWF2015_9774
TACCGGCGCCTCAAGTGGTATTCGCTTTTATTGGGCCTAAAGCGTTCGTAGCCGGTCTGATGGGTCTTTGGTGAAATCCTTGTGTATAACGCAAGGGCGTGCCAGAGAAACTAACGGACTAGAGACTGGGAGAAGGTAGAGGTATTCCTTGGGTAAGAGTTAAATCTGATAATCCAAGGAGGACCACCAGTGGCGGAGGCGTCTACCTAGAACAGGTCTGACGGTGAGGAACGAAAGCTGGGGGATCAAACGGG
>New.CleanUp.ReferenceOTU29 TOP_1232
CACGTAGGGAGCGAGCGTTGTCCGGATTCATTGGGCGTAAAGCGCGCGTAGGCGGTCGTGCAAGTCGGTCGTGAAATCCCGGGGCTCAACCCCGCGAACCGCGTCCGATACTGCACGACTGGAGGCAGGTAGGGGAGATCGGAATTCCTGGTGTAGCGGTGAAATGCGCAGATATCAGGAGGAACACCGGTGGCGAAGGCGGATCTCTGGGCCTGTCCTGACGCTGAGGCGCGAAAGCTAGGGGAGCGAACAGG
>New.CleanUp.ReferenceOTU290 TOP_4908
CACGTAGGGGCCAAGCGTTGTCCGGATTTATTGGGCGTAAAGCGCTCGTAGGCGGTTCGGTAAGTCGGGTGTGAAATCTCCGGGCTCAACCCGGAGGGGTCACCCGATACTGCCGTGACTTGAGTTCGGTAGGGGAGCACGGAATTCCTGGTGTAGCGGTGAAATGCGCAGATATCAGGAGGAACACCGGTGGCGAAGGCGGTGCTCTGGGCCGAAACTGACGCTGAGGAGCGAAAGCGTGGGTAGCAAACAGG
>New.CleanUp.ReferenceOTU291 NWF2015_35646
TACGTAGGGCCCAAGCGTTATCCGGATTTACTGGGCGTAAAGCGTTTCGTAGGCGGTTGGGTAAGTAGCTGGTGAAATCCTTCGGCTCAACCGAAGAACTGCCAGCTAAACTGCCTAACTTGGGAGCCTTAGGGGAGGCGGGAACTCCTGGTGGAGGGGTGAAATCCGTAGATATCAGGAGGAACACCGAGGGCGAAGGCACGCCTCTGGGAGGCTTCTGACGCTGAGGAACGAAAGCTAGGGGAGCGAAGCAG
>New.CleanUp.ReferenceOTU292 BOT_4852
TACGTAGGTGGCAAGCGTTGTTCGGATTTACTGGGCGTAAAGAGCGTGTAGGCGGCCCGTTGGGTCCGCTGTGAAATCTCCTGGCTTAACTGGGAGGGGTTCAGCGGATACCGGCGGGCTAGAGGGGGGCAGAGGAAGGTGGAATTCCCGGTGTAGCGGTGAAATGCGTAGATATCGGGAGGAACACCAGTGGCGAAGGCGGCCTTCTGGGCCTACCCTGACGCTGAGACGCGAAAGCGTGGGGAGCGAACCGG
>New.CleanUp.ReferenceOTU293 BOT_30463
TACGAGGGCCCCAAGCGTTGTCCGGATTTATTGGGCGTAAAGGGCGCGTAGGAGGTCCGACGCGTTTCATCTTAAAGCCCCGGGCTTAACCCGGGAATTGGATGGAATACGGTTGGACTAGAGGGCGTAAGAGGCAGATGGAACGCACGGTGTAGGGGTGAAATCCGTTGATATCGTGCGGAACACCAAAGGCGAAGGCATTCTGCTGGGACGTTCCTGACTCTGAGGCGCGAAAGCGTGGGGAGCGAACGGG
>New.CleanUp.ReferenceOTU294 FLUID_1923
GACAGAGGAGGCAAGCATTATCCGGAATGACTGGGTGTAAAATGTGTGTAGGTGGTTAAATAAGTCAAGTGTGAAATCCCTATGCTTAACATAGGAACTGCACTTGATACTGTTTAACTTGAGTTCAGGCGAGGAGGGCGGAATTCCCGGTGGAGCGGTGAAATGCGTTGAGATCGGGAAGAACACCGATGGCGAAGGCAGCTTTCCAGCTTGAAACTGACACTGAGACACGAAAGCTAGGGGAGCAAACAGG
>New.CleanUp.ReferenceOTU295 FLUID_2432
TACGTAGGGTGCAAGCGTTGTTCGGAATCATTGGGCGTAAAGCGCGTGTAGGCGGTCAGTTAAGTTGGGTGTGAAATCCCTGGGCTTAACCGAGGAAGTGCATTCAAAACTGATTGGCTTGAAGATGGTAGAGGAAGGTGGAATTCCAAGTGTAGAGGTGAAATTCGTAGATATTTGGAGGAATACCTGTGGCGAAGGCGGCCTTCTGGGCCATTCTTGACGCTGAGACGCGAAAGCGTGGGTAGCAAACAGG
>New.CleanUp.ReferenceOTU296 FLUID_28285
TCCCAGCAGTCCGAGTCGTGGCCACATTTATTAGGTCTAAAACATTCGTAGCTTGCTTAGCAAGTTTCTTGTGAAATTGTGTCTCTCAAGGGCACAGCGTGCAGGAAATACTGCTAGGCTTGAGTCTGGGAGACGTAACGAGTACGGCCAAGGTAGCGGTAAAATGTGTTAATCTTGGTTGGACTAACAATGGCGAAGGCACGTTACGAGAACAGAACTGACGGTGAGGAATGAAGGCCAGGGGCGCAAAATGG
>New.CleanUp.ReferenceOTU297 FLUID_2318
TACGAAGGCCCCTAGCGTTATCCGGATTTACTGGGCGTAAAGAGCGCGTAGGAGGCTTGGTGTGTCTTAGGTAAAAGGCTAGAGCTTAACTCTAGTTTCGCCTAAGAAACTATCAGGCTAGAGGGTGTTAGAGGTGAATGGAACGCACGGTGTAGGGGTGAAATCCGTTGATATCGTGCGGAACACCAAAGGCGAAGGCAATTCACTGGGACATCCCTGACTCTGAGGCGCGAAAGCGTGGGGAGCAAAAAGG
>New.CleanUp.ReferenceOTU298 FLUID_40774
TACAGAGGGTGCAAGCGTTATTCGGATTTACTGGGCATAAAGGGCGCGTAGGCGGTCTTACAAGTTTGTTGTGAAAGCCCTCGACTCAATCGAGGAAGTGCATCGAATACTGTAAGACTAGAATGTCGGAGAGGAGAACGGAATTCCTGGTGTAGAGGTGAAATTCGTAGATATCAGGAGGAACAACAGAGGCGAAGGCGGTTCTCTGGACGACTATTGACGCTGAGGCGCGAAAGCGTGGGGAGCAAACAGG
>New.CleanUp.ReferenceOTU299 NWF2013_2634
AACGTAGGAGTCAAGCGTTATCCGAATTTACTGGGCGTAAAGCGCGTGCAGGCGGTTGGACAAGTTGGATGTGAAAGCTCCTGGCTCAACTGGGAGAGGACGTTCAAGACTGTTCGACTAGAGGGCGACAGAGGGAGGTGGAATTCCCGGTGTAGTGGTGAAATGCGTAGATATCGGGAGGAACACCGGAGGCGAAGGCGGCCTCCTGGGTCGTACCTGACGCTGAGATGCGAAAGCTAGGGGAGCGAACGGG
>New.CleanUp.ReferenceOTU3 NWF2013_242
GACAGAGGATGCGAGCGTTATCCGGAATCACTGGGCGTAAAGGGCGCCTAGGCGGCCTTGCATGTCTGGGGTGAAATCCCTCGGCTCAACTGGGGGAGGTCCTCGGAAACTGTAAGGCTGGGGCCCAGGAGAGGGGAGCGGAACTTCTAGAGTAGCGGTGAAATGCGCAGATACTAGAAGGTACCTCGATAGCGAAGGCAGCTCCCTGGTCTGGTGCCGACGCTGACGCGCGAAAGCGTGGGGAGCAAACCGG
>New.CleanUp.ReferenceOTU30 NWF2014_193
TACGGAGGGTGCAAGCGTTGTTCGGAATTATTGGGCGTAAAGCGCGTGTAGGCGGCCCGATAAGTCTGGTGTGAAAGCCCTTGGCTCAACCAAGGAAGTGCACCTGAAACTGTCGGGCTAGAGTACTGGAGAGGAGAGTAGAATTCCCAGTGTAGAGGTGAAATTCGTAGATATTGGGAGGAACACCGGTGGCGAAGGCGGCTCTCTGGACGGATACTGACGCTGAGACGCGAAAGCGTGGGGAGCAAACAGG
>New.CleanUp.ReferenceOTU300 BOT_1786
GACGTAGGAGGCAAGCGTTGTCCGGATTTACTGGGCGTAAAGCGCATGTAGGCGGCTCAGCAAGTCAATGGTTAAATCTCTTGGCTCAACCGAGAGGGGCCCTATGATACTGTTGGGCTTGAGGGCAGCAGGGGGAAGTGGAATTCCCGGTGTAGTGGTGAAATACGTAGATATCGGGAGGAACACCAGTGGCGAAGGCGGCTTCCTGGGCTGTGCCTGACGCTGAGATGCGAAAGCGTGGGGAGCAAACCGG
>New.CleanUp.ReferenceOTU301 NWF2015_27794
TACCAGCTCTTCGAGTGGTAGGGATGTTTATTGGGCCTGAAGCATCCGTAGCCGGCTGAGCAAGTTCTCTGTTAAATCCAGCGATTTAATCGTTGGATTGCGGGGAATACTGTTCGGCTTGGGGGCGGGAGAGGCCGTCGGTATTCTTGGGGTAGGGGTAAAATCTTATAATCCCAAGAGGACCACCAGTGGCGAAGGCTGTCGGCTAGAACGCGCCCGACGGTGAGGGATGAAAGCTGGGGGAGCGAACCGG
>New.CleanUp.ReferenceOTU302 BOT_40263
GACGTAGGGGGCGAGCGTTATCCGGATTCACTGGGCGTAAAGGGCGCGTAGGCGGCTGCGCAAGTCCGGCGTGAAATGCCACGGCTCAACCGTGGATGGCCGTCGGATACTGCGCTGGCTTGAGGGCGGTAGAGGTCAGCGGAACTAGCGGTGTAGCGGTGAAATGCGCAGATATCGCTAGGAACGCCGGTGGCGAAGGCGGCTGGCTGGGCCGTCCCTGACGCTGAGGCGCGAAAGCTAGGGGAGCGAACCGG
>New.CleanUp.ReferenceOTU303 NWF2015_20875
GACAGAACCCGCAAGCGTTATCCGGATTTATTGGGCGTAAAGGGTCCGTAGGCGGTCTAATAAGTTTGGTGTTAAATTTCTCGGGCTCAACCTGAGAAATGCACCAAAAACTGTTAGACTTGAGGACGTTAGAGGCTGATGGAACGGTCGGTGTAGGGGTGAAATCCGTTGATATCGACCGGAACACCAAAAGCGAAGGCATTCAGCTGGGACGGTCCTGACGCTGAGGGACGAAAGCGTGGGGAGCAAAAAGG
>New.CleanUp.ReferenceOTU304 NWF2014_9733
TACGGAGGAGGCAAGCGTTACCCGGATTCACTGGGCTTAAAGGGGGCGTAGGCGGTCCTTCAAGTCCGTGCGTGTAATTCCAGGGCTCAACCCTGGAACTGCGCCGGATACTGCTGGACTAGAGGGCGAGCGGGGAGAGCGGAACTCCCGGTGTAGCGGTGGAATGCGCAGATATCGGGGGGAACACCAGTGGCGAAGGCGGCTCTCTAGCTCGTTCCTGACGCTGAGGCCCGAAAGCCAGGGGAGCGAAGGGG
>New.CleanUp.ReferenceOTU305 BOT_16939
GACAGAGGGCGCAAGCGTTGCTCGGAATTACTGGGCGTAAAGCGTGTGTAGGCGGTCTGGTAAGTTACATGTGAAATGTTTCCGCTCAACGGAGAAATGGCATGTAATACTATCAGGCTAGAGTGTGGGAGAGGAGGGTGGAATTCCCGGTGTAGAGGTGAAATTCGTAGATATCGGGAGGAATACCAGTGGCGAAGGCGGCCCTCTGGAACATAACTGACGCTCAAACACGAAAGCACAGGGAGCAAACAGG
>New.CleanUp.ReferenceOTU306 FLUID_17787
TACGGAGAGCGCAAGCATTAATCGGAATTATTGGGCGTAAAGGGCGCGTAGGCTGGACGGCAAGTCAGATGTGAAATTCCGAAGCTCAACTTCGGAGCTGCATTTGAAACTGCCATTCTAAGAGGGTAGACGGAGAAAACGGAATTCCACGTGTAGCGGTGAAATGCGTAGATATGTGGAAGAACACCGGTGGCGAAAGCGGTTTTCTAGTTTATACCTGACGCTGAGGCGCGAGAGCAAGGGGAGCAAACAGG
>New.CleanUp.ReferenceOTU307 NWF2015_1393
AACTAGCAGTTCAAGTGGTAGCCACGATTATTGGGCTTAAGGCGTCCGTAGCCGGTCTGATAAGTTCTCTGTGAAATCCTTGGGCCTAACTCAAGGGCTTGCAGAGAATACTATTAGACTAGGAGTTGGGAGAGGTTGAGGGAACTACTAGGGTAGCGGCGAAATGCTATAATCCTAGTAGGACCACCAATGGCGAAGGCACTCAACTAGAACAAGCTCGACGGTAAGGGACGAGAGCTAGGGGAGCAAACCGG
>New.CleanUp.ReferenceOTU308 MID_19924
CACGTAGGTGGCGAGCGTTGTCCGGATTTACTGGGCGTAAAGAGCGCGTAGGCGGCCCGTTAAGTCCCCTGGGAAATCTCCCGGCTCAACCGGGAGGGGGCAGGGGAAACTGGCGGGCTATGAGGGGGGAAGAGGAGGGTGGAATTCCCGGTGTAGCGGTGAAATGCGTAGATATCGGGAGGAACACCAGTGGCGAAGGCGGCCCTCTGGGCCCTACCTGACGCTGAGGCGCGAAAGCGTGGGGAGCAAACCGG
>New.CleanUp.ReferenceOTU309 BOT_1104
AACGTAGGATGCAAACGTTGTTCGGAATTACTGGGTGTAAAGCGCGTGTAGGCGGCTAAGTATGTCGATTGTGAAAGCCTCCGGCTCAACCGGGGAAAGTCGATCGAAACTGCTTGGCTTGAGTACGGGAGAGGGGGATGGAATTCCAGGTGTAGAGGTGAAATTCGTAGATATCTGGAGGAACACCGAGAGCGAAAGCAGTCCCCTGGAACGTTACTGACGCTGAGACGCGAAAGCGTGGGGAGCAAACAGG
>New.CleanUp.ReferenceOTU31 MID_101
TACGTAGGGGGCAAGCGCTGTCCGGATTCACTGGGCGTAAAGGGTGTGTAGGCGGACTGGCGTGTCGACAGTGAAAGCTCCCGGCTCAACCGGGAAAGGGCTGTCGAAACTACCAGTCTCGAGGACAGGAGAGGAAACTGGAACTTCCGGTGTAGCGGTAAAATGCGTGGATATCGGAAGGAACGCCGATAGCGAAGGCAGGTTTCTGGAATGTTCCTGACGCTGAAACACGAAAGCTAGGGGAGCAAACAGG
>New.CleanUp.ReferenceOTU310 NWF2013_3831
AACGTAGGAACCGAGCGTTATCCGGATTCACTGGGCGTAAAGCGCGCGCAGGTGGTTTTGTAAGTCGGACGTGAAAGCTCCCGGCTTAACTGGGGGAGGTCGTTCGATACTGCAAGGCTAGAGGTCGGGAGGGGGAAGCGGAATTCCCGGTGTAGTGGTGGAATGCGTAGATATCGGGAGGAACACCAGTGGCGAAGGCGGCTTCCTGGCCCGCACCTGACGCTGAGGCGCGAAAGCGTGGGGAGCGAACGGG
>New.CleanUp.ReferenceOTU311 NWF2013_33636
TACCAGCTCCTCGAGTGGTTGGGACGATTATTGGGTCTAAAGCGTCCGTAGCCGGTCGGAAAAGTTCTCCGTTTAAATCCAACGATTCAATCGTTGGGCTGCGGGGAATACTCTTCGACTTGGGGGCGGGGGAGGTCGACGGTAGTCCAGGGGTAGGGGCGAAATCCTATAATCCCTGGAGGACCACCAGTGGCGAAGGCGGTCGACCAAAACGCGCCCGACGGTGAGGGACGAAAGCTGGGGGAGCGAACGGG
>New.CleanUp.ReferenceOTU312 MID_42681
TACGTAGGAGGCGAGCGTTGTCCGGATTTACTGGGCGTAAAGAGCGCGCGGGCGGCCTGAGAAGTCTTGTGTGAAATCTCCCCGCTTAACGGGGAGGGGTCATGAGATACTCTTGGGCTTGAGGGAAGAAGAGGAGGGTGGAATTCCCGGTGGAGCGGTGAAATGCGTAGATATCGGGAGGAACACCGGTGGCGAAGGCGGCCCTCTGGGCTTCCCCTGACGCTGAGGCGCGAAAGCGTGGGGAGCAAACCGG
>New.CleanUp.ReferenceOTU313 MID_14688
TACGTAGGGGGCGAGCGTTGTCCGAATTTACTGGGCGTAAAGCGCGCGTAGGCGGGCCCTTAAGTTGGGGGTGAAATCTCAGGGCTCAACCCTGAAACTGCCCTCAAAACTGGGGGTCTTGAGGCACGCAGAGGGAAGTGGAATTCCTGGTGTAGCGGTGAAATGCGTAGATATCAGGAGGAACACCCGTGGCGAAGGCGGCTTTCTGGGCGTGGCCTGACGCTGAGGTGCGAAAGCCAGGGGAGCGAACGGG
>New.CleanUp.ReferenceOTU314 NWF2015_42704
TACGTAGGGGGCGAGCGTTGTCCGGAATCATTGGGCGTAAAGGGCGCGTAGGTGGTTTTACAAGTCAGAGGTTAAATTCCCGGGCTCAACTCGGGACCGCCTCTGAAACTGCTAAACTAGAGAATGGCAGAGGAAAGTGGAATTTCCGGTGTAGCGGTGAAATGCGTAGATATCGGAAAGAACACCAGTGGCGAAGGCGACTTTCTGGGCCATTTCTGACACTGAGGCGCGAAAGCTAGGGGAGCAAACGGG
>New.CleanUp.ReferenceOTU315 NWF2015_37380
TACGTAGGACTCGAGCGTTATCCGGAATTATTGGGCGTAAAGAGTGTGTAGGCGGTTTGTTGCATTTTCTATAAAATTTCAAGGCTTAACCTTGAATTCATAGAAAAGATGAACAGACTAGAGGAAGGCAGGGGTAAGCGGAATTTCCGGTGTAGCAATGAAATGCGTTGATATCGGAAGGAACACCAATGGCGAAGGCAGCTTACTAGGTCTTTTCTGACGCTGAGACACGAAAGCATGGGTAGCGAACAGG
>New.CleanUp.ReferenceOTU316 NWF2013_2913
TACGTAGGGCCCGAGCGTTATCCGGATTTACTGGGCGTAAAGCGTTTCGTAGGCGGTTGGGTAAGTAGCTGGTGAAATCCTTCGGCTCAACCGAAGGAGTGCTGGCTAAACTGCCCAACTTGGGAGCCTTAGGGGAGGCGGGAACTCCTGGTGGAGGGGTGAAATCCGTAGATATCAGGAGGAACACCGAGGGCGAAGGCACGCCTCTGGGAGGACTCTGACGCTGAGGAACGAAAGATAGGGGAGCGAAGCAG
>New.CleanUp.ReferenceOTU317 NWF2013_22751
TCCCGGCGCCCCGAGTAGCTCCCACGTTTATTGGACCTAAAACATTCGTAGCCAGCATTGTAAGTCTCTTGTAAAATGGCAAGGCTCAACCTTGCCGCTAGCAAGAGATACTGCAATGCTAGGGGCTGGGAGATGCAACCAGTATGGCTGGGGTAGTGGTAAAATATGTTAATCTCAGCCAGACTCACAAATGGCGAAGGCAGGTTGCAAGAACAGACCCGACGGTGAGGGATGAAGGCTAGGGGCGCAAACTGG
>New.CleanUp.ReferenceOTU318 NWF2014_6330
TACGGAGGATGCAAGCGTTATCCGGATTCACTGGGTTTAAAGGGTGTGTAGGCGGGGTAATAAGTCAGTGGTGAAAGCCCCCGACTTAATCGGGGAAGTGCCATTGATACTGTTACTCTTGAGTGTGGCTGGGGCGCATGGAATATGGCATGTAGCGGTGAAATGCTTAGATATGCCATAGAACACCAATCGCGAAGGCAGTGCGCCAAACCATTACTGACGCTGAAACACGAAAGCGTGGGGAGCAAACAGG
>New.CleanUp.ReferenceOTU319 NWF2013_15215
GACGGGAGGGGCGAGCGTTACCCGGATTTACTGGGTGTAAAGGGTCTGTAGGCGGTTGGGCGTGTCAGTCTTGAAATCCTCTGGCTCAACCAGAGAATCGGGACTGAAACTGGCCAACTTGGAGTCCGGGGGAGGAAAACGGAACTGCCGGTGTAGCGGTGAAATGCGTAGATATCGGCAGGAACACCAATGGCGAAGGCAGTTTTCTATCCCGGAACTGACGCTGAGGGACGAAAGCGTGGGGAGCGATCGGG
>New.CleanUp.ReferenceOTU32 NWF2015_336
AACGTAGGAGGCAAGCGTTATCCGGAATCACTGGGCGTAAAGCGTTCGTAGGCGGCTTCATAAGTCGGGGGTGAAATCCCCGAGCTCAACTCGGGAACTGCCCCCGATACTATGGGGCTAGAGCACGTCAGGGGGCGATGGAATTCCCGGTGTAGCGGTAAAATGCGTAGATATCGGGAGGAACACCAGTGGCGAAGGCGGTCGCCTGGGGCGTTGCTGACGCTGAGGAACGAGAGCCAGGGGAGCGAACGGG
>New.CleanUp.ReferenceOTU320 FLUID_3431
TACGTAGGTGGCAAGCGTTACTCGGAATTACTAGGCGTAAAGCGCGAGTAGGTGGTTAGGTAAGTTGGAGGTGAAAGCTCTACCGAAAAGTAGAGAGGTCTTTCAATACTACCTGACTTGAGTGTAGCAGGGGGAACCGGAATTTCTGGTGTAGCGGTGAAATGTGTTGATATCAGAAAGAACACCGATGGCGAAGGCGGGTTCCTGGGCTACTACTGACACTCAGTCGCGAAAGCATGGGGAGCAAACAGG
>New.CleanUp.ReferenceOTU321 NWF2014_15591
TACGTAGGGGGCGAGCGTTGTCCGGAATTACTGGGCTTAAAGGGTCCGTAGGCGGTGACTTAAGTCCCACGTGAAAGCCCAGAGCTTAACTCTGGAAAGTGGTGGGATACTGGGTCACTTGAGGGTGGGAGAGGAGAGTGGAACTCCCGGTGTAGCGGTGAAATGCGTAGATATCGGGAGGAACACCAGTGGCGAAGGCGGCTCTCTGGAACACTCCTGACGCTGAGGGACGAAAGCCTGGGGAGCGAACGGG
>New.CleanUp.ReferenceOTU322 MID_32992
TACGTAGGAGGCAAGCGTTGTCCGGATTTATTGGGCGTAAAGGGCGTGTAGGCGGCTTGGTGTGTCGGCGGTGAAATCTTTCGGCCTAACCGAAAGGGCGCTGCCGATACTACCGGGCTTGAGGGCAGCAGAGGAAGGTGGAATTCCCGGTGTAGTGGTGAAATGCGTAGATATCGGGAGGAACACCAGTGGCGAAAGCGGCCTTCTGGGCTGTTCCTGACGCTGAGGCGCGAAAGCGTGGGGAGCGAACCGG
>New.CleanUp.ReferenceOTU323 NWF2013_12302
TACGTAGGAGGCGAGCGTTATCCGGATTCACTGGGCGTAAAGAGCGCGCGGGCGGCTTTCCAAGTCCGGGGTGAAATCTCTCGGCTCAACCGGGAGGGGTCTCTGGATACTGGAGGGCTTGAGGGCAGCAGAGGGAGGTGGAATTCCCGGTGTAGCGGTGAAATGCGTAGATACCGGGAGGAACACCGGTGGCGAAGGCGGCCTCCTGGGCTGTTCCTGACGCTGAGGCGCTAAAGCGTGGGGAGCAAACCGG
>New.CleanUp.ReferenceOTU324 NWF2013_37539
AACGGAGGGGGCGAGCGTTGTTCGGAATTACTGGGCGTAAAGGGCGCGTAGGTGGTTGGGTAAGTCGAATGTGAAATCCCCACGGCTCAACCGGGTGAATTGCATTCGAAACTGCCTGACTTGAGTGCAGGAGAGGAGAGCGGAATTCCCGGTGTAGCGGTGAAATGCGTAGATATCGGGAGGAACACCAGTGGCGAAGGCGGCTCTCTGGCCTGAAACTGACACTGATGCGCGAAAGCCAGGGGAGCAAACGGG
>New.CleanUp.ReferenceOTU325 BOT_6952
CACCGGCCGCCCAAGTGGTGACCGCTATTATTGGGCCTAAAGCGTCCGTAGCCGGTCCAGTAAGTCTTTGGGTAAATCCTACTGCTTAACGGTAGGAATTCTGGAGATACTGCTGGACTTGGAGCTGGGAGAGGTCGAAGGTACTCCTGGGGTAGGGGTGAAATCCTATAATCCTAGGGGGACCGCCAGTGGCGAAGGCGTTCGACTAGAACAGGCTTGACGGTGAGGGACGAAAGCCAGGGGCGCGAACCGG
>New.CleanUp.ReferenceOTU326 FLUID_6460
TACGAAGGGGGCTAGCGTTGCTCGGAATTACTGGGCGTAAAGGGCGTGTAGGCGGTCCGACGAGTCGGATGTGAAAGGCCCGGGCTCAACCCGGGAATGGCATTCGATACTGGCGGACTTGAGTCCGGGAGAGGATAGTGGAACTCCCAGTGTAGAGGTGAAATTCGTAGATATTGGGAAGAACACCAGTGGCGAAGGCGGCTATCTGGACCGGTACTGACGCTAAGGCGCGACAGCGTGGGGAGCAAACAGG
>New.CleanUp.ReferenceOTU327 FLUID_1985
TACAGAGGGGGTGAGCGTTATTCACATTGATTAGGCGTAAAGGGTGCGTAGATGGATTTAGGGCATCAACCGTGAAATCCCAAGTATACTTGGAAGTGCGGTTGATAAACTTGTTTCTAGAGTGTTTATCGTGTTGATAGAATTGCTAAAGCAGGGGTAAAATCCAATGACAGTGGCAAGAATACCGACGGTGTAGACAGTCGACGAGAGAGCACTGACGTTCAGGCACGAAGGTTTGGGGAGCAAACAGG
>New.CleanUp.ReferenceOTU328 NWF2013_17601
TACGTAGGCAGCAAGCGTTGTTCGGAGTTACTGGGCGTAAAGCGTGCGTAGGCGGTTTCGCAAGTCCGGTGTGAAATCTCCCGGCTCAACCGGGAGGGTGCGCCGGAAACTGCGAGGCTGGAGTGCGGGAGAGGAGAGCGGAATTCCTGGTGTAGCGGTGAAATGCGTAGATATCAGGAGGAACACCGGTGGTGAAGACGGCTCTCTGGACCGTGACTGACGCTGAGGCACGAAAGCGTGGGGAGCAAACAGG
>New.CleanUp.ReferenceOTU329 NWF2014_1640
TACGTAGGAGGCAAGCGTTGTCCGGAATTACTGGGCGTAAAGCGCGCGCAGGCGGCCTGGGGAGTCCTCTGTGAAATCTCTCGGCTCAACCGAGAGGAGTCAGGGGATACTCCCAGGCTCGAGGGCAGTAGAGGAAGGTGGAATTCCCGGTGTAGCGGTGAAATGCATAGATATCGGGAGGAACACCAGTGGCGAAGGCGGCCTTCTGGGCTGTGCCTGACGCTGAGGCGCGAAGGCGTGGGGAGCAAACCGG
>New.CleanUp.ReferenceOTU33 NWF2014_1292
TACGTAGGGGGCGAGCGTTGTCCGGAATCACTGGGCGTAAAGCGTCCGTAGGCGGCCTGGTAAGTTGGGTGTGAAAGGTTGAAGCTCAACTTCAAGATTGCACCCAATACTGCCAGGCTTGAGTGTCGGAGAGGAGAATGGAACTACCAGTGTAGCGGTGAAATGCGTTGATATTGGTAGGAACACCAGTGGCGAAGGCGGTTCTCTGGACGACAACTGACGCTGAGGGACGAAAGCCAGGGGAGCGAACGGG
>New.CleanUp.ReferenceOTU330 FLUID_40388
TACAGAGGGTGCAAGCGTTAATCGGAGTTACTGGGCGTAAAGGGCGCGTAGGCGGATGTTTAAGTCAGATGTGAAATACCCGAGCTTAACTTGGGGGAGTCGTCTGATACTGAATGTCTAGAGTATTGGAGAGGTAAGTGGAATTTCCGGTGTAGCGGTGAAATGCGTAGATATCGGAAGGAACACCTGTGGCGAAGGCGACTTACTGGCCAAATACTGACGCTGAGGCGCGAAAGCGTGGGGAGCAAACAGG
>New.CleanUp.ReferenceOTU331 FLUID_48463
CCCCAGCGCCACAAGTGGGAACCACGTTTATTGGGTCTAAAGCATCCGTAGCCGGTTTGGCAAATGCCCTGTGAAATCGTTTCGCTCAACGAAACGGCGTGCAGGGTAGACTACCAAACTAGGGACCAGGGAAGGGAGGCGGTATTCCTGAGGGAGCGGTAAAATGTGATAATCTCAGGAGGACCACCAATGGCGAAGGCAGCCTCCTAAAATGGATCCGACGGTGAGGGATGAAAGCTAGGGGAGCGATCCGG
>New.CleanUp.ReferenceOTU332 MID_8199
TACAGAGACCTCAAGCGTTATCCGGATTTATTGGGCGTAAAGCGTGCGCAGGCGGCTTATTAAGTTAGCGGTTAAATCTCGGAGCTCAACTCCGACTCAGCCGCTAAAACCGATAGGCTAGAGAGTGGGAGAGGCAAGCGGAATTGCCGGTGTAGGGGTAAAATCCGTTGATATCGGCAAGAACACCAAATGCAAAGGCAGCTTGCTAGAACACTTCTGACGCTGTTGCACGAAAGCGTGGGGAGCAAAGAGG
>New.CleanUp.ReferenceOTU333 MID_42275
GACGGAGGGTGCAAGCGTTGCTCGGAATCACTGGGCGTAAAGAGCGTGTAGGCGGCTTCTTAAGTCGGATGTGAAAGCCCTCGGCTCAACCGAGGAAGGGCATCTGAAACTAAGGGGCTAGAGTACGGGAGAGGGAGGTGGAATTCCCGGTGTAGAGGTGAAATTCGTAGATATCGGGAGGAACACCGGTGGCGAAGGCGGCCTCCTGGACCGATACTGACGCTGAGACGCGAAAGCGTGGGGAGCAAACAGG
>New.CleanUp.ReferenceOTU334 NWF2013_3267
AACCAGCTCTTCAAGTTGTCGGGACGATTACTGGGCTTAAAGAGTCCGTAGCCGGTTTAGCAAGTCCTTGGTAAAATCTGGCAGCTTAACTGTCAATATGCTAGGGAAACTACTTTACTAGAGGGCGGGAAAGGTCTGGGGTACTTCAGGGGTAGGGGTGGAATCCTATAATCCTTGGGGGACCACCAGTGGCGAAAGCGCCAGACTGGAACGCGCCTGACGGTGAGGGACGAAAGCCAGGGGAGCAAACCGG
>New.CleanUp.ReferenceOTU335 FLUID_18314
TACGAGGGGGGCAAATGTTGTTCGGAATCACTGGGCGTAAAGGGAGCGTAGGTGGGTGCTTAAGTTGGGAGTTTAATTCCGGGGCCCAACCCCGGGCAGGCTTCCAAAACTGGGCGTCTTGAATGGGACAGAGGCTGATGGAATTGGAGGTGTAGCGGTGGAATGCGTAGAGATCTCCAAGAACACCAGTTGCGAAGGCGGTCAGCTGGGTCCACATTGACACTGAGGCTCGAAAGCGTGGGGAGCAAACAGG
>New.CleanUp.ReferenceOTU336 FLUID_9028
TACGGAGGGGGCTAGCGTTATTCGGAATTACTGGGCGTAAAGCGCGCGTAGGCGGTTTTTCAAGTCAGAGGTGAAAGCCTGGAGCTCAACTCCAGAATTGCCTTTGAAACTGGATCACTAGAGTCTTGGAGAGGTCAGTGGAATTCCGAGTGTAGAGGTGAAATTCGTAGATATTCGGAAGAACACCAGTGGCGAAGGCGACTGACTGGACAAGTACTGACGCTGAGGTGCGAAAGCGTGGGGAGCAAACAGG
>New.CleanUp.ReferenceOTU337 NWF2013_31650
AACGTAGGTGGCGAGCGTTATCCGGATTTACTGGGCGTAAAGCGCGTTCAGGCGGTCTGGCAAGTCGGGCATGAAATCTCTTGGCTCAACCAGGAGAGGCTGTCCGATACTTTCAGACTTGAGGGCAGTAGAGGGTGGTGGAATTCCGGGTGTAGTGGTGAAATGCGTAGATATCCGGAGGAACACCAGTGGCGAAGGCGGCCATCTGGACTGCTCCTGACGCTCAAGCGCGAAAGCTAGGGGAGCGAACGGG
>New.CleanUp.ReferenceOTU338 FLUID_9591
TACAGAGACCTCAAGCGTTATCCGGATTTACTGGGCGTAAAGGGCGCGTAGGGGGTCTAACGCGTCTCTTGTCAAATCTCTTCGCTCAACGAAGAACTCGCAAGAGATACGGTTAGGCTAGAGAACGCCAGAGGTTATTTGGAACGCACGGTGTAGGGGTGAAATCCGTTGATATCGTGCGGAACACCAAAGGCGAAGGCAAGTAACTGGGGCGTTTCTGACCCTGAGGCGCGAAAGCGTGGGGAGCAAAAAGG
>New.CleanUp.ReferenceOTU339 NWF2014_11171
TACGTAGGGTGCGAGCGTTGCCCGGATTTATTGGGCGTAAAGAGTACGTAGGCGTTCTGGTAAGTCACATTTTAAAGACTGAGGCTCAACCTCAGGAGTGGATGTGATACTGCTAGAATCGAAGAACTTAGGGGCTACTGGAACTTATCATGTAGGGGTGAAATCCGTTGATATGATAAGGAACGCCAAGGGTGAAGACAGGTAGCTGGGAGTTTCTTGACGCTGAGGTACGAAAGCTAGGGGAGCGAAAGGG
>New.CleanUp.ReferenceOTU34 MID_516
TACGGAGGGTGCGAGCGTTGCTCGGAATCACTGGGCGTAAAGCGCGTGTAGGCGGTCAGGCAAGTCAGATGTGAAAGCCCCTGGCTTAACCAGGGAAGTGCATTTGAAACTGCTTGGCTGGAGTACGGGAGAGGAGAGTGGAATTCCCGGTGTAGAGGTGAAATTCGTAGATATCGGGAGGAACACCGGTGGCGAAGGCGGCTCTCTGGCCCGATACTGACGCTGAGACGCGAAAGCGTGGGGAGCAAACAGG
>New.CleanUp.ReferenceOTU340 MID_7436
AACGTAGGGGGCAAGCGTTGTCCGGAATTACTGGGCGTAAAGAGCGCGTAGGCGGGATTTTAAGTCTTTGTTGAAAGCCCACCGCTCAACGGTGGAATTGGCAAAGATACTGGAGTTCTTGAGACCCAGAGAGGGAAATGGAATTTCCGGTGTAGCGGTGAAATGCGTAGATATCGGGAGGAACACCAGTGGCGAAGGCGGTTTCCTGGCTGGGAGCTGACGCTGAGGCGCGAAAGCAAGGGGAGCGAACGGG
>New.CleanUp.ReferenceOTU341 MID_2479
TACGTAGGGTGCAAGCGTTGTTCGGAGTGACTGGGCGTAAAGCGTGTGTAGGTGGTTAGGAAAGTTGGATGTGAAATCCCTTGGCTTAACCAAGGAAGTGCATTCAAAACTACCTAGCTAGAGGACGGGAGAGGGAGGTGGAATTCCTAGTGTAGAGGTGAAATTCGTAGATATTAGGAGGAATACCGGAGGCGAAGGCGGCCTCCTGGACCGTTTCTGACACTGAGACACGAAAGCGTGGGGAGCAAACAGG
>New.CleanUp.ReferenceOTU342 MID_8810
TACGTAGGCAGCGAGCGTTGTTCGGAGTTACTGGGCGTAAAGAGTATGTAGGCGGCCTTTCAAGTCTGGTGTGAAATCTCCCGGCTCAACTGGGAGGGAGCGCCGGAAACTGGGGGGCTGGAGCGTGGGAGAGGAAAGCGGAATTCCCGGTGTAGCGGTGAAATGCGTAGATATCGGGAGGAACACCGGTGGTGTAGACGGCTTTCTGGACCACGGCTGACGCTGAGATACGAAAGCGTGGGGAGCAAACAGG
>New.CleanUp.ReferenceOTU343 FLUID_18983
TACGTAGGCTCCAAGCGTTATCCGGATTTACTGGGCGTAAAGTGTCCTTAGGCGCCTCATTCCGTAAGGAGCTGACTAATAAATTTTTATTTGTTAGTCGGTCAAGTCCTATGTTAAAGCCTATGGCTTAACCATAGATCAGCATAGGAAACTGATGAGGTAGAGGAGGAAAGGGGTTAGCGGAACGCACGGTGTAGGGGTGATATCCGTTGATATCGTGCGGAACACCGAAAGCGAAGGCAGCTAACTGGGTCCTTCCTGACGCCCAAAGACGAAAGCGTGGGGAGCAAAAAGG
>New.CleanUp.ReferenceOTU344 NWF2013_9
TACGTAGGCCCCAAGCGTTATCCGGATTTATTGGGCGTAAAGGGTGCGTAGGAGGTCCAACGCGTTCATTGTCAAATATCACTGCTTAACGGTGAAACCGCAATGAATACGGTTGGACTAGGGAGTGCCAGAGGCTGATGGAACAGCCGGTGTAGGGGTGAAATCCGTTGATATCGGCTGGAACGCCGAAGGTGAAGACGATCAGCTGGGGCATATCCGACTCTGAGGCACGAAAGCGTGGGGAGCAAAAAGG
>New.CleanUp.ReferenceOTU345 NWF2014_31588
TACGGGGGGAGCGAGCGTTGTCCGGATTCACTGGGCGTAAAGCGCGTGTAGGCGGGTTGGTAAGTCAGTGGTGAAAGCCCTCAGCTTAACTGAGGAATTGCTGCTGATACTGCCAATCTTGAGTGTGGAAGAGGGAAGCGGAATTCCTGGTGTAGCGGTGAAATGCGTAGATATCAGGAAGAACACCGGTAGCGAAGGCGGCTTCCTGGTCCATTACTGACGCTGAAACGCGAAAGCGTGGGGAGCAAACAGG
>New.CleanUp.ReferenceOTU346 NWF2015_50737
TCCCAGCACTCCAAGTCGCAGCCACAATTATTGGGTCTAAAACATCCGTAGCTTGCATTGTAAGTCTCTTGTTAAATCGGGCATCTTAAGTGTCCGCGAGCAAGAGATACTGCTTTGCTAGAGACCGGGAGACGTAAGAAGTACGCATGGAGTAGCGGTAAAATGTGTTGATCCTGTGTGGACTAACAACAGCGAAGGCATCTTACGAGAACGGATCTGACAGTGAGGGATGAAGGCTAGGGGCGCAAAGTGG
>New.CleanUp.ReferenceOTU347 FLUID_49063
TACGAAGGGTCCAAGCGTTGTTCGGAATCATTGGGCGTAAAGCGAGTGCGGGTGGCTTCTTAAGTCAGGAGTGAAAGCCCAGAGCTTAACTCTGGAAGTGCTTTTGATACTGGGAAGCTTGAATGTGGTAGAGGGTACTAGAATACCTAATGTAGTGGTGAAATACGTAGATATTAGGTGGAACACCGGTGGCGAAGGCGGGTGCCTGGACCAACATTGACACTTAGACTCGAAAGCGTGGGGATCAAACAGG
>New.CleanUp.ReferenceOTU348 BOT_50566
TACGTAGGTTGCAAGCGTTATCCGGAATTATTGGGCGTAAAGCGTTCGCAGGTGGATGCGTAAGTGGGTTGCTAAATTTTCGCGCTTAACGTGAAAAATGTGATCCATACTGCGCGTCTTGAGGGCAGTAGAGGAAGCTGGAATTCCCGGTGTAGCAGTAAAATGCGTTGATATCGGGAGGAACGCCAATGGCGAAAGCAGGCTTCTGGGCTGCTCCTGACACTAAGGAACGAAAGCGTGGGGAGAGAACGGG
>New.CleanUp.ReferenceOTU349 FLUID_5524
TACAGGGGGGGCAAGCGTTGTCCGGAATTACTGGGTGTAAAGGGTGCGTAGGCGGATTGATAAGTCCGTGGTTAAATCCTGCAGCTTAACTGTAGGCTCACCATGGATACTGTTAATCTTGAGTGCGAGAGAGATGAGTGGAATTCCCAGTGTAGCGGTGAAATGCGTAGAGATTGGGAAGAACACCAGTTGCGAAGGCGGCTCATTAGCTCGTTACTGACGCTGAGGCACGAAAGCATGGGGAGCAAACAGG
>New.CleanUp.ReferenceOTU35 NWF2013_1126
AACGTAGGAGGCGAGCGTTATCCGGATTTACTGGGCGTAAAGCGCGCGTAGGCGGTCGGTCAAGTCAGATGTTAAAGCCCCTGGCTCAACTAGGGGAGGTCATTTGATACTGTCCGGCTTGAGGGTGAGAGAGGAGAGTGGAATTCCCGGTGTAGCGGTGGAATGCGTAGAGATCGGGAGGAACACCAGTGGCGAAGGCGGCTCTCTGGCTCATTCCTGACGCTGAGTGCGCGAAAGCGTGGGGAGCAAACGGG
>New.CleanUp.ReferenceOTU350 MID_19670
AACGTAGGGGGCAAGCGTTGTCCGGAATTACTGGGCATAAAGAGCTCGTAGGTGTCTTAAGAAGTTATGGGTGAAATCTTCGGGCTCAACCTGAAGAAGTCTCATAATACTCTTAGGATAGAGGACAAGAGAGGAGAGTGGAATTCCCGGTGTAGCGGTGAAATGCGTAGATATCGGGAGGAACACCAGTAGCGAAGGCGGCTCTCTGGATTGTCCCTGACACTGAGGAGCGAAAGCTAGGGGAGCAAACGGG
>New.CleanUp.ReferenceOTU351 NWF2015_36805
TACGGAGGTGGCGAGCGTTACTCGGATTTATTGGGTGTAAAGGGCAGGTAGGCGTCCTGACAAGTTTTGGGTGAAATCCCTTTGCTCAACAAAGGAACTGCCCAGAAAACTGTCGGGATTGAGGTCAGAAGAGGAGAGCGGAATTCCCGGTGTAAGGGTGAAATCTGTAGATATCGGGAGGAACACCAGTAGCGAAGGCGGCTCTCTGGTCTGACCCTGACGCTCAACTGCGAAAGCTAGGGGAGCAAACAGG
>New.CleanUp.ReferenceOTU352 NWF2014_5589
CACGTAGGACGCGAGCGTTATCCGGATTTACTGGGCGTAAAGCGCGTTGAGGCGGTTCCATAAGTCGGACGTGAAAGCCCCCGGCTCAACTGGGGGAGGCCGTTCGATACTGTGGAACTTGAGGGCAGCAGAGGGAAGCGGAATTCCCGGTGTAGCGGTGAAATGCGTAGATATCGGGAGGAACACCAGTGGCGAAGGCGGCTTCCTGGGCTGTACCTGACGCTGAAGGCGAAAGCCAGGGGAGCGAACGGG
>New.CleanUp.ReferenceOTU353 NWF2014_21001
GACGGAGGGGGCAAGCGTTGTCCGGAATCACTGGGCGTAAAGGGCGCGTAGGCGGTCCGGGGAGTCGGGTGTGAAAGCCCAGGGCTCAACCCTGGGAGGTCATCCGATACTCCCGGACTTGAGGGGAGGAGAGGAGAGTGGAATTCCCGGTGTAGCGGTGAAATGCGTAGATATCGGGAGGAACACCCGTGGCGAAGGCGGCTCTCTGGCCTCCCCCTGACGCTGAGGCGCGAAAGCCAGGGGAGCGAACGGG
>New.CleanUp.ReferenceOTU354 NWF2014_5690
TACAGAGGGTGCAAGCGTTGTTCGGAATTATTGGGCGTAAAGAGCGGGTAGGTGGTTTAGAAAGTCTGCTGTGAAATCCCCGAGCTTAACTTGGGAACTGCGGTGGATACTTCTAAACTAGAGTACTAGAGGGGTTCGTGGAATGCTCGGTGTAGCGGTGAAATGCGTAGATATCGAGTGGAATACCAGAGGCGAAGGCGACGAACTGGATAGTTACTGACACTAAACCGCGAAAGCGTGGGGAGCAAACAGG
>New.CleanUp.ReferenceOTU355 NWF2013_17788
TACCAGCTCCTCGAGTGGTGGGGACGATTATTGGGCCTAAAGCGTCCGTAGCCGGCTTGGCAAGTCCTCCGTTAAATCCGGCGATTCAATCGCTAGACTGCGGGGGATACTACCAGGCTAGGGGGCGGGAGAGGTCGACGGTAGTCCTGGGGTAGGGGTGAAATCCTATAATCCCGGGAGGACCACCAGTGGCGAAGGCGGTCGACTAGAACGCGCCCGACGGTGATGGACGAAAGCTGGGGGAGCGAACCGG
>New.CleanUp.ReferenceOTU356 FLUID_33449
AACGTACTCCACAAGTGGTGCTCGCGATTATTGGGCTTAAAGCATCTGTAGCCGGCCAAACAAGTCTTTTGTTAAATCAACCAGCTCAACTGGTTGGCTGCAAAAGATACTATTTGACTAGGGGAAGGGAGATGTTAGGGGAATTTCTTGGGTACCGGTAAAATGGGATAATCCAAGAAGGACCACCAGTAGCGAAGGCGCCTAACAAGAACTAACCCGACGGTGAGAGATGAAAGCTGGGGGAGCGACCCGG
>New.CleanUp.ReferenceOTU357 MID_17575
GACGAAGATCCCAAGCGTTGCCCGGATTTACTGGGCGTAAAGGGCCCACAGGCGGAAGAGTAAGTCTTCCCTGAAATCCTATCTGCCCAACAGACAGGACGAGGGGAGATACTATTCTTCTAGAGATTGGCAGAGGTCAGTGGAACGCACGGTGTAGGGGTGGAATCCATTGATATCGTGCGGAACGCCAAAGGCGAAGGCAGCTGACTAGGCCAATTCTGACGCTGATTGGGCGAAAGCTAGGGGCGAGAACCGG
>New.CleanUp.ReferenceOTU358 FLUID_7682
TACGGAGGATGCGAGCGTTATCCGGATTTATTGGGTTTAAAGGGTGCGTAGGCGGCTTCTTAAGTCAGTGGTCAAAGCCCGGGGCTCAACCCCGGCCCGCCATTGAAACTGGGGAGCTCGAGTTGGAGAGAAGTATGCGGAATGCGCGGTGTAGCGGTGAAATGCTTAGATATCGCGCAGAACTCCGATTGCGAAGGCAGCGTACCGGCTCCATACTGACGCTGAGGCACGAAAGCGTGGGTATCGAACAGG
>New.CleanUp.ReferenceOTU359 NWF2015_25967
AACGTACTCCACAAGTGGTATCCCCTTATATTGGGCTTAAAGCGTGCGTAGCATGTGAGCTAAGTCTCTGGTGAAATCTGTTCTCTCAAAGAATAGACTTGCTGGAGATACTGGCTTGCTAGGAGCAGGGAGGCGTCAAGGGTATTCCAGGGGTAGCGGTGAAATGTTATAATCCTTGGAGGACCACCAGTAGCGAAGGCGCTTGACGAGAACTGACTCAACTGTGAGGCACGAAAGTTGGGGGAGCGACCCGG
>New.CleanUp.ReferenceOTU36 NWF2015_457
TACGTAGGGGCCAAGCGTTGTCCGGAATCATTGGGCGTAAAGGGCGTGTAGGCGGTCTGATAAGTCAGATGTTAAATCTACGAGCTCAACTCGTAGCCGCATCTGATACTGTCAGGCTAGAGAATGGTAGAGGAAAGCGGAACTTCCGGTGTAGCGGTGAAATGCGTAGATATCGGAAGGAACACCAGTGGCGAAGGCGGCTTTCTGGGCCATTTCTGACGCTGAGACGCGAAAGCTAGGGGAGCGAACGGG
>New.CleanUp.ReferenceOTU360 FLUID_9826
TACGAAGGGGGCTAGCGTTGTTCGGAATCACTGGGCGTAAAGCGCGCGTAGGCGGCTATCCAAGTCAGGGGTGAAATCCCGGGGCTTAACCCCGGAACTGCCTTTGAAACTGGATAGCTGGAGGCTCGGAGAGGATAGCGGAATTCCTAGTGTAGAGGTGAAATTCGTAGATACTAGGAGGAACACCGGTGGCGAAGGCGGCTATCTGGACGAGTACTGACGCTGAGGCGCGAAAGCGTGGGGATCAAACAGG
>New.CleanUp.ReferenceOTU361 FLUID_39565
TACGAAGGCCCCGAGCGTTATCCGGATTTATTGGGCGTAAAGGGTGTGTAGGGTGCCTTGTGCGTCTTACTGTAAAATCTTGCTGCTTAACGGCAAGTTCGCAGAAGATACGGCAAGGCTAGAGGGTGCGAGAGGTCTGTGGAACGCACGGTGTAGGGGTGAAATCCGTTGATATCGTGCGGAACACCGAAGGCGAAGGCAGCAGACTGGCGCACTACTGACCCTGAAACACGAAAGCGTGGGGAGCAAAAAGG
>New.CleanUp.ReferenceOTU362 FLUID_3013
TACAGAATCTCCAAGCGTTATCCGGATTTACTGGGCGTAAAGCGTCTGTAGGCGGCCCGACAGGTTTTCTGTTAAATTTCCAGGGCTCAACCTTGGAACTGCAGAAAAAACCGGCGGGCTAGAGGGCGTTAGAGGCTGATGGAACGGTCGGTGTAGGGGTGAAATCCGTTGATATCGACCGGAACACCAAAAGCGAAGGCATTCAGCTGGGGCGACCCTGACGCTGAGAGACGAAAGCGTGGGGAGCAAAAAGG
>New.CleanUp.ReferenceOTU363 NWF2014_44601
GACAGAGGTGGCAAGCGTTATCCGGAATCACTGGGCGTAAAGAGTTCGTAGGTGGTTTTTTAAGTCAGGTGTTAAATCTTCGAGCTCAACTCGAAGGCCGCATCTGAAACTAAAAAACTTGAGAAAGAGAGAGGTCGATGGAATTCCCGGTGTAGCAGTGAAATGCGTTGATATCGGGAAGAACACCAATAGCGAAGGCAGTCGACTGGCTCTTTTCTGACACTGAGGAACGAAAGCGTGGGGAGCGAACGGG
>New.CleanUp.ReferenceOTU364 FLUID_1525
AACAGAACCCGCAAGCGTTATCCGGATTTACTGGGCGTAAAGGGTCCGTAGGCGGTCTAATAAGTTTGGTGTTAAATTTCTCGGGCTCAACTTGAGAAATGCATCAAAAACTGTTAGACTTGAGGATGTTAGGGGCTGATGGAACGGTCGGTGGAGGGGTGAAATCCGTTGATATCGACCGGAACACCAAAAGCGAAGGCATTCAGCTAGAACAATCCTAACGCTGAGGGACGAAAGCGTGGGGAGCAAAAAGG
>New.CleanUp.ReferenceOTU365 NWF2013_54261
TCCCGGCGCCACAAGTGGCGTTCACGTTTATTGGGTCTAAAGCATCCGTAGCCGGCTTGTTAAGTTTCCTGTGAAATTCGGCCCCTTAAGGGTCGAGCGTGCGGGAAATACTGGCAAGCTAGAGACTGGGAGGAGCAGACGGAATTCTTGGGGGAGCGGTAAAATGTTTTAATCCCAAGAGGACCACCGATGGTGAAGACAGTCTGCTAGAACAGCTCTGACGGTGAGGGATGAAAGCTGGGGGAGCAAATTGG
>New.CleanUp.ReferenceOTU366 NWF2013_35121
TACCAGCTCCCCGAGTGGTGAGGATGATTACTGGGCCTAAAGCGTCCGTAGCCGGTTTAGCAAGTCTCCCGTCAAATCTACCGATTCAATCGGTAGGCCGCGGGAAATACTGCTAGACTAGGAGGCGGTAGAGGCCGGCGGTAGTCCCAGGGTAGGGGTAAAATCCTATAATCCTGGGAGGACCACCAGTGGCGAAGGCGGCCGGCCAGAACGCGCTCGACGGTGAGGGACGAAAGCTGGGGGAGCGAACCGG
>New.CleanUp.ReferenceOTU367 FLUID_27364
TACGAAGGGGGCTAGCGTTGCTCGGAATGACTGGGCGTAAAGGGCGCGTAGGCGGCCTGGTTAGTTAGATGTGAAATTCCTGGGCTTAACCTGGGGACTGCATTTAATACAGCCAAGCTTGAGTGTGGAAGAGGGTCGTGGAATTCCCAGTGTAGAGGTGAAATTCGTAGATATTGGGAAGAACACCGGTGGCGAAGGCGGCGACCTGGTCCATTACTGACGCTGAGGCGCGAAAGCGTGGGGAGCAAACAGG
>New.CleanUp.ReferenceOTU368 MID_1739
AACGTAGGGGGCAAGCGTTATCCGGATTTATTGGGCGTAAAGGGCCTGTAGGCGGCCTGGTAAGTCAGCCGTGAAATCTCCCGGCCTAACCGGGAGGGGCCGGTTGATACTGCCGGGCTTGAGGGCAGCAAGGGAGAGTGGAATTCCCGGAGTAGCGGTGAAATGCGTAGATACCGGGAGGAACACCGGTGGCGAAGGCGGCTCTCTGGGCTGTACCTGACGCTGAGGGGCGAAAGCGTGGGGAGCAAACCGG
>New.CleanUp.ReferenceOTU369 FLUID_53900
[truncated: 206,707 more chars]
