# Supplementary material for: Investigating the Composition and Metabolic Potential of Microbial Communities in Chocolate Pots Hot Springs
Source: Front Microbiol. 2018 Sep 7;9:2075. doi: 10.3389/fmicb.2018.02075 (PMC6137239; doi:10.3389/fmicb.2018.02075)
Supplement: Supplementary file 6 [file Data_Sheet_3.ZIP]

Archive with 2 entries (2 files):
- CP_Cores_16S_OTUtable.txt
- CP_VentPool_16S_OTUtable.txt
