# Supplementary material for: Investigating the Composition and Metabolic Potential of Microbial Communities in Chocolate Pots Hot Springs
Source: Front Microbiol. 2018 Sep 7;9:2075. doi: 10.3389/fmicb.2018.02075 (PMC6137239; doi:10.3389/fmicb.2018.02075)
Supplement: Supplementary file 6 [file Data_Sheet_3.ZIP › CP_VentPool_16S_OTUtable.txt]

# Constructed from biom file
#OTU ID	FLUID	MID	NWF2014	BOT	NWF2015	TOP	NWF2013	taxonomy
GQ375044.1.1439	2.0	0.0	0.0	0.0	0.0	0.0	0.0	k__Bacteria; p__Cyanobacteria; c__Oscillatoriophycideae; o__Chroococcales; f__Chroococcaceae; g__Chroococcus; s__
LN563774.1.1368	6.0	0.0	0.0	0.0	0.0	0.0	0.0	k__Bacteria; p__Proteobacteria; c__Betaproteobacteria; o__; f__; g__; s__
EU266863.1.1509	50.0	39.0	21.0	1.0	4.0	2.0	0.0	k__Bacteria; p__Actinobacteria; c__Thermoleophilia; o__; f__; g__; s__
EF580930.1.1495	4.0	0.0	0.0	0.0	0.0	0.0	0.0	k__Bacteria; p__Bacteroidetes; c__[Saprospirae]; o__[Saprospirales]; f__Chitinophagaceae; g__; s__
EU135153.1.1393	3.0	0.0	0.0	0.0	0.0	0.0	0.0	k__Bacteria; p__Planctomycetes; c__Planctomycetia; o__Gemmatales; f__Gemmataceae; g__; s__
AB364747.1.1489	6.0	123.0	188.0	100.0	40.0	0.0	55.0	k__Bacteria; p__Proteobacteria; c__Deltaproteobacteria; o__; f__; g__; s__
AX153761.1.1300	5.0	0.0	0.0	0.0	0.0	0.0	0.0	k__Bacteria; p__Proteobacteria; c__Deltaproteobacteria; o__Syntrophobacterales; f__Syntrophobacteraceae; g__; s__
KC541032.1.1560	0.0	5.0	1.0	0.0	12.0	0.0	29.0	k__Bacteria; p__Proteobacteria; c__Deltaproteobacteria; o__; f__; g__; s__
EF019154.1.1389	10.0	0.0	0.0	0.0	0.0	0.0	0.0	k__Bacteria; p__Proteobacteria; c__Gammaproteobacteria; o__Legionellales; f__Coxiellaceae; g__Aquicella; s__
JN615820.1.1390	5.0	0.0	0.0	0.0	0.0	0.0	0.0	k__Bacteria; p__Bacteroidetes; c__[Saprospirae]; o__[Saprospirales]; f__Saprospiraceae; g__; s__
JX843538.1.1501	0.0	0.0	0.0	0.0	63.0	0.0	0.0	k__Bacteria; p__Proteobacteria; c__Betaproteobacteria; o__Rhodocyclales; f__Rhodocyclaceae
JQ978623.1.1512	25.0	0.0	0.0	0.0	0.0	0.0	0.0	k__Bacteria; p__Firmicutes; c__Bacilli; o__Bacillales; f__Bacillaceae; g__Bacillus; s__
FR865897.1.1408	0.0	0.0	0.0	2.0	0.0	0.0	0.0	k__Bacteria; p__Actinobacteria; c__Actinobacteria; o__Actinomycetales; f__Geodermatophilaceae
EU704724.1.1305	5.0	0.0	0.0	0.0	0.0	20.0	2.0	k__Bacteria; p__Proteobacteria; c__Betaproteobacteria; o__Burkholderiales; f__Oxalobacteraceae; g__Ralstonia; s__
DQ517132.1.1349	4.0	0.0	0.0	0.0	2.0	0.0	0.0	k__Bacteria; p__Proteobacteria; c__Alphaproteobacteria; o__Rhodobacterales; f__Rhodobacteraceae; g__; s__
EU490269.1.1410	0.0	19.0	12.0	16.0	1.0	0.0	0.0	k__Bacteria; p__Chloroflexi; c__Anaerolineae; o__; f__; g__; s__
HF677129.1.1286	43.0	10.0	25.0	0.0	64.0	4.0	14.0	Unassigned
EF019945.1.1378	4.0	0.0	0.0	0.0	0.0	0.0	0.0	k__Bacteria; p__Proteobacteria; c__Betaproteobacteria; o__SC-I-84; f__; g__; s__
GQ388849.1.1447	13.0	0.0	0.0	0.0	0.0	0.0	0.0	k__Bacteria; p__Proteobacteria; c__Alphaproteobacteria; o__Rhodospirillales; f__Rhodospirillaceae; g__Phaeospirillum; s__fulvum
EF516877.1.1269	0.0	0.0	7.0	2.0	0.0	0.0	1.0	k__Bacteria; p__Acidobacteria; c__TM1; o__; f__; g__; s__
KC682092.1.1398	0.0	0.0	3.0	0.0	2.0	0.0	0.0	k__Archaea; p__Euryarchaeota; c__Thermoplasmata; o__E2; f__[Methanomassiliicoccaceae]; g__; s__
HM007531.1.1466	10.0	0.0	0.0	0.0	0.0	0.0	0.0	k__Bacteria; p__Planctomycetes; c__Planctomycetia; o__Gemmatales; f__Gemmataceae; g__; s__
AF026993.1.1496	0.0	0.0	0.0	0.0	0.0	0.0	4.0	k__Bacteria; p__Proteobacteria; c__Deltaproteobacteria; o__; f__; g__; s__
JN409192.1.1443	5.0	0.0	0.0	0.0	0.0	0.0	0.0	k__Bacteria; p__Fibrobacteres; c__Fibrobacteria; o__258ds10; f__; g__; s__
FJ538116.1.1410	0.0	1.0	0.0	0.0	4.0	0.0	0.0	k__Bacteria; p__Proteobacteria; c__Deltaproteobacteria; o__Syntrophobacterales; f__Syntrophobacteraceae; g__; s__
FJ790542.1.1334	0.0	0.0	0.0	3.0	0.0	0.0	0.0	k__Bacteria; p__Actinobacteria; c__Actinobacteria; o__Actinomycetales; f__Geodermatophilaceae
AF027001.1.1455	207.0	2.0	55.0	0.0	192.0	20.0	44.0	k__Bacteria; p__Nitrospirae; c__Nitrospira; o__Nitrospirales; f__[Thermodesulfovibrionaceae]; g__; s__
EU133617.1.1308	3.0	0.0	0.0	0.0	0.0	0.0	0.0	k__Bacteria; p__Proteobacteria; c__Alphaproteobacteria; o__Rhizobiales; f__Hyphomicrobiaceae; g__Rhodoplanes; s__
KC470865.1.1500	1.0	0.0	1.0	0.0	7.0	0.0	1.0	k__Bacteria; p__Chloroflexi; c__Anaerolineae; o__GCA004; f__; g__; s__
JF228286.1.1345	0.0	3.0	0.0	0.0	0.0	0.0	0.0	k__Bacteria; p__Actinobacteria; c__Actinobacteria; o__Actinomycetales; f__Microbacteriaceae; g__; s__
JQ800795.1.1525	0.0	8.0	0.0	5.0	1.0	0.0	0.0	k__Bacteria; p__Proteobacteria; c__Deltaproteobacteria; o__Syntrophobacterales; f__Syntrophobacteraceae; g__; s__
AY555784.1.1445	0.0	49.0	17.0	32.0	2.0	0.0	16.0	k__Bacteria; p__Acidobacteria; c__Solibacteres; o__Solibacterales; f__PK34; g__; s__
KF274045.1.1423	4.0	0.0	0.0	0.0	0.0	0.0	0.0	k__Bacteria; p__Bacteroidetes; c__Flavobacteriia; o__Flavobacteriales; f__Flavobacteriaceae; g__Flavobacterium; s__columnare
EU467989.1.1420	7.0	0.0	0.0	0.0	2.0	0.0	0.0	k__Bacteria; p__Firmicutes; c__Bacilli; o__Lactobacillales; f__Streptococcaceae; g__Lactococcus; s__
HQ597832.1.1509	0.0	0.0	3.0	0.0	3.0	0.0	0.0	k__Bacteria; p__Acidobacteria; c__[Chloracidobacteria]; o__11-24; f__; g__; s__
KF712741.1.1521	7.0	0.0	0.0	0.0	0.0	0.0	0.0	k__Bacteria; p__Proteobacteria; c__Deltaproteobacteria; o__Syntrophobacterales; f__Syntrophobacteraceae; g__; s__
JQ861277.1.1484	1.0	0.0	1.0	0.0	0.0	0.0	0.0	k__Bacteria; p__Acidobacteria; c__Solibacteres; o__Solibacterales; f__Solibacteraceae; g__Candidatus Solibacter; s__
HQ385560.1.1345	10.0	0.0	0.0	0.0	0.0	0.0	0.0	k__Bacteria; p__Proteobacteria; c__Gammaproteobacteria; o__Xanthomonadales; f__Xanthomonadaceae; g__; s__
AB176701.1.1510	144.0	29.0	108.0	0.0	175.0	23.0	74.0	k__Bacteria; p__Nitrospirae; c__Nitrospira; o__Nitrospirales; f__[Thermodesulfovibrionaceae]; g__LCP-6; s__
FJ849412.1.1465	2.0	0.0	0.0	0.0	0.0	0.0	0.0	k__Bacteria; p__Proteobacteria; c__Gammaproteobacteria; o__Enterobacteriales; f__Enterobacteriaceae
JF265700.1.1316	12.0	0.0	0.0	0.0	1.0	0.0	0.0	k__Bacteria; p__Proteobacteria; c__Alphaproteobacteria; o__Rhodospirillales; f__Rhodospirillaceae; g__; s__
KC358479.1.1254	0.0	0.0	0.0	0.0	4.0	0.0	0.0	k__Bacteria; p__Proteobacteria; c__Betaproteobacteria; o__Neisseriales; f__Neisseriaceae; g__Vogesella; s__
DQ444402.1.1348	4.0	0.0	0.0	0.0	0.0	0.0	0.0	k__Bacteria; p__Planctomycetes; c__Planctomycetia; o__Planctomycetales; f__Planctomycetaceae; g__Planctomyces; s__
DQ497240.1.1358	5.0	0.0	0.0	0.0	0.0	0.0	0.0	k__Bacteria; p__Proteobacteria; c__Alphaproteobacteria; o__Sphingomonadales; f__Sphingomonadaceae; g__Zymomonas; s__
FJ462130.1.1480	2.0	0.0	0.0	0.0	2.0	0.0	0.0	k__Bacteria; p__Bacteroidetes; c__Bacteroidia; o__Bacteroidales; f__; g__; s__
KC437160.1.1288	0.0	16.0	11.0	0.0	6.0	1.0	11.0	k__Bacteria; p__Proteobacteria; c__Deltaproteobacteria; o__BPC076; f__; g__; s__
EU488023.1.1501	2.0	1.0	0.0	1.0	0.0	0.0	0.0	k__Bacteria; p__Proteobacteria; c__Betaproteobacteria; o__Burkholderiales; f__Comamonadaceae; g__; s__
AF542054.1.1478	2.0	0.0	3.0	0.0	0.0	0.0	0.0	k__Bacteria; p__Proteobacteria; c__Gammaproteobacteria; o__Xanthomonadales; f__Xanthomonadaceae; g__Thermomonas; s__
HE603177.1.1444	3.0	0.0	0.0	0.0	1.0	0.0	0.0	k__Bacteria; p__SBR1093; c__; o__; f__; g__; s__
HM186624.1.1368	4.0	0.0	0.0	0.0	0.0	0.0	0.0	k__Bacteria; p__Chlorobi; c__BSV26; o__A89; f__; g__; s__
EU774631.1.1395	2.0	0.0	0.0	0.0	0.0	0.0	0.0	k__Bacteria; p__Firmicutes; c__Clostridia; o__Clostridiales; f__Clostridiaceae; g__Clostridium; s__
JQ978883.1.1516	4.0	0.0	0.0	0.0	0.0	0.0	0.0	k__Bacteria; p__Proteobacteria; c__Deltaproteobacteria; o__MIZ46; f__; g__; s__
CU923685.1.1304	7.0	0.0	0.0	0.0	0.0	0.0	0.0	k__Bacteria; p__Proteobacteria; c__Alphaproteobacteria; o__Rhizobiales; f__Hyphomicrobiaceae; g__Devosia; s__
JQ801240.1.1495	6.0	0.0	0.0	0.0	0.0	0.0	0.0	k__Bacteria; p__Proteobacteria; c__Betaproteobacteria; o__Burkholderiales; f__Comamonadaceae
CU921448.1.1309	2.0	0.0	0.0	0.0	0.0	0.0	0.0	k__Bacteria; p__Proteobacteria; c__Alphaproteobacteria; o__Rhizobiales; f__Hyphomicrobiaceae; g__Hyphomicrobium; s__
GQ099170.1.1364	3.0	0.0	0.0	0.0	0.0	0.0	0.0	k__Bacteria; p__Proteobacteria; c__Gammaproteobacteria; o__Enterobacteriales; f__Enterobacteriaceae; g__; s__
FR863672.1.1338	8.0	0.0	0.0	0.0	0.0	0.0	0.0	k__Bacteria; p__Planctomycetes; c__Planctomycetia; o__Pirellulales; f__Pirellulaceae; g__Pirellula; s__
KF939444.1.1390	32.0	0.0	24.0	0.0	8.0	0.0	0.0	k__Bacteria; p__Nitrospirae; c__Nitrospira; o__Nitrospirales; f__[Thermodesulfovibrionaceae]; g__BD2-6; s__
KC620707.1.1538	4.0	0.0	0.0	0.0	0.0	0.0	0.0	k__Bacteria; p__Proteobacteria; c__Gammaproteobacteria; o__Legionellales; f__Legionellaceae; g__; s__
FJ485398.1.1381	2.0	0.0	0.0	0.0	0.0	0.0	0.0	k__Bacteria; p__[Caldithrix]; c__KSB1; o__GW-22; f__; g__; s__
FJ004742.1.1341	0.0	0.0	0.0	9.0	0.0	0.0	0.0	k__Bacteria; p__Acidobacteria; c__[Chloracidobacteria]; o__RB41; f__Ellin6075; g__; s__
GU179658.1.1405	2.0	0.0	0.0	0.0	3.0	0.0	0.0	k__Bacteria; p__Proteobacteria; c__Deltaproteobacteria; o__Desulfovibrionales; f__Desulfomicrobiaceae; g__; s__
KJ783006.1.1484	4.0	0.0	0.0	0.0	0.0	0.0	0.0	k__Bacteria; p__Acidobacteria; c__[Chloracidobacteria]; o__RB41; f__Ellin6075; g__; s__
AB661603.1.1522	2.0	0.0	0.0	0.0	0.0	0.0	0.0	k__Bacteria; p__Nitrospirae; c__Nitrospira; o__Nitrospirales; f__[Thermodesulfovibrionaceae]; g__GOUTA19; s__
KJ615127.1.1348	0.0	0.0	1.0	0.0	1.0	0.0	0.0	k__Bacteria; p__Proteobacteria; c__Betaproteobacteria; o__; f__; g__; s__
FJ716432.1.1514	0.0	0.0	2.0	0.0	1.0	0.0	0.0	k__Bacteria; p__Proteobacteria; c__Deltaproteobacteria; o__BPC076; f__; g__; s__
EF492955.1.1500	2.0	0.0	0.0	0.0	0.0	0.0	0.0	k__Bacteria; p__Acidobacteria; c__TM1; o__; f__; g__; s__
FJ461965.1.1514	0.0	0.0	0.0	0.0	2.0	0.0	0.0	k__Bacteria; p__Proteobacteria; c__Deltaproteobacteria; o__Desulfuromonadales; f__Geobacteraceae; g__Geobacter; s__
CU922216.1.1359	0.0	0.0	2.0	0.0	1.0	0.0	0.0	k__Bacteria; p__Proteobacteria; c__Epsilonproteobacteria; o__Campylobacterales; f__Campylobacteraceae; g__Sulfurospirillum; s__
AB300132.1.1190	0.0	15.0	33.0	39.0	14.0	8.0	3.0	k__Archaea; p__Euryarchaeota; c__Thermoplasmata; o__E2; f__[Methanomassiliicoccaceae]; g__; s__
ASPK01000003.14495.15983	7.0	3.0	6.0	15.0	4.0	0.0	8.0	k__Archaea; p__Crenarchaeota; c__MBGA; o__; f__; g__; s__
KF697479.1.1227	3.0	0.0	0.0	0.0	0.0	0.0	0.0	k__Bacteria; p__Bacteroidetes; c__Sphingobacteriia; o__Sphingobacteriales; f__; g__; s__
AJ299179.1.953	0.0	0.0	2.0	0.0	0.0	0.0	0.0	k__Archaea; p__Euryarchaeota; c__Methanobacteria; o__Methanobacteriales; f__; g__; s__
GQ264213.1.1468	3.0	0.0	0.0	0.0	2.0	0.0	0.0	k__Bacteria; p__Bacteroidetes; c__[Saprospirae]; o__[Saprospirales]; f__Chitinophagaceae; g__; s__
KC926149.1.910	2.0	0.0	0.0	0.0	0.0	0.0	0.0	k__Archaea; p__Crenarchaeota; c__MCG; o__pGrfC26; f__; g__; s__
DQ354711.1.1492	3.0	0.0	0.0	0.0	0.0	0.0	0.0	k__Bacteria; p__Proteobacteria; c__Betaproteobacteria; o__Burkholderiales; f__Comamonadaceae; g__; s__
FJ484039.1.1427	0.0	17.0	3.0	1.0	2.0	0.0	0.0	k__Bacteria; p__NC10; c__12-24; o__JH-WHS47; f__; g__; s__
HQ166629.1.1520	0.0	1.0	0.0	0.0	0.0	0.0	1.0	k__Bacteria; p__Acidobacteria; c__OS-K; o__; f__; g__; s__
LN570762.1.1388	4.0	0.0	0.0	0.0	0.0	0.0	0.0	k__Bacteria; p__Proteobacteria; c__Deltaproteobacteria; o__Myxococcales; f__Polyangiaceae; g__; s__
HM186148.1.1366	0.0	0.0	0.0	4.0	0.0	0.0	0.0	k__Bacteria; p__Bacteroidetes; c__Cytophagia; o__Cytophagales; f__Cytophagaceae; g__Adhaeribacter; s__
FJ901692.1.1240	1.0	3.0	68.0	0.0	27.0	0.0	13.0	k__Archaea; p__Crenarchaeota; c__MCG; o__pGrfC26; f__; g__; s__
JX222150.1.1502	0.0	0.0	0.0	0.0	2.0	0.0	0.0	k__Bacteria; p__Proteobacteria; c__Betaproteobacteria; o__Rhodocyclales; f__Rhodocyclaceae
GQ182696.1.1392	0.0	0.0	0.0	0.0	5.0	0.0	0.0	k__Bacteria; p__AC1; c__TA06; o__; f__; g__; s__
DQ058678.1.1545	0.0	0.0	0.0	0.0	0.0	12.0	0.0	k__Bacteria; p__Nitrospirae; c__Nitrospira; o__Nitrospirales; f__; g__; s__
HQ403231.1.1495	0.0	0.0	0.0	0.0	6.0	0.0	0.0	k__Bacteria; p__Proteobacteria; c__Betaproteobacteria; o__Rhodocyclales; f__Rhodocyclaceae; g__Zoogloea; s__
AB252928.1.1503	2.0	0.0	0.0	0.0	0.0	0.0	0.0	k__Bacteria; p__Proteobacteria; c__Betaproteobacteria; o__MND1; f__; g__; s__
HE600678.2.1467	7.0	0.0	0.0	0.0	1.0	0.0	0.0	k__Bacteria; p__Proteobacteria; c__Betaproteobacteria; o__Burkholderiales; f__Comamonadaceae; g__; s__
JX521469.1.1476	14.0	0.0	141.0	0.0	22.0	0.0	0.0	k__Bacteria; p__Proteobacteria; c__Epsilonproteobacteria; o__Campylobacterales; f__Campylobacteraceae; g__Sulfurospirillum; s__
FJ901661.1.1163	25.0	0.0	0.0	0.0	0.0	0.0	0.0	k__Archaea; p__Euryarchaeota; c__Methanobacteria; o__Methanobacteriales; f__MSBL1; g__SAGMEG-1; s__
KC853173.1.1381	12.0	0.0	0.0	0.0	0.0	0.0	0.0	k__Bacteria; p__Proteobacteria; c__Alphaproteobacteria; o__Rhizobiales; f__Rhizobiaceae
FJ439859.1.1491	8.0	0.0	0.0	0.0	0.0	0.0	0.0	k__Bacteria; p__Acidobacteria; c__[Chloracidobacteria]; o__RB41; f__Ellin6075; g__; s__
FJ705114.1.1464	0.0	0.0	17.0	0.0	15.0	0.0	0.0	k__Archaea; p__Euryarchaeota; c__Thermoplasmata; o__E2; f__[Methanomassiliicoccaceae]; g__; s__
CP002959.3819378.3820883	3.0	0.0	0.0	0.0	2.0	0.0	0.0	k__Bacteria; p__Spirochaetes; c__[Leptospirae]; o__[Leptospirales]; f__Leptospiraceae; g__Turneriella; s__
AY703464.1.1444	5.0	0.0	0.0	0.0	0.0	0.0	0.0	k__Bacteria; p__Acidobacteria; c__Solibacteres; o__Solibacterales; f__Solibacteraceae; g__Candidatus Solibacter; s__
JQ427789.1.1439	0.0	0.0	0.0	3.0	0.0	0.0	0.0	k__Bacteria; p__Proteobacteria; c__Alphaproteobacteria; o__Sphingomonadales; f__Erythrobacteraceae; g__; s__
FJ535862.1.1440	1.0	1.0	0.0	0.0	0.0	0.0	0.0	k__Bacteria; p__Proteobacteria; c__Betaproteobacteria; o__Burkholderiales; f__Comamonadaceae; g__; s__
JX221999.1.1516	0.0	0.0	0.0	0.0	9.0	0.0	0.0	k__Bacteria; p__Proteobacteria; c__Deltaproteobacteria; o__Desulfuromonadales; f__Geobacteraceae; g__Geobacter; s__
HE650031.1.1329	4.0	0.0	0.0	0.0	0.0	0.0	0.0	k__Bacteria; p__Cyanobacteria; c__4C0d-2; o__MLE1-12; f__; g__; s__
HM243958.1.1492	1.0	12.0	0.0	1.0	0.0	13.0	0.0	k__Bacteria; p__Planctomycetes; c__Planctomycetia; o__Pirellulales; f__Pirellulaceae; g__; s__
JF179697.1.1287	0.0	0.0	0.0	2.0	0.0	0.0	0.0	k__Bacteria; p__Proteobacteria; c__Alphaproteobacteria; o__Rhodobacterales; f__Rhodobacteraceae; g__Rubellimicrobium; s__
JX223278.1.1336	5.0	0.0	0.0	0.0	0.0	0.0	0.0	k__Bacteria; p__Proteobacteria; c__Gammaproteobacteria; o__Alteromonadales; f__[Chromatiaceae]; g__Rheinheimera; s__
KM221447.1.1450	0.0	1.0	0.0	0.0	1.0	0.0	0.0	k__Bacteria; p__Proteobacteria; c__Alphaproteobacteria; o__Rhizobiales; f__Hyphomicrobiaceae; g__Rhodoplanes; s__
EU132536.1.1439	2.0	0.0	0.0	0.0	0.0	0.0	0.0	k__Bacteria; p__Proteobacteria; c__Deltaproteobacteria; o__Syntrophobacterales; f__Syntrophobacteraceae; g__; s__
FR846905.1.1389	2.0	0.0	0.0	0.0	0.0	0.0	0.0	k__Bacteria; p__Proteobacteria; c__Betaproteobacteria; o__Burkholderiales; f__Comamonadaceae; g__; s__
AB369025.1.1374	75.0	0.0	0.0	0.0	13.0	0.0	0.0	k__Bacteria; p__Proteobacteria; c__Deltaproteobacteria; o__Desulfovibrionales; f__Desulfomicrobiaceae; g__; s__
GQ182612.1.1358	3.0	0.0	0.0	0.0	12.0	0.0	16.0	k__Bacteria; p__Chloroflexi; c__Anaerolineae; o__GCA004; f__; g__; s__
GQ263563.1.1435	4.0	0.0	0.0	0.0	0.0	0.0	0.0	k__Bacteria; p__Proteobacteria; c__Alphaproteobacteria; o__Rhizobiales; f__Hyphomicrobiaceae; g__Rhodoplanes; s__
HQ597850.1.1517	7.0	0.0	0.0	0.0	0.0	0.0	0.0	k__Bacteria; p__Acidobacteria; c__Acidobacteria-6; o__iii1-15; f__; g__; s__
KJ606833.1.1387	7.0	0.0	0.0	0.0	0.0	0.0	0.0	k__Bacteria; p__Actinobacteria; c__Actinobacteria; o__Actinomycetales; f__Microbacteriaceae; g__Frigoribacterium; s__
KF097445.1.1304	6.0	0.0	0.0	0.0	0.0	0.0	0.0	k__Bacteria; p__Proteobacteria; c__Alphaproteobacteria; o__Sphingomonadales; f__Sphingomonadaceae; g__Novosphingobium
HM989960.1.1340	0.0	0.0	0.0	0.0	2.0	0.0	0.0	k__Bacteria; p__Proteobacteria; c__Betaproteobacteria; o__Rhodocyclales; f__Rhodocyclaceae; g__Zoogloea; s__
LN563724.1.1335	2.0	0.0	0.0	0.0	0.0	0.0	0.0	k__Bacteria; p__Actinobacteria; c__Acidimicrobiia; o__Acidimicrobiales; f__; g__; s__
DQ243749.1.1306	3.0	0.0	0.0	0.0	1.0	0.0	0.0	k__Archaea; p__Crenarchaeota; c__Aigarchaeota; o__[Caldiarchales]; f__; g__; s__
FJ485422.1.1360	6.0	66.0	58.0	25.0	49.0	5.0	20.0	k__Bacteria; p__Proteobacteria; c__Deltaproteobacteria; o__BPC076; f__; g__; s__
GQ284446.1.1468	26.0	0.0	0.0	0.0	0.0	0.0	0.0	k__Bacteria; p__Proteobacteria; c__Betaproteobacteria; o__Neisseriales; f__Neisseriaceae; g__; s__
EU133088.1.1372	0.0	26.0	0.0	13.0	0.0	0.0	0.0	k__Bacteria; p__Actinobacteria; c__Thermoleophilia; o__Gaiellales; f__Gaiellaceae; g__; s__
HQ385531.1.1360	4.0	0.0	0.0	0.0	0.0	0.0	0.0	k__Bacteria; p__Planctomycetes; c__Phycisphaerae; o__Phycisphaerales; f__; g__; s__
GQ921444.1.1497	11.0	0.0	2.0	0.0	20.0	0.0	5.0	k__Bacteria; p__Chlorobi; c__Ignavibacteria; o__Ignavibacteriales; f__[Melioribacteraceae]; g__; s__
AB858641.1.1332	0.0	9.0	0.0	0.0	1.0	11.0	0.0	k__Bacteria; p__Chloroflexi; c__S085; o__; f__; g__; s__
JF265802.1.1346	7.0	0.0	0.0	0.0	3.0	0.0	0.0	k__Bacteria; p__Proteobacteria; c__Betaproteobacteria; o__MND1; f__; g__; s__
JX001221.1.1476	4.0	0.0	0.0	0.0	0.0	0.0	0.0	k__Bacteria; p__Proteobacteria; c__Deltaproteobacteria; o__Myxococcales; f__; g__; s__
LN567310.1.1303	6.0	1.0	0.0	0.0	0.0	0.0	0.0	k__Bacteria; p__Proteobacteria; c__Alphaproteobacteria; o__Rhodobacterales; f__Hyphomonadaceae; g__; s__
KC437178.1.1261	3.0	0.0	0.0	0.0	0.0	0.0	0.0	k__Bacteria; p__Proteobacteria; c__Deltaproteobacteria; o__Sva0853; f__JTB36; g__; s__
DQ092871.1.1406	2.0	0.0	0.0	0.0	0.0	0.0	0.0	k__Bacteria; p__Bacteroidetes; c__Sphingobacteriia; o__Sphingobacteriales; f__Sphingobacteriaceae; g__Pedobacter; s__
HM187264.1.1484	2.0	0.0	0.0	0.0	0.0	0.0	0.0	k__Bacteria; p__Proteobacteria; c__Gammaproteobacteria; o__Legionellales; f__Coxiellaceae; g__; s__
GU199451.1.1405	2.0	0.0	0.0	0.0	0.0	0.0	0.0	k__Bacteria; p__Proteobacteria; c__Betaproteobacteria; o__Procabacteriales; f__Procabacteriaceae; g__; s__
AM086144.1.1458	2.0	0.0	0.0	0.0	0.0	0.0	0.0	k__Bacteria; p__Chlorobi; c__BSV26; o__PK329; f__; g__; s__
FJ901502.1.1362	0.0	0.0	0.0	0.0	0.0	0.0	5.0	k__Bacteria; p__Proteobacteria; c__Deltaproteobacteria; o__; f__; g__; s__
KJ149816.1.1442	1.0	0.0	0.0	0.0	4.0	0.0	0.0	k__Bacteria; p__Proteobacteria; c__Gammaproteobacteria; o__Enterobacteriales; f__Enterobacteriaceae; g__; s__
AF352537.1.1502	6.0	0.0	6.0	0.0	0.0	0.0	0.0	k__Bacteria; p__EM19; c__; o__; f__; g__; s__
AB298443.1.1475	5.0	0.0	0.0	0.0	0.0	0.0	0.0	k__Bacteria; p__Cyanobacteria; c__; o__; f__; g__; s__
JN038906.1.1492	2.0	0.0	0.0	0.0	0.0	0.0	0.0	k__Bacteria; p__Proteobacteria; c__Betaproteobacteria; o__; f__; g__; s__
KC358400.1.1228	2.0	0.0	0.0	0.0	0.0	0.0	0.0	k__Bacteria; p__Proteobacteria; c__Alphaproteobacteria; o__Rhizobiales; f__; g__; s__
JF139715.1.1339	0.0	0.0	0.0	2.0	0.0	0.0	0.0	k__Bacteria; p__Actinobacteria; c__Actinobacteria; o__Actinomycetales; f__; g__; s__
HQ397560.1.1454	0.0	11.0	0.0	0.0	0.0	4.0	0.0	k__Bacteria; p__Chloroflexi; c__S085; o__; f__; g__; s__
LN572050.1.1367	2.0	0.0	0.0	0.0	0.0	0.0	0.0	k__Bacteria; p__Planctomycetes; c__Planctomycetia; o__Pirellulales; f__Pirellulaceae; g__; s__
GQ388831.1.1490	3.0	0.0	0.0	0.0	0.0	0.0	0.0	k__Bacteria; p__Proteobacteria; c__Gammaproteobacteria; o__Xanthomonadales; f__Sinobacteraceae; g__Nevskia; s__ramosa
FJ382790.1.1396	2.0	0.0	0.0	0.0	0.0	0.0	0.0	k__Bacteria; p__Proteobacteria; c__Betaproteobacteria; o__Burkholderiales; f__; g__; s__
AB286629.1.1377	3.0	0.0	0.0	0.0	0.0	0.0	0.0	k__Bacteria; p__Proteobacteria; c__Alphaproteobacteria; o__Rhodobacterales; f__Hyphomonadaceae; g__; s__
JQ427133.1.1446	2.0	0.0	0.0	0.0	0.0	0.0	0.0	k__Bacteria; p__Proteobacteria; c__Alphaproteobacteria; o__Rhizobiales; f__; g__; s__
AF407700.1.1564	0.0	0.0	0.0	0.0	15.0	0.0	16.0	k__Bacteria; p__Proteobacteria; c__Deltaproteobacteria; o__Syntrophobacterales; f__Syntrophobacteraceae; g__; s__
HM444911.1.1378	0.0	7.0	12.0	36.0	0.0	0.0	0.0	k__Bacteria; p__SBR1093; c__; o__; f__; g__; s__
FR749905.1.1533	2.0	0.0	0.0	0.0	0.0	0.0	0.0	k__Bacteria; p__Proteobacteria; c__Betaproteobacteria; o__Rhodocyclales; f__Rhodocyclaceae; g__Hydrogenophilus; s__
JF776876.1.1468	12.0	0.0	0.0	0.0	0.0	0.0	0.0	k__Bacteria; p__Proteobacteria; c__Deltaproteobacteria; o__Myxococcales; f__; g__; s__
AF348973.1.1268	1.0	0.0	0.0	0.0	2.0	0.0	0.0	k__Bacteria; p__Actinobacteria; c__Actinobacteria; o__Actinomycetales; f__Microbacteriaceae; g__Curtobacterium; s__
EF444773.1.1202	0.0	4.0	0.0	0.0	0.0	0.0	0.0	k__Bacteria; p__Chloroflexi; c__Anaerolineae; o__GCA004; f__; g__; s__
AF445677.1.1445	2.0	0.0	0.0	0.0	0.0	0.0	0.0	k__Bacteria; p__Cyanobacteria; c__4C0d-2; o__SM1D11; f__; g__; s__
JN540168.1.1480	0.0	0.0	0.0	0.0	90.0	0.0	0.0	k__Bacteria; p__Proteobacteria; c__Deltaproteobacteria; o__Desulfuromonadales; f__Geobacteraceae; g__Geobacter; s__
FJ232677.1.1357	0.0	0.0	0.0	0.0	2.0	0.0	0.0	k__Bacteria; p__Planctomycetes; c__Planctomycetia; o__Gemmatales; f__Gemmataceae; g__; s__
KC541063.1.1487	0.0	0.0	0.0	0.0	0.0	4.0	0.0	k__Bacteria; p__Chloroflexi; c__Ellin6529; o__; f__; g__; s__
FN557187.1.1399	7.0	0.0	0.0	0.0	0.0	0.0	0.0	k__Bacteria; p__Proteobacteria; c__Gammaproteobacteria; o__Pseudomonadales; f__Pseudomonadaceae; g__Pseudomonas; s__viridiflava
JN592688.1.1356	2.0	0.0	0.0	0.0	0.0	0.0	0.0	k__Bacteria; p__Proteobacteria; c__Betaproteobacteria; o__Burkholderiales; f__Comamonadaceae; g__; s__
AF529114.1.1531	0.0	0.0	0.0	0.0	20.0	0.0	0.0	k__Bacteria; p__Proteobacteria; c__Deltaproteobacteria; o__Desulfuromonadales; f__Geobacteraceae; g__Geobacter; s__
JN615890.1.1362	4.0	0.0	0.0	0.0	3.0	0.0	0.0	k__Bacteria; p__Proteobacteria; c__Gammaproteobacteria; o__Xanthomonadales; f__Sinobacteraceae; g__; s__
AB930795.1.1458	2.0	0.0	0.0	0.0	0.0	0.0	0.0	k__Bacteria; p__Proteobacteria; c__Betaproteobacteria
DQ837228.1.1408	5.0	0.0	0.0	0.0	0.0	0.0	0.0	k__Bacteria; p__Proteobacteria; c__Betaproteobacteria; o__; f__; g__; s__
HQ691949.1.1332	4.0	0.0	2.0	0.0	35.0	0.0	0.0	k__Bacteria; p__Chloroflexi; c__Anaerolineae; o__envOPS12; f__; g__; s__
HM186689.1.1335	0.0	23.0	0.0	43.0	0.0	0.0	0.0	k__Bacteria; p__Chloroflexi; c__S085; o__; f__; g__; s__
AF445673.1.1446	3646.0	23.0	48.0	0.0	233.0	3.0	2.0	k__Bacteria; p__Cyanobacteria; c__Synechococcophycideae; o__Pseudanabaenales; f__Pseudanabaenaceae; g__Pseudanabaena; s__
AF407387.1.1479	3.0	0.0	0.0	0.0	0.0	0.0	0.0	k__Bacteria; p__Proteobacteria; c__Betaproteobacteria; o__; f__; g__; s__
KM221444.1.1642	900.0	154.0	498.0	1.0	1148.0	24.0	401.0	k__Bacteria; p__Nitrospirae; c__Nitrospira; o__Nitrospirales; f__[Thermodesulfovibrionaceae]; g__LCP-6; s__
JF235885.1.1306	3.0	0.0	0.0	0.0	0.0	0.0	0.0	k__Bacteria; p__Proteobacteria; c__Alphaproteobacteria; o__Sphingomonadales; f__Sphingomonadaceae; g__Sphingomonas; s__
CU926672.1.1354	2.0	0.0	0.0	0.0	0.0	0.0	0.0	k__Bacteria; p__Chlorobi; c__SJA-28; o__; f__; g__; s__
KF712734.1.1457	0.0	14.0	1.0	1.0	0.0	16.0	2.0	k__Bacteria; p__Chloroflexi; c__S085; o__; f__; g__; s__
HM839443.1.1331	0.0	0.0	0.0	7.0	0.0	0.0	0.0	k__Bacteria; p__Actinobacteria; c__Actinobacteria; o__Actinomycetales; f__; g__; s__
EF515649.1.1374	0.0	0.0	8.0	0.0	2.0	0.0	0.0	k__Bacteria; p__Proteobacteria; c__Epsilonproteobacteria; o__Campylobacterales; f__Campylobacteraceae; g__Sulfurospirillum; s__
JQ425762.1.1402	0.0	0.0	0.0	0.0	2.0	0.0	0.0	k__Bacteria; p__Bacteroidetes; c__[Saprospirae]; o__[Saprospirales]; f__Saprospiraceae; g__; s__
JQ072871.1.1376	3.0	0.0	0.0	0.0	1.0	0.0	0.0	k__Bacteria; p__Acidobacteria; c__[Chloracidobacteria]; o__RB41; f__Ellin6075; g__; s__
JF175226.1.1367	0.0	0.0	0.0	0.0	0.0	29.0	0.0	k__Bacteria; p__Actinobacteria; c__Thermoleophilia; o__Gaiellales; f__Gaiellaceae; g__; s__
HE589851.1.1480	0.0	0.0	0.0	0.0	0.0	7.0	0.0	k__Bacteria; p__Verrucomicrobia; c__Verrucomicrobiae; o__Verrucomicrobiales; f__Verrucomicrobiaceae; g__; s__
LC005599.1.1460	5.0	0.0	0.0	0.0	0.0	1.0	0.0	k__Bacteria; p__Proteobacteria; c__Alphaproteobacteria; o__Rhizobiales; f__Rhizobiaceae; g__Kaistia; s__
FJ461893.1.1493	2.0	0.0	8.0	0.0	2.0	0.0	0.0	k__Bacteria; p__Spirochaetes; c__[Brachyspirae]; o__[Brachyspirales]; f__Brachyspiraceae; g__; s__
AY928241.1.1302	0.0	0.0	0.0	0.0	5.0	0.0	0.0	k__Bacteria; p__Firmicutes; c__Clostridia; o__Clostridiales; f__[Acidaminobacteraceae]; g__Acidaminobacter; s__
AY922004.1.1344	4.0	0.0	0.0	0.0	0.0	0.0	0.0	k__Bacteria; p__Proteobacteria; c__Alphaproteobacteria; o__Sphingomonadales; f__Sphingomonadaceae; g__Novosphingobium; s__
GQ472419.1.1463	0.0	0.0	2.0	0.0	0.0	0.0	5.0	k__Bacteria; p__Proteobacteria; c__Deltaproteobacteria; o__BPC076; f__; g__; s__
JQ394933.1.1494	0.0	3.0	0.0	0.0	0.0	0.0	0.0	k__Bacteria; p__Proteobacteria; c__Betaproteobacteria; o__Burkholderiales; f__Alcaligenaceae; g__Achromobacter; s__
GQ844347.1.1537	18.0	1.0	15.0	0.0	93.0	0.0	48.0	k__Bacteria; p__Proteobacteria; c__Deltaproteobacteria; o__; f__; g__; s__
KC003257.1.1346	1.0	0.0	0.0	4.0	0.0	0.0	0.0	k__Bacteria; p__Proteobacteria; c__Alphaproteobacteria; o__Sphingomonadales; f__Sphingomonadaceae; g__; s__
DQ404802.1.1521	0.0	0.0	4.0	0.0	2.0	0.0	0.0	k__Bacteria; p__Proteobacteria; c__Deltaproteobacteria; o__[Entotheonellales]; f__; g__; s__
KC211803.1.1243	109.0	36.0	72.0	34.0	563.0	318.0	1.0	k__Bacteria; p__Cyanobacteria; c__Nostocophycideae; o__Nostocales; f__; g__; s__
LN571994.1.1369	9.0	0.0	0.0	0.0	0.0	0.0	0.0	k__Bacteria; p__Proteobacteria; c__Betaproteobacteria; o__; f__; g__; s__
FJ484997.1.1374	0.0	0.0	0.0	1.0	0.0	0.0	1.0	k__Bacteria; p__Proteobacteria; c__Deltaproteobacteria; o__; f__; g__; s__
FJ901090.1.1401	2.0	0.0	0.0	0.0	0.0	0.0	0.0	k__Bacteria; p__Proteobacteria; c__Betaproteobacteria; o__Rhodocyclales; f__Rhodocyclaceae; g__Hydrogenophilus; s__
HG322867.1.1406	37.0	0.0	0.0	0.0	0.0	0.0	0.0	k__Bacteria; p__Proteobacteria; c__Gammaproteobacteria; o__Alteromonadales; f__Alteromonadaceae; g__Cellvibrio; s__
JQ426168.1.1438	6.0	0.0	0.0	0.0	0.0	0.0	0.0	k__Bacteria; p__Proteobacteria; c__Alphaproteobacteria; o__Rhizobiales; f__Hyphomicrobiaceae; g__; s__
HM444902.1.1242	5.0	0.0	0.0	0.0	0.0	0.0	0.0	k__Bacteria; p__Acidobacteria; c__[Chloracidobacteria]; o__PK29; f__; g__; s__
CU923627.1.1322	0.0	0.0	0.0	0.0	0.0	0.0	2.0	k__Bacteria; p__Chloroflexi; c__Anaerolineae; o__GCA004; f__; g__; s__
KJ013381.1.1521	6.0	0.0	0.0	0.0	1.0	0.0	0.0	k__Bacteria; p__Gemmatimonadetes; c__Gemm-1; o__; f__; g__; s__
AB672113.1.1476	0.0	0.0	0.0	0.0	13.0	0.0	0.0	k__Bacteria; p__Proteobacteria; c__Deltaproteobacteria; o__Desulfuromonadales; f__Geobacteraceae; g__Geobacter; s__
FJ479050.1.1520	4.0	0.0	0.0	0.0	0.0	0.0	0.0	k__Bacteria; p__Proteobacteria; c__Deltaproteobacteria; o__Myxococcales; f__; g__; s__
HM187261.1.1490	0.0	2.0	0.0	1.0	0.0	0.0	0.0	k__Bacteria; p__Actinobacteria; c__Thermoleophilia; o__Gaiellales; f__Gaiellaceae; g__; s__
JX221833.1.1522	0.0	0.0	0.0	0.0	3.0	0.0	0.0	k__Bacteria; p__NC10; c__12-24; o__Methylomirabiliales; f__Methylomirabiliaceae; g__Candidatus Methylomirabilis; s__
AF445687.1.1476	2.0	0.0	0.0	0.0	0.0	0.0	0.0	k__Bacteria; p__OP11; c__OP11-1; o__; f__; g__; s__
EF018209.1.1338	1.0	0.0	0.0	0.0	1.0	0.0	0.0	k__Bacteria; p__Proteobacteria; c__Alphaproteobacteria; o__Rhizobiales; f__Hyphomicrobiaceae; g__Hyphomicrobium; s__
KJ615142.1.1282	3.0	0.0	0.0	0.0	0.0	0.0	0.0	k__Bacteria; p__Proteobacteria; c__Alphaproteobacteria; o__Rhizobiales; f__; g__; s__
AB113625.1.1380	4.0	0.0	0.0	0.0	0.0	0.0	0.0	k__Archaea; p__Crenarchaeota; c__Thaumarchaeota; o__Cenarchaeales; f__Cenarchaeaceae; g__; s__
EU239990.1.901	0.0	3.0	0.0	2.0	0.0	0.0	0.0	k__Archaea; p__Crenarchaeota; c__Aigarchaeota; o__[Caldiarchales]; f__[Caldiarchaceae]; g__Candidatus Caldiarchaeum; s__
JX223233.1.1446	5.0	0.0	0.0	0.0	0.0	0.0	0.0	k__Bacteria; p__Proteobacteria; c__Alphaproteobacteria; o__Rhodobacterales; f__Rhodobacteraceae; g__Rhodobacter; s__
DQ133933.1.1516	4.0	0.0	0.0	0.0	1.0	0.0	0.0	k__Bacteria; p__Proteobacteria; c__Deltaproteobacteria; o__Desulfuromonadales; f__Geobacteraceae; g__Geobacter; s__
FM994917.1.1448	2.0	0.0	2.0	0.0	6.0	0.0	0.0	k__Bacteria; p__Bacteroidetes; c__Bacteroidia; o__Bacteroidales; f__; g__; s__
JN869091.1.1482	2.0	0.0	0.0	0.0	0.0	0.0	0.0	k__Bacteria; p__Proteobacteria; c__Alphaproteobacteria; o__Rhizobiales; f__; g__; s__
EU249345.1.1501	76.0	0.0	2.0	8.0	10.0	0.0	0.0	k__Bacteria; p__Proteobacteria; c__Betaproteobacteria; o__Rhodocyclales; f__Rhodocyclaceae; g__Hydrogenophilus; s__
AB300060.1.1338	0.0	7.0	0.0	11.0	0.0	0.0	0.0	k__Bacteria; p__Firmicutes; c__Clostridia; o__Clostridiales; f__; g__; s__
EF690427.1.1491	5.0	3.0	0.0	0.0	0.0	0.0	0.0	k__Bacteria; p__Firmicutes; c__Bacilli; o__Bacillales; f__Paenibacillaceae; g__Brevibacillus; s__reuszeri
JX505409.1.1472	0.0	0.0	0.0	0.0	4.0	0.0	0.0	k__Bacteria; p__Actinobacteria; c__Thermoleophilia; o__; f__; g__; s__
GQ487987.1.1471	5.0	0.0	0.0	0.0	0.0	0.0	0.0	k__Bacteria; p__Cyanobacteria; c__4C0d-2; o__MLE1-12; f__; g__; s__
AY737507.1.1427	0.0	0.0	0.0	0.0	23.0	0.0	0.0	k__Bacteria; p__Proteobacteria; c__Deltaproteobacteria; o__Desulfuromonadales; f__Geobacteraceae; g__Geobacter; s__
AF402988.1.973	3.0	0.0	4.0	0.0	0.0	0.0	9.0	k__Archaea; p__Euryarchaeota; c__DSEG; o__ArcA07; f__; g__; s__
KC358072.1.1238	9.0	0.0	0.0	0.0	0.0	0.0	0.0	Unassigned
CU918782.1.1351	2.0	0.0	0.0	0.0	0.0	0.0	0.0	k__Bacteria; p__Proteobacteria; c__Alphaproteobacteria; o__Rhizobiales; f__; g__; s__
JN687581.1.1417	3.0	0.0	0.0	0.0	0.0	0.0	0.0	k__Bacteria; p__Proteobacteria; c__Alphaproteobacteria; o__Sphingomonadales; f__Sphingomonadaceae; g__; s__
HM559152.1.1397	27.0	0.0	0.0	0.0	0.0	0.0	0.0	k__Bacteria; p__Proteobacteria; c__Gammaproteobacteria; o__Enterobacteriales; f__Enterobacteriaceae; g__Enterobacter
HM773483.1.1389	4.0	0.0	0.0	0.0	0.0	0.0	0.0	k__Bacteria; p__Proteobacteria; c__Alphaproteobacteria; o__Rhizobiales; f__; g__; s__
AF002671.1.1562	0.0	0.0	1.0	0.0	14.0	0.0	1.0	k__Bacteria; p__Proteobacteria; c__Deltaproteobacteria; o__Syntrophobacterales; f__Syntrophaceae; g__Desulfobacca; s__
DQ386858.1.1475	3.0	0.0	1.0	0.0	0.0	1.0	0.0	k__Bacteria; p__Proteobacteria; c__Betaproteobacteria
HM184947.1.1499	0.0	0.0	0.0	0.0	2.0	0.0	0.0	k__Bacteria; p__Chlorobi; c__BSV26; o__C20; f__; g__; s__
EU183320.1.1437	6.0	0.0	0.0	0.0	0.0	0.0	0.0	k__Bacteria; p__Proteobacteria; c__Alphaproteobacteria; o__Rhodobacterales; f__Rhodobacteraceae; g__Rhodobacter; s__
EU458020.1.1432	6.0	0.0	0.0	0.0	0.0	0.0	0.0	k__Bacteria; p__Firmicutes; c__Bacilli; o__Lactobacillales; f__Lactobacillaceae; g__Lactobacillus; s__
GQ472329.1.1464	0.0	3.0	0.0	0.0	1.0	0.0	0.0	k__Bacteria; p__Proteobacteria; c__Deltaproteobacteria; o__BPC076; f__; g__; s__
AF445690.1.1474	0.0	0.0	2.0	0.0	0.0	0.0	0.0	k__Bacteria; p__OP11; c__OP11-1; o__; f__; g__; s__
EU135520.1.1257	9.0	0.0	0.0	0.0	0.0	0.0	0.0	k__Bacteria; p__Verrucomicrobia; c__[Spartobacteria]; o__[Chthoniobacterales]; f__[Chthoniobacteraceae]; g__Candidatus Xiphinematobacter; s__
JF235725.1.1343	6.0	0.0	0.0	0.0	0.0	0.0	0.0	k__Bacteria; p__Fibrobacteres; c__Fibrobacteria; o__258ds10; f__; g__; s__
FJ437985.1.1490	35.0	2.0	0.0	0.0	3.0	0.0	0.0	k__Bacteria; p__Bacteroidetes; c__[Saprospirae]; o__[Saprospirales]; f__Chitinophagaceae; g__; s__
EF205560.1.1451	0.0	0.0	0.0	0.0	0.0	0.0	6.0	k__Bacteria; p__Armatimonadetes; c__SJA-176; o__RB046; f__; g__; s__
HM244197.1.912	3.0	0.0	0.0	0.0	0.0	0.0	0.0	k__Archaea; p__Euryarchaeota; c__Methanobacteria; o__Methanobacteriales; f__MSBL1; g__SAGMEG-1; s__
FM994916.1.1462	8.0	0.0	3.0	0.0	5.0	0.0	0.0	k__Bacteria; p__Chlorobi; c__Ignavibacteria; o__Ignavibacteriales; f__; g__; s__
EF219026.1.1444	3.0	0.0	0.0	0.0	0.0	0.0	0.0	k__Bacteria; p__Proteobacteria; c__Alphaproteobacteria; o__Rhizobiales; f__Hyphomicrobiaceae; g__Rhodoplanes; s__elegans
JX120458.1.1522	0.0	0.0	0.0	0.0	3.0	0.0	0.0	k__Bacteria; p__Proteobacteria; c__Deltaproteobacteria; o__Desulfuromonadales; f__Geobacteraceae; g__Geobacter; s__
AF027089.1.1450	7.0	1.0	5.0	0.0	35.0	0.0	5.0	k__Bacteria; p__Armatimonadetes; c__; o__; f__; g__; s__
KJ776416.1.1297	7.0	0.0	0.0	0.0	0.0	0.0	0.0	k__Bacteria; p__Proteobacteria; c__Alphaproteobacteria; o__Rhodobacterales; f__Rhodobacteraceae; g__Rhodobacter; s__
EF020159.1.1348	4.0	0.0	0.0	0.0	0.0	0.0	0.0	k__Bacteria; p__Nitrospirae; c__Nitrospira; o__Nitrospirales; f__Nitrospiraceae; g__; s__
GQ264205.1.1466	8.0	0.0	0.0	0.0	0.0	0.0	0.0	k__Bacteria; p__Proteobacteria; c__Betaproteobacteria; o__; f__; g__; s__
AB630598.1.1469	2.0	0.0	0.0	0.0	0.0	0.0	0.0	k__Bacteria; p__Planctomycetes; c__Planctomycetia; o__Gemmatales; f__Gemmataceae; g__; s__
EU542525.1.1421	0.0	1.0	2.0	0.0	8.0	0.0	3.0	k__Bacteria; p__Chloroflexi; c__Anaerolineae; o__GCA004; f__; g__; s__
AF419669.1.1505	0.0	0.0	17.0	0.0	1.0	0.0	10.0	k__Bacteria; p__Chloroflexi; c__Anaerolineae; o__; f__; g__; s__
HQ225017.1.1453	3.0	0.0	0.0	0.0	0.0	0.0	0.0	k__Bacteria; p__Cyanobacteria; c__Chloroplast; o__Stramenopiles; f__; g__; s__
JQ923513.1.1499	4.0	0.0	0.0	0.0	0.0	0.0	0.0	k__Bacteria; p__Proteobacteria; c__Betaproteobacteria; o__; f__; g__; s__
AM501445.1.1388	16.0	0.0	4.0	0.0	0.0	0.0	0.0	k__Bacteria; p__Proteobacteria; c__Betaproteobacteria; o__Burkholderiales; f__Comamonadaceae
FJ192058.1.1399	4.0	0.0	0.0	0.0	0.0	0.0	0.0	k__Bacteria; p__Proteobacteria; c__Alphaproteobacteria; o__Sphingomonadales; f__Sphingomonadaceae; g__Sphingobium; s__
JN969317.1.1530	2.0	0.0	0.0	0.0	0.0	0.0	0.0	k__Bacteria; p__Proteobacteria; c__Gammaproteobacteria; o__Enterobacteriales; f__Enterobacteriaceae; g__; s__
HQ003613.1.1517	4.0	0.0	0.0	0.0	0.0	0.0	0.0	k__Bacteria; p__GN04; c__; o__; f__; g__; s__
EF516031.1.1452	7.0	0.0	0.0	0.0	0.0	0.0	0.0	k__Bacteria; p__Actinobacteria; c__Thermoleophilia; o__Solirubrobacterales; f__; g__; s__
HQ114078.1.1476	3.0	0.0	0.0	0.0	1.0	0.0	0.0	k__Bacteria; p__Acidobacteria; c__Acidobacteria-6; o__iii1-15; f__RB40; g__; s__
AY328715.1.1472	3.0	0.0	0.0	0.0	2.0	0.0	0.0	k__Bacteria; p__Nitrospirae; c__Nitrospira; o__Nitrospirales; f__Nitrospiraceae; g__Nitrospira; s__
EU133614.1.1308	2.0	0.0	0.0	0.0	0.0	0.0	0.0	k__Bacteria; p__Proteobacteria; c__Alphaproteobacteria; o__Rhodospirillales; f__Rhodospirillaceae; g__; s__
U88041.1.1428	2.0	0.0	0.0	0.0	0.0	0.0	0.0	k__Bacteria; p__Proteobacteria; c__Alphaproteobacteria; o__Rhodobacterales; f__Rhodobacteraceae; g__Amaricoccus; s__
FM955644.1.1461	0.0	2.0	4.0	0.0	3.0	2.0	2.0	k__Bacteria; p__Chloroflexi; c__Anaerolineae; o__SJA-15; f__; g__; s__
EU134493.1.1374	4.0	0.0	0.0	0.0	0.0	0.0	0.0	k__Bacteria; p__Proteobacteria; c__Deltaproteobacteria; o__Myxococcales; f__; g__; s__
EU133903.1.1322	4.0	0.0	0.0	0.0	0.0	0.0	0.0	k__Bacteria; p__Proteobacteria; c__Deltaproteobacteria; o__Bdellovibrionales; f__Bdellovibrionaceae; g__Bdellovibrio; s__
JN868932.1.1483	2.0	0.0	0.0	0.0	0.0	0.0	0.0	k__Bacteria; p__Proteobacteria; c__Alphaproteobacteria; o__Rhizobiales; f__Hyphomicrobiaceae; g__Rhodoplanes; s__
JX521564.1.1480	3.0	0.0	0.0	0.0	0.0	0.0	0.0	k__Bacteria; p__Chloroflexi; c__Anaerolineae; o__envOPS12; f__; g__; s__
AF445704.1.1437	300.0	0.0	4.0	0.0	16.0	0.0	0.0	k__Bacteria; p__Chlorobi; c__Chlorobia; o__[Chloroherpetales]; f__SM1B02; g__; s__
KJ013552.1.1407	93.0	0.0	0.0	0.0	0.0	0.0	0.0	k__Bacteria; p__Firmicutes; c__Bacilli; o__Bacillales; f__Bacillaceae; g__; s__
JX105672.1.1343	2.0	0.0	0.0	0.0	0.0	0.0	0.0	k__Bacteria; p__GN02; c__BD1-5; o__; f__; g__; s__
AF445743.1.1435	18.0	1.0	1.0	2.0	11.0	0.0	0.0	k__Bacteria; p__GN02; c__BD1-5; o__; f__; g__; s__
JN616202.1.1307	4.0	0.0	0.0	0.0	1.0	0.0	1.0	k__Bacteria; p__Proteobacteria; c__Alphaproteobacteria; o__Rhizobiales; f__Hyphomicrobiaceae; g__Rhodoplanes; s__
HM448253.1.1500	0.0	0.0	9.0	0.0	0.0	0.0	5.0	k__Bacteria; p__OP1; c__[Acetothermia]; o__[Acetothermales]; f__[Acetothermaceae]; g__Candidatus Acetothermum; s__
AY568478.1.1265	0.0	0.0	0.0	0.0	0.0	0.0	2.0	k__Bacteria; p__Proteobacteria; c__Gammaproteobacteria; o__Pseudomonadales; f__Moraxellaceae; g__Acinetobacter; s__
FM200873.1.1349	7.0	0.0	0.0	0.0	0.0	0.0	0.0	k__Bacteria; p__Proteobacteria; c__Alphaproteobacteria; o__Ellin329; f__; g__; s__
KC432112.1.1363	8.0	0.0	2.0	0.0	0.0	1.0	0.0	k__Bacteria; p__Proteobacteria; c__Betaproteobacteria; o__; f__; g__; s__
EU665097.1.1441	3.0	0.0	0.0	0.0	0.0	0.0	0.0	k__Bacteria; p__Proteobacteria; c__Gammaproteobacteria; o__Xanthomonadales; f__Sinobacteraceae; g__; s__
JN672223.1.1256	3.0	0.0	0.0	0.0	0.0	0.0	0.0	k__Bacteria; p__Proteobacteria; c__Alphaproteobacteria; o__Rhodobacterales; f__Hyphomonadaceae; g__; s__
EF032748.1.1483	3.0	0.0	0.0	0.0	0.0	0.0	0.0	k__Bacteria; p__Proteobacteria; c__Deltaproteobacteria; o__Syntrophobacterales; f__Syntrophobacteraceae; g__; s__
HE614852.1.1516	2.0	0.0	0.0	1.0	0.0	0.0	0.0	k__Bacteria; p__Verrucomicrobia; c__[Spartobacteria]; o__[Chthoniobacterales]; f__[Chthoniobacteraceae]; g__Chthoniobacter; s__
CP003360.3288170.3289606	0.0	0.0	2.0	0.0	0.0	0.0	0.0	k__Bacteria; p__Proteobacteria; c__Deltaproteobacteria; o__Syntrophobacterales; f__Syntrophaceae; g__Desulfomonile; s__
KJ806216.1.1404	26.0	0.0	0.0	0.0	0.0	0.0	0.0	k__Bacteria; p__Proteobacteria; c__Gammaproteobacteria; o__Pseudomonadales; f__Pseudomonadaceae; g__Pseudomonas; s__
JQ278901.1.1519	0.0	0.0	0.0	0.0	2.0	0.0	0.0	k__Bacteria; p__Proteobacteria; c__Deltaproteobacteria; o__Syntrophobacterales; f__Syntrophobacteraceae; g__; s__
LN570460.1.1322	2.0	0.0	0.0	0.0	0.0	0.0	0.0	k__Bacteria; p__Proteobacteria; c__Alphaproteobacteria; o__Sphingomonadales; f__Erythrobacteraceae; g__; s__
JX225408.1.1522	0.0	0.0	0.0	0.0	49.0	0.0	0.0	k__Bacteria; p__Proteobacteria; c__Deltaproteobacteria; o__Desulfuromonadales; f__Geobacteraceae; g__; s__
KP769481.1.900	0.0	0.0	1.0	2.0	0.0	0.0	0.0	k__Archaea; p__Crenarchaeota; c__MCG; o__pGrfC26; f__; g__; s__
KF697552.1.1227	3.0	0.0	0.0	0.0	0.0	0.0	0.0	k__Bacteria; p__Proteobacteria; c__Gammaproteobacteria; o__Alteromonadales; f__Alteromonadaceae; g__; s__
EU134602.1.1355	3.0	0.0	0.0	0.0	0.0	0.0	0.0	k__Bacteria; p__Elusimicrobia; c__Elusimicrobia; o__FAC88; f__; g__; s__
JN615872.1.1401	6.0	0.0	0.0	0.0	0.0	0.0	0.0	k__Bacteria; p__Acidobacteria; c__Acidobacteria-6; o__iii1-15; f__mb2424; g__; s__
FJ820412.1.1425	3.0	0.0	0.0	0.0	0.0	0.0	0.0	k__Bacteria; p__Proteobacteria; c__Alphaproteobacteria; o__Rhodobacterales; f__Rhodobacteraceae; g__Rhodobacter; s__
KC437136.1.1286	2.0	0.0	0.0	0.0	0.0	0.0	0.0	k__Bacteria; p__Proteobacteria; c__Deltaproteobacteria; o__Syntrophobacterales; f__Syntrophobacteraceae; g__; s__
AJ271048.1.1431	3.0	0.0	0.0	0.0	0.0	0.0	0.0	k__Bacteria; p__Armatimonadetes; c__[Fimbriimonadia]; o__[Fimbriimonadales]; f__[Fimbriimonadaceae]; g__; s__
JF917188.1.1444	12.0	0.0	0.0	0.0	0.0	0.0	0.0	k__Bacteria; p__Proteobacteria; c__Betaproteobacteria; o__Burkholderiales; f__Comamonadaceae; g__Methylibium
HQ640601.1.1360	0.0	4.0	0.0	0.0	0.0	0.0	0.0	k__Bacteria; p__Chloroflexi; c__S085; o__; f__; g__; s__
JQ318873.1.1555	20.0	0.0	0.0	0.0	0.0	0.0	0.0	k__Bacteria; p__Firmicutes; c__Bacilli; o__Bacillales; f__Planococcaceae; g__Lysinibacillus; s__boronitolerans
KC358015.1.1228	3.0	0.0	0.0	0.0	0.0	0.0	0.0	k__Bacteria; p__Proteobacteria; c__Alphaproteobacteria; o__BD7-3; f__; g__; s__
JN825593.1.1433	3.0	0.0	0.0	0.0	0.0	0.0	0.0	k__Bacteria; p__Planctomycetes; c__vadinHA49; o__DH61; f__; g__; s__
HM778273.1.1458	29.0	0.0	0.0	0.0	0.0	0.0	0.0	k__Bacteria; p__Proteobacteria; c__Gammaproteobacteria; o__Aeromonadales; f__Aeromonadaceae; g__; s__
AJ616264.1.1311	2.0	0.0	0.0	0.0	0.0	0.0	0.0	k__Bacteria; p__Planctomycetes; c__Planctomycetia; o__Pirellulales; f__Pirellulaceae; g__Pirellula; s__
EU133916.1.1374	0.0	2.0	0.0	0.0	0.0	0.0	0.0	k__Bacteria; p__Actinobacteria; c__Rubrobacteria; o__Rubrobacterales; f__Rubrobacteraceae; g__; s__
AY050598.1.1506	5.0	0.0	0.0	0.0	0.0	0.0	0.0	k__Bacteria; p__OP3; c__koll11; o__GIF10; f__; g__; s__
JF733437.1.1514	0.0	0.0	0.0	0.0	11.0	0.0	0.0	k__Bacteria; p__Proteobacteria; c__Deltaproteobacteria; o__Desulfuromonadales; f__Geobacteraceae; g__Geobacter; s__
HQ598107.1.1480	7.0	0.0	0.0	0.0	0.0	0.0	0.0	k__Bacteria; p__Acidobacteria; c__Acidobacteria-5; o__; f__; g__; s__
EU135112.1.1342	2.0	0.0	0.0	0.0	0.0	0.0	0.0	k__Bacteria; p__Planctomycetes; c__Phycisphaerae; o__WD2101; f__; g__; s__
GQ074238.1.1357	16.0	0.0	0.0	0.0	0.0	0.0	0.0	k__Bacteria; p__Proteobacteria; c__Gammaproteobacteria; o__Legionellales; f__Coxiellaceae; g__Aquicella; s__
KC790993.1.1399	3.0	0.0	0.0	0.0	0.0	0.0	0.0	k__Bacteria; p__Proteobacteria; c__Betaproteobacteria; o__Burkholderiales; f__Comamonadaceae; g__; s__
KC437184.1.1268	20.0	1.0	9.0	0.0	14.0	2.0	0.0	k__Bacteria; p__Proteobacteria; c__Betaproteobacteria
AB552443.1.1394	408.0	21.0	238.0	0.0	188.0	105.0	5.0	k__Bacteria; p__Proteobacteria; c__Betaproteobacteria; o__; f__; g__; s__
KM263166.1.1385	5.0	0.0	0.0	0.0	0.0	0.0	0.0	k__Bacteria; p__Proteobacteria; c__Gammaproteobacteria; o__Alteromonadales; f__[Chromatiaceae]; g__Rheinheimera; s__
JQ906277.1.1496	0.0	0.0	0.0	0.0	3.0	0.0	0.0	k__Bacteria; p__Proteobacteria; c__Betaproteobacteria
JF237058.1.1305	0.0	0.0	0.0	3.0	0.0	0.0	0.0	k__Bacteria; p__Proteobacteria; c__Alphaproteobacteria; o__Rhizobiales; f__Beijerinckiaceae; g__; s__
GQ488017.1.1503	1.0	1.0	0.0	0.0	0.0	67.0	0.0	k__Bacteria; p__Proteobacteria; c__Deltaproteobacteria; o__Syntrophobacterales; f__Syntrophobacteraceae; g__; s__
EF018635.1.1339	0.0	0.0	0.0	0.0	0.0	6.0	0.0	k__Bacteria; p__Chloroflexi; c__Ellin6529; o__; f__; g__; s__
FN421975.1.1370	36.0	0.0	0.0	0.0	0.0	0.0	0.0	k__Bacteria; p__Proteobacteria; c__Alphaproteobacteria; o__Sphingomonadales; f__Sphingomonadaceae; g__Sphingomonas; s__
KF842027.1.1375	0.0	1.0	0.0	0.0	2.0	2.0	0.0	k__Bacteria; p__Proteobacteria; c__Gammaproteobacteria; o__Enterobacteriales; f__Enterobacteriaceae; g__; s__
GQ388844.1.1472	0.0	0.0	0.0	5.0	0.0	0.0	0.0	k__Bacteria; p__Proteobacteria; c__Alphaproteobacteria; o__Sphingomonadales; f__Sphingomonadaceae; g__Sphingomonas; s__
AY861952.1.1195	0.0	0.0	3.0	0.0	1.0	0.0	1.0	k__Archaea; p__Crenarchaeota; c__MCG; o__pGrfC26; f__; g__; s__
AB300086.1.1356	0.0	0.0	2.0	0.0	0.0	0.0	0.0	k__Bacteria; p__GOUTA4; c__; o__; f__; g__; s__
AB608673.1.1453	2.0	0.0	0.0	0.0	0.0	0.0	0.0	k__Bacteria; p__Proteobacteria; c__Betaproteobacteria; o__Burkholderiales; f__Comamonadaceae; g__Rubrivivax; s__
KC358512.1.1262	6.0	0.0	0.0	0.0	0.0	0.0	0.0	k__Bacteria; p__Proteobacteria; c__Betaproteobacteria; o__Rhodocyclales; f__Rhodocyclaceae; g__Thauera; s__
FN546869.1.1463	2.0	0.0	0.0	0.0	0.0	0.0	0.0	k__Bacteria; p__Proteobacteria; c__Alphaproteobacteria; o__Rhizobiales; f__Phyllobacteriaceae; g__Mesorhizobium; s__
JX223128.1.1374	4.0	0.0	0.0	0.0	11.0	0.0	0.0	k__Bacteria; p__Proteobacteria; c__Betaproteobacteria; o__Rhodocyclales; f__Rhodocyclaceae; g__Dechloromonas; s__
EU134320.1.1301	3.0	0.0	0.0	0.0	2.0	0.0	0.0	k__Bacteria; p__Proteobacteria; c__Deltaproteobacteria; o__Bdellovibrionales; f__Bdellovibrionaceae; g__Bdellovibrio; s__
EF515914.1.1449	7.0	0.0	0.0	0.0	0.0	0.0	0.0	k__Bacteria; p__Fibrobacteres; c__Fibrobacteria; o__258ds10; f__; g__; s__
JX576103.1.951	0.0	0.0	4.0	6.0	0.0	0.0	1.0	k__Archaea; p__Crenarchaeota; c__MCG; o__; f__; g__; s__
KF697549.1.1227	0.0	0.0	0.0	0.0	2.0	0.0	0.0	k__Bacteria; p__Proteobacteria; c__Betaproteobacteria; o__Burkholderiales; f__Comamonadaceae; g__Acidovorax
AY568479.1.1263	0.0	0.0	0.0	0.0	0.0	2.0	0.0	k__Bacteria; p__Proteobacteria; c__Gammaproteobacteria; o__Pseudomonadales; f__Moraxellaceae; g__Acinetobacter; s__
FJ517116.1.1503	0.0	0.0	0.0	0.0	2.0	0.0	0.0	k__Bacteria; p__Proteobacteria; c__Betaproteobacteria; o__; f__; g__; s__
AB600391.1.1414	0.0	0.0	0.0	0.0	3.0	0.0	0.0	k__Bacteria; p__Proteobacteria; c__Deltaproteobacteria; o__Desulfuromonadales; f__Geobacteraceae; g__Geobacter; s__
EU580475.1.1421	0.0	3.0	0.0	0.0	0.0	0.0	0.0	k__Bacteria; p__Proteobacteria; c__Alphaproteobacteria; o__Rhodobacterales; f__Rhodobacteraceae; g__Rhodobacter; s__
KC708287.1.1449	46.0	0.0	34.0	0.0	39.0	0.0	0.0	k__Bacteria; p__Bacteroidetes; c__; o__; f__; g__; s__
JX490035.1.1498	5.0	0.0	0.0	0.0	0.0	0.0	0.0	k__Bacteria; p__Proteobacteria; c__Betaproteobacteria; o__Methylophilales; f__Methylophilaceae; g__; s__
JN397978.1.1445	1.0	0.0	0.0	0.0	1.0	0.0	0.0	k__Bacteria; p__Bacteroidetes; c__Cytophagia; o__Cytophagales; f__Cytophagaceae; g__; s__
LN563430.1.1371	6.0	0.0	0.0	1.0	2.0	0.0	0.0	k__Bacteria; p__Proteobacteria; c__Gammaproteobacteria; o__Xanthomonadales; f__Sinobacteraceae; g__; s__
GQ007820.1.1358	35.0	3.0	0.0	6.0	0.0	197.0	24.0	k__Bacteria; p__Proteobacteria; c__Gammaproteobacteria; o__Pseudomonadales; f__Moraxellaceae; g__Acinetobacter; s__
CU924020.1.1370	0.0	0.0	3.0	0.0	2.0	0.0	0.0	k__Bacteria; p__Spirochaetes; c__[Leptospirae]; o__[Leptospirales]; f__Sediment-4; g__; s__
HM445280.1.1339	1.0	0.0	1.0	0.0	3.0	0.0	0.0	k__Bacteria; p__Acidobacteria; c__Acidobacteriia; o__Acidobacteriales; f__Koribacteraceae; g__; s__
FJ208801.1.1371	2.0	0.0	0.0	0.0	0.0	0.0	0.0	k__Bacteria; p__Planctomycetes; c__OM190; o__agg27; f__; g__; s__
KC831423.1.1535	0.0	0.0	0.0	0.0	23.0	0.0	0.0	k__Bacteria; p__Nitrospirae; c__Nitrospira; o__Nitrospirales; f__FW; g__4-29; s__
KC551555.1.1476	4.0	0.0	0.0	0.0	0.0	0.0	0.0	k__Bacteria; p__Proteobacteria; c__Deltaproteobacteria; o__MIZ46; f__; g__; s__
JQ825204.1.1448	3.0	0.0	0.0	0.0	0.0	0.0	0.0	k__Bacteria; p__Proteobacteria; c__Alphaproteobacteria; o__Rhizobiales; f__Hyphomicrobiaceae; g__Pedomicrobium; s__
AY642569.1.1343	2.0	0.0	0.0	0.0	0.0	0.0	0.0	k__Bacteria; p__Cyanobacteria; c__Nostocophycideae; o__Nostocales; f__Nostocaceae; g__; s__
GQ076207.1.1304	11.0	0.0	0.0	0.0	0.0	0.0	0.0	k__Bacteria; p__Proteobacteria; c__Alphaproteobacteria; o__Sphingomonadales; f__Sphingomonadaceae; g__Novosphingobium; s__
JX223253.1.1527	296.0	56.0	194.0	3.0	194.0	95.0	42.0	k__Bacteria; p__Nitrospirae; c__Nitrospira; o__Nitrospirales; f__[Thermodesulfovibrionaceae]; g__; s__
DI335804.30.1445	4.0	0.0	0.0	0.0	0.0	0.0	0.0	k__Bacteria; p__Proteobacteria; c__Alphaproteobacteria; o__Rhizobiales; f__Rhizobiaceae; g__Agrobacterium; s__vitis
KF836720.1.1270	4.0	7.0	51.0	1.0	9.0	3.0	6.0	k__Archaea; p__Crenarchaeota; c__MCG; o__pGrfC26; f__; g__; s__
EF019237.1.1345	2.0	0.0	0.0	0.0	0.0	0.0	0.0	k__Bacteria; p__Chloroflexi; c__S085; o__; f__; g__; s__
GU179677.1.1360	3.0	0.0	0.0	0.0	1.0	0.0	0.0	k__Bacteria; p__Proteobacteria; c__Deltaproteobacteria; o__Desulfovibrionales; f__Desulfomicrobiaceae; g__; s__
FJ434223.1.1221	20.0	0.0	3.0	0.0	2.0	0.0	0.0	k__Bacteria; p__Cyanobacteria; c__Synechococcophycideae; o__Pseudanabaenales; f__Pseudanabaenaceae; g__Pseudanabaena; s__
HQ697404.1.1505	17.0	0.0	0.0	0.0	1.0	0.0	0.0	k__Bacteria; p__Proteobacteria; c__Betaproteobacteria; o__; f__; g__; s__
EU131940.1.1372	0.0	4.0	0.0	0.0	0.0	0.0	0.0	k__Bacteria; p__Acidobacteria; c__BPC102; o__MVS-40; f__; g__; s__
FJ484742.1.1390	0.0	1.0	4.0	9.0	0.0	0.0	0.0	k__Bacteria; p__Proteobacteria; c__Deltaproteobacteria; o__BPC076; f__; g__; s__
KC358139.1.1285	4.0	0.0	0.0	0.0	0.0	0.0	0.0	k__Bacteria; p__Proteobacteria; c__Deltaproteobacteria; o__[Entotheonellales]; f__[Entotheonellaceae]; g__; s__
HM566657.1.1345	3.0	0.0	0.0	0.0	0.0	0.0	0.0	k__Bacteria; p__Firmicutes; c__Bacilli; o__Bacillales; f__Bacillaceae; g__Bacillus; s__cereus
EU622696.1.1497	9.0	0.0	0.0	0.0	0.0	0.0	0.0	k__Bacteria; p__Bacteroidetes; c__Bacteroidia; o__Bacteroidales; f__S24-7; g__; s__
KF682194.1.1430	3.0	0.0	0.0	0.0	0.0	0.0	0.0	k__Bacteria; p__Actinobacteria; c__Actinobacteria; o__Actinomycetales; f__Mycobacteriaceae; g__Mycobacterium; s__
HM445133.1.1381	2.0	0.0	0.0	0.0	0.0	0.0	0.0	k__Bacteria; p__Proteobacteria; c__Deltaproteobacteria; o__NB1-j; f__; g__; s__
LN561356.1.1367	0.0	0.0	1.0	0.0	4.0	0.0	0.0	k__Bacteria; p__Proteobacteria; c__Betaproteobacteria; o__Burkholderiales; f__Comamonadaceae; g__Comamonas; s__
EU804005.1.1494	5.0	0.0	4.0	0.0	2.0	0.0	0.0	k__Bacteria; p__Proteobacteria; c__Betaproteobacteria; o__Burkholderiales; f__Comamonadaceae; g__; s__
HM263290.1.1358	0.0	0.0	0.0	27.0	0.0	0.0	0.0	k__Bacteria; p__Bacteroidetes; c__[Saprospirae]; o__[Saprospirales]; f__Chitinophagaceae; g__; s__
KC492052.1.1263	0.0	0.0	2.0	0.0	0.0	0.0	0.0	k__Bacteria; p__Firmicutes; c__Bacilli; o__Bacillales; f__Bacillaceae; g__Bacillus; s__
JF747850.1.1525	10.0	0.0	0.0	0.0	0.0	0.0	0.0	k__Bacteria; p__Verrucomicrobia; c__Verruco-5; o__LD1-PB3; f__; g__; s__
HM487972.1.1282	6.0	0.0	0.0	0.0	0.0	0.0	0.0	k__Bacteria; p__Proteobacteria; c__Deltaproteobacteria; o__Bdellovibrionales; f__Bdellovibrionaceae; g__Bdellovibrio; s__
AB858527.1.1410	2.0	0.0	0.0	0.0	0.0	0.0	0.0	Unassigned
KC432046.1.1367	5.0	0.0	0.0	0.0	0.0	0.0	0.0	k__Bacteria; p__Proteobacteria; c__Gammaproteobacteria; o__Legionellales; f__Legionellaceae; g__; s__
AB608679.1.1462	0.0	0.0	0.0	0.0	14.0	0.0	0.0	k__Bacteria; p__Proteobacteria; c__Betaproteobacteria; o__Rhodocyclales; f__Rhodocyclaceae; g__Dechloromonas; s__
KJ600820.1.1398	6.0	0.0	0.0	0.0	1.0	0.0	0.0	k__Bacteria; p__Proteobacteria; c__Alphaproteobacteria; o__Rhodobacterales; f__Hyphomonadaceae; g__; s__
KC358104.1.1266	8.0	0.0	0.0	0.0	0.0	0.0	0.0	k__Bacteria; p__Proteobacteria; c__Gammaproteobacteria; o__Xanthomonadales; f__Sinobacteraceae; g__Steroidobacter; s__
GU363040.1.1357	0.0	1088.0	42.0	64.0	29.0	1092.0	8.0	k__Bacteria; p__Chloroflexi; c__S085; o__; f__; g__; s__
EF516804.1.1414	2.0	0.0	0.0	0.0	0.0	0.0	0.0	k__Bacteria; p__Proteobacteria; c__Alphaproteobacteria; o__Rhizobiales; f__; g__; s__
EF205586.1.1468	9.0	3.0	4.0	0.0	17.0	9.0	0.0	k__Bacteria; p__BRC1; c__PRR-11; o__; f__; g__; s__
KM585439.1.1439	2.0	3.0	16.0	0.0	3.0	0.0	4.0	k__Bacteria; p__[Caldithrix]; c__KSB1; o__MSB-5B5; f__; g__; s__
JN590648.1.1245	3.0	0.0	0.0	0.0	0.0	0.0	0.0	k__Bacteria; p__Proteobacteria; c__Alphaproteobacteria; o__Caulobacterales; f__Caulobacteraceae; g__Asticcacaulis; s__biprosthecium
AB600425.1.1416	7.0	0.0	0.0	0.0	0.0	0.0	0.0	k__Bacteria; p__Verrucomicrobia; c__Opitutae; o__Opitutales; f__Opitutaceae; g__; s__
DQ658773.1.1358	0.0	0.0	0.0	0.0	0.0	0.0	6.0	k__Bacteria; p__Proteobacteria; c__Betaproteobacteria; o__Burkholderiales; f__Oxalobacteraceae; g__Ralstonia; s__
JX105538.1.1446	4.0	0.0	0.0	0.0	0.0	0.0	0.0	k__Bacteria; p__GN02; c__GKS2-174; o__; f__; g__; s__
HQ674948.1.1470	6.0	0.0	0.0	0.0	0.0	0.0	0.0	k__Bacteria; p__Acidobacteria; c__Acidobacteriia; o__Acidobacteriales; f__Acidobacteriaceae; g__; s__
AY922085.1.1406	7.0	0.0	0.0	0.0	0.0	0.0	0.0	k__Bacteria; p__Proteobacteria; c__Deltaproteobacteria; o__Myxococcales; f__Haliangiaceae; g__; s__
JQ318878.1.1304	8.0	0.0	0.0	0.0	0.0	0.0	0.0	k__Bacteria; p__Proteobacteria; c__Alphaproteobacteria; o__Rhodospirillales; f__Rhodospirillaceae; g__; s__
JN616125.1.1363	8.0	0.0	0.0	0.0	0.0	0.0	0.0	k__Bacteria; p__Proteobacteria; c__Gammaproteobacteria; o__Legionellales; f__Coxiellaceae; g__Aquicella; s__
HM244236.1.937	6.0	38.0	208.0	158.0	77.0	14.0	28.0	k__Archaea; p__Crenarchaeota; c__MCG; o__; f__; g__; s__
JF265743.1.1382	5.0	0.0	0.0	0.0	0.0	0.0	0.0	k__Bacteria; p__Proteobacteria; c__Deltaproteobacteria; o__Syntrophobacterales; f__Syntrophobacteraceae; g__; s__
HM186554.1.1365	1.0	0.0	2.0	0.0	4.0	0.0	0.0	k__Bacteria; p__Chlorobi; c__BSV26; o__C20; f__; g__; s__
AWNW01000006.38040.39570	0.0	0.0	0.0	0.0	0.0	0.0	8.0	k__Bacteria; p__NKB19; c__; o__; f__; g__; s__
KC358178.1.1293	6.0	0.0	0.0	0.0	0.0	0.0	0.0	k__Bacteria; p__Planctomycetes; c__vadinHA49; o__DH61; f__; g__; s__
KM410334.1.1405	5.0	0.0	0.0	0.0	14.0	0.0	0.0	k__Bacteria; p__Acidobacteria; c__Solibacteres; o__Solibacterales; f__; g__; s__
EF018615.1.1367	0.0	0.0	0.0	14.0	0.0	0.0	0.0	k__Bacteria; p__Bacteroidetes; c__[Saprospirae]; o__[Saprospirales]; f__Chitinophagaceae; g__; s__
AB661601.1.1473	3.0	0.0	0.0	0.0	0.0	0.0	0.0	k__Bacteria; p__Acidobacteria; c__Acidobacteria-6; o__CCU21; f__; g__; s__
HM246736.1.1365	7.0	0.0	0.0	0.0	0.0	0.0	0.0	k__Bacteria; p__Bacteroidetes; c__Bacteroidia; o__Bacteroidales; f__S24-7; g__; s__
GQ021408.1.1337	0.0	0.0	0.0	2.0	0.0	0.0	0.0	k__Bacteria; p__Actinobacteria; c__Actinobacteria; o__Actinomycetales; f__Pseudonocardiaceae; g__Pseudonocardia; s__
FQ658519.1.1314	5.0	0.0	0.0	0.0	0.0	0.0	0.0	k__Bacteria; p__Bacteroidetes; c__[Saprospirae]; o__[Saprospirales]; f__Chitinophagaceae; g__; s__
GQ169802.1.1389	7.0	0.0	0.0	0.0	0.0	0.0	0.0	k__Bacteria; p__Proteobacteria; c__Alphaproteobacteria; o__Sphingomonadales; f__Sphingomonadaceae; g__Sphingomonas; s__
FJ236041.1.1482	4.0	0.0	0.0	0.0	0.0	0.0	0.0	k__Bacteria; p__Cyanobacteria; c__4C0d-2; o__MLE1-12; f__; g__; s__
HM069033.1.1507	0.0	1.0	1.0	0.0	0.0	0.0	0.0	k__Bacteria; p__Proteobacteria; c__Deltaproteobacteria; o__BPC076; f__; g__; s__
JF697394.1.1451	4.0	0.0	0.0	0.0	0.0	0.0	0.0	k__Bacteria; p__Proteobacteria; c__Alphaproteobacteria; o__Rhizobiales; f__; g__; s__
FJ936583.1.1019	0.0	0.0	1.0	0.0	0.0	0.0	1.0	k__Archaea; p__Crenarchaeota; c__MBGA; o__; f__; g__; s__
AY921887.1.1417	5.0	0.0	0.0	0.0	0.0	0.0	0.0	k__Bacteria; p__Verrucomicrobia; c__[Spartobacteria]; o__[Chthoniobacterales]; f__[Chthoniobacteraceae]; g__; s__
HM445368.1.1370	1.0	0.0	0.0	0.0	2.0	0.0	0.0	k__Bacteria; p__Actinobacteria; c__Thermoleophilia; o__Gaiellales; f__Gaiellaceae; g__; s__
JQ318891.1.1477	0.0	0.0	0.0	9.0	0.0	0.0	0.0	k__Bacteria; p__Verrucomicrobia; c__Opitutae; o__Opitutales; f__Opitutaceae; g__Opitutus; s__
FJ936699.1.1021	8.0	0.0	0.0	0.0	0.0	0.0	0.0	k__Archaea; p__Crenarchaeota; c__MCG; o__pGrfC26; f__; g__; s__
JF733414.1.1516	6.0	0.0	2.0	0.0	10.0	0.0	0.0	k__Bacteria; p__Proteobacteria; c__Deltaproteobacteria; o__Syntrophobacterales; f__Syntrophaceae; g__Desulfomonile; s__
EU741091.1.1407	3.0	0.0	0.0	0.0	0.0	0.0	0.0	k__Bacteria; p__Proteobacteria; c__Alphaproteobacteria; o__Rhodobacterales; f__Rhodobacteraceae; g__Rhodobacter; s__
JQ426860.1.1506	4.0	0.0	0.0	0.0	0.0	0.0	0.0	k__Bacteria; p__Proteobacteria; c__Deltaproteobacteria; o__MIZ46; f__; g__; s__
AY555826.1.1130	1.0	5.0	14.0	7.0	1.0	0.0	8.0	Unassigned
KJ615294.1.1296	3.0	0.0	0.0	0.0	0.0	0.0	0.0	k__Bacteria; p__Proteobacteria; c__Alphaproteobacteria; o__Rhodospirillales; f__Rhodospirillaceae; g__; s__
EU155999.1.1471	0.0	3.0	4.0	3.0	2.0	0.0	0.0	k__Archaea; p__Crenarchaeota; c__MBGA; o__; f__; g__; s__
AB300114.1.1296	0.0	2.0	0.0	0.0	0.0	0.0	0.0	k__Bacteria; p__Chloroflexi; c__S085; o__; f__; g__; s__
LN570782.1.1384	3.0	0.0	0.0	0.0	1.0	0.0	0.0	k__Bacteria; p__Proteobacteria; c__Deltaproteobacteria; o__Myxococcales; f__; g__; s__
GU127402.1.924	8.0	0.0	0.0	0.0	0.0	0.0	0.0	k__Archaea; p__Crenarchaeota; c__Thaumarchaeota; o__Cenarchaeales; f__Cenarchaeaceae; g__; s__
JF266136.1.1361	5.0	0.0	0.0	0.0	0.0	0.0	0.0	k__Bacteria; p__Proteobacteria; c__Gammaproteobacteria; o__Xanthomonadales; f__Sinobacteraceae; g__; s__
JN038782.1.1492	4.0	0.0	0.0	0.0	0.0	0.0	0.0	k__Bacteria; p__Proteobacteria; c__Betaproteobacteria; o__; f__; g__; s__
FQ659903.2.1282	3.0	0.0	0.0	0.0	0.0	0.0	0.0	k__Bacteria; p__Proteobacteria; c__Alphaproteobacteria; o__Rhodobacterales; f__Rhodobacteraceae; g__Rhodobacter; s__
JN387589.1.1391	2.0	0.0	0.0	0.0	0.0	0.0	0.0	k__Bacteria; p__Elusimicrobia; c__Elusimicrobia; o__Elusimicrobiales; f__; g__; s__
FJ902018.1.1231	0.0	0.0	1.0	0.0	0.0	0.0	5.0	k__Bacteria; p__Chloroflexi; c__Dehalococcoidetes; o__Dehalococcoidales; f__Dehalococcoidaceae; g__; s__
GQ021690.1.1351	7.0	0.0	0.0	0.0	0.0	0.0	0.0	k__Bacteria; p__Bacteroidetes; c__Cytophagia; o__Cytophagales; f__Cytophagaceae; g__Cytophaga; s__
KJ734915.1.1490	0.0	0.0	0.0	0.0	0.0	0.0	4.0	k__Bacteria; p__Bacteroidetes; c__Flavobacteriia; o__Flavobacteriales; f__Cryomorphaceae; g__; s__
EU638360.1.1370	0.0	0.0	0.0	0.0	0.0	21.0	0.0	k__Bacteria; p__Firmicutes; c__Bacilli; o__Bacillales; f__Paenibacillaceae; g__Brevibacillus; s__
AY743693.1.1235	0.0	0.0	0.0	0.0	2.0	0.0	0.0	k__Bacteria; p__Actinobacteria; c__Acidimicrobiia; o__Acidimicrobiales; f__; g__; s__
JN713175.1.1526	15.0	0.0	0.0	0.0	0.0	0.0	0.0	k__Bacteria; p__Proteobacteria; c__Betaproteobacteria; o__Burkholderiales; f__Comamonadaceae
EU134474.1.1390	4.0	0.0	0.0	0.0	0.0	0.0	0.0	k__Bacteria; p__Proteobacteria; c__Deltaproteobacteria; o__Myxococcales; f__; g__; s__
JN863500.1.1245	4.0	0.0	0.0	0.0	0.0	0.0	0.0	k__Bacteria; p__Proteobacteria; c__Alphaproteobacteria; o__Rhizobiales; f__Methylobacteriaceae; g__Methylobacterium; s__
HQ845903.1.1377	0.0	2.0	0.0	0.0	10.0	1.0	3.0	k__Bacteria; p__Chloroflexi; c__Anaerolineae; o__SHA-20; f__; g__; s__
DQ988323.1.1298	12.0	0.0	0.0	0.0	0.0	0.0	0.0	k__Bacteria; p__Bacteroidetes; c__Cytophagia; o__Cytophagales; f__Cytophagaceae; g__Cytophaga; s__
AB478415.1.1461	21.0	0.0	0.0	0.0	24.0	9.0	0.0	k__Bacteria; p__Chlorobi; c__Ignavibacteria; o__Ignavibacteriales; f__Ignavibacteriaceae; g__; s__
EF192881.1.1552	0.0	0.0	0.0	0.0	12.0	0.0	0.0	k__Bacteria; p__Proteobacteria; c__Deltaproteobacteria; o__Desulfuromonadales; f__Geobacteraceae; g__Geobacter; s__
HQ910265.1.1481	4.0	0.0	0.0	0.0	0.0	0.0	0.0	k__Bacteria; p__Proteobacteria; c__; o__; f__; g__; s__
KF923320.1.1479	3.0	1.0	1.0	2.0	7.0	6.0	0.0	k__Bacteria; p__Cyanobacteria; c__Nostocophycideae; o__Nostocales; f__; g__; s__
EF444608.1.1196	2.0	0.0	0.0	0.0	0.0	0.0	0.0	k__Archaea; p__Crenarchaeota; c__Thaumarchaeota; o__Cenarchaeales; f__Cenarchaeaceae; g__; s__
KC255367.1.1462	7.0	0.0	0.0	0.0	0.0	0.0	0.0	k__Bacteria; p__Planctomycetes; c__Phycisphaerae; o__WD2101; f__; g__; s__
DQ066962.1.1368	3.0	0.0	0.0	0.0	0.0	0.0	0.0	k__Bacteria; p__Proteobacteria; c__Betaproteobacteria; o__Burkholderiales; f__Comamonadaceae; g__; s__
FJ485444.1.1355	0.0	0.0	5.0	0.0	8.0	0.0	0.0	k__Bacteria; p__Acidobacteria; c__BPC102; o__MVS-40; f__; g__; s__
EF019505.1.1343	5.0	0.0	0.0	0.0	0.0	0.0	0.0	k__Bacteria; p__Chloroflexi; c__S085; o__; f__; g__; s__
LN563445.1.1375	0.0	0.0	0.0	0.0	2.0	0.0	0.0	k__Bacteria; p__Proteobacteria; c__Gammaproteobacteria; o__HTCC2188; f__HTCC2089; g__; s__
KF697471.1.1227	2.0	0.0	0.0	0.0	0.0	0.0	0.0	k__Bacteria; p__Bacteroidetes; c__Flavobacteriia; o__Flavobacteriales; f__Cryomorphaceae; g__; s__
KC541003.1.1552	1.0	0.0	0.0	0.0	1.0	0.0	0.0	k__Bacteria; p__Proteobacteria; c__Deltaproteobacteria; o__NB1-j; f__NB1-i; g__; s__
FR846926.1.1310	2.0	0.0	0.0	0.0	2.0	0.0	0.0	k__Bacteria; p__Chloroflexi; c__TK17; o__mle1-48; f__; g__; s__
AM902612.1.1428	2.0	0.0	0.0	0.0	0.0	0.0	0.0	k__Bacteria; p__Planctomycetes; c__Planctomycetia; o__Planctomycetales; f__Planctomycetaceae; g__Planctomyces; s__
ARDL01000002.220165.221635	0.0	0.0	1.0	0.0	2.0	0.0	0.0	k__Bacteria; p__[Thermi]; c__Deinococci; o__Thermales; f__Thermaceae; g__Meiothermus; s__
HM444866.1.1317	2.0	0.0	0.0	0.0	0.0	0.0	0.0	k__Bacteria; p__Chloroflexi; c__Anaerolineae; o__SBR1031; f__A4b; g__; s__
JF135893.1.1356	12.0	0.0	0.0	0.0	0.0	0.0	0.0	k__Bacteria; p__Proteobacteria; c__Gammaproteobacteria; o__Pseudomonadales; f__Moraxellaceae; g__; s__
JN672387.1.1317	0.0	0.0	0.0	0.0	2.0	0.0	0.0	k__Bacteria; p__Acidobacteria; c__; o__; f__; g__; s__
JF262323.1.1296	8.0	0.0	0.0	0.0	0.0	0.0	0.0	k__Archaea; p__Crenarchaeota; c__Thaumarchaeota; o__Cenarchaeales; f__Cenarchaeaceae; g__; s__
DQ337035.1.1497	0.0	0.0	0.0	0.0	9.0	0.0	0.0	k__Bacteria; p__Proteobacteria; c__Betaproteobacteria; o__Burkholderiales; f__Comamonadaceae; g__Hydrogenophaga; s__
JF266460.1.1345	3.0	0.0	0.0	0.0	0.0	0.0	0.0	k__Bacteria; p__Acidobacteria; c__[Chloracidobacteria]; o__PK29; f__; g__; s__
HM278044.1.1344	0.0	0.0	0.0	0.0	2.0	0.0	0.0	k__Bacteria; p__Bacteroidetes; c__Flavobacteriia; o__Flavobacteriales; f__Flavobacteriaceae; g__Flavobacterium; s__succinicans
EU622780.1.1495	11.0	0.0	0.0	0.0	0.0	0.0	0.0	k__Bacteria; p__Bacteroidetes; c__Bacteroidia; o__Bacteroidales; f__S24-7; g__; s__
JX861509.1.1364	4.0	0.0	0.0	0.0	0.0	0.0	0.0	k__Bacteria; p__Proteobacteria; c__Gammaproteobacteria; o__Alteromonadales; f__[Chromatiaceae]; g__; s__
FJ466126.1.1458	0.0	0.0	0.0	0.0	3.0	0.0	0.0	k__Bacteria; p__Proteobacteria; c__Betaproteobacteria; o__; f__; g__; s__
JQ311902.1.1461	2.0	0.0	0.0	0.0	0.0	0.0	0.0	k__Bacteria; p__Elusimicrobia; c__Elusimicrobia; o__FAC88; f__; g__; s__
HM184941.1.1503	11.0	0.0	5.0	0.0	3.0	3.0	0.0	k__Bacteria; p__Proteobacteria; c__Betaproteobacteria
FQ660417.1.1408	0.0	1.0	3.0	0.0	2.0	0.0	0.0	k__Bacteria; p__Planctomycetes; c__Phycisphaerae; o__Pla1; f__; g__; s__
HM445575.1.1211	4.0	0.0	0.0	0.0	0.0	0.0	0.0	k__Bacteria; p__Proteobacteria; c__Gammaproteobacteria; o__HTCC2188; f__HTCC2089; g__; s__
DQ833490.1.1547	3.0	0.0	0.0	0.0	0.0	0.0	0.0	k__Bacteria; p__Nitrospirae; c__Nitrospira; o__Nitrospirales; f__FW; g__4-29; s__
JX521527.1.1482	8.0	0.0	0.0	0.0	6.0	0.0	0.0	k__Bacteria; p__Chloroflexi; c__Anaerolineae; o__envOPS12; f__; g__; s__
FJ936694.1.1016	20.0	13.0	429.0	2.0	53.0	0.0	191.0	k__Archaea; p__Crenarchaeota; c__Aigarchaeota; o__; f__; g__; s__
FJ660544.1.1517	5.0	0.0	0.0	0.0	2.0	0.0	0.0	k__Bacteria; p__Planctomycetes; c__OM190; o__CL500-15; f__; g__; s__
CU925984.1.1343	3.0	0.0	0.0	0.0	0.0	0.0	0.0	k__Bacteria; p__Planctomycetes; c__Planctomycetia; o__Pirellulales; f__Pirellulaceae; g__; s__
HM262899.1.1353	5.0	0.0	0.0	0.0	1.0	0.0	0.0	k__Bacteria; p__Bacteroidetes; c__Cytophagia; o__Cytophagales; f__Cytophagaceae; g__; s__
DQ395960.1.1532	4.0	0.0	0.0	0.0	0.0	0.0	0.0	k__Bacteria; p__Acidobacteria; c__Acidobacteria-6; o__iii1-15; f__mb2424; g__; s__
JQ428530.1.1442	5.0	0.0	0.0	0.0	0.0	0.0	0.0	k__Bacteria; p__Proteobacteria; c__Alphaproteobacteria; o__Rhizobiales; f__Hyphomicrobiaceae; g__Rhodoplanes; s__
EF097039.1.1400	2.0	0.0	0.0	0.0	0.0	0.0	0.0	k__Bacteria; p__Firmicutes; c__Clostridia; o__Clostridiales; f__Ruminococcaceae; g__Oscillospira; s__
AJ308502.1.1337	5.0	0.0	3.0	0.0	5.0	0.0	10.0	k__Bacteria; p__Chloroflexi; c__Chloroflexi; o__Chloroflexales; f__Chloroflexaceae; g__Chloroflexus; s__
FJ542916.1.1421	3.0	0.0	0.0	0.0	0.0	0.0	0.0	k__Bacteria; p__Proteobacteria; c__Gammaproteobacteria; o__Legionellales; f__Coxiellaceae; g__Rickettsiella; s__
HM448341.1.1415	10.0	0.0	0.0	0.0	0.0	0.0	0.0	k__Bacteria; p__OD1; c__; o__; f__; g__; s__
HF677557.1.1379	0.0	0.0	0.0	0.0	3.0	0.0	0.0	Unassigned
HM459718.1.1472	4.0	0.0	0.0	0.0	0.0	0.0	0.0	k__Bacteria; p__Proteobacteria; c__Deltaproteobacteria; o__Myxococcales; f__; g__; s__
JF922460.1.1518	1.0	0.0	0.0	0.0	1.0	0.0	0.0	k__Bacteria; p__Verrucomicrobia; c__[Pedosphaerae]; o__[Pedosphaerales]; f__auto67_4W; g__; s__
FJ535087.1.1387	0.0	0.0	0.0	0.0	2.0	0.0	0.0	k__Bacteria; p__Acidobacteria; c__[Chloracidobacteria]; o__PK29; f__; g__; s__
AB740358.1.1437	4.0	0.0	0.0	0.0	0.0	0.0	0.0	k__Bacteria; p__Proteobacteria; c__Gammaproteobacteria; o__Xanthomonadales; f__Xanthomonadaceae; g__Xanthomonas; s__
HM186713.1.1359	0.0	170.0	2.0	110.0	1.0	18.0	0.0	k__Bacteria; p__Actinobacteria; c__MB-A2-108; o__0319-7L14; f__; g__; s__
AY861957.1.1206	0.0	0.0	17.0	0.0	3.0	0.0	2.0	k__Archaea; p__Crenarchaeota; c__Aigarchaeota; o__; f__; g__; s__
GU183581.1.1395	6.0	0.0	3.0	0.0	2.0	0.0	0.0	k__Bacteria; p__Proteobacteria; c__Betaproteobacteria
EU589262.1.1504	5.0	0.0	0.0	0.0	0.0	0.0	0.0	k__Bacteria; p__Acidobacteria; c__DA052; o__Ellin6513; f__; g__; s__
KC620616.1.1465	3.0	0.0	0.0	0.0	0.0	0.0	0.0	k__Bacteria; p__WS5; c__; o__; f__; g__; s__
AY548936.1.1472	0.0	0.0	3.0	0.0	1.0	0.0	0.0	k__Bacteria; p__Chloroflexi; c__Anaerolineae; o__Anaerolineales; f__Anaerolinaceae; g__; s__
FJ484686.1.1372	0.0	112.0	77.0	78.0	15.0	0.0	55.0	k__Bacteria; p__Proteobacteria; c__Deltaproteobacteria; o__; f__; g__; s__
DQ196631.1.1468	0.0	2.0	0.0	0.0	0.0	0.0	0.0	k__Bacteria; p__Firmicutes; c__Clostridia; o__Clostridiales; f__Clostridiaceae; g__Clostridium; s__
EU800829.1.1505	4.0	0.0	0.0	0.0	0.0	0.0	0.0	k__Bacteria; p__Proteobacteria; c__Gammaproteobacteria; o__Thiotrichales; f__Piscirickettsiaceae; g__; s__
FJ718986.1.1458	3.0	0.0	0.0	0.0	0.0	0.0	0.0	k__Archaea; p__[Parvarchaeota]; c__[Micrarchaea]; o__[Micrarchaeles]; f__; g__; s__
KC926732.1.912	0.0	1.0	10.0	5.0	1.0	0.0	1.0	k__Archaea; p__Crenarchaeota; c__MCG; o__; f__; g__; s__
FN421592.1.1356	4.0	0.0	0.0	0.0	0.0	0.0	0.0	k__Bacteria; p__Proteobacteria; c__Alphaproteobacteria; o__Rhizobiales; f__Hyphomicrobiaceae; g__Devosia; s__
AY770972.1.1506	4.0	0.0	0.0	0.0	1.0	0.0	0.0	k__Bacteria; p__Bacteroidetes; c__Bacteroidia; o__Bacteroidales; f__; g__; s__
KC357994.1.1265	5.0	0.0	0.0	0.0	0.0	0.0	0.0	k__Bacteria; p__Proteobacteria; c__Betaproteobacteria; o__Neisseriales; f__Neisseriaceae
GQ328183.1.914	18.0	0.0	0.0	0.0	1.0	0.0	0.0	k__Archaea; p__Crenarchaeota; c__MCG; o__pGrfC26; f__; g__; s__
GQ033711.1.1342	0.0	0.0	0.0	5.0	0.0	0.0	0.0	k__Bacteria; p__Actinobacteria; c__Actinobacteria; o__Actinomycetales; f__Corynebacteriaceae; g__Corynebacterium; s__
KC358559.1.1228	5.0	0.0	0.0	0.0	0.0	0.0	0.0	k__Bacteria; p__Proteobacteria; c__Alphaproteobacteria; o__BD7-3; f__; g__; s__
EU134741.1.1374	4.0	0.0	0.0	0.0	0.0	0.0	0.0	k__Bacteria; p__Proteobacteria; c__Gammaproteobacteria; o__Legionellales; f__Coxiellaceae; g__; s__
AY340835.1.1406	0.0	0.0	1.0	0.0	4.0	0.0	0.0	k__Bacteria; p__Chlorobi; c__SJA-28; o__; f__; g__; s__
JN615781.1.1328	5.0	0.0	0.0	0.0	1.0	0.0	0.0	k__Bacteria; p__Proteobacteria; c__Alphaproteobacteria; o__Rhodospirillales; f__Rhodospirillaceae; g__; s__
GQ487927.1.1485	5.0	0.0	0.0	0.0	0.0	0.0	0.0	k__Bacteria; p__Acidobacteria; c__[Chloracidobacteria]; o__RB41; f__Ellin6075; g__; s__
GQ500873.1.1481	10.0	0.0	0.0	0.0	0.0	0.0	0.0	k__Bacteria; p__Planctomycetes; c__Planctomycetia; o__Planctomycetales; f__Planctomycetaceae; g__Planctomyces; s__
AB179517.1.1488	5.0	0.0	0.0	0.0	0.0	0.0	0.0	k__Bacteria; p__Bacteroidetes; c__[Saprospirae]; o__[Saprospirales]; f__Chitinophagaceae; g__; s__
JQ353778.1.1365	11.0	0.0	0.0	0.0	1.0	0.0	0.0	k__Bacteria; p__Proteobacteria; c__Gammaproteobacteria; o__Enterobacteriales; f__Enterobacteriaceae; g__Erwinia; s__
FJ485379.1.1414	0.0	0.0	0.0	0.0	2.0	0.0	1.0	k__Bacteria; p__Proteobacteria; c__Deltaproteobacteria; o__; f__; g__; s__
KJ535399.1.1306	0.0	2.0	1.0	0.0	1.0	10.0	0.0	k__Bacteria; p__Armatimonadetes; c__Chthonomonadetes; o__SJA-22; f__; g__; s__
FJ936947.1.1443	5.0	0.0	0.0	0.0	2.0	0.0	0.0	k__Bacteria; p__Planctomycetes; c__Phycisphaerae; o__Phycisphaerales; f__; g__; s__
LN563753.1.1385	8.0	0.0	0.0	0.0	0.0	0.0	0.0	k__Bacteria; p__Acidobacteria; c__RB25; o__; f__; g__; s__
HQ395740.1.1472	2.0	0.0	14.0	0.0	11.0	0.0	0.0	k__Archaea; p__[Parvarchaeota]; c__[Micrarchaea]; o__[Micrarchaeles]; f__; g__; s__
KF827190.1.1400	0.0	6.0	0.0	0.0	0.0	0.0	0.0	k__Bacteria; p__Planctomycetes; c__Planctomycetia; o__Gemmatales; f__Gemmataceae; g__Gemmata; s__
EU132280.1.1344	6.0	0.0	0.0	0.0	0.0	0.0	0.0	k__Bacteria; p__Acidobacteria; c__[Chloracidobacteria]; o__PK29; f__; g__; s__
FJ716435.1.1523	2.0	22.0	5.0	10.0	2.0	0.0	0.0	k__Bacteria; p__Proteobacteria; c__Deltaproteobacteria; o__BPC076; f__; g__; s__
KC358501.1.1227	9.0	0.0	0.0	0.0	0.0	0.0	0.0	k__Bacteria; p__Cyanobacteria; c__; o__; f__; g__; s__
AY947895.1.1423	5.0	0.0	0.0	0.0	0.0	0.0	0.0	k__Bacteria; p__Proteobacteria; c__Alphaproteobacteria; o__Rickettsiales; f__; g__; s__
HM186670.1.1396	0.0	0.0	0.0	0.0	2.0	0.0	0.0	k__Bacteria; p__GN04; c__MSB-5A5; o__; f__; g__; s__
GQ402726.1.1476	229.0	7.0	83.0	2.0	71.0	26.0	25.0	k__Bacteria; p__Nitrospirae; c__Nitrospira; o__Nitrospirales; f__[Thermodesulfovibrionaceae]; g__; s__
GU437321.1.1222	0.0	1.0	0.0	0.0	1.0	1.0	0.0	k__Bacteria; p__Cyanobacteria; c__Nostocophycideae; o__Nostocales; f__; g__; s__
FJ479434.1.1520	8.0	0.0	0.0	0.0	0.0	0.0	0.0	k__Bacteria; p__Verrucomicrobia; c__Opitutae; o__; f__; g__; s__
U51105.1.1437	0.0	0.0	0.0	0.0	2.0	0.0	0.0	k__Bacteria; p__Proteobacteria; c__Betaproteobacteria; o__Burkholderiales; f__Comamonadaceae; g__Acidovorax
EU800974.1.1502	3.0	0.0	0.0	0.0	0.0	0.0	0.0	k__Bacteria; p__Proteobacteria; c__Gammaproteobacteria; o__Legionellales; f__Legionellaceae; g__Legionella; s__
AB486450.1.1357	0.0	0.0	0.0	0.0	2.0	0.0	0.0	k__Bacteria; p__Proteobacteria; c__Deltaproteobacteria; o__Desulfuromonadales; f__Geobacteraceae; g__Geobacter; s__
HM780327.1.1466	2.0	0.0	0.0	0.0	0.0	0.0	0.0	k__Bacteria; p__Proteobacteria; c__Alphaproteobacteria; o__Rhodospirillales; f__; g__; s__
AF402976.1.1446	0.0	0.0	1.0	0.0	5.0	0.0	0.0	k__Bacteria; p__Bacteroidetes; c__Bacteroidia; o__Bacteroidales; f__; g__; s__
KF939438.1.1362	8.0	0.0	3.0	0.0	30.0	0.0	15.0	k__Bacteria; p__Nitrospirae; c__Nitrospira; o__Nitrospirales; f__[Thermodesulfovibrionaceae]; g__; s__
JN825459.1.1418	4.0	0.0	0.0	0.0	0.0	0.0	0.0	k__Bacteria; p__Proteobacteria; c__Betaproteobacteria; o__MND1; f__; g__; s__
KJ192111.1.1515	2.0	0.0	0.0	0.0	0.0	0.0	0.0	k__Bacteria; p__Planctomycetes; c__Planctomycetia; o__Gemmatales; f__Gemmataceae; g__; s__
EF205515.1.1487	0.0	1.0	1.0	0.0	2.0	0.0	0.0	k__Bacteria; p__Proteobacteria; c__Deltaproteobacteria; o__; f__; g__; s__
HM187292.1.1475	0.0	7.0	0.0	0.0	0.0	0.0	7.0	k__Bacteria; p__Acidobacteria; c__GAL08; o__; f__; g__; s__
FJ466153.1.1409	2.0	0.0	0.0	0.0	0.0	0.0	0.0	k__Bacteria; p__Proteobacteria; c__Deltaproteobacteria; o__Myxococcales; f__; g__; s__
EF019268.1.1407	4.0	0.0	0.0	0.0	0.0	0.0	0.0	k__Bacteria; p__Proteobacteria; c__Deltaproteobacteria; o__Myxococcales; f__; g__; s__
JX521532.1.1491	108.0	36.0	138.0	1.0	463.0	287.0	90.0	k__Bacteria; p__Chlorobi; c__SJA-28; o__; f__; g__; s__
JX225642.1.1463	0.0	0.0	0.0	0.0	22.0	0.0	0.0	k__Bacteria; p__Proteobacteria; c__Deltaproteobacteria; o__Desulfuromonadales; f__Geobacteraceae; g__Geobacter; s__
HM187434.1.1375	0.0	14.0	0.0	1.0	0.0	0.0	0.0	k__Bacteria; p__GAL15; c__; o__; f__; g__; s__
EU644234.1.1456	0.0	0.0	0.0	0.0	2.0	0.0	0.0	k__Bacteria; p__Bacteroidetes; c__Bacteroidia; o__Bacteroidales; f__; g__; s__
FM872831.1.1433	6.0	0.0	0.0	0.0	0.0	0.0	0.0	k__Bacteria; p__Proteobacteria; c__Alphaproteobacteria; o__; f__; g__; s__
CU921241.1.1385	0.0	3.0	0.0	0.0	0.0	0.0	0.0	k__Bacteria; p__Chloroflexi; c__Anaerolineae; o__SHA-20; f__; g__; s__
KM221433.1.1470	1.0	0.0	6.0	0.0	8.0	0.0	23.0	k__Bacteria; p__Chloroflexi; c__Anaerolineae; o__OPB11; f__; g__; s__
FJ936836.1.1495	4.0	0.0	0.0	0.0	4.0	0.0	0.0	k__Bacteria; p__Proteobacteria; c__Betaproteobacteria; o__MND1; f__; g__; s__
HM487998.1.1333	0.0	0.0	0.0	0.0	2.0	0.0	0.0	k__Bacteria; p__Proteobacteria; c__Deltaproteobacteria; o__Desulfuromonadales; f__Geobacteraceae; g__Geobacter; s__
KC331233.1.1418	7.0	0.0	0.0	0.0	0.0	0.0	0.0	k__Bacteria; p__Proteobacteria; c__Alphaproteobacteria; o__Rhodobacterales; f__Hyphomonadaceae; g__; s__
FJ386545.1.1379	2.0	0.0	0.0	3.0	0.0	0.0	0.0	k__Bacteria; p__Bacteroidetes; c__[Saprospirae]; o__[Saprospirales]; f__Chitinophagaceae; g__; s__
LN570742.1.1365	4.0	0.0	0.0	0.0	0.0	0.0	0.0	k__Bacteria; p__Bacteroidetes; c__Flavobacteriia; o__Flavobacteriales; f__Cryomorphaceae; g__; s__
JQ228532.1.1346	10.0	0.0	0.0	0.0	0.0	0.0	0.0	k__Bacteria; p__Bacteroidetes; c__Flavobacteriia; o__Flavobacteriales; f__Flavobacteriaceae; g__Flavobacterium; s__
HQ661214.1.1444	0.0	0.0	0.0	0.0	2.0	0.0	0.0	k__Bacteria; p__Actinobacteria; c__Acidimicrobiia; o__Acidimicrobiales; f__C111; g__; s__
JX125561.1.1518	21.0	20.0	21.0	1.0	95.0	64.0	83.0	k__Bacteria; p__Acidobacteria; c__OS-K; o__; f__; g__; s__
AJ318105.1.1476	3.0	0.0	0.0	0.0	0.0	0.0	0.0	k__Bacteria; p__Proteobacteria; c__Gammaproteobacteria; o__Xanthomonadales; f__Sinobacteraceae; g__; s__
AY326519.1.1463	4.0	0.0	0.0	0.0	0.0	0.0	0.0	k__Bacteria; p__Chlamydiae; c__Chlamydiia; o__Chlamydiales; f__Parachlamydiaceae; g__Candidatus Protochlamydia; s__
EF540393.1.1451	0.0	0.0	0.0	2.0	0.0	0.0	0.0	k__Bacteria; p__Bacteroidetes; c__[Saprospirae]; o__[Saprospirales]; f__Chitinophagaceae; g__; s__
JN697761.1.1362	2.0	0.0	0.0	0.0	0.0	0.0	0.0	k__Bacteria; p__Proteobacteria; c__Gammaproteobacteria; o__Enterobacteriales; f__Enterobacteriaceae; g__Enterobacter
AM902602.1.1496	23.0	0.0	0.0	0.0	2.0	0.0	0.0	k__Bacteria; p__Planctomycetes; c__Planctomycetia; o__Pirellulales; f__Pirellulaceae; g__; s__
JF262246.1.1466	6.0	0.0	0.0	0.0	0.0	0.0	0.0	k__Archaea; p__Crenarchaeota; c__MCG; o__; f__; g__; s__
EF205458.1.1409	0.0	0.0	0.0	0.0	3.0	0.0	0.0	k__Bacteria; p__Cyanobacteria; c__Synechococcophycideae; o__Pseudanabaenales; f__Pseudanabaenaceae; g__Pseudanabaena; s__
AM711525.1.1462	5.0	0.0	0.0	0.0	1.0	0.0	0.0	k__Bacteria; p__Cyanobacteria; c__Nostocophycideae; o__Nostocales; f__Nostocaceae; g__Anabaena; s__
EU635944.1.1387	0.0	20.0	9.0	8.0	2.0	0.0	0.0	k__Bacteria; p__TA06; c__; o__; f__; g__; s__
KJ479287.1.1274	0.0	2.0	0.0	0.0	0.0	0.0	0.0	k__Bacteria; p__Firmicutes; c__Clostridia; o__Clostridiales; f__Clostridiaceae; g__Caloramator; s__
KF100079.1.1340	0.0	0.0	0.0	3.0	0.0	0.0	0.0	k__Bacteria; p__Firmicutes; c__Bacilli; o__Bacillales; f__Staphylococcaceae; g__Staphylococcus; s__
DQ243744.1.1381	0.0	0.0	2.0	0.0	0.0	0.0	0.0	k__Archaea; p__Crenarchaeota; c__Aigarchaeota; o__[Caldiarchales]; f__[Caldiarchaceae]; g__; s__
DQ676432.1.1392	2.0	0.0	0.0	0.0	0.0	0.0	0.0	k__Bacteria; p__Proteobacteria; c__Alphaproteobacteria; o__Sphingomonadales; f__Sphingomonadaceae; g__Novosphingobium; s__
KM108646.1.1486	6.0	0.0	0.0	0.0	0.0	0.0	0.0	k__Bacteria; p__Gemmatimonadetes; c__Gemmatimonadetes; o__; f__; g__; s__
FJ538131.1.1490	0.0	0.0	1.0	0.0	0.0	1.0	0.0	k__Bacteria; p__Proteobacteria; c__Alphaproteobacteria; o__Rhizobiales; f__Hyphomicrobiaceae; g__; s__
FJ936732.1.1494	5.0	346.0	151.0	76.0	60.0	156.0	23.0	k__Bacteria; p__OP8; c__OP8_1; o__; f__; g__; s__
JF108010.1.1359	0.0	0.0	0.0	0.0	0.0	1.0	2.0	k__Bacteria; p__Proteobacteria; c__Gammaproteobacteria; o__Pseudomonadales; f__Moraxellaceae; g__Acinetobacter; s__
GU183573.1.1391	2.0	0.0	0.0	0.0	0.0	0.0	0.0	k__Bacteria; p__Proteobacteria; c__Gammaproteobacteria; o__Pseudomonadales; f__Pseudomonadaceae; g__Pseudomonas; s__
KM585438.1.1439	0.0	15.0	30.0	0.0	32.0	0.0	14.0	k__Bacteria; p__Proteobacteria; c__Deltaproteobacteria; o__; f__; g__; s__
HM187195.1.1469	0.0	6.0	0.0	4.0	0.0	0.0	0.0	k__Bacteria; p__Actinobacteria; c__Thermoleophilia; o__Gaiellales; f__Gaiellaceae; g__; s__
DQ450786.1.1419	3.0	0.0	0.0	0.0	1.0	0.0	0.0	k__Bacteria; p__Verrucomicrobia; c__[Spartobacteria]; o__[Chthoniobacterales]; f__[Chthoniobacteraceae]; g__DA101; s__
HM339537.1.1377	2.0	0.0	0.0	0.0	0.0	0.0	0.0	k__Bacteria; p__Planctomycetes; c__vadinHA49; o__DH61; f__; g__; s__
AB748639.1.1432	4.0	0.0	9.0	0.0	10.0	0.0	0.0	k__Bacteria; p__Chloroflexi; c__Anaerolineae; o__envOPS12; f__; g__; s__
HM186521.1.1387	0.0	26.0	1.0	37.0	0.0	1.0	0.0	k__Bacteria; p__GAL15; c__; o__; f__; g__; s__
KF464853.1.1417	4.0	0.0	0.0	0.0	8.0	0.0	0.0	k__Bacteria; p__Proteobacteria; c__Betaproteobacteria; o__Burkholderiales; f__Comamonadaceae; g__Acidovorax
EU760447.1.1384	3.0	0.0	0.0	0.0	0.0	0.0	0.0	k__Bacteria; p__Firmicutes; c__Clostridia; o__Clostridiales; f__; g__; s__
HE647660.1.1352	4.0	0.0	0.0	0.0	0.0	0.0	0.0	k__Bacteria; p__Chlorobi; c__SJA-28; o__; f__; g__; s__
AB486823.1.1358	4.0	0.0	0.0	0.0	0.0	0.0	0.0	k__Bacteria; p__Elusimicrobia; c__Endomicrobia; o__; f__; g__; s__
AB286439.1.1405	9.0	0.0	0.0	0.0	1.0	0.0	0.0	k__Bacteria; p__Proteobacteria; c__Alphaproteobacteria; o__Rhizobiales; f__; g__; s__
AF255643.1.1471	4.0	0.0	0.0	0.0	0.0	0.0	0.0	k__Bacteria; p__TM6; c__SJA-4; o__; f__; g__; s__
AB364741.1.1483	0.0	49.0	22.0	10.0	16.0	4.0	11.0	k__Bacteria; p__Proteobacteria; c__Deltaproteobacteria; o__BPC076; f__; g__; s__
JX047130.1.1516	127.0	2.0	8.0	0.0	46.0	1.0	8.0	k__Bacteria; p__Deferribacteres; c__Deferribacteres; o__Deferribacterales; f__Deferribacteraceae; g__; s__
GQ487913.1.1521	4.0	0.0	0.0	0.0	0.0	0.0	0.0	k__Bacteria; p__Verrucomicrobia; c__[Pedosphaerae]; o__[Pedosphaerales]; f__; g__; s__
JF417794.1.1443	3.0	0.0	0.0	0.0	0.0	0.0	0.0	k__Bacteria; p__Proteobacteria; c__Alphaproteobacteria; o__Rhizobiales; f__Hyphomicrobiaceae; g__Hyphomicrobium; s__
EU133589.1.1310	6.0	0.0	0.0	0.0	2.0	0.0	0.0	k__Bacteria; p__Proteobacteria; c__Alphaproteobacteria; o__Rhodobacterales; f__Hyphomonadaceae; g__; s__
DQ984561.1.1509	2.0	0.0	0.0	0.0	0.0	0.0	0.0	k__Bacteria; p__Proteobacteria; c__Deltaproteobacteria; o__Bdellovibrionales; f__Bacteriovoracaceae; g__; s__
AY328757.1.1400	4.0	0.0	0.0	0.0	0.0	0.0	0.0	k__Bacteria; p__Proteobacteria; c__Alphaproteobacteria; o__Rhodobacterales; f__Hyphomonadaceae; g__; s__
JN643052.1.1321	3.0	0.0	0.0	0.0	0.0	0.0	0.0	k__Bacteria; p__Proteobacteria; c__Deltaproteobacteria; o__NB1-j; f__MND4; g__; s__
HM315322.1.1350	4.0	0.0	0.0	0.0	0.0	0.0	0.0	k__Bacteria; p__Proteobacteria; c__Betaproteobacteria; o__Burkholderiales; f__Oxalobacteraceae; g__Janthinobacterium; s__
GQ906599.1.908	0.0	0.0	0.0	0.0	0.0	0.0	9.0	k__Archaea; p__Crenarchaeota; c__MCG; o__pGrfC26; f__; g__; s__
GQ844390.1.1607	3.0	0.0	0.0	0.0	3.0	0.0	1.0	k__Bacteria; p__Deferribacteres; c__Deferribacteres; o__Deferribacterales; f__Deferribacteraceae; g__; s__
JF935185.1.1519	34.0	9.0	13.0	0.0	22.0	0.0	0.0	k__Bacteria; p__Proteobacteria; c__Deltaproteobacteria; o__Myxococcales; f__; g__; s__
AB113635.1.1422	0.0	5.0	23.0	0.0	2.0	0.0	13.0	k__Archaea; p__Crenarchaeota; c__MCG; o__; f__; g__; s__
JF177440.1.1364	2.0	0.0	0.0	0.0	0.0	0.0	0.0	k__Bacteria; p__Proteobacteria; c__Gammaproteobacteria; o__Legionellales; f__Legionellaceae; g__Legionella; s__
EF444676.1.1142	5.0	0.0	0.0	0.0	0.0	0.0	0.0	k__Archaea; p__Crenarchaeota; c__Thaumarchaeota; o__Cenarchaeales; f__SAGMA-X; g__; s__
ABSN01000549.467.1980	0.0	0.0	0.0	0.0	3.0	0.0	0.0	k__Bacteria; p__Nitrospirae; c__Nitrospira; o__Nitrospirales; f__Nitrospiraceae; g__Nitrospira; s__
GQ261284.1.1485	0.0	0.0	0.0	0.0	2.0	0.0	0.0	k__Bacteria; p__Proteobacteria; c__Deltaproteobacteria; o__Syntrophobacterales; f__Syntrophaceae; g__Desulfobacca; s__
JX521539.1.1476	9.0	7.0	10.0	0.0	13.0	2.0	0.0	Unassigned
JQ426476.1.1506	4.0	0.0	0.0	0.0	2.0	0.0	0.0	k__Bacteria; p__Acidobacteria; c__Acidobacteria-6; o__iii1-15; f__mb2424; g__; s__
EU132140.1.1253	3.0	0.0	0.0	0.0	0.0	0.0	0.0	k__Bacteria; p__Acidobacteria; c__Acidobacteria-5; o__; f__; g__; s__
EU132638.1.1350	0.0	4.0	0.0	0.0	0.0	0.0	0.0	k__Bacteria; p__Actinobacteria; c__Thermoleophilia; o__Gaiellales; f__Gaiellaceae; g__; s__
FJ462016.1.1502	1.0	0.0	4.0	0.0	12.0	0.0	0.0	k__Bacteria; p__Spirochaetes; c__Spirochaetes; o__Spirochaetales; f__Spirochaetaceae; g__Treponema; s__
AF027006.1.1433	20.0	0.0	0.0	0.0	1.0	0.0	0.0	k__Bacteria; p__Proteobacteria; c__Deltaproteobacteria; o__Thermodesulfobacteriales; f__; g__; s__
FJ484758.1.1346	0.0	0.0	1.0	0.0	2.0	0.0	0.0	k__Bacteria; p__Proteobacteria; c__Deltaproteobacteria; o__Syntrophobacterales; f__Syntrophaceae; g__Desulfobacca; s__
JX221933.1.1352	0.0	2.0	0.0	0.0	0.0	0.0	0.0	k__Bacteria; p__Chloroflexi; c__S085; o__; f__; g__; s__
EF018592.1.1333	6.0	0.0	0.0	0.0	0.0	0.0	0.0	k__Bacteria; p__Proteobacteria; c__Alphaproteobacteria; o__Rhizobiales; f__Hyphomicrobiaceae; g__Pedomicrobium; s__
JN869014.1.1519	4.0	0.0	0.0	0.0	0.0	0.0	0.0	k__Bacteria; p__Planctomycetes; c__Planctomycetia; o__Pirellulales; f__Pirellulaceae; g__; s__
FJ466412.1.1482	8.0	2.0	0.0	0.0	0.0	0.0	0.0	k__Bacteria; p__Proteobacteria; c__Deltaproteobacteria; o__Myxococcales; f__; g__; s__
LN563439.1.1373	4.0	0.0	0.0	0.0	1.0	0.0	0.0	k__Bacteria; p__Proteobacteria; c__Gammaproteobacteria; o__Legionellales; f__; g__; s__
GQ263708.1.1478	3.0	0.0	0.0	0.0	1.0	2.0	0.0	k__Bacteria; p__Proteobacteria; c__Betaproteobacteria
HG529082.1.1300	1.0	0.0	0.0	0.0	1.0	0.0	0.0	k__Bacteria; p__Proteobacteria; c__Gammaproteobacteria; o__Methylococcales; f__Methylococcaceae; g__; s__
HQ721165.1.1316	9.0	0.0	0.0	0.0	0.0	0.0	0.0	k__Bacteria; p__Proteobacteria; c__Alphaproteobacteria; o__Rhizobiales
HM445024.1.1330	6.0	1.0	0.0	0.0	12.0	0.0	0.0	k__Bacteria; p__Chloroflexi; c__Anaerolineae; o__envOPS12; f__; g__; s__
AM997677.1.1485	5.0	0.0	0.0	0.0	2.0	0.0	0.0	k__Bacteria; p__Proteobacteria; c__Deltaproteobacteria; o__NB1-j; f__; g__; s__
HQ785451.1.1453	4.0	0.0	0.0	0.0	0.0	0.0	0.0	k__Bacteria; p__Firmicutes; c__Clostridia; o__Clostridiales; f__; g__; s__
EU924232.1.1352	7.0	0.0	0.0	0.0	0.0	0.0	0.0	k__Archaea; p__Crenarchaeota; c__Aigarchaeota; o__; f__; g__; s__
HQ640515.1.1372	2.0	0.0	0.0	0.0	0.0	0.0	0.0	k__Bacteria; p__Chloroflexi; c__Anaerolineae; o__envOPS12; f__; g__; s__
AM490658.1.1515	29.0	0.0	0.0	0.0	9.0	0.0	0.0	k__Bacteria; p__Verrucomicrobia; c__[Pedosphaerae]; o__[Pedosphaerales]; f__auto67_4W; g__; s__
AB046413.1.1457	5.0	0.0	5.0	3.0	30.0	0.0	1.0	k__Bacteria; p__Chloroflexi; c__Anaerolineae; o__Anaerolineales; f__Anaerolinaceae; g__Anaerolinea
HQ132388.1.1530	3.0	0.0	0.0	0.0	0.0	0.0	0.0	k__Bacteria; p__Gemmatimonadetes; c__Gemmatimonadetes; o__KD8-87; f__; g__; s__
EU135177.1.1388	5.0	0.0	0.0	0.0	0.0	0.0	0.0	k__Bacteria; p__Planctomycetes; c__Planctomycetia; o__Gemmatales; f__Gemmataceae; g__; s__
KC594814.1.1485	12.0	0.0	0.0	0.0	3.0	0.0	0.0	k__Bacteria; p__Armatimonadetes; c__[Fimbriimonadia]; o__[Fimbriimonadales]; f__[Fimbriimonadaceae]; g__; s__
FJ901652.1.1341	0.0	1.0	3.0	0.0	0.0	0.0	0.0	k__Bacteria; p__; c__; o__; f__; g__; s__
FJ901967.1.1221	0.0	0.0	10.0	0.0	2.0	0.0	0.0	k__Archaea; p__Crenarchaeota; c__MCG; o__; f__; g__; s__
JF828744.1.1447	4.0	0.0	0.0	0.0	0.0	0.0	0.0	k__Bacteria; p__Proteobacteria; c__Alphaproteobacteria; o__Sphingomonadales; f__Sphingomonadaceae; g__Novosphingobium; s__
LN569743.1.1357	3.0	0.0	0.0	0.0	0.0	0.0	0.0	k__Bacteria; p__Planctomycetes; c__Planctomycetia; o__Pirellulales; f__Pirellulaceae; g__; s__
KC432399.1.1318	10.0	0.0	0.0	0.0	0.0	0.0	0.0	k__Bacteria; p__Proteobacteria; c__Alphaproteobacteria; o__Rhodospirillales; f__Rhodospirillaceae; g__; s__
FJ485038.1.1384	0.0	0.0	3.0	0.0	0.0	0.0	0.0	k__Bacteria; p__Proteobacteria; c__Deltaproteobacteria; o__BPC076; f__; g__; s__
JN825341.1.1275	4.0	0.0	0.0	0.0	0.0	0.0	0.0	k__Bacteria; p__Cyanobacteria; c__Synechococcophycideae; o__Pseudanabaenales; f__Pseudanabaenaceae; g__Pseudanabaena; s__
GU437724.1.1287	0.0	0.0	0.0	0.0	1.0	0.0	1.0	k__Bacteria; p__Acidobacteria; c__OS-K; o__; f__; g__; s__
KJ877499.1.1332	0.0	0.0	2.0	0.0	0.0	0.0	0.0	k__Bacteria; p__Chloroflexi; c__Anaerolineae; o__Anaerolineales; f__Anaerolinaceae; g__; s__
KC551550.1.1455	4.0	0.0	0.0	0.0	0.0	0.0	0.0	k__Bacteria; p__Proteobacteria; c__Betaproteobacteria; o__Burkholderiales; f__Comamonadaceae; g__; s__
GQ032594.1.1348	0.0	2.0	0.0	0.0	0.0	0.0	0.0	k__Bacteria; p__Actinobacteria; c__Actinobacteria; o__Actinomycetales; f__Propionibacteriaceae; g__Propionibacterium; s__acnes
KM373082.1.1472	6.0	0.0	0.0	0.0	5.0	0.0	17.0	k__Bacteria; p__Proteobacteria; c__Deltaproteobacteria
FJ542854.1.1453	23.0	0.0	0.0	0.0	0.0	0.0	0.0	k__Bacteria; p__Proteobacteria; c__Alphaproteobacteria; o__Rhizobiales; f__; g__; s__
KC358030.1.1228	1.0	0.0	0.0	0.0	4.0	0.0	0.0	k__Bacteria; p__Cyanobacteria; c__Nostocophycideae; o__Nostocales; f__; g__; s__
JF417773.1.1470	4.0	0.0	0.0	0.0	0.0	0.0	0.0	k__Bacteria; p__Proteobacteria; c__Alphaproteobacteria; o__Rhodospirillales; f__Rhodospirillaceae; g__; s__
HQ597060.1.1505	0.0	0.0	0.0	0.0	3.0	0.0	0.0	k__Bacteria; p__Acidobacteria; c__Acidobacteria-6; o__CCU21; f__; g__; s__
JX434255.1.1541	4.0	7.0	9.0	0.0	50.0	0.0	0.0	k__Bacteria; p__TPD-58; c__; o__; f__; g__; s__
FJ484546.1.1313	4.0	4.0	8.0	0.0	22.0	0.0	3.0	k__Bacteria; p__Chloroflexi; c__Anaerolineae; o__A31; f__; g__; s__
KC437368.1.1538	24.0	6.0	15.0	0.0	48.0	80.0	17.0	k__Bacteria; p__Chlorobi; c__BSV26; o__PK329; f__; g__; s__
FJ152718.1.1491	3.0	0.0	0.0	0.0	0.0	0.0	0.0	k__Bacteria; p__Proteobacteria; c__Betaproteobacteria; o__; f__; g__; s__
LN573963.1.1367	6.0	0.0	0.0	4.0	0.0	0.0	0.0	k__Bacteria; p__TM6; c__SJA-4; o__; f__; g__; s__
AM405132.1.1429	2.0	0.0	0.0	0.0	0.0	0.0	0.0	k__Bacteria; p__Actinobacteria; c__Coriobacteriia; o__Coriobacteriales; f__Coriobacteriaceae; g__; s__
HM069090.1.1470	2.0	0.0	0.0	0.0	0.0	0.0	0.0	k__Bacteria; p__Planctomycetes; c__Planctomycetia; o__Pirellulales; f__Pirellulaceae; g__Pirellula; s__
AJ234061.1.1480	0.0	0.0	0.0	3.0	0.0	0.0	0.0	k__Bacteria; p__Actinobacteria; c__Actinobacteria; o__Actinomycetales; f__Actinomycetaceae; g__Actinomyces; s__
KJ566455.1.988	0.0	0.0	2.0	2.0	2.0	0.0	0.0	Unassigned
FJ885677.1.1343	0.0	0.0	0.0	0.0	2.0	0.0	0.0	k__Bacteria; p__Acidobacteria; c__[Chloracidobacteria]; o__[Chloracidobacterales]; f__[Chloracidobacteraceae]; g__Candidatus Chloracidobacterium; s__
AY861796.1.1331	418.0	106.0	201.0	9.0	677.0	270.0	262.0	k__Bacteria; p__Chlorobi; c__OPB56; o__; f__; g__; s__
EU134439.1.1389	7.0	0.0	0.0	0.0	0.0	0.0	0.0	k__Bacteria; p__Proteobacteria; c__Deltaproteobacteria; o__Myxococcales; f__; g__; s__
JQ978607.1.1517	3.0	0.0	0.0	0.0	0.0	0.0	0.0	k__Bacteria; p__Verrucomicrobia; c__[Pedosphaerae]; o__[Pedosphaerales]; f__auto67_4W; g__; s__
GQ079453.1.1345	0.0	0.0	0.0	7.0	0.0	0.0	0.0	k__Bacteria; p__Actinobacteria; c__Actinobacteria; o__Actinomycetales; f__Corynebacteriaceae; g__Corynebacterium; s__kroppenstedtii
KM108635.1.1515	2.0	0.0	0.0	0.0	0.0	0.0	0.0	k__Bacteria; p__Acidobacteria; c__Acidobacteria-6; o__iii1-15; f__; g__; s__
FJ375448.1.1422	7.0	0.0	0.0	0.0	0.0	0.0	0.0	k__Bacteria; p__Cyanobacteria; c__4C0d-2; o__MLE1-12; f__; g__; s__
HM847836.1.1367	5.0	0.0	0.0	0.0	0.0	0.0	0.0	k__Bacteria; p__Bacteroidetes; c__Bacteroidia; o__Bacteroidales; f__S24-7; g__; s__
JF167719.1.1326	3.0	0.0	0.0	0.0	0.0	0.0	0.0	k__Bacteria; p__TM7; c__TM7-3; o__; f__; g__; s__
KF841265.1.1497	0.0	0.0	0.0	0.0	2.0	0.0	0.0	k__Bacteria; p__Proteobacteria; c__Betaproteobacteria; o__Rhodocyclales; f__Rhodocyclaceae; g__Zoogloea; s__
EU790196.1.1206	3.0	0.0	4.0	0.0	1.0	0.0	0.0	k__Bacteria; p__Proteobacteria; c__Betaproteobacteria; o__; f__; g__; s__
GQ302575.1.1520	0.0	0.0	0.0	0.0	2.0	0.0	0.0	k__Bacteria; p__Acidobacteria; c__RB25; o__; f__; g__; s__
KC994703.1.1521	2.0	0.0	0.0	0.0	1.0	0.0	0.0	k__Bacteria; p__Verrucomicrobia; c__Opitutae; o__Opitutales; f__Opitutaceae; g__; s__
JN662340.1.1364	2.0	0.0	0.0	0.0	0.0	0.0	0.0	k__Bacteria; p__Firmicutes; c__Bacilli; o__Bacillales; f__Paenibacillaceae; g__Paenibacillus; s__
FJ821629.1.1489	5.0	3.0	9.0	0.0	36.0	12.0	21.0	k__Bacteria; p__Acidobacteria; c__OS-K; o__; f__; g__; s__
JX489898.1.1487	3.0	0.0	0.0	0.0	0.0	0.0	0.0	k__Bacteria; p__Bacteroidetes; c__Sphingobacteriia; o__Sphingobacteriales; f__; g__; s__
HM187369.1.1327	0.0	80.0	0.0	54.0	2.0	0.0	0.0	k__Bacteria; p__Chloroflexi; c__S085; o__; f__; g__; s__
FJ484424.1.1232	0.0	6.0	1.0	3.0	0.0	9.0	0.0	k__Bacteria; p__Planctomycetes; c__Planctomycetia; o__Pirellulales; f__Pirellulaceae; g__; s__
EF515492.1.1397	13.0	0.0	2.0	0.0	10.0	0.0	0.0	k__Bacteria; p__Spirochaetes; c__Spirochaetes; o__Spirochaetales; f__Spirochaetaceae; g__za29; s__
AF529344.1.1425	0.0	0.0	0.0	0.0	2.0	0.0	0.0	k__Bacteria; p__Proteobacteria; c__Betaproteobacteria; o__Burkholderiales; f__Comamonadaceae; g__Acidovorax
AB473922.1.1488	0.0	0.0	0.0	2.0	0.0	0.0	0.0	k__Bacteria; p__Chloroflexi; c__Chloroflexi; o__AKIW781; f__; g__; s__
JQ287329.1.1483	4.0	0.0	0.0	0.0	0.0	0.0	0.0	k__Bacteria; p__Bacteroidetes; c__[Saprospirae]; o__[Saprospirales]; f__Chitinophagaceae; g__; s__
AY297804.1.1467	2.0	0.0	0.0	0.0	0.0	0.0	0.0	k__Bacteria; p__Spirochaetes; c__Spirochaetes; o__Spirochaetales; f__Spirochaetaceae; g__Spirochaeta; s__aurantia
GQ340144.1.1427	4.0	0.0	0.0	0.0	0.0	0.0	0.0	k__Bacteria; p__Verrucomicrobia; c__[Pedosphaerae]; o__[Pedosphaerales]; f__R4-41B; g__; s__
DQ665916.1.1387	8.0	0.0	0.0	0.0	0.0	0.0	0.0	k__Bacteria; p__Proteobacteria; c__Betaproteobacteria; o__Rhodocyclales; f__Rhodocyclaceae; g__Uliginosibacterium; s__
KM585442.1.1439	0.0	16.0	33.0	0.0	7.0	50.0	20.0	Unassigned
HM298619.1.1360	9.0	0.0	0.0	0.0	0.0	0.0	0.0	k__Bacteria; p__Bacteroidetes; c__Bacteroidia; o__Bacteroidales; f__; g__; s__
KC551649.1.1481	13.0	0.0	0.0	0.0	0.0	0.0	0.0	k__Bacteria; p__Bacteroidetes; c__Sphingobacteriia; o__Sphingobacteriales; f__; g__; s__
JN615800.1.1363	13.0	0.0	0.0	0.0	0.0	0.0	0.0	k__Bacteria; p__Proteobacteria; c__Betaproteobacteria; o__Ellin6067; f__; g__; s__
EF020149.1.1409	0.0	0.0	0.0	0.0	0.0	30.0	0.0	k__Bacteria; p__Acidobacteria; c__Acidobacteria-6; o__iii1-15; f__; g__; s__
KC437179.1.1261	0.0	0.0	3.0	0.0	9.0	0.0	0.0	k__Bacteria; p__Proteobacteria; c__Betaproteobacteria; o__Burkholderiales; f__Alcaligenaceae; g__; s__
JF198911.1.1356	5.0	0.0	0.0	0.0	1.0	0.0	0.0	k__Bacteria; p__Proteobacteria; c__Betaproteobacteria; o__Burkholderiales; f__Comamonadaceae; g__; s__
HQ166671.1.1520	2.0	0.0	0.0	0.0	0.0	0.0	0.0	k__Bacteria; p__Acidobacteria; c__Acidobacteria-6; o__iii1-15; f__RB40; g__; s__
LN562386.1.1333	4.0	0.0	0.0	0.0	0.0	0.0	0.0	k__Bacteria; p__Proteobacteria; c__Alphaproteobacteria; o__Rhizobiales; f__Methylocystaceae; g__; s__
JN624304.1.1345	2.0	0.0	2.0	0.0	0.0	0.0	0.0	k__Bacteria; p__Proteobacteria; c__Betaproteobacteria; o__Neisseriales; f__Neisseriaceae; g__Chromobacterium; s__
DQ799525.1.1390	0.0	2.0	0.0	0.0	0.0	0.0	0.0	k__Bacteria; p__Firmicutes; c__Clostridia; o__Clostridiales; f__Lachnospiraceae; g__; s__
AP011801.122060.123568	5.0	37.0	23.0	21.0	29.0	0.0	5.0	k__Bacteria; p__OP1; c__[Acetothermia]; o__[Acetothermales]; f__[Acetothermaceae]; g__Candidatus Acetothermum; s__
GU183622.1.1389	8.0	0.0	0.0	0.0	0.0	0.0	0.0	k__Bacteria; p__Planctomycetes; c__Planctomycetia; o__Planctomycetales; f__Planctomycetaceae; g__Planctomyces; s__
FN667210.1.1469	0.0	0.0	0.0	0.0	0.0	2.0	0.0	k__Bacteria; p__Firmicutes; c__Bacilli; o__Bacillales; f__Paenibacillaceae; g__Brevibacillus; s__
EF019857.1.1399	0.0	0.0	0.0	0.0	2.0	0.0	0.0	k__Bacteria; p__Planctomycetes; c__Planctomycetia; o__Planctomycetales; f__Planctomycetaceae; g__Planctomyces; s__
EU677193.162802.164725	3.0	0.0	0.0	0.0	0.0	0.0	0.0	k__Bacteria; p__Cyanobacteria; c__Chloroplast; o__Chlorophyta; f__; g__; s__
KC588531.1.1309	40.0	14.0	433.0	0.0	319.0	0.0	62.0	Unassigned
KC437365.1.1464	8.0	0.0	4.0	0.0	3.0	0.0	0.0	k__Bacteria; p__Acidobacteria; c__Solibacteres; o__Solibacterales; f__; g__; s__
EF515204.1.1377	0.0	3.0	1.0	0.0	1.0	0.0	1.0	k__Bacteria; p__Armatimonadetes; c__Chthonomonadetes; o__SJA-22; f__; g__; s__
JX079211.1.1500	0.0	0.0	0.0	5.0	0.0	0.0	0.0	k__Bacteria; p__Actinobacteria; c__Thermoleophilia; o__; f__; g__; s__
JN038609.1.1518	2.0	0.0	0.0	0.0	0.0	0.0	0.0	k__Bacteria; p__Proteobacteria; c__Deltaproteobacteria; o__Syntrophobacterales; f__Syntrophobacteraceae; g__; s__
EU800296.1.1506	4.0	0.0	0.0	0.0	0.0	0.0	0.0	k__Bacteria; p__Proteobacteria; c__Deltaproteobacteria; o__Spirobacillales; f__; g__; s__
FJ479290.1.1516	4.0	0.0	0.0	0.0	0.0	0.0	0.0	k__Bacteria; p__WS3; c__PRR-12; o__Sediment-1; f__; g__; s__
DQ318863.1.1489	5.0	0.0	0.0	0.0	0.0	0.0	0.0	k__Bacteria; p__Proteobacteria; c__Gammaproteobacteria; o__Pseudomonadales; f__Pseudomonadaceae; g__Pseudomonas; s__
AB286364.1.1400	3.0	0.0	0.0	0.0	0.0	0.0	0.0	k__Bacteria; p__Proteobacteria; c__Alphaproteobacteria; o__Ellin329; f__; g__; s__
EF020316.1.1367	2.0	0.0	0.0	0.0	0.0	0.0	0.0	k__Bacteria; p__Planctomycetes; c__Planctomycetia; o__Pirellulales; f__Pirellulaceae; g__Pirellula; s__
CU925464.1.1354	0.0	10.0	0.0	11.0	0.0	0.0	0.0	k__Bacteria; p__Actinobacteria; c__Thermoleophilia; o__; f__; g__; s__
AF445706.1.1437	69.0	2.0	0.0	2.0	2.0	3.0	0.0	k__Bacteria; p__Chlorobi; c__Chlorobia; o__[Chloroherpetales]; f__SM1B02; g__; s__
DQ664245.1.1469	4.0	0.0	0.0	0.0	0.0	0.0	0.0	k__Bacteria; p__Proteobacteria; c__Betaproteobacteria; o__Rhodocyclales; f__Rhodocyclaceae
JQ738956.1.1527	0.0	0.0	0.0	0.0	0.0	0.0	3.0	k__Bacteria; p__Actinobacteria; c__Actinobacteria; o__WCHB1-81; f__At425_EubF1; g__; s__
AB858623.1.1397	0.0	0.0	10.0	0.0	4.0	0.0	10.0	k__Bacteria; p__Chloroflexi; c__Anaerolineae; o__; f__; g__; s__
GQ328129.1.926	9.0	0.0	5.0	0.0	2.0	0.0	0.0	k__Archaea; p__Crenarchaeota; c__MCG; o__pGrfC26; f__; g__; s__
GU363034.1.1397	0.0	0.0	7.0	0.0	3.0	0.0	19.0	k__Bacteria; p__Armatimonadetes; c__SJA-176; o__RB046; f__; g__; s__
FJ901719.1.1252	0.0	0.0	0.0	0.0	0.0	0.0	5.0	k__Archaea; p__Crenarchaeota; c__MCG; o__; f__; g__; s__
JF180942.1.1366	4.0	0.0	0.0	0.0	0.0	0.0	0.0	k__Bacteria; p__Proteobacteria; c__Gammaproteobacteria; o__Xanthomonadales; f__Xanthomonadaceae; g__Thermomonas; s__
HM445221.1.1308	5.0	0.0	0.0	0.0	0.0	0.0	0.0	k__Bacteria; p__Proteobacteria; c__Alphaproteobacteria; o__; f__; g__; s__
HF679284.1.1364	0.0	8.0	5.0	0.0	5.0	32.0	0.0	k__Bacteria; p__Gemmatimonadetes; c__Gemm-1; o__; f__; g__; s__
HM187323.1.1503	7.0	0.0	0.0	0.0	0.0	0.0	0.0	k__Bacteria; p__Elusimicrobia; c__Elusimicrobia; o__IIb; f__; g__; s__
KM221261.1.946	3.0	0.0	0.0	0.0	1.0	0.0	0.0	k__Archaea; p__Crenarchaeota; c__MCG; o__pGrfC26; f__; g__; s__
AY345504.1.1519	2.0	0.0	0.0	0.0	0.0	0.0	0.0	k__Bacteria; p__Verrucomicrobia; c__Verruco-5; o__LD1-PB3; f__; g__; s__
EF019803.1.1423	1.0	0.0	0.0	0.0	2.0	0.0	0.0	k__Bacteria; p__Planctomycetes; c__Phycisphaerae; o__mle1-8; f__; g__; s__
KC437358.1.1516	34.0	108.0	138.0	17.0	277.0	33.0	193.0	k__Bacteria; p__Nitrospirae; c__Nitrospira; o__Nitrospirales; f__[Thermodesulfovibrionaceae]; g__BD2-6; s__
CU466848.1.1315	0.0	0.0	0.0	0.0	2.0	0.0	0.0	k__Bacteria; p__Proteobacteria; c__Betaproteobacteria; o__Rhodocyclales; f__Rhodocyclaceae; g__Propionivibrio; s__
KF939390.1.1535	2.0	3.0	0.0	0.0	0.0	3.0	0.0	k__Bacteria; p__Proteobacteria; c__Deltaproteobacteria; o__BPC076; f__; g__; s__
JQ817657.1.1411	4.0	0.0	0.0	0.0	0.0	0.0	0.0	k__Bacteria; p__Proteobacteria; c__Alphaproteobacteria; o__Rhizobiales; f__Hyphomicrobiaceae; g__; s__
FJ716408.1.1505	0.0	1.0	3.0	0.0	2.0	0.0	1.0	k__Bacteria; p__Proteobacteria; c__Deltaproteobacteria; o__; f__; g__; s__
EU104077.1.1460	2.0	0.0	0.0	0.0	0.0	0.0	0.0	k__Bacteria; p__Proteobacteria; c__Gammaproteobacteria; o__Pseudomonadales; f__Moraxellaceae; g__; s__
HQ114171.1.1446	3.0	0.0	0.0	0.0	0.0	0.0	0.0	k__Bacteria; p__Proteobacteria; c__TA18; o__CV90; f__; g__; s__
AY913273.1.1455	1.0	1.0	0.0	0.0	0.0	0.0	0.0	k__Bacteria; p__Acidobacteria; c__DA052; o__Ellin6513; f__; g__; s__
AB696134.1.1447	0.0	0.0	0.0	8.0	0.0	0.0	0.0	k__Bacteria; p__Bacteroidetes; c__[Saprospirae]; o__[Saprospirales]; f__Chitinophagaceae; g__; s__
EU644267.1.1493	4.0	0.0	0.0	0.0	0.0	0.0	0.0	k__Bacteria; p__Proteobacteria; c__Deltaproteobacteria; o__Syntrophobacterales; f__Syntrophaceae; g__; s__
AF445666.1.1437	462.0	0.0	11.0	0.0	37.0	0.0	0.0	k__Bacteria; p__Chloroflexi; c__Chloroflexi; o__[Roseiflexales]; f__[Roseiflexaceae]; g__Roseiflexus; s__
JF828742.1.1486	6.0	0.0	0.0	0.0	0.0	0.0	0.0	k__Bacteria; p__GOUTA4; c__; o__; f__; g__; s__
EU133212.1.1377	0.0	48.0	3.0	23.0	0.0	2.0	0.0	k__Bacteria; p__Actinobacteria; c__Thermoleophilia; o__Gaiellales; f__Gaiellaceae; g__; s__
HE576383.1.1451	2.0	0.0	0.0	0.0	0.0	0.0	0.0	k__Bacteria; p__Proteobacteria; c__Betaproteobacteria; o__Burkholderiales; f__Comamonadaceae
HM445358.1.1423	5.0	0.0	0.0	0.0	0.0	0.0	0.0	k__Bacteria; p__Proteobacteria; c__Alphaproteobacteria; o__Rhizobiales; f__Hyphomicrobiaceae; g__Pedomicrobium; s__
AY661974.1.1485	5.0	0.0	0.0	4.0	0.0	0.0	0.0	k__Bacteria; p__Verrucomicrobia; c__Opitutae; o__Opitutales; f__Opitutaceae; g__Opitutus; s__
JN038812.1.1507	2.0	0.0	0.0	0.0	0.0	0.0	0.0	k__Bacteria; p__Proteobacteria; c__Deltaproteobacteria; o__Syntrophobacterales; f__Syntrophobacteraceae; g__Syntrophobacter; s__
AB806242.1.1450	0.0	0.0	0.0	0.0	5.0	0.0	0.0	k__Bacteria; p__Firmicutes; c__Clostridia; o__Clostridiales; f__Peptococcaceae; g__; s__
FJ901954.1.1218	0.0	0.0	7.0	0.0	2.0	0.0	0.0	k__Archaea; p__Crenarchaeota; c__MCG; o__; f__; g__; s__
FJ902048.1.1205	0.0	11.0	29.0	0.0	2.0	0.0	8.0	k__Bacteria; p__Chloroflexi; c__Anaerolineae; o__SHA-20; f__; g__; s__
AF026998.1.1490	0.0	1.0	13.0	0.0	45.0	5.0	188.0	k__Bacteria; p__Proteobacteria; c__Deltaproteobacteria; o__Syntrophobacterales; f__Syntrophobacteraceae; g__; s__
HM186558.1.1375	0.0	19.0	0.0	11.0	0.0	2.0	0.0	k__Bacteria; p__GAL15; c__; o__; f__; g__; s__
KC551592.1.1460	2.0	0.0	4.0	0.0	1.0	1.0	0.0	k__Bacteria; p__Proteobacteria; c__Betaproteobacteria
KF083536.1.1282	4.0	0.0	0.0	0.0	0.0	0.0	0.0	k__Bacteria; p__Proteobacteria; c__Alphaproteobacteria; o__Caulobacterales; f__Caulobacteraceae; g__Asticcacaulis; s__
KJ782651.1.1483	0.0	0.0	0.0	0.0	3.0	0.0	0.0	k__Bacteria; p__Acidobacteria; c__[Chloracidobacteria]; o__RB41; f__Ellin6075; g__; s__
AF132775.1.1395	94.0	4.0	0.0	0.0	0.0	0.0	0.0	k__Bacteria; p__Cyanobacteria; c__Gloeobacterophycideae; o__Gloeobacterales; f__Gloeobacteraceae; g__Gloeobacter; s__
JN701140.1.1278	3.0	0.0	0.0	0.0	0.0	0.0	0.0	k__Bacteria; p__Chlamydiae; c__Chlamydiia; o__Chlamydiales; f__; g__; s__
DQ797054.1.1384	2.0	0.0	0.0	0.0	0.0	0.0	0.0	k__Bacteria; p__Firmicutes; c__Clostridia; o__Clostridiales; f__Ruminococcaceae; g__Ruminococcus; s__flavefaciens
GQ906625.1.913	6.0	0.0	0.0	0.0	0.0	0.0	0.0	k__Archaea; p__Crenarchaeota; c__Thaumarchaeota; o__Cenarchaeales; f__Cenarchaeaceae; g__Nitrosopumilus
EU196345.1.1384	5.0	0.0	0.0	0.0	0.0	0.0	0.0	k__Bacteria; p__Bacteroidetes; c__Sphingobacteriia; o__Sphingobacteriales; f__Sphingobacteriaceae; g__; s__
HM445197.1.1324	15.0	0.0	0.0	0.0	1.0	0.0	0.0	k__Bacteria; p__Proteobacteria; c__Alphaproteobacteria; o__Rhizobiales; f__; g__; s__
FJ478967.1.1448	6.0	0.0	0.0	0.0	0.0	1.0	0.0	k__Bacteria; p__Proteobacteria; c__Alphaproteobacteria; o__Rhizobiales; f__; g__; s__
KF939448.1.1395	0.0	0.0	0.0	0.0	2.0	0.0	0.0	k__Bacteria; p__Proteobacteria; c__Deltaproteobacteria; o__Desulfovibrionales; f__Desulfovibrionaceae; g__Desulfovibrio; s__putealis
KM518628.1.1458	0.0	0.0	0.0	0.0	0.0	2.0	0.0	k__Bacteria; p__Proteobacteria; c__Gammaproteobacteria; o__Pseudomonadales; f__Moraxellaceae; g__Acinetobacter; s__
HM921091.1.1344	6.0	0.0	0.0	0.0	0.0	0.0	0.0	k__Bacteria; p__Proteobacteria; c__Deltaproteobacteria; o__Myxococcales; f__Haliangiaceae; g__; s__
FR675969.1.1446	1.0	0.0	1.0	0.0	0.0	0.0	1.0	k__Bacteria; p__Chlorobi; c__Ignavibacteria; o__Ignavibacteriales; f__[Melioribacteraceae]; g__; s__
EF019864.1.1396	5.0	0.0	0.0	0.0	0.0	0.0	0.0	k__Bacteria; p__Verrucomicrobia; c__[Pedosphaerae]; o__[Pedosphaerales]; f__auto67_4W; g__; s__
KC437361.1.1498	34.0	0.0	3.0	0.0	8.0	0.0	0.0	k__Bacteria; p__Proteobacteria; c__Betaproteobacteria; o__Thiobacterales; f__Thiobacteraceae; g__Thiobacter; s__
JF733424.1.1511	2.0	0.0	0.0	0.0	0.0	0.0	0.0	k__Bacteria; p__Planctomycetes; c__Planctomycetia; o__Gemmatales; f__Gemmataceae; g__; s__
JX105548.1.1513	33.0	0.0	0.0	0.0	1.0	0.0	0.0	k__Bacteria; p__Proteobacteria; c__Deltaproteobacteria; o__Bdellovibrionales; f__Bacteriovoracaceae; g__; s__
CCXY01000234.9028.10480	2843.0	7.0	341.0	2.0	153.0	0.0	88.0	Unassigned
AY861773.1.1355	0.0	14.0	10.0	0.0	1.0	35.0	16.0	k__Bacteria; p__Proteobacteria; c__Deltaproteobacteria; o__Myxococcales; f__; g__; s__
JF135688.1.1305	4.0	0.0	0.0	0.0	0.0	0.0	0.0	k__Bacteria; p__Proteobacteria; c__Alphaproteobacteria; o__Rhizobiales; f__Hyphomicrobiaceae; g__Pedomicrobium; s__
HM186320.1.1385	0.0	1.0	0.0	3.0	1.0	0.0	0.0	k__Bacteria; p__Nitrospirae; c__Nitrospira; o__Nitrospirales; f__0319-6A21; g__; s__
KC329596.1.1501	3.0	0.0	0.0	0.0	0.0	0.0	0.0	k__Bacteria; p__Proteobacteria; c__Gammaproteobacteria; o__Legionellales; f__Coxiellaceae; g__Aquicella; s__
EU133376.1.1341	1.0	3.0	0.0	0.0	0.0	0.0	0.0	k__Bacteria; p__Proteobacteria; c__Alphaproteobacteria; o__Rhodospirillales; f__Rhodospirillaceae; g__; s__
EF205446.1.1419	2.0	0.0	0.0	0.0	0.0	0.0	0.0	k__Bacteria; p__Chlorobi; c__Chlorobia; o__[Chloroherpetales]; f__SM1B02; g__; s__
CU917800.1.1309	11.0	0.0	0.0	0.0	0.0	0.0	0.0	k__Bacteria; p__Proteobacteria; c__Alphaproteobacteria; o__; f__; g__; s__
GU724732.1.1406	0.0	0.0	0.0	0.0	8.0	0.0	0.0	k__Bacteria; p__Proteobacteria; c__Betaproteobacteria; o__Rhodocyclales; f__Rhodocyclaceae
FN396951.1.1294	3.0	0.0	0.0	0.0	0.0	0.0	0.0	k__Bacteria; p__Proteobacteria; c__Alphaproteobacteria; o__Sphingomonadales; f__Erythrobacteraceae
KC290430.1.1409	0.0	0.0	3.0	0.0	0.0	0.0	0.0	k__Bacteria; p__Chloroflexi; c__Anaerolineae; o__GCA004; f__; g__; s__
AF050580.1.1450	3.0	0.0	0.0	0.0	0.0	0.0	0.0	k__Bacteria; p__Firmicutes; c__Clostridia; o__Clostridiales; f__Ruminococcaceae; g__; s__
GQ402789.1.1451	1.0	1.0	0.0	0.0	0.0	0.0	0.0	k__Bacteria; p__Acidobacteria; c__DA052; o__Ellin6513; f__; g__; s__
EU193048.1.1486	5.0	0.0	0.0	0.0	0.0	0.0	0.0	k__Bacteria; p__Proteobacteria; c__Gammaproteobacteria; o__; f__; g__; s__
KJ566437.1.985	7.0	0.0	0.0	0.0	0.0	0.0	0.0	Unassigned
KC107830.1.1441	0.0	0.0	0.0	0.0	0.0	0.0	20.0	k__Bacteria; p__Bacteroidetes; c__Flavobacteriia; o__Flavobacteriales; f__[Weeksellaceae]
JQ675481.1.1314	0.0	2.0	0.0	0.0	0.0	3.0	0.0	k__Bacteria; p__Proteobacteria; c__Deltaproteobacteria; o__Syntrophobacterales; f__Syntrophobacteraceae; g__; s__
KC831393.1.1123	0.0	1.0	1.0	0.0	1.0	0.0	0.0	k__Archaea; p__Euryarchaeota; c__Methanobacteria; o__Methanobacteriales; f__MSBL1; g__SAGMEG-1; s__
JF145530.1.1301	3.0	0.0	0.0	0.0	0.0	0.0	0.0	k__Bacteria; p__Proteobacteria; c__Alphaproteobacteria; o__Ellin329; f__; g__; s__
AM490753.1.1546	20.0	5.0	6.0	0.0	12.0	12.0	0.0	k__Bacteria; p__Proteobacteria; c__Deltaproteobacteria; o__Myxococcales; f__; g__; s__
EF205576.1.1444	0.0	0.0	0.0	1.0	0.0	0.0	1.0	k__Bacteria; p__Acidobacteria; c__Solibacteres; o__Solibacterales; f__PK34; g__; s__
HM186752.1.1378	0.0	107.0	1.0	306.0	0.0	0.0	0.0	k__Bacteria; p__GAL15; c__; o__; f__; g__; s__
JF228192.1.1348	0.0	0.0	0.0	0.0	2.0	0.0	0.0	k__Bacteria; p__Actinobacteria; c__Actinobacteria; o__Actinomycetales; f__Microbacteriaceae
HM335196.1.1368	2.0	0.0	0.0	0.0	0.0	0.0	0.0	k__Bacteria; p__Proteobacteria; c__Gammaproteobacteria; o__Xanthomonadales; f__Xanthomonadaceae; g__; s__
AF541930.1.1407	10.0	0.0	0.0	0.0	0.0	0.0	0.0	k__Bacteria; p__Proteobacteria; c__Gammaproteobacteria; o__Alteromonadales; f__[Chromatiaceae]; g__Rheinheimera; s__
EF589971.1.1389	0.0	0.0	0.0	0.0	0.0	2.0	0.0	k__Bacteria; p__Acidobacteria; c__Acidobacteria-6; o__iii1-15; f__; g__; s__
HM487984.1.1441	0.0	0.0	0.0	0.0	1.0	0.0	38.0	k__Bacteria; p__Proteobacteria; c__Deltaproteobacteria; o__; f__; g__; s__
GQ844341.1.1513	1.0	2.0	1.0	0.0	4.0	0.0	0.0	k__Bacteria; p__Spirochaetes; c__Spirochaetes; o__M2PT2-76; f__; g__; s__
HM186395.1.1370	2.0	0.0	0.0	0.0	0.0	0.0	0.0	k__Bacteria; p__Acidobacteria; c__DA052; o__Ellin6513; f__; g__; s__
DQ145534.1.1461	0.0	0.0	0.0	0.0	7.0	0.0	0.0	k__Bacteria; p__Proteobacteria; c__Deltaproteobacteria; o__Desulfuromonadales; f__Geobacteraceae; g__Geobacter; s__
JN038788.1.1513	0.0	0.0	0.0	0.0	2.0	0.0	0.0	k__Bacteria; p__Proteobacteria; c__Deltaproteobacteria; o__Desulfuromonadales; f__Geobacteraceae; g__Geobacter; s__
JF179389.1.1352	7.0	0.0	0.0	0.0	0.0	0.0	0.0	k__Bacteria; p__Bacteroidetes; c__Sphingobacteriia; o__Sphingobacteriales; f__Sphingobacteriaceae; g__; s__
FJ152831.1.1509	3.0	0.0	0.0	0.0	0.0	0.0	0.0	k__Bacteria; p__Acidobacteria; c__Acidobacteria-6; o__iii1-15; f__; g__; s__
FJ849111.1.1405	2.0	0.0	0.0	0.0	0.0	0.0	0.0	k__Bacteria; p__Cyanobacteria; c__Chloroplast; o__Stramenopiles; f__; g__; s__
AF027036.1.1432	102.0	0.0	71.0	0.0	89.0	43.0	0.0	k__Bacteria; p__Chloroflexi; c__Anaerolineae; o__; f__; g__; s__
FN563399.1.1488	0.0	5.0	0.0	0.0	0.0	0.0	0.0	k__Bacteria; p__Firmicutes; c__Clostridia; o__Clostridiales; f__; g__; s__
JF135874.1.1356	3.0	0.0	0.0	0.0	1.0	0.0	0.0	k__Bacteria; p__Proteobacteria; c__Betaproteobacteria; o__Burkholderiales; f__Comamonadaceae; g__; s__
EU445221.1.1473	4.0	0.0	0.0	0.0	0.0	0.0	0.0	k__Bacteria; p__Proteobacteria; c__Alphaproteobacteria; o__Rhizobiales; f__Hyphomicrobiaceae; g__Rhodoplanes; s__
JF747665.1.1308	0.0	12.0	8.0	11.0	0.0	0.0	0.0	Unassigned
FJ592887.1.1369	17.0	0.0	0.0	0.0	0.0	0.0	0.0	k__Bacteria; p__Chlorobi; c__; o__; f__; g__; s__
AJ252658.1.1325	4.0	0.0	0.0	0.0	0.0	0.0	0.0	k__Bacteria; p__Proteobacteria; c__Gammaproteobacteria; o__Legionellales; f__Coxiellaceae; g__; s__
FJ790568.1.1306	0.0	0.0	0.0	2.0	0.0	0.0	0.0	k__Bacteria; p__Proteobacteria; c__Alphaproteobacteria; o__Sphingomonadales; f__Sphingomonadaceae; g__Kaistobacter; s__
CU918390.35.1327	3.0	0.0	0.0	0.0	0.0	0.0	0.0	k__Bacteria; p__Proteobacteria; c__Alphaproteobacteria; o__Rhodobacterales; f__Rhodobacteraceae
New.CleanUp.ReferenceOTU1217	3.0	0.0	0.0	0.0	0.0	0.0	0.0	Unassigned
New.CleanUp.ReferenceOTU1216	0.0	5.0	0.0	12.0	0.0	1.0	1.0	k__Bacteria; p__Chlorobi; c__BSV26; o__; f__; g__; s__
New.CleanUp.ReferenceOTU1215	0.0	1.0	1.0	1.0	0.0	0.0	0.0	k__Bacteria; p__Chloroflexi; c__Anaerolineae; o__; f__; g__; s__
New.CleanUp.ReferenceOTU839	2.0	0.0	0.0	0.0	0.0	0.0	0.0	k__Bacteria; p__Chloroflexi; c__Thermomicrobia; o__JG30-KF-CM45; f__; g__; s__
New.CleanUp.ReferenceOTU838	1.0	7.0	0.0	0.0	6.0	0.0	0.0	Unassigned
New.CleanUp.ReferenceOTU349	9.0	0.0	0.0	0.0	0.0	0.0	0.0	k__Bacteria; p__OC31; c__; o__; f__; g__; s__
New.CleanUp.ReferenceOTU348	0.0	0.0	1.0	5.0	0.0	0.0	0.0	Unassigned
New.CleanUp.ReferenceOTU1629	0.0	0.0	2.0	0.0	0.0	0.0	1.0	Unassigned
New.CleanUp.ReferenceOTU342	2.0	6.0	0.0	0.0	9.0	0.0	0.0	k__Bacteria; p__Acidobacteria; c__Solibacteres; o__Solibacterales; f__; g__; s__
New.CleanUp.ReferenceOTU341	0.0	3.0	0.0	0.0	3.0	12.0	0.0	k__Bacteria; p__Proteobacteria; c__Deltaproteobacteria; o__; f__; g__; s__
New.CleanUp.ReferenceOTU340	0.0	6.0	1.0	0.0	1.0	0.0	0.0	Unassigned
New.CleanUp.ReferenceOTU347	8.0	0.0	0.0	0.0	0.0	0.0	0.0	k__Bacteria; p__Proteobacteria; c__Deltaproteobacteria; o__Bdellovibrionales; f__Bdellovibrionaceae; g__Bdellovibrio; s__
New.CleanUp.ReferenceOTU346	0.0	0.0	0.0	0.0	10.0	0.0	0.0	k__Archaea; p__[Parvarchaeota]; c__[Parvarchaea]; o__WCHD3-30; f__; g__; s__
New.CleanUp.ReferenceOTU345	0.0	11.0	3.0	0.0	0.0	0.0	0.0	Unassigned
New.CleanUp.ReferenceOTU344	17.0	0.0	2.0	0.0	0.0	0.0	14.0	Unassigned
New.CleanUp.ReferenceOTU1211	0.0	2.0	1.0	0.0	0.0	0.0	0.0	k__Bacteria; p__OP8; c__OP8_1; o__; f__; g__; s__
New.CleanUp.ReferenceOTU1210	5.0	0.0	0.0	0.0	0.0	0.0	0.0	Unassigned
New.CleanUp.ReferenceOTU265	0.0	11.0	0.0	0.0	0.0	0.0	6.0	k__Bacteria; p__Chloroflexi; c__SHA-26; o__; f__; g__; s__
New.CleanUp.ReferenceOTU1138	0.0	0.0	0.0	3.0	0.0	0.0	0.0	k__Bacteria; p__Actinobacteria; c__Thermoleophilia; o__Gaiellales; f__Gaiellaceae; g__; s__
New.CleanUp.ReferenceOTU1139	0.0	0.0	0.0	0.0	0.0	3.0	0.0	k__Bacteria; p__Proteobacteria; c__Deltaproteobacteria; o__Myxococcales; f__; g__; s__
New.CleanUp.ReferenceOTU909	0.0	2.0	0.0	1.0	0.0	0.0	0.0	Unassigned
New.CleanUp.ReferenceOTU908	0.0	0.0	1.0	0.0	3.0	0.0	0.0	Unassigned
New.CleanUp.ReferenceOTU1132	3.0	0.0	0.0	0.0	0.0	0.0	0.0	Unassigned
New.CleanUp.ReferenceOTU1130	2.0	0.0	0.0	0.0	0.0	0.0	0.0	k__Bacteria; p__Proteobacteria; c__Deltaproteobacteria; o__Myxococcales; f__; g__; s__
New.CleanUp.ReferenceOTU906	0.0	0.0	4.0	0.0	0.0	0.0	0.0	k__Bacteria; p__Chloroflexi; c__SAR202; o__; f__; g__; s__
New.CleanUp.ReferenceOTU901	2.0	0.0	0.0	0.0	0.0	0.0	0.0	k__Bacteria; p__Proteobacteria; c__Alphaproteobacteria
New.CleanUp.ReferenceOTU1137	0.0	5.0	0.0	0.0	1.0	0.0	0.0	Unassigned
New.CleanUp.ReferenceOTU903	4.0	0.0	0.0	0.0	1.0	0.0	0.0	k__Bacteria; p__Chloroflexi; c__Anaerolineae; o__envOPS12; f__; g__; s__
New.CleanUp.ReferenceOTU902	0.0	0.0	0.0	0.0	2.0	0.0	0.0	k__Bacteria; p__Proteobacteria; c__Deltaproteobacteria; o__; f__; g__; s__
New.CleanUp.ReferenceOTU266	6.0	0.0	0.0	0.0	9.0	0.0	6.0	k__Bacteria; p__Proteobacteria; c__Deltaproteobacteria; o__Myxococcales; f__; g__; s__
New.CleanUp.ReferenceOTU415	5.0	0.0	0.0	0.0	0.0	0.0	0.0	k__Bacteria; p__Proteobacteria; c__Gammaproteobacteria; o__Legionellales; f__Coxiellaceae; g__Coxiella; s__
New.CleanUp.ReferenceOTU422	0.0	5.0	0.0	0.0	0.0	0.0	0.0	k__Bacteria; p__Chloroflexi; c__Anaerolineae; o__SB-34; f__; g__; s__
New.CleanUp.ReferenceOTU423	0.0	0.0	9.0	0.0	5.0	0.0	0.0	Unassigned
New.CleanUp.ReferenceOTU420	8.0	1.0	0.0	0.0	0.0	0.0	0.0	k__Bacteria; p__OD1; c__; o__; f__; g__; s__
New.CleanUp.ReferenceOTU267	0.0	0.0	5.0	0.0	2.0	0.0	13.0	k__Bacteria; p__Chloroflexi; c__Anaerolineae; o__SHA-20; f__; g__; s__
New.CleanUp.ReferenceOTU421	0.0	8.0	6.0	1.0	0.0	0.0	0.0	k__Bacteria; p__Proteobacteria; c__Deltaproteobacteria; o__Myxococcales; f__Myxococcaceae; g__Anaeromyxobacter; s__
New.CleanUp.ReferenceOTU427	0.0	4.0	14.0	0.0	1.0	0.0	0.0	Unassigned
New.CleanUp.ReferenceOTU424	5.0	0.0	0.0	0.0	0.0	0.0	0.0	k__Bacteria; p__OD1; c__ZB2; o__; f__; g__; s__
New.CleanUp.ReferenceOTU425	4.0	0.0	8.0	0.0	1.0	0.0	0.0	Unassigned
New.CleanUp.ReferenceOTU831	0.0	0.0	2.0	0.0	0.0	0.0	0.0	k__Bacteria; p__Chloroflexi; c__Anaerolineae; o__; f__; g__; s__
New.CleanUp.ReferenceOTU830	0.0	0.0	0.0	0.0	3.0	0.0	0.0	k__Bacteria; p__OP3; c__koll11; o__GIF10; f__; g__; s__
New.CleanUp.ReferenceOTU833	0.0	2.0	1.0	1.0	0.0	0.0	0.0	Unassigned
New.CleanUp.ReferenceOTU832	0.0	0.0	0.0	0.0	1.0	0.0	1.0	Unassigned
New.CleanUp.ReferenceOTU835	0.0	24.0	0.0	5.0	0.0	10.0	0.0	Unassigned
New.CleanUp.ReferenceOTU834	0.0	2.0	0.0	0.0	0.0	0.0	0.0	Unassigned
New.CleanUp.ReferenceOTU1496	0.0	0.0	1.0	0.0	0.0	0.0	1.0	Unassigned
New.CleanUp.ReferenceOTU837	0.0	0.0	0.0	0.0	3.0	0.0	0.0	Unassigned
New.CleanUp.ReferenceOTU836	2.0	2.0	0.0	0.0	0.0	0.0	0.0	k__Bacteria; p__Bacteroidetes; c__[Saprospirae]; o__[Saprospirales]; f__Chitinophagaceae; g__; s__
New.CleanUp.ReferenceOTU332	0.0	5.0	10.0	0.0	2.0	0.0	0.0	Unassigned
New.CleanUp.ReferenceOTU984	0.0	0.0	5.0	0.0	0.0	0.0	0.0	Unassigned
New.CleanUp.ReferenceOTU1832	0.0	1.0	1.0	0.0	0.0	0.0	0.0	k__Bacteria; p__Proteobacteria; c__Betaproteobacteria; o__Rhodocyclales; f__Rhodocyclaceae; g__; s__
New.CleanUp.ReferenceOTU936	0.0	1.0	1.0	0.0	4.0	0.0	0.0	k__Bacteria; p__Proteobacteria; c__Betaproteobacteria; o__ASSO-13; f__; g__; s__
New.CleanUp.ReferenceOTU905	0.0	4.0	0.0	0.0	0.0	0.0	0.0	k__Bacteria; p__Proteobacteria; c__Deltaproteobacteria; o__FAC87; f__; g__; s__
New.CleanUp.ReferenceOTU904	0.0	5.0	0.0	0.0	0.0	0.0	0.0	Unassigned
New.CleanUp.ReferenceOTU907	2.0	0.0	2.0	0.0	2.0	0.0	0.0	k__Bacteria; p__Nitrospirae; c__Nitrospira; o__Nitrospirales; f__[Thermodesulfovibrionaceae]; g__BD2-6; s__
New.CleanUp.ReferenceOTU1136	0.0	3.0	1.0	0.0	0.0	0.0	0.0	Unassigned
New.CleanUp.ReferenceOTU900	1.0	0.0	2.0	0.0	0.0	0.0	0.0	k__Bacteria; p__Proteobacteria; c__Betaproteobacteria; o__Gallionellales; f__Gallionellaceae; g__Gallionella; s__
New.CleanUp.ReferenceOTU1135	2.0	0.0	0.0	0.0	0.0	0.0	0.0	Unassigned
New.CleanUp.ReferenceOTU1583	0.0	1.0	0.0	1.0	0.0	0.0	0.0	k__Bacteria; p__Chlorobi; c__BSV26; o__; f__; g__; s__
New.CleanUp.ReferenceOTU1584	0.0	0.0	0.0	2.0	0.0	0.0	0.0	Unassigned
New.CleanUp.ReferenceOTU1589	0.0	0.0	2.0	0.0	0.0	0.0	0.0	k__Bacteria; p__Chloroflexi; c__Dehalococcoidetes; o__Dehalococcoidales; f__Dehalococcoidaceae; g__; s__
New.CleanUp.ReferenceOTU1588	0.0	2.0	0.0	0.0	0.0	0.0	0.0	k__Bacteria; p__Actinobacteria; c__MB-A2-108; o__0319-7L14; f__; g__; s__
New.CleanUp.ReferenceOTU273	11.0	0.0	0.0	0.0	0.0	0.0	0.0	Unassigned
New.CleanUp.ReferenceOTU224	0.0	23.0	7.0	6.0	0.0	0.0	0.0	Unassigned
New.CleanUp.ReferenceOTU225	16.0	0.0	3.0	0.0	5.0	0.0	4.0	Unassigned
New.CleanUp.ReferenceOTU226	0.0	3.0	0.0	0.0	1.0	0.0	21.0	Unassigned
New.CleanUp.ReferenceOTU227	0.0	3.0	4.0	0.0	9.0	0.0	9.0	Unassigned
New.CleanUp.ReferenceOTU220	20.0	0.0	2.0	0.0	4.0	23.0	0.0	k__Bacteria; p__Bacteroidetes; c__Bacteroidia; o__Bacteroidales; f__; g__; s__
New.CleanUp.ReferenceOTU221	0.0	8.0	10.0	0.0	9.0	0.0	0.0	Unassigned
New.CleanUp.ReferenceOTU222	0.0	17.0	6.0	0.0	0.0	4.0	0.0	k__Bacteria; p__Actinobacteria; c__MB-A2-108; o__0319-7L14; f__; g__; s__
New.CleanUp.ReferenceOTU223	0.0	8.0	9.0	3.0	4.0	0.0	0.0	k__Bacteria; p__Proteobacteria; c__Deltaproteobacteria; o__; f__; g__; s__
New.CleanUp.ReferenceOTU1057	3.0	0.0	0.0	0.0	1.0	0.0	0.0	Unassigned
New.CleanUp.ReferenceOTU1056	4.0	0.0	0.0	0.0	0.0	0.0	0.0	k__Bacteria; p__Proteobacteria; c__Alphaproteobacteria; o__Rickettsiales; f__; g__; s__
New.CleanUp.ReferenceOTU228	3.0	0.0	3.0	0.0	1.0	0.0	16.0	Unassigned
New.CleanUp.ReferenceOTU229	0.0	11.0	12.0	0.0	6.0	0.0	0.0	k__Bacteria; p__Chlorobi; c__SJA-28; o__; f__; g__; s__
New.CleanUp.ReferenceOTU1052	7.0	0.0	0.0	0.0	4.0	0.0	0.0	k__Bacteria; p__Deferribacteres; c__Deferribacteres; o__Deferribacterales; f__Deferribacteraceae; g__; s__
New.CleanUp.ReferenceOTU646	4.0	0.0	0.0	0.0	0.0	0.0	0.0	k__Bacteria; p__Verrucomicrobia; c__[Pedosphaerae]; o__[Pedosphaerales]; f__auto67_4W; g__; s__
New.CleanUp.ReferenceOTU647	3.0	0.0	0.0	0.0	0.0	0.0	0.0	k__Bacteria; p__Planctomycetes; c__Phycisphaerae; o__CCM11a; f__; g__; s__
New.CleanUp.ReferenceOTU1453	2.0	0.0	0.0	0.0	0.0	0.0	0.0	k__Bacteria; p__Bacteroidetes; c__Bacteroidia; o__Bacteroidales; f__S24-7; g__; s__
New.CleanUp.ReferenceOTU1459	2.0	0.0	0.0	0.0	0.0	0.0	0.0	k__Bacteria; p__Fibrobacteres; c__Fibrobacteria; o__258ds10; f__; g__; s__
New.CleanUp.ReferenceOTU272	4.0	2.0	5.0	1.0	3.0	0.0	10.0	k__Bacteria; p__Chloroflexi; c__Anaerolineae; o__envOPS12; f__; g__; s__
New.CleanUp.ReferenceOTU648	3.0	0.0	2.0	0.0	0.0	0.0	0.0	k__Bacteria; p__Proteobacteria; c__Betaproteobacteria; o__Rhodocyclales; f__Rhodocyclaceae; g__; s__
New.CleanUp.ReferenceOTU649	6.0	0.0	0.0	0.0	0.0	0.0	0.0	k__Archaea; p__[Parvarchaeota]; c__[Parvarchaea]; o__YLA114; f__; g__; s__
New.CleanUp.ReferenceOTU645	4.0	0.0	0.0	0.0	0.0	0.0	0.0	k__Bacteria; p__Bacteroidetes; c__Bacteroidia; o__Bacteroidales; f__S24-7; g__; s__
New.CleanUp.ReferenceOTU642	1.0	0.0	0.0	0.0	3.0	0.0	0.0	Unassigned
New.CleanUp.ReferenceOTU828	0.0	0.0	2.0	0.0	0.0	0.0	0.0	Unassigned
New.CleanUp.ReferenceOTU829	0.0	11.0	9.0	7.0	2.0	0.0	0.0	k__Bacteria; p__Proteobacteria; c__Deltaproteobacteria; o__; f__; g__; s__
New.CleanUp.ReferenceOTU350	0.0	2.0	0.0	3.0	0.0	0.0	9.0	Unassigned
New.CleanUp.ReferenceOTU827	3.0	0.0	0.0	0.0	0.0	0.0	0.0	k__Bacteria; p__Cyanobacteria; c__Synechococcophycideae; o__Pseudanabaenales; f__Pseudanabaenaceae; g__Pseudanabaena; s__
New.CleanUp.ReferenceOTU352	0.0	2.0	10.0	0.0	0.0	0.0	0.0	k__Bacteria; p__Chloroflexi; c__Anaerolineae; o__OPB11; f__; g__; s__
New.CleanUp.ReferenceOTU353	0.0	0.0	9.0	0.0	4.0	0.0	0.0	Unassigned
New.CleanUp.ReferenceOTU354	5.0	0.0	1.0	0.0	2.0	0.0	0.0	k__Bacteria; p__Proteobacteria; c__Deltaproteobacteria; o__; f__; g__; s__
New.CleanUp.ReferenceOTU355	0.0	0.0	0.0	1.0	2.0	0.0	8.0	k__Archaea; p__Crenarchaeota; c__MCG; o__pGrfC26; f__; g__; s__
New.CleanUp.ReferenceOTU356	9.0	0.0	1.0	0.0	2.0	0.0	0.0	Unassigned
New.CleanUp.ReferenceOTU357	0.0	10.0	0.0	0.0	0.0	0.0	0.0	Unassigned
New.CleanUp.ReferenceOTU1547	0.0	2.0	1.0	0.0	0.0	0.0	0.0	Unassigned
New.CleanUp.ReferenceOTU738	0.0	3.0	0.0	0.0	0.0	0.0	0.0	Unassigned
New.CleanUp.ReferenceOTU739	0.0	0.0	1.0	0.0	2.0	0.0	1.0	k__Bacteria; p__Chloroflexi; c__Anaerolineae; o__A31; f__; g__; s__
New.CleanUp.ReferenceOTU270	11.0	0.0	0.0	0.0	1.0	0.0	0.0	k__Bacteria; p__Proteobacteria; c__TA18; o__PHOS-HD29; f__; g__; s__
New.CleanUp.ReferenceOTU732	4.0	0.0	0.0	0.0	0.0	0.0	0.0	k__Bacteria; p__Bacteroidetes; c__Bacteroidia; o__Bacteroidales; f__S24-7; g__; s__
New.CleanUp.ReferenceOTU733	2.0	0.0	0.0	0.0	0.0	0.0	0.0	k__Bacteria; p__TM6; c__SBRH58; o__; f__; g__; s__
New.CleanUp.ReferenceOTU730	0.0	0.0	2.0	0.0	0.0	0.0	0.0	Unassigned
New.CleanUp.ReferenceOTU731	0.0	1.0	2.0	1.0	1.0	0.0	3.0	Unassigned
New.CleanUp.ReferenceOTU736	0.0	4.0	0.0	0.0	0.0	2.0	0.0	k__Bacteria; p__Chloroflexi; c__S085; o__; f__; g__; s__
New.CleanUp.ReferenceOTU1545	2.0	0.0	0.0	0.0	0.0	0.0	0.0	Unassigned
New.CleanUp.ReferenceOTU734	4.0	0.0	0.0	0.0	0.0	0.0	0.0	k__Bacteria; p__Elusimicrobia; c__Elusimicrobia; o__IIb; f__; g__; s__
New.CleanUp.ReferenceOTU735	0.0	6.0	0.0	3.0	0.0	0.0	0.0	k__Bacteria; p__Chloroflexi; c__SAR202; o__; f__; g__; s__
New.CleanUp.ReferenceOTU912	3.0	0.0	0.0	0.0	0.0	0.0	0.0	Unassigned
New.CleanUp.ReferenceOTU913	2.0	0.0	0.0	0.0	0.0	0.0	0.0	Unassigned
New.CleanUp.ReferenceOTU910	0.0	0.0	6.0	0.0	1.0	0.0	4.0	k__Bacteria; p__AC1; c__HDBW-WB69; o__; f__; g__; s__
New.CleanUp.ReferenceOTU1126	0.0	0.0	1.0	0.0	3.0	0.0	0.0	k__Bacteria; p__Chloroflexi; c__Anaerolineae; o__envOPS12; f__; g__; s__
New.CleanUp.ReferenceOTU916	3.0	0.0	0.0	0.0	0.0	0.0	0.0	k__Bacteria; p__OP11; c__OP11-4; o__; f__; g__; s__
New.CleanUp.ReferenceOTU914	6.0	0.0	0.0	0.0	0.0	0.0	0.0	k__Bacteria; p__Planctomycetes; c__vadinHA49; o__DH61; f__; g__; s__
New.CleanUp.ReferenceOTU918	3.0	0.0	0.0	0.0	0.0	0.0	0.0	k__Bacteria; p__Bacteroidetes; c__Bacteroidia; o__Bacteroidales; f__S24-7; g__; s__
New.CleanUp.ReferenceOTU919	3.0	0.0	0.0	0.0	0.0	0.0	0.0	Unassigned
New.CleanUp.ReferenceOTU1128	0.0	1.0	1.0	0.0	0.0	0.0	0.0	k__Bacteria; p__Chloroflexi; c__Anaerolineae; o__GCA004; f__; g__; s__
New.CleanUp.ReferenceOTU579	4.0	0.0	0.0	0.0	0.0	0.0	0.0	Unassigned
New.CleanUp.ReferenceOTU276	0.0	0.0	0.0	0.0	0.0	0.0	15.0	Unassigned
New.CleanUp.ReferenceOTU178	0.0	22.0	16.0	0.0	0.0	0.0	2.0	Unassigned
New.CleanUp.ReferenceOTU179	0.0	3.0	17.0	0.0	0.0	0.0	15.0	k__Bacteria; p__Acidobacteria; c__Solibacteres; o__Solibacterales
New.CleanUp.ReferenceOTU763	0.0	0.0	9.0	0.0	1.0	0.0	0.0	k__Archaea; p__Crenarchaeota; c__MCG; o__; f__; g__; s__
New.CleanUp.ReferenceOTU79	6.0	10.0	12.0	4.0	55.0	0.0	21.0	k__Bacteria; p__Verrucomicrobia; c__[Pedosphaerae]; o__[Pedosphaerales]; f__; g__; s__
New.CleanUp.ReferenceOTU765	0.0	0.0	3.0	0.0	0.0	0.0	0.0	k__Bacteria; p__OP3; c__koll11; o__GIF10; f__; g__; s__
New.CleanUp.ReferenceOTU1067	0.0	0.0	2.0	0.0	0.0	0.0	0.0	Unassigned
New.CleanUp.ReferenceOTU764	0.0	0.0	2.0	0.0	0.0	0.0	0.0	k__Bacteria; p__Proteobacteria; c__Deltaproteobacteria; o__BPC076; f__; g__; s__
New.CleanUp.ReferenceOTU1805	0.0	0.0	0.0	0.0	3.0	0.0	0.0	Unassigned
New.CleanUp.ReferenceOTU1802	0.0	0.0	0.0	0.0	2.0	1.0	0.0	k__Bacteria; p__Chloroflexi; c__Anaerolineae; o__A31; f__; g__; s__
New.CleanUp.ReferenceOTU1800	0.0	0.0	0.0	2.0	0.0	0.0	0.0	Unassigned
New.CleanUp.ReferenceOTU703	0.0	0.0	0.0	0.0	2.0	0.0	0.0	k__Bacteria; p__Verrucomicrobia; c__[Pedosphaerae]; o__[Pedosphaerales]; f__auto67_4W; g__; s__
New.CleanUp.ReferenceOTU702	0.0	2.0	0.0	1.0	0.0	0.0	0.0	k__Bacteria; p__Actinobacteria; c__; o__; f__; g__; s__
New.CleanUp.ReferenceOTU701	1.0	0.0	1.0	0.0	2.0	0.0	0.0	k__Bacteria; p__Proteobacteria; c__Betaproteobacteria; o__Rhodocyclales; f__Rhodocyclaceae
New.CleanUp.ReferenceOTU704	3.0	0.0	0.0	0.0	0.0	0.0	0.0	Unassigned
New.CleanUp.ReferenceOTU257	0.0	0.0	3.0	0.0	1.0	0.0	9.0	Unassigned
New.CleanUp.ReferenceOTU256	5.0	0.0	0.0	0.0	0.0	0.0	22.0	k__Bacteria; p__Proteobacteria; c__Deltaproteobacteria; o__NKB15; f__; g__; s__
New.CleanUp.ReferenceOTU318	0.0	4.0	7.0	0.0	1.0	0.0	0.0	k__Bacteria; p__Bacteroidetes; c__Sphingobacteriia; o__Sphingobacteriales; f__; g__; s__
New.CleanUp.ReferenceOTU319	0.0	0.0	0.0	0.0	0.0	0.0	7.0	k__Bacteria; p__TA06; c__; o__; f__; g__; s__
New.CleanUp.ReferenceOTU253	29.0	0.0	0.0	0.0	0.0	0.0	0.0	k__Bacteria; p__Chlamydiae; c__Chlamydiia; o__Chlamydiales; f__; g__; s__
New.CleanUp.ReferenceOTU252	0.0	4.0	6.0	0.0	3.0	0.0	0.0	Unassigned
New.CleanUp.ReferenceOTU776	2.0	0.0	0.0	0.0	0.0	0.0	0.0	Unassigned
New.CleanUp.ReferenceOTU651	0.0	3.0	0.0	0.0	0.0	0.0	0.0	Unassigned
New.CleanUp.ReferenceOTU777	3.0	0.0	0.0	0.0	0.0	0.0	0.0	Unassigned
New.CleanUp.ReferenceOTU774	0.0	10.0	1.0	0.0	1.0	4.0	0.0	k__Bacteria; p__OP8; c__OP8_1; o__; f__; g__; s__
New.CleanUp.ReferenceOTU589	0.0	1.0	0.0	0.0	0.0	0.0	3.0	Unassigned
New.CleanUp.ReferenceOTU588	0.0	3.0	0.0	0.0	0.0	3.0	0.0	k__Bacteria; p__AC1; c__SHA-114; o__; f__; g__; s__
New.CleanUp.ReferenceOTU775	3.0	0.0	0.0	0.0	5.0	0.0	0.0	k__Bacteria; p__Acidobacteria; c__Solibacteres; o__Solibacterales; f__; g__; s__
New.CleanUp.ReferenceOTU581	0.0	0.0	2.0	0.0	0.0	0.0	1.0	Unassigned
New.CleanUp.ReferenceOTU580	0.0	0.0	0.0	1.0	0.0	0.0	3.0	k__Bacteria; p__Chloroflexi; c__Dehalococcoidetes; o__; f__; g__; s__
New.CleanUp.ReferenceOTU583	0.0	8.0	0.0	1.0	0.0	0.0	0.0	Unassigned
New.CleanUp.ReferenceOTU582	6.0	0.0	0.0	0.0	0.0	0.0	0.0	k__Bacteria; p__Bacteroidetes; c__Sphingobacteriia; o__Sphingobacteriales; f__; g__; s__
New.CleanUp.ReferenceOTU1025	3.0	2.0	1.0	0.0	4.0	0.0	0.0	k__Bacteria; p__Proteobacteria; c__Deltaproteobacteria; o__Myxococcales; f__; g__; s__
New.CleanUp.ReferenceOTU105	0.0	26.0	0.0	65.0	0.0	3.0	0.0	k__Archaea; p__Crenarchaeota; c__MBGA; o__NRP-J; f__; g__; s__
New.CleanUp.ReferenceOTU104	2.0	0.0	89.0	0.0	1.0	0.0	28.0	Unassigned
New.CleanUp.ReferenceOTU107	0.0	64.0	10.0	21.0	2.0	0.0	0.0	k__Bacteria; p__Acidobacteria; c__RB25; o__; f__; g__; s__
New.CleanUp.ReferenceOTU106	0.0	57.0	2.0	11.0	1.0	0.0	0.0	k__Bacteria; p__Chloroflexi; c__S085; o__; f__; g__; s__
New.CleanUp.ReferenceOTU101	0.0	8.0	12.0	5.0	30.0	0.0	18.0	Unassigned
New.CleanUp.ReferenceOTU103	6.0	15.0	11.0	0.0	27.0	35.0	14.0	k__Bacteria; p__Armatimonadetes; c__Chthonomonadetes; o__SJA-22; f__; g__; s__
New.CleanUp.ReferenceOTU102	0.0	33.0	35.0	0.0	8.0	5.0	4.0	Unassigned
New.CleanUp.ReferenceOTU771	0.0	0.0	4.0	0.0	1.0	0.0	0.0	Unassigned
New.CleanUp.ReferenceOTU109	6.0	4.0	13.0	0.0	15.0	0.0	25.0	Unassigned
New.CleanUp.ReferenceOTU108	0.0	46.0	0.0	25.0	0.0	0.0	0.0	Unassigned
New.CleanUp.ReferenceOTU677	7.0	0.0	0.0	0.0	0.0	0.0	0.0	Unassigned
New.CleanUp.ReferenceOTU676	5.0	0.0	0.0	0.0	0.0	0.0	0.0	Unassigned
New.CleanUp.ReferenceOTU675	7.0	2.0	0.0	11.0	0.0	0.0	0.0	Unassigned
New.CleanUp.ReferenceOTU1331	0.0	0.0	2.0	0.0	0.0	0.0	0.0	k__Bacteria; p__Bacteroidetes; c__Cytophagia; o__Cytophagales; f__Cytophagaceae; g__; s__
New.CleanUp.ReferenceOTU695	4.0	1.0	0.0	1.0	0.0	0.0	0.0	Unassigned
New.CleanUp.ReferenceOTU694	6.0	0.0	0.0	0.0	0.0	0.0	0.0	k__Bacteria; p__Proteobacteria; c__Gammaproteobacteria; o__Legionellales; f__Legionellaceae; g__; s__
New.CleanUp.ReferenceOTU697	0.0	0.0	0.0	0.0	0.0	0.0	2.0	Unassigned
New.CleanUp.ReferenceOTU696	0.0	3.0	0.0	1.0	0.0	0.0	0.0	k__Bacteria; p__Chloroflexi; c__S085; o__; f__; g__; s__
New.CleanUp.ReferenceOTU693	0.0	0.0	2.0	0.0	2.0	0.0	3.0	k__Bacteria; p__OP3; c__koll11; o__GIF10; f__; g__; s__
New.CleanUp.ReferenceOTU692	0.0	3.0	5.0	0.0	0.0	0.0	3.0	k__Bacteria; p__OP1; c__[Acetothermia]; o__[Acetothermales]; f__; g__; s__
New.CleanUp.ReferenceOTU369	8.0	0.0	0.0	0.0	0.0	0.0	0.0	Unassigned
New.CleanUp.ReferenceOTU368	0.0	5.0	2.0	6.0	1.0	0.0	4.0	Unassigned
New.CleanUp.ReferenceOTU365	0.0	0.0	1.0	0.0	1.0	0.0	14.0	Unassigned
New.CleanUp.ReferenceOTU364	8.0	0.0	0.0	0.0	4.0	0.0	0.0	Unassigned
New.CleanUp.ReferenceOTU367	6.0	0.0	0.0	0.0	0.0	0.0	0.0	k__Bacteria; p__Proteobacteria; c__Alphaproteobacteria; o__Rhodospirillales; f__Acetobacteraceae; g__; s__
New.CleanUp.ReferenceOTU366	0.0	0.0	0.0	0.0	0.0	0.0	12.0	k__Archaea; p__Crenarchaeota; c__MCG; o__; f__; g__; s__
New.CleanUp.ReferenceOTU361	7.0	0.0	0.0	0.0	0.0	0.0	0.0	Unassigned
New.CleanUp.ReferenceOTU360	10.0	0.0	0.0	0.0	0.0	0.0	0.0	k__Bacteria; p__Proteobacteria; c__Alphaproteobacteria; o__; f__; g__; s__
New.CleanUp.ReferenceOTU363	0.0	0.0	6.0	0.0	0.0	0.0	0.0	Unassigned
New.CleanUp.ReferenceOTU362	12.0	0.0	0.0	1.0	0.0	0.0	0.0	k__Bacteria; p__OD1; c__; o__; f__; g__; s__
New.CleanUp.ReferenceOTU219	0.0	0.0	18.0	0.0	2.0	0.0	0.0	Unassigned
New.CleanUp.ReferenceOTU218	0.0	0.0	17.0	0.0	1.0	0.0	7.0	Unassigned
New.CleanUp.ReferenceOTU749	7.0	0.0	0.0	0.0	0.0	0.0	0.0	Unassigned
New.CleanUp.ReferenceOTU748	0.0	0.0	2.0	0.0	0.0	0.0	0.0	k__Bacteria; p__Chloroflexi
New.CleanUp.ReferenceOTU747	2.0	0.0	0.0	0.0	0.0	0.0	0.0	k__Bacteria; p__Proteobacteria; c__Gammaproteobacteria; o__Legionellales; f__Coxiellaceae; g__; s__
New.CleanUp.ReferenceOTU746	2.0	5.0	0.0	3.0	0.0	5.0	0.0	k__Bacteria; p__Planctomycetes; c__Planctomycetia; o__Pirellulales; f__Pirellulaceae; g__; s__
New.CleanUp.ReferenceOTU745	3.0	0.0	0.0	0.0	0.0	0.0	0.0	k__Bacteria; p__TM6; c__SJA-4; o__YJF2-48; f__; g__; s__
New.CleanUp.ReferenceOTU744	2.0	0.0	0.0	0.0	0.0	0.0	0.0	k__Bacteria; p__Proteobacteria; c__Gammaproteobacteria; o__Alteromonadales; f__Alteromonadaceae; g__Porticoccus
New.CleanUp.ReferenceOTU743	2.0	0.0	0.0	0.0	0.0	0.0	0.0	k__Bacteria; p__OP3; c__koll11; o__; f__; g__; s__
New.CleanUp.ReferenceOTU742	4.0	0.0	0.0	0.0	0.0	0.0	0.0	Unassigned
New.CleanUp.ReferenceOTU741	2.0	0.0	0.0	0.0	0.0	0.0	0.0	k__Bacteria; p__Proteobacteria; c__Alphaproteobacteria; o__Rhodobacterales; f__Hyphomonadaceae; g__; s__
New.CleanUp.ReferenceOTU740	0.0	3.0	0.0	0.0	0.0	0.0	0.0	k__Bacteria; p__Verrucomicrobia; c__[Pedosphaerae]; o__[Pedosphaerales]; f__; g__; s__
New.CleanUp.ReferenceOTU614	4.0	0.0	0.0	0.0	0.0	0.0	0.0	k__Bacteria; p__TM6; c__SJA-4; o__; f__; g__; s__
New.CleanUp.ReferenceOTU655	0.0	0.0	3.0	0.0	0.0	0.0	0.0	Unassigned
New.CleanUp.ReferenceOTU1151	4.0	0.0	0.0	0.0	0.0	0.0	0.0	k__Bacteria; p__Nitrospirae; c__Nitrospira; o__Nitrospirales; f__[Thermodesulfovibrionaceae]; g__; s__
New.CleanUp.ReferenceOTU965	0.0	0.0	2.0	0.0	0.0	0.0	0.0	Unassigned
New.CleanUp.ReferenceOTU964	0.0	0.0	0.0	0.0	4.0	0.0	0.0	k__Bacteria; p__Chloroflexi; c__Anaerolineae; o__A31; f__; g__; s__
New.CleanUp.ReferenceOTU963	0.0	0.0	1.0	1.0	0.0	0.0	0.0	k__Bacteria; p__Chloroflexi; c__SHA-26; o__; f__; g__; s__
New.CleanUp.ReferenceOTU962	3.0	0.0	0.0	0.0	0.0	0.0	0.0	Unassigned
New.CleanUp.ReferenceOTU1156	0.0	0.0	0.0	0.0	2.0	0.0	0.0	k__Bacteria; p__Proteobacteria; c__Alphaproteobacteria; o__Rhodospirillales; f__Rhodospirillaceae; g__; s__
New.CleanUp.ReferenceOTU1158	0.0	0.0	0.0	0.0	2.0	0.0	0.0	k__Bacteria; p__Proteobacteria; c__Alphaproteobacteria; o__Rhizobiales; f__Hyphomicrobiaceae
New.CleanUp.ReferenceOTU1159	0.0	0.0	1.0	0.0	1.0	0.0	0.0	k__Bacteria; p__Acidobacteria; c__BPC102; o__MVS-40; f__; g__; s__
New.CleanUp.ReferenceOTU969	5.0	0.0	0.0	0.0	0.0	0.0	0.0	Unassigned
New.CleanUp.ReferenceOTU968	0.0	5.0	0.0	0.0	0.0	2.0	0.0	Unassigned
New.CleanUp.ReferenceOTU387	6.0	0.0	0.0	0.0	0.0	0.0	0.0	k__Bacteria; p__Fusobacteria; c__Fusobacteriia; o__Fusobacteriales; f__Fusobacteriaceae; g__Fusobacterium; s__
New.CleanUp.ReferenceOTU386	2.0	0.0	1.0	0.0	1.0	0.0	10.0	k__Bacteria; p__Chloroflexi; c__Anaerolineae; o__OPB11; f__; g__; s__
New.CleanUp.ReferenceOTU654	0.0	0.0	3.0	0.0	0.0	0.0	0.0	Unassigned
New.CleanUp.ReferenceOTU130	3.0	2.0	15.0	2.0	11.0	0.0	26.0	k__Bacteria; p__Proteobacteria; c__Deltaproteobacteria; o__Myxococcales; f__; g__; s__
New.CleanUp.ReferenceOTU264	0.0	3.0	3.0	9.0	5.0	0.0	0.0	Unassigned
New.CleanUp.ReferenceOTU657	4.0	0.0	0.0	0.0	0.0	0.0	0.0	k__Bacteria; p__Planctomycetes; c__Phycisphaerae; o__mle1-8; f__; g__; s__
New.CleanUp.ReferenceOTU1600	0.0	0.0	2.0	0.0	0.0	0.0	0.0	Unassigned
New.CleanUp.ReferenceOTU816	0.0	0.0	0.0	0.0	4.0	0.0	0.0	k__Bacteria; p__Acidobacteria; c__Solibacteres; o__Solibacterales; f__; g__; s__
New.CleanUp.ReferenceOTU815	0.0	0.0	0.0	0.0	0.0	0.0	6.0	k__Bacteria; p__Chlorobi; c__BSV26; o__C20; f__; g__; s__
New.CleanUp.ReferenceOTU814	2.0	0.0	0.0	0.0	0.0	0.0	0.0	k__Bacteria; p__Proteobacteria; c__Gammaproteobacteria; o__Legionellales; f__Legionellaceae; g__; s__
New.CleanUp.ReferenceOTU656	0.0	0.0	0.0	0.0	0.0	0.0	8.0	Unassigned
New.CleanUp.ReferenceOTU813	0.0	4.0	0.0	0.0	0.0	0.0	0.0	k__Bacteria; p__Firmicutes; c__Clostridia; o__Thermoanaerobacterales; f__Thermoanaerobacteraceae; g__Thermacetogenium; s__
New.CleanUp.ReferenceOTU812	0.0	0.0	0.0	0.0	2.0	0.0	0.0	k__Bacteria; p__Proteobacteria; c__Deltaproteobacteria; o__Desulfuromonadales; f__Geobacteraceae; g__Geobacter; s__
New.CleanUp.ReferenceOTU811	0.0	2.0	0.0	0.0	0.0	0.0	0.0	Unassigned
New.CleanUp.ReferenceOTU810	3.0	2.0	1.0	0.0	0.0	0.0	2.0	k__Bacteria; p__Nitrospirae; c__Nitrospira; o__Nitrospirales; f__[Thermodesulfovibrionaceae]; g__LCP-6; s__
New.CleanUp.ReferenceOTU790	0.0	0.0	4.0	2.0	0.0	0.0	0.0	Unassigned
New.CleanUp.ReferenceOTU791	0.0	1.0	6.0	0.0	0.0	0.0	0.0	k__Bacteria; p__OP1; c__[Acetothermia]; o__[Acetothermales]; f__[Acetothermaceae]; g__Candidatus Acetothermum; s__
New.CleanUp.ReferenceOTU792	0.0	0.0	0.0	0.0	0.0	0.0	2.0	k__Bacteria; p__Chloroflexi; c__Anaerolineae; o__OPB11; f__; g__; s__
New.CleanUp.ReferenceOTU793	4.0	0.0	0.0	0.0	0.0	0.0	0.0	Unassigned
New.CleanUp.ReferenceOTU794	0.0	0.0	1.0	0.0	0.0	0.0	9.0	k__Bacteria; p__Proteobacteria; c__Deltaproteobacteria; o__; f__; g__; s__
New.CleanUp.ReferenceOTU795	2.0	0.0	0.0	0.0	0.0	0.0	0.0	k__Bacteria; p__Proteobacteria; c__Deltaproteobacteria; o__Myxococcales; f__; g__; s__
New.CleanUp.ReferenceOTU796	0.0	0.0	2.0	0.0	0.0	0.0	0.0	Unassigned
New.CleanUp.ReferenceOTU797	2.0	0.0	0.0	0.0	0.0	0.0	0.0	k__Bacteria; p__Planctomycetes; c__Planctomycetia; o__Gemmatales; f__Gemmataceae; g__; s__
New.CleanUp.ReferenceOTU408	6.0	0.0	0.0	0.0	0.0	0.0	0.0	k__Bacteria; p__Proteobacteria; c__TA18; o__PHOS-HD29; f__; g__; s__
New.CleanUp.ReferenceOTU409	8.0	0.0	0.0	0.0	2.0	0.0	0.0	k__Bacteria; p__Proteobacteria; c__Deltaproteobacteria; o__DTB120; f__; g__; s__
New.CleanUp.ReferenceOTU612	6.0	0.0	0.0	0.0	0.0	0.0	0.0	k__Bacteria; p__OP3; c__koll11; o__; f__; g__; s__
New.CleanUp.ReferenceOTU956	2.0	0.0	0.0	0.0	0.0	0.0	0.0	Unassigned
New.CleanUp.ReferenceOTU1160	0.0	0.0	1.0	0.0	0.0	0.0	1.0	k__Bacteria; p__Chlorobi; c__OPB56; o__; f__; g__; s__
New.CleanUp.ReferenceOTU402	6.0	0.0	0.0	0.0	0.0	0.0	0.0	k__Archaea; p__Crenarchaeota; c__MBGA; o__NRP-J; f__; g__; s__
New.CleanUp.ReferenceOTU403	0.0	2.0	0.0	5.0	0.0	0.0	0.0	Unassigned
New.CleanUp.ReferenceOTU1164	4.0	0.0	0.0	0.0	0.0	0.0	0.0	k__Bacteria; p__OP11; c__OP11-3; o__; f__; g__; s__
New.CleanUp.ReferenceOTU406	5.0	0.0	0.0	0.0	0.0	0.0	0.0	k__Bacteria; p__Elusimicrobia; c__Elusimicrobia; o__MVP-88; f__; g__; s__
New.CleanUp.ReferenceOTU881	0.0	0.0	0.0	0.0	6.0	0.0	0.0	Unassigned
New.CleanUp.ReferenceOTU710	6.0	0.0	0.0	0.0	0.0	0.0	0.0	k__Bacteria; p__Bacteroidetes; c__[Saprospirae]; o__[Saprospirales]; f__Chitinophagaceae; g__; s__
New.CleanUp.ReferenceOTU1814	3.0	0.0	0.0	0.0	0.0	0.0	0.0	k__Bacteria; p__OP3; c__koll11; o__; f__; g__; s__
New.CleanUp.ReferenceOTU547	7.0	0.0	0.0	0.0	0.0	0.0	0.0	k__Bacteria; p__Proteobacteria; c__Alphaproteobacteria; o__; f__; g__; s__
New.CleanUp.ReferenceOTU712	0.0	8.0	0.0	0.0	0.0	0.0	0.0	k__Bacteria; p__Chloroflexi; c__S085; o__; f__; g__; s__
New.CleanUp.ReferenceOTU662	3.0	0.0	0.0	0.0	0.0	0.0	0.0	Unassigned
New.CleanUp.ReferenceOTU937	0.0	2.0	0.0	0.0	0.0	0.0	0.0	Unassigned
New.CleanUp.ReferenceOTU713	1.0	0.0	5.0	4.0	2.0	11.0	8.0	Unassigned
New.CleanUp.ReferenceOTU714	0.0	0.0	2.0	0.0	0.0	0.0	0.0	k__Bacteria; p__Chloroflexi; c__SHA-26; o__; f__; g__; s__
New.CleanUp.ReferenceOTU526	6.0	0.0	0.0	0.0	0.0	0.0	0.0	Unassigned
New.CleanUp.ReferenceOTU1434	0.0	0.0	1.0	0.0	1.0	1.0	1.0	k__Bacteria; p__Chlorobi; c__Ignavibacteria; o__SM1H02; f__; g__; s__
New.CleanUp.ReferenceOTU715	0.0	0.0	2.0	0.0	1.0	0.0	0.0	Unassigned
New.CleanUp.ReferenceOTU543	0.0	0.0	9.0	0.0	0.0	0.0	0.0	k__Bacteria; p__Proteobacteria; c__Deltaproteobacteria; o__BPC076; f__; g__; s__
New.CleanUp.ReferenceOTU716	3.0	0.0	0.0	0.0	0.0	0.0	0.0	k__Bacteria; p__Planctomycetes; c__OM190; o__CL500-15; f__; g__; s__
New.CleanUp.ReferenceOTU598	4.0	0.0	0.0	0.0	0.0	0.0	0.0	k__Bacteria; p__Planctomycetes; c__Planctomycetia; o__Gemmatales; f__Gemmataceae; g__; s__
New.CleanUp.ReferenceOTU599	5.0	0.0	4.0	0.0	6.0	0.0	1.0	k__Bacteria; p__Nitrospirae; c__Nitrospira; o__Nitrospirales; f__[Thermodesulfovibrionaceae]; g__; s__
New.CleanUp.ReferenceOTU596	0.0	3.0	0.0	0.0	0.0	0.0	0.0	k__Bacteria; p__Chloroflexi
New.CleanUp.ReferenceOTU597	8.0	0.0	0.0	0.0	0.0	0.0	0.0	k__Bacteria; p__Proteobacteria; c__Gammaproteobacteria; o__Legionellales; f__Coxiellaceae; g__; s__
New.CleanUp.ReferenceOTU594	0.0	2.0	0.0	12.0	0.0	0.0	0.0	Unassigned
New.CleanUp.ReferenceOTU595	3.0	0.0	0.0	0.0	1.0	0.0	0.0	Unassigned
New.CleanUp.ReferenceOTU1037	0.0	4.0	0.0	4.0	0.0	0.0	0.0	k__Bacteria; p__Chlorobi; c__BSV26; o__; f__; g__; s__
New.CleanUp.ReferenceOTU593	0.0	1.0	0.0	3.0	0.0	0.0	0.0	Unassigned
New.CleanUp.ReferenceOTU591	9.0	0.0	0.0	0.0	0.0	0.0	0.0	Unassigned
New.CleanUp.ReferenceOTU717	0.0	2.0	0.0	0.0	0.0	0.0	0.0	k__Bacteria; p__Actinobacteria; c__Rubrobacteria; o__Rubrobacterales; f__Rubrobacteraceae; g__; s__
New.CleanUp.ReferenceOTU98	11.0	7.0	10.0	0.0	3.0	0.0	36.0	k__Bacteria; p__Nitrospirae; c__Nitrospira; o__Nitrospirales; f__; g__; s__
New.CleanUp.ReferenceOTU99	0.0	36.0	2.0	70.0	0.0	0.0	0.0	k__Bacteria; p__GAL15; c__; o__; f__; g__; s__
New.CleanUp.ReferenceOTU118	0.0	38.0	2.0	35.0	3.0	0.0	0.0	k__Bacteria; p__Chloroflexi; c__S085; o__; f__; g__; s__
New.CleanUp.ReferenceOTU119	0.0	43.0	1.0	35.0	1.0	13.0	0.0	Unassigned
New.CleanUp.ReferenceOTU922	4.0	0.0	0.0	0.0	0.0	0.0	0.0	k__Bacteria; p__Planctomycetes; c__Phycisphaerae; o__Phycisphaerales; f__; g__; s__
New.CleanUp.ReferenceOTU112	0.0	0.0	37.0	0.0	12.0	0.0	5.0	k__Archaea; p__Euryarchaeota; c__Thermoplasmata; o__E2; f__[Methanomassiliicoccaceae]; g__; s__
New.CleanUp.ReferenceOTU113	0.0	10.0	5.0	0.0	12.0	32.0	1.0	k__Bacteria; p__Proteobacteria; c__Deltaproteobacteria; o__Myxococcales
New.CleanUp.ReferenceOTU110	40.0	5.0	9.0	0.0	3.0	16.0	0.0	k__Bacteria; p__Proteobacteria; c__Deltaproteobacteria; o__Thermodesulfobacteriales; f__; g__; s__
New.CleanUp.ReferenceOTU111	0.0	0.0	48.0	0.0	1.0	0.0	1.0	Unassigned
New.CleanUp.ReferenceOTU116	35.0	0.0	4.0	0.0	27.0	0.0	0.0	Unassigned
New.CleanUp.ReferenceOTU117	12.0	4.0	3.0	0.0	29.0	0.0	28.0	k__Bacteria; p__Proteobacteria; c__Deltaproteobacteria; o__Syntrophobacterales; f__Syntrophorhabdaceae; g__; s__
New.CleanUp.ReferenceOTU114	0.0	14.0	2.0	0.0	5.0	92.0	0.0	k__Bacteria; p__Chloroflexi; c__Anaerolineae; o__S0208; f__; g__; s__
New.CleanUp.ReferenceOTU115	4.0	62.0	37.0	47.0	9.0	0.0	15.0	k__Bacteria; p__Proteobacteria; c__Deltaproteobacteria; o__BPC076; f__; g__; s__
New.CleanUp.ReferenceOTU683	0.0	10.0	13.0	1.0	5.0	0.0	2.0	k__Bacteria; p__Proteobacteria; c__Deltaproteobacteria; o__BPC076; f__; g__; s__
New.CleanUp.ReferenceOTU680	0.0	0.0	0.0	0.0	5.0	0.0	0.0	k__Bacteria; p__Chloroflexi; c__Anaerolineae; o__GCA004; f__; g__; s__
New.CleanUp.ReferenceOTU684	4.0	0.0	0.0	0.0	0.0	0.0	0.0	k__Archaea; p__[Parvarchaeota]; c__[Parvarchaea]; o__YLA114; f__; g__; s__
New.CleanUp.ReferenceOTU927	3.0	0.0	0.0	0.0	0.0	0.0	0.0	Unassigned
New.CleanUp.ReferenceOTU688	2.0	0.0	0.0	0.0	6.0	0.0	2.0	k__Bacteria; p__Nitrospirae; c__Nitrospira; o__Nitrospirales; f__[Thermodesulfovibrionaceae]; g__; s__
New.CleanUp.ReferenceOTU689	4.0	0.0	2.0	0.0	3.0	0.0	0.0	Unassigned
New.CleanUp.ReferenceOTU1499	0.0	1.0	1.0	2.0	0.0	0.0	1.0	k__Bacteria; p__Proteobacteria; c__Deltaproteobacteria; o__; f__; g__; s__
New.CleanUp.ReferenceOTU1328	2.0	0.0	0.0	0.0	0.0	0.0	0.0	Unassigned
New.CleanUp.ReferenceOTU372	1.0	4.0	0.0	8.0	0.0	0.0	0.0	k__Bacteria; p__Proteobacteria; c__Deltaproteobacteria; o__Myxococcales; f__; g__; s__
New.CleanUp.ReferenceOTU373	0.0	3.0	3.0	0.0	3.0	0.0	0.0	k__Bacteria; p__VHS-B3-43; c__; o__; f__; g__; s__
New.CleanUp.ReferenceOTU370	17.0	0.0	0.0	0.0	0.0	0.0	0.0	Unassigned
New.CleanUp.ReferenceOTU371	15.0	0.0	0.0	0.0	4.0	0.0	0.0	k__Bacteria; p__Bacteroidetes; c__[Saprospirae]; o__[Saprospirales]; f__Saprospiraceae; g__; s__
New.CleanUp.ReferenceOTU376	6.0	0.0	0.0	0.0	0.0	0.0	0.0	k__Bacteria; p__OD1; c__; o__; f__; g__; s__
New.CleanUp.ReferenceOTU377	13.0	0.0	0.0	0.0	0.0	0.0	0.0	k__Bacteria; p__Planctomycetes; c__Planctomycetia; o__Gemmatales; f__Isosphaeraceae; g__; s__
New.CleanUp.ReferenceOTU374	4.0	9.0	0.0	0.0	1.0	0.0	0.0	Unassigned
New.CleanUp.ReferenceOTU375	0.0	7.0	3.0	20.0	1.0	0.0	5.0	Unassigned
New.CleanUp.ReferenceOTU378	0.0	4.0	0.0	3.0	0.0	0.0	2.0	k__Bacteria; p__Chloroflexi; c__Dehalococcoidetes; o__Dehalococcoidales; f__Dehalococcoidaceae; g__; s__
New.CleanUp.ReferenceOTU379	7.0	0.0	2.0	0.0	11.0	0.0	0.0	Unassigned
New.CleanUp.ReferenceOTU758	0.0	0.0	0.0	0.0	0.0	0.0	6.0	Unassigned
New.CleanUp.ReferenceOTU759	0.0	0.0	0.0	0.0	2.0	0.0	0.0	Unassigned
New.CleanUp.ReferenceOTU208	5.0	1.0	3.0	0.0	28.0	0.0	14.0	Unassigned
New.CleanUp.ReferenceOTU209	0.0	0.0	4.0	0.0	20.0	0.0	0.0	k__Bacteria; p__Proteobacteria; c__Deltaproteobacteria; o__; f__; g__; s__
New.CleanUp.ReferenceOTU206	0.0	12.0	5.0	7.0	0.0	0.0	0.0	k__Bacteria; p__Chloroflexi; c__S085; o__; f__; g__; s__
New.CleanUp.ReferenceOTU207	0.0	15.0	4.0	4.0	5.0	0.0	1.0	Unassigned
New.CleanUp.ReferenceOTU204	0.0	18.0	0.0	15.0	0.0	0.0	0.0	Unassigned
New.CleanUp.ReferenceOTU205	6.0	4.0	2.0	17.0	3.0	0.0	0.0	k__Bacteria; p__Proteobacteria; c__Deltaproteobacteria; o__Desulfobacterales; f__Desulfobulbaceae; g__; s__
New.CleanUp.ReferenceOTU202	0.0	0.0	0.0	0.0	31.0	0.0	0.0	k__Bacteria; p__Fibrobacteres; c__; o__; f__; g__; s__
New.CleanUp.ReferenceOTU203	16.0	0.0	3.0	0.0	16.0	0.0	0.0	k__Bacteria; p__Elusimicrobia; c__Elusimicrobia; o__Elusimicrobiales; f__; g__; s__
New.CleanUp.ReferenceOTU200	2.0	0.0	10.0	1.0	0.0	0.0	44.0	k__Archaea; p__Crenarchaeota; c__MCG; o__; f__; g__; s__
New.CleanUp.ReferenceOTU201	0.0	22.0	12.0	0.0	11.0	0.0	6.0	k__Bacteria; p__AC1; c__HDBW-WB69; o__; f__; g__; s__
New.CleanUp.ReferenceOTU974	0.0	0.0	0.0	0.0	2.0	0.0	0.0	k__Bacteria; p__Chloroflexi; c__Anaerolineae; o__SHA-20; f__; g__; s__
New.CleanUp.ReferenceOTU975	2.0	0.0	0.0	0.0	0.0	0.0	0.0	Unassigned
New.CleanUp.ReferenceOTU976	0.0	0.0	0.0	0.0	2.0	0.0	0.0	Unassigned
New.CleanUp.ReferenceOTU977	2.0	0.0	0.0	0.0	0.0	0.0	0.0	k__Bacteria; p__Proteobacteria; c__Alphaproteobacteria; o__RF32; f__; g__; s__
New.CleanUp.ReferenceOTU971	0.0	0.0	2.0	0.0	3.0	0.0	0.0	Unassigned
New.CleanUp.ReferenceOTU972	1.0	0.0	0.0	0.0	1.0	0.0	2.0	Unassigned
New.CleanUp.ReferenceOTU973	0.0	0.0	2.0	0.0	0.0	0.0	0.0	Unassigned
New.CleanUp.ReferenceOTU620	0.0	2.0	1.0	5.0	0.0	0.0	0.0	k__Bacteria; p__SC4; c__; o__; f__; g__; s__
New.CleanUp.ReferenceOTU1148	0.0	0.0	2.0	0.0	0.0	0.0	0.0	k__Bacteria; p__Chloroflexi; c__Anaerolineae; o__SHA-20; f__; g__; s__
New.CleanUp.ReferenceOTU978	0.0	0.0	0.0	0.0	5.0	0.0	0.0	Unassigned
New.CleanUp.ReferenceOTU979	0.0	0.0	0.0	0.0	0.0	0.0	2.0	k__Bacteria; p__Chloroflexi; c__Dehalococcoidetes; o__Dehalococcoidales; f__Dehalococcoidaceae; g__; s__
New.CleanUp.ReferenceOTU621	8.0	0.0	0.0	0.0	0.0	0.0	0.0	k__Bacteria; p__GN04; c__MSB-5A5; o__; f__; g__; s__
New.CleanUp.ReferenceOTU615	4.0	0.0	0.0	0.0	0.0	0.0	0.0	k__Bacteria; p__Chloroflexi; c__S085; o__; f__; g__; s__
New.CleanUp.ReferenceOTU1400	0.0	2.0	2.0	0.0	0.0	0.0	0.0	k__Bacteria; p__Chloroflexi; c__Anaerolineae; o__SHA-20; f__; g__; s__
New.CleanUp.ReferenceOTU611	0.0	0.0	1.0	0.0	5.0	0.0	0.0	Unassigned
New.CleanUp.ReferenceOTU610	2.0	0.0	4.0	0.0	1.0	0.0	0.0	k__Bacteria; p__SBR1093; c__; o__; f__; g__; s__
New.CleanUp.ReferenceOTU1405	0.0	3.0	0.0	0.0	0.0	1.0	0.0	k__Bacteria; p__Chloroflexi; c__S085; o__; f__; g__; s__
New.CleanUp.ReferenceOTU1033	0.0	0.0	1.0	0.0	1.0	1.0	0.0	Unassigned
New.CleanUp.ReferenceOTU1031	0.0	1.0	1.0	4.0	0.0	0.0	0.0	Unassigned
New.CleanUp.ReferenceOTU897	0.0	0.0	0.0	2.0	3.0	0.0	2.0	Unassigned
New.CleanUp.ReferenceOTU592	6.0	0.0	0.0	0.0	0.0	0.0	0.0	Unassigned
New.CleanUp.ReferenceOTU618	0.0	9.0	0.0	1.0	0.0	0.0	0.0	Unassigned
New.CleanUp.ReferenceOTU590	0.0	0.0	3.0	1.0	0.0	0.0	9.0	k__Bacteria; p__Chloroflexi; c__Anaerolineae; o__SHA-20; f__; g__; s__
New.CleanUp.ReferenceOTU1034	7.0	0.0	1.0	0.0	0.0	0.0	0.0	Unassigned
New.CleanUp.ReferenceOTU896	5.0	0.0	0.0	0.0	0.0	0.0	0.0	k__Bacteria; p__Armatimonadetes; c__[Fimbriimonadia]; o__[Fimbriimonadales]; f__[Fimbriimonadaceae]; g__Fimbriimonas; s__
New.CleanUp.ReferenceOTU500	4.0	0.0	0.0	0.0	0.0	0.0	0.0	Unassigned
New.CleanUp.ReferenceOTU503	6.0	0.0	0.0	0.0	0.0	0.0	0.0	Unassigned
New.CleanUp.ReferenceOTU1532	0.0	1.0	0.0	2.0	0.0	0.0	0.0	Unassigned
New.CleanUp.ReferenceOTU1530	0.0	0.0	0.0	2.0	0.0	0.0	0.0	Unassigned
New.CleanUp.ReferenceOTU1531	0.0	0.0	0.0	0.0	0.0	0.0	3.0	Unassigned
New.CleanUp.ReferenceOTU508	5.0	0.0	0.0	0.0	0.0	0.0	0.0	k__Bacteria; p__Proteobacteria; c__Deltaproteobacteria; o__FAC87; f__; g__; s__
New.CleanUp.ReferenceOTU894	3.0	0.0	0.0	0.0	0.0	0.0	0.0	Unassigned
New.CleanUp.ReferenceOTU1089	0.0	0.0	2.0	0.0	0.0	0.0	0.0	Unassigned
New.CleanUp.ReferenceOTU893	0.0	0.0	0.0	0.0	4.0	0.0	0.0	k__Bacteria; p__Bacteroidetes; c__Sphingobacteriia; o__Sphingobacteriales; f__Sphingobacteriaceae; g__; s__
New.CleanUp.ReferenceOTU90	12.0	2.0	31.0	4.0	47.0	8.0	32.0	Unassigned
New.CleanUp.ReferenceOTU91	0.0	38.0	30.0	1.0	12.0	0.0	8.0	k__Bacteria; p__Armatimonadetes; c__SJA-176; o__RB046; f__; g__; s__
New.CleanUp.ReferenceOTU571	0.0	0.0	0.0	0.0	3.0	0.0	0.0	Unassigned
New.CleanUp.ReferenceOTU92	0.0	36.0	4.0	5.0	40.0	23.0	15.0	Unassigned
New.CleanUp.ReferenceOTU93	8.0	1.0	10.0	0.0	24.0	44.0	6.0	Unassigned
New.CleanUp.ReferenceOTU94	5.0	5.0	25.0	0.0	39.0	0.0	8.0	k__Bacteria; p__GN02; c__3BR-5F; o__; f__; g__; s__
New.CleanUp.ReferenceOTU95	20.0	8.0	14.0	1.0	57.0	6.0	15.0	k__Bacteria; p__Nitrospirae; c__Nitrospira; o__Nitrospirales; f__[Thermodesulfovibrionaceae]; g__Thermodesulfovibrio; s__
New.CleanUp.ReferenceOTU96	11.0	9.0	5.0	0.0	24.0	23.0	24.0	k__Bacteria; p__Chlorobi; c__Ignavibacteria; o__Ignavibacteriales; f__[Melioribacteraceae]; g__; s__
New.CleanUp.ReferenceOTU97	0.0	0.0	8.0	6.0	26.0	22.0	6.0	Unassigned
New.CleanUp.ReferenceOTU1495	2.0	0.0	0.0	0.0	0.0	0.0	0.0	k__Bacteria; p__Nitrospirae; c__Nitrospira; o__Nitrospirales; f__[Thermodesulfovibrionaceae]; g__; s__
New.CleanUp.ReferenceOTU1497	0.0	1.0	3.0	1.0	0.0	0.0	0.0	Unassigned
New.CleanUp.ReferenceOTU681	0.0	0.0	1.0	0.0	2.0	0.0	0.0	k__Bacteria; p__Verrucomicrobia; c__[Pedosphaerae]; o__[Pedosphaerales]; f__; g__; s__
New.CleanUp.ReferenceOTU1491	2.0	0.0	0.0	0.0	0.0	0.0	0.0	k__Bacteria; p__Planctomycetes; c__Planctomycetia; o__Gemmatales; f__Gemmataceae; g__; s__
New.CleanUp.ReferenceOTU1493	0.0	0.0	2.0	0.0	0.0	0.0	0.0	Unassigned
New.CleanUp.ReferenceOTU1492	0.0	0.0	0.0	0.0	2.0	0.0	0.0	k__Bacteria; p__Chloroflexi; c__Anaerolineae; o__A31; f__; g__; s__
New.CleanUp.ReferenceOTU707	2.0	0.0	0.0	0.0	0.0	0.0	0.0	k__Bacteria; p__Proteobacteria; c__Deltaproteobacteria; o__Syntrophobacterales; f__Syntrophobacteraceae; g__; s__
New.CleanUp.ReferenceOTU562	0.0	14.0	0.0	7.0	0.0	0.0	0.0	k__Bacteria; p__Actinobacteria; c__MB-A2-108; o__0319-7L14; f__; g__; s__
New.CleanUp.ReferenceOTU561	5.0	0.0	0.0	0.0	3.0	0.0	2.0	k__Bacteria; p__Deferribacteres; c__Deferribacteres; o__Deferribacterales; f__Deferribacteraceae; g__; s__
New.CleanUp.ReferenceOTU560	4.0	0.0	0.0	0.0	0.0	0.0	0.0	k__Bacteria; p__Firmicutes; c__Clostridia; o__Clostridiales; f__Lachnospiraceae; g__; s__
New.CleanUp.ReferenceOTU567	0.0	11.0	2.0	0.0	2.0	0.0	0.0	k__Bacteria; p__OP3; c__koll11; o__GIF10; f__; g__; s__
New.CleanUp.ReferenceOTU566	0.0	4.0	0.0	0.0	0.0	0.0	0.0	k__Bacteria; p__Actinobacteria; c__Thermoleophilia; o__; f__; g__; s__
New.CleanUp.ReferenceOTU565	0.0	6.0	0.0	1.0	0.0	0.0	0.0	Unassigned
New.CleanUp.ReferenceOTU564	0.0	4.0	0.0	0.0	5.0	0.0	0.0	k__Bacteria; p__Chloroflexi; c__Anaerolineae; o__SHA-20; f__; g__; s__
New.CleanUp.ReferenceOTU569	3.0	0.0	0.0	0.0	0.0	0.0	0.0	k__Bacteria; p__Chlamydiae; c__Chlamydiia; o__Chlamydiales; f__; g__; s__
New.CleanUp.ReferenceOTU568	6.0	0.0	0.0	0.0	0.0	0.0	0.0	k__Bacteria; p__Chlamydiae; c__Chlamydiia; o__Chlamydiales; f__Parachlamydiaceae; g__Candidatus Protochlamydia; s__
New.CleanUp.ReferenceOTU1558	0.0	2.0	0.0	1.0	0.0	0.0	0.0	k__Bacteria; p__Chloroflexi; c__S085; o__; f__; g__; s__
New.CleanUp.ReferenceOTU1008	0.0	1.0	2.0	0.0	0.0	0.0	0.0	Unassigned
New.CleanUp.ReferenceOTU278	0.0	0.0	0.0	0.0	1.0	0.0	22.0	Unassigned
New.CleanUp.ReferenceOTU169	0.0	15.0	8.0	49.0	0.0	0.0	0.0	Unassigned
New.CleanUp.ReferenceOTU87	0.0	57.0	30.0	59.0	10.0	0.0	1.0	Unassigned
New.CleanUp.ReferenceOTU86	0.0	8.0	14.0	0.0	4.0	44.0	0.0	k__Bacteria; p__Proteobacteria; c__Deltaproteobacteria; o__BPC076; f__; g__; s__
New.CleanUp.ReferenceOTU85	0.0	4.0	9.0	0.0	7.0	49.0	10.0	k__Bacteria; p__Proteobacteria; c__Deltaproteobacteria; o__; f__; g__; s__
New.CleanUp.ReferenceOTU164	0.0	28.0	2.0	5.0	11.0	0.0	0.0	Unassigned
New.CleanUp.ReferenceOTU162	0.0	2.0	22.0	2.0	4.0	0.0	19.0	k__Bacteria; p__Nitrospirae; c__Nitrospira; o__Nitrospirales; f__[Thermodesulfovibrionaceae]
New.CleanUp.ReferenceOTU161	0.0	7.0	0.0	0.0	41.0	0.0	13.0	k__Bacteria; p__Proteobacteria; c__Deltaproteobacteria; o__Desulfarculales; f__Desulfarculaceae; g__; s__
New.CleanUp.ReferenceOTU80	0.0	71.0	4.0	43.0	0.0	0.0	0.0	k__Bacteria; p__Chloroflexi; c__S085; o__; f__; g__; s__
New.CleanUp.ReferenceOTU1311	2.0	0.0	0.0	0.0	0.0	0.0	0.0	k__Bacteria; p__Cyanobacteria; c__4C0d-2; o__MLE1-12; f__; g__; s__
New.CleanUp.ReferenceOTU1316	0.0	2.0	0.0	0.0	0.0	0.0	0.0	k__Bacteria; p__Chlorobi; c__BSV26; o__; f__; g__; s__
New.CleanUp.ReferenceOTU1317	0.0	0.0	1.0	0.0	2.0	0.0	0.0	Unassigned
New.CleanUp.ReferenceOTU1314	0.0	2.0	0.0	0.0	0.0	0.0	0.0	Unassigned
New.CleanUp.ReferenceOTU1318	0.0	0.0	4.0	0.0	1.0	0.0	0.0	Unassigned
New.CleanUp.ReferenceOTU1319	0.0	3.0	0.0	0.0	1.0	1.0	0.0	Unassigned
New.CleanUp.ReferenceOTU307	0.0	8.0	7.0	0.0	4.0	0.0	0.0	Unassigned
New.CleanUp.ReferenceOTU306	13.0	0.0	0.0	0.0	0.0	0.0	0.0	k__Bacteria; p__Chlamydiae; c__Chlamydiia; o__Chlamydiales; f__Rhabdochlamydiaceae; g__Candidatus Rhabdochlamydia; s__
New.CleanUp.ReferenceOTU305	0.0	0.0	10.0	6.0	0.0	0.0	0.0	Unassigned
New.CleanUp.ReferenceOTU304	2.0	1.0	11.0	0.0	3.0	0.0	0.0	Unassigned
New.CleanUp.ReferenceOTU303	0.0	0.0	2.0	0.0	10.0	0.0	7.0	Unassigned
New.CleanUp.ReferenceOTU302	0.0	6.0	0.0	6.0	0.0	0.0	0.0	k__Bacteria; p__Actinobacteria; c__MB-A2-108; o__; f__; g__; s__
New.CleanUp.ReferenceOTU301	0.0	0.0	11.0	0.0	8.0	0.0	1.0	k__Archaea; p__Crenarchaeota; c__MCG; o__pGrfC26; f__; g__; s__
New.CleanUp.ReferenceOTU300	0.0	3.0	4.0	7.0	2.0	0.0	0.0	Unassigned
New.CleanUp.ReferenceOTU1242	6.0	0.0	0.0	0.0	1.0	0.0	0.0	Unassigned
New.CleanUp.ReferenceOTU309	4.0	2.0	0.0	14.0	0.0	0.0	0.0	k__Bacteria; p__Proteobacteria; c__Deltaproteobacteria; o__Myxococcales; f__; g__; s__
New.CleanUp.ReferenceOTU308	0.0	9.0	0.0	4.0	0.0	0.0	0.0	k__Bacteria; p__Chloroflexi; c__S085; o__; f__; g__; s__
New.CleanUp.ReferenceOTU761	0.0	0.0	1.0	0.0	2.0	0.0	1.0	Unassigned
New.CleanUp.ReferenceOTU1795	0.0	0.0	0.0	2.0	0.0	0.0	0.0	Unassigned
New.CleanUp.ReferenceOTU767	2.0	0.0	0.0	0.0	0.0	0.0	0.0	k__Bacteria; p__Proteobacteria; c__Gammaproteobacteria
New.CleanUp.ReferenceOTU766	0.0	0.0	1.0	0.0	3.0	0.0	0.0	Unassigned
New.CleanUp.ReferenceOTU769	2.0	0.0	0.0	0.0	0.0	0.0	0.0	k__Bacteria; p__Actinobacteria; c__; o__; f__; g__; s__
New.CleanUp.ReferenceOTU277	1.0	0.0	0.0	0.0	9.0	0.0	0.0	Unassigned
New.CleanUp.ReferenceOTU1799	0.0	0.0	3.0	0.0	0.0	0.0	0.0	k__Archaea; p__Crenarchaeota; c__MCG; o__; f__; g__; s__
New.CleanUp.ReferenceOTU275	11.0	0.0	0.0	2.0	2.0	0.0	2.0	Unassigned
New.CleanUp.ReferenceOTU789	0.0	0.0	0.0	0.0	0.0	0.0	4.0	Unassigned
New.CleanUp.ReferenceOTU788	0.0	0.0	2.0	0.0	0.0	0.0	0.0	Unassigned
New.CleanUp.ReferenceOTU1779	0.0	0.0	0.0	0.0	0.0	0.0	2.0	Unassigned
New.CleanUp.ReferenceOTU783	0.0	1.0	0.0	0.0	2.0	0.0	0.0	Unassigned
New.CleanUp.ReferenceOTU782	9.0	0.0	0.0	0.0	0.0	0.0	0.0	k__Bacteria; p__Proteobacteria; c__Deltaproteobacteria; o__; f__; g__; s__
New.CleanUp.ReferenceOTU781	0.0	0.0	3.0	0.0	0.0	0.0	1.0	k__Bacteria; p__Chloroflexi; c__Anaerolineae; o__SHA-20; f__; g__; s__
New.CleanUp.ReferenceOTU780	3.0	0.0	0.0	0.0	1.0	0.0	0.0	Unassigned
New.CleanUp.ReferenceOTU787	1.0	1.0	2.0	1.0	0.0	0.0	0.0	k__Bacteria; p__OP8; c__OP8_1; o__; f__; g__; s__
New.CleanUp.ReferenceOTU786	0.0	2.0	0.0	4.0	0.0	0.0	0.0	Unassigned
New.CleanUp.ReferenceOTU785	0.0	0.0	0.0	6.0	0.0	0.0	0.0	Unassigned
New.CleanUp.ReferenceOTU784	3.0	0.0	0.0	0.0	0.0	0.0	0.0	k__Bacteria; p__Proteobacteria; c__Alphaproteobacteria; o__Rhizobiales; f__Hyphomicrobiaceae; g__Hyphomicrobium; s__
New.CleanUp.ReferenceOTU949	3.0	0.0	0.0	0.0	0.0	0.0	0.0	k__Bacteria; p__OP3; c__PBS-25; o__; f__; g__; s__
New.CleanUp.ReferenceOTU948	0.0	0.0	0.0	0.0	2.0	0.0	0.0	Unassigned
New.CleanUp.ReferenceOTU419	0.0	0.0	6.0	0.0	1.0	0.0	12.0	k__Bacteria; p__OP3; c__koll11; o__GIF10; f__; g__; s__
New.CleanUp.ReferenceOTU418	0.0	0.0	3.0	4.0	0.0	0.0	0.0	k__Bacteria; p__Chloroflexi; c__S085; o__; f__; g__; s__
New.CleanUp.ReferenceOTU941	2.0	0.0	0.0	0.0	0.0	0.0	0.0	k__Bacteria; p__Proteobacteria; c__Deltaproteobacteria; o__Bdellovibrionales; f__Bdellovibrionaceae; g__Bdellovibrio; s__
New.CleanUp.ReferenceOTU412	0.0	0.0	0.0	0.0	0.0	0.0	7.0	Unassigned
New.CleanUp.ReferenceOTU411	18.0	0.0	0.0	0.0	0.0	0.0	0.0	Unassigned
New.CleanUp.ReferenceOTU1172	2.0	0.0	0.0	0.0	1.0	0.0	0.0	Unassigned
New.CleanUp.ReferenceOTU416	0.0	4.0	2.0	7.0	0.0	0.0	0.0	k__Bacteria; p__Chloroflexi; c__S085; o__; f__; g__; s__
New.CleanUp.ReferenceOTU947	0.0	0.0	2.0	0.0	0.0	0.0	0.0	k__Bacteria; p__Elusimicrobia; c__Elusimicrobia; o__IIb; f__; g__; s__
New.CleanUp.ReferenceOTU946	4.0	0.0	0.0	0.0	0.0	0.0	0.0	k__Bacteria; p__Bacteroidetes; c__[Saprospirae]; o__[Saprospirales]; f__Saprospiraceae; g__; s__
New.CleanUp.ReferenceOTU954	0.0	0.0	2.0	4.0	0.0	0.0	0.0	k__Bacteria; p__Chloroflexi; c__Dehalococcoidetes; o__; f__; g__; s__
New.CleanUp.ReferenceOTU754	0.0	3.0	0.0	1.0	0.0	0.0	0.0	k__Bacteria; p__OD1; c__; o__; f__; g__; s__
New.CleanUp.ReferenceOTU997	2.0	0.0	0.0	0.0	2.0	0.0	0.0	k__Bacteria; p__Elusimicrobia; c__; o__; f__; g__; s__
New.CleanUp.ReferenceOTU755	0.0	0.0	0.0	2.0	2.0	0.0	0.0	Unassigned
New.CleanUp.ReferenceOTU756	0.0	0.0	1.0	0.0	2.0	0.0	0.0	Unassigned
New.CleanUp.ReferenceOTU757	5.0	0.0	0.0	0.0	0.0	0.0	0.0	k__Bacteria; p__Proteobacteria; c__Gammaproteobacteria
New.CleanUp.ReferenceOTU750	0.0	0.0	2.0	2.0	2.0	0.0	0.0	Unassigned
New.CleanUp.ReferenceOTU955	4.0	0.0	0.0	0.0	0.0	0.0	0.0	k__Bacteria; p__Proteobacteria; c__Alphaproteobacteria; o__Rhodospirillales; f__Rhodospirillaceae; g__; s__
New.CleanUp.ReferenceOTU751	2.0	0.0	0.0	0.0	0.0	0.0	0.0	k__Bacteria; p__Proteobacteria; c__TA18; o__PHOS-HD29; f__; g__; s__
New.CleanUp.ReferenceOTU752	0.0	2.0	0.0	7.0	0.0	0.0	0.0	k__Bacteria; p__Chloroflexi; c__S085; o__; f__; g__; s__
New.CleanUp.ReferenceOTU753	0.0	2.0	0.0	0.0	0.0	0.0	0.0	Unassigned
New.CleanUp.ReferenceOTU630	0.0	0.0	5.0	0.0	1.0	0.0	0.0	k__Bacteria; p__; c__; o__; f__; g__; s__
New.CleanUp.ReferenceOTU1635	0.0	1.0	2.0	0.0	0.0	0.0	0.0	k__Archaea; p__Crenarchaeota; c__MCG; o__; f__; g__; s__
New.CleanUp.ReferenceOTU1634	0.0	2.0	0.0	0.0	0.0	0.0	0.0	k__Bacteria; p__Cyanobacteria; c__Nostocophycideae; o__Nostocales; f__; g__; s__
New.CleanUp.ReferenceOTU1143	0.0	1.0	2.0	0.0	4.0	0.0	1.0	k__Bacteria; p__OP1; c__[Acetothermia]; o__[Acetothermales]; f__[Acetothermaceae]; g__Candidatus Acetothermum; s__
New.CleanUp.ReferenceOTU1142	0.0	0.0	0.0	2.0	0.0	0.0	0.0	k__Bacteria; p__Firmicutes; c__Clostridia; o__Clostridiales; f__; g__; s__
New.CleanUp.ReferenceOTU1140	1.0	0.0	0.0	0.0	1.0	1.0	0.0	k__Bacteria; p__Nitrospirae; c__Nitrospira; o__Nitrospirales; f__[Thermodesulfovibrionaceae]; g__LCP-6; s__
New.CleanUp.ReferenceOTU970	2.0	0.0	0.0	0.0	2.0	0.0	0.0	Unassigned
New.CleanUp.ReferenceOTU1145	2.0	0.0	0.0	0.0	0.0	0.0	0.0	k__Bacteria; p__Bacteroidetes; c__Bacteroidia; o__Bacteroidales; f__S24-7; g__; s__
New.CleanUp.ReferenceOTU635	5.0	0.0	0.0	0.0	0.0	0.0	0.0	k__Bacteria; p__Proteobacteria; c__Alphaproteobacteria; o__Rickettsiales; f__; g__; s__
New.CleanUp.ReferenceOTU1663	0.0	2.0	0.0	0.0	0.0	0.0	0.0	Unassigned
New.CleanUp.ReferenceOTU1660	0.0	0.0	2.0	0.0	0.0	0.0	0.0	k__Bacteria; p__Chlorobi; c__OPB56; o__; f__; g__; s__
New.CleanUp.ReferenceOTU876	0.0	1.0	0.0	1.0	0.0	0.0	0.0	Unassigned
New.CleanUp.ReferenceOTU1510	0.0	2.0	0.0	0.0	0.0	0.0	0.0	k__Bacteria; p__Chloroflexi; c__S085; o__; f__; g__; s__
New.CleanUp.ReferenceOTU871	9.0	0.0	0.0	0.0	1.0	0.0	0.0	k__Bacteria; p__Proteobacteria; c__Betaproteobacteria; o__MND1; f__; g__; s__
New.CleanUp.ReferenceOTU196	0.0	24.0	7.0	0.0	2.0	0.0	0.0	Unassigned
New.CleanUp.ReferenceOTU870	5.0	0.0	0.0	0.0	0.0	0.0	0.0	k__Bacteria; p__Proteobacteria; c__Deltaproteobacteria; o__Myxococcales; f__Cystobacterineae; g__; s__
New.CleanUp.ReferenceOTU826	3.0	0.0	0.0	0.0	0.0	0.0	0.0	k__Bacteria; p__Proteobacteria; c__Alphaproteobacteria; o__Rhodobacterales; f__Hyphomonadaceae; g__; s__
New.CleanUp.ReferenceOTU674	5.0	0.0	0.0	0.0	0.0	0.0	0.0	k__Bacteria; p__Proteobacteria; c__Gammaproteobacteria; o__Chromatiales
New.CleanUp.ReferenceOTU673	0.0	0.0	0.0	4.0	0.0	0.0	0.0	Unassigned
New.CleanUp.ReferenceOTU672	4.0	0.0	0.0	0.0	0.0	0.0	0.0	k__Bacteria; p__Proteobacteria; c__Deltaproteobacteria; o__MIZ46; f__; g__; s__
New.CleanUp.ReferenceOTU671	0.0	0.0	0.0	0.0	7.0	0.0	0.0	k__Bacteria; p__Spirochaetes; c__[Brevinematae]; o__[Brevinematales]; f__; g__; s__
New.CleanUp.ReferenceOTU670	0.0	0.0	0.0	0.0	3.0	0.0	0.0	k__Archaea; p__Crenarchaeota; c__MBGA; o__; f__; g__; s__
New.CleanUp.ReferenceOTU570	4.0	0.0	0.0	0.0	0.0	0.0	0.0	k__Bacteria; p__Bacteroidetes; c__Bacteroidia; o__Bacteroidales; f__S24-7; g__; s__
New.CleanUp.ReferenceOTU572	0.0	0.0	0.0	0.0	6.0	0.0	0.0	Unassigned
New.CleanUp.ReferenceOTU573	0.0	0.0	0.0	3.0	0.0	0.0	0.0	k__Bacteria; p__Planctomycetes; c__ODP123; o__; f__; g__; s__
New.CleanUp.ReferenceOTU574	0.0	0.0	0.0	0.0	3.0	0.0	0.0	k__Bacteria; p__Chloroflexi; c__Anaerolineae; o__A31; f__; g__; s__
New.CleanUp.ReferenceOTU1542	0.0	0.0	2.0	0.0	0.0	0.0	0.0	k__Bacteria; p__Nitrospirae; c__Nitrospira; o__Nitrospirales; f__[Thermodesulfovibrionaceae]; g__; s__
New.CleanUp.ReferenceOTU576	0.0	7.0	0.0	1.0	1.0	0.0	0.0	Unassigned
New.CleanUp.ReferenceOTU1018	0.0	0.0	1.0	0.0	1.0	0.0	0.0	k__Bacteria; p__Acidobacteria; c__TM1; o__; f__; g__; s__
New.CleanUp.ReferenceOTU72	5.0	75.0	24.0	45.0	12.0	0.0	1.0	k__Bacteria; p__Chloroflexi; c__Anaerolineae
New.CleanUp.ReferenceOTU73	0.0	53.0	0.0	37.0	0.0	30.0	0.0	k__Bacteria; p__Chloroflexi; c__S085; o__; f__; g__; s__
New.CleanUp.ReferenceOTU70	12.0	32.0	2.0	95.0	3.0	0.0	0.0	k__Bacteria; p__Actinobacteria; c__OPB41; o__; f__; g__; s__
New.CleanUp.ReferenceOTU71	11.0	30.0	9.0	23.0	21.0	44.0	31.0	Unassigned
New.CleanUp.ReferenceOTU76	0.0	29.0	34.0	0.0	13.0	0.0	40.0	Unassigned
New.CleanUp.ReferenceOTU77	2.0	6.0	26.0	0.0	7.0	0.0	74.0	Unassigned
New.CleanUp.ReferenceOTU74	0.0	191.0	1.0	16.0	1.0	47.0	0.0	k__Bacteria; p__Chloroflexi; c__SAR202; o__; f__; g__; s__
New.CleanUp.ReferenceOTU75	0.0	0.0	0.0	0.0	0.0	1.0	115.0	Unassigned
New.CleanUp.ReferenceOTU174	0.0	2.0	17.0	1.0	7.0	0.0	21.0	Unassigned
New.CleanUp.ReferenceOTU175	0.0	47.0	0.0	5.0	0.0	0.0	17.0	Unassigned
New.CleanUp.ReferenceOTU176	0.0	0.0	0.0	0.0	35.0	0.0	0.0	k__Bacteria; p__Proteobacteria; c__Deltaproteobacteria; o__Spirobacillales; f__; g__; s__
New.CleanUp.ReferenceOTU177	7.0	0.0	1.0	0.0	2.0	29.0	0.0	k__Bacteria; p__OD1; c__; o__; f__; g__; s__
New.CleanUp.ReferenceOTU170	0.0	25.0	0.0	12.0	1.0	0.0	0.0	k__Bacteria; p__GAL15; c__; o__; f__; g__; s__
New.CleanUp.ReferenceOTU171	0.0	32.0	0.0	11.0	0.0	0.0	0.0	Unassigned
New.CleanUp.ReferenceOTU172	0.0	5.0	3.0	0.0	29.0	0.0	0.0	Unassigned
New.CleanUp.ReferenceOTU173	0.0	2.0	15.0	0.0	11.0	0.0	2.0	k__Bacteria; p__Proteobacteria; c__; o__; f__; g__; s__
New.CleanUp.ReferenceOTU314	0.0	4.0	6.0	0.0	8.0	0.0	0.0	Unassigned
New.CleanUp.ReferenceOTU315	0.0	0.0	0.0	0.0	8.0	0.0	7.0	Unassigned
New.CleanUp.ReferenceOTU316	1.0	2.0	2.0	0.0	3.0	0.0	8.0	Unassigned
New.CleanUp.ReferenceOTU310	0.0	0.0	8.0	0.0	3.0	0.0	14.0	k__Bacteria; p__Chloroflexi; c__Anaerolineae; o__SHA-20; f__; g__; s__
New.CleanUp.ReferenceOTU311	0.0	0.0	0.0	0.0	0.0	0.0	11.0	Unassigned
New.CleanUp.ReferenceOTU312	4.0	1.0	5.0	2.0	5.0	0.0	1.0	Unassigned
New.CleanUp.ReferenceOTU313	0.0	16.0	0.0	0.0	0.0	0.0	0.0	k__Bacteria; p__Armatimonadetes; c__SJA-176; o__RB046; f__; g__; s__
New.CleanUp.ReferenceOTU1304	0.0	1.0	2.0	0.0	0.0	0.0	0.0	Unassigned
New.CleanUp.ReferenceOTU1303	6.0	0.0	0.0	0.0	0.0	0.0	0.0	Unassigned
New.CleanUp.ReferenceOTU1302	0.0	0.0	2.0	0.0	0.0	0.0	0.0	Unassigned
New.CleanUp.ReferenceOTU772	11.0	0.0	0.0	0.0	0.0	0.0	0.0	k__Bacteria; p__Bacteroidetes; c__Bacteroidia; o__Bacteroidales; f__; g__; s__
New.CleanUp.ReferenceOTU773	0.0	3.0	0.0	0.0	0.0	0.0	0.0	k__Bacteria; p__Chloroflexi; c__S085; o__; f__; g__; s__
New.CleanUp.ReferenceOTU770	0.0	2.0	0.0	0.0	0.0	0.0	0.0	k__Bacteria; p__OP3; c__koll11; o__GIF10; f__; g__; s__
New.CleanUp.ReferenceOTU778	6.0	0.0	0.0	0.0	0.0	0.0	0.0	k__Bacteria; p__Proteobacteria; c__Betaproteobacteria; o__Procabacteriales; f__Procabacteriaceae; g__; s__
New.CleanUp.ReferenceOTU779	0.0	0.0	0.0	0.0	4.0	0.0	0.0	k__Archaea; p__Euryarchaeota; c__DSEG; o__ArcA07; f__; g__; s__
New.CleanUp.ReferenceOTU798	2.0	0.0	0.0	0.0	0.0	0.0	0.0	Unassigned
New.CleanUp.ReferenceOTU799	0.0	1.0	0.0	9.0	2.0	0.0	0.0	k__Bacteria; p__Proteobacteria; c__Deltaproteobacteria; o__Myxococcales; f__; g__; s__
New.CleanUp.ReferenceOTU1766	0.0	0.0	0.0	2.0	0.0	0.0	0.0	k__Bacteria; p__Chloroflexi; c__S085; o__; f__; g__; s__
New.CleanUp.ReferenceOTU1761	0.0	0.0	0.0	0.0	2.0	0.0	0.0	k__Bacteria; p__Nitrospirae; c__Nitrospira; o__Nitrospirales; f__[Thermodesulfovibrionaceae]; g__; s__
New.CleanUp.ReferenceOTU958	0.0	0.0	0.0	2.0	0.0	0.0	0.0	Unassigned
New.CleanUp.ReferenceOTU959	0.0	0.0	2.0	0.0	2.0	0.0	0.0	Unassigned
New.CleanUp.ReferenceOTU1161	0.0	0.0	1.0	0.0	1.0	0.0	1.0	k__Bacteria; p__Nitrospirae; c__Nitrospira; o__Nitrospirales; f__[Thermodesulfovibrionaceae]; g__LCP-6; s__
New.CleanUp.ReferenceOTU957	2.0	0.0	0.0	0.0	0.0	0.0	0.0	k__Bacteria; p__Chlamydiae; c__Chlamydiia; o__Chlamydiales; f__Rhabdochlamydiaceae; g__Candidatus Rhabdochlamydia; s__
New.CleanUp.ReferenceOTU952	0.0	0.0	1.0	0.0	4.0	0.0	0.0	k__Bacteria; p__Caldiserica; c__TTA-B1; o__; f__; g__; s__
New.CleanUp.ReferenceOTU953	0.0	0.0	4.0	0.0	0.0	0.0	0.0	Unassigned
New.CleanUp.ReferenceOTU950	3.0	0.0	0.0	0.0	0.0	0.0	0.0	Unassigned
New.CleanUp.ReferenceOTU951	0.0	0.0	4.0	0.0	0.0	0.0	0.0	k__Archaea; p__Crenarchaeota; c__MCG; o__pGrfC26; f__; g__; s__
New.CleanUp.ReferenceOTU945	2.0	0.0	0.0	0.0	0.0	0.0	0.0	k__Bacteria; p__Nitrospirae; c__Nitrospira; o__Nitrospirales; f__[Thermodesulfovibrionaceae]; g__LCP-6; s__
New.CleanUp.ReferenceOTU944	0.0	0.0	0.0	0.0	1.0	4.0	0.0	k__Bacteria; p__Chloroflexi; c__Anaerolineae; o__SHA-20; f__; g__; s__
New.CleanUp.ReferenceOTU633	0.0	3.0	0.0	0.0	0.0	0.0	0.0	k__Bacteria; p__Actinobacteria; c__Acidimicrobiia; o__Acidimicrobiales; f__; g__; s__
New.CleanUp.ReferenceOTU632	0.0	10.0	0.0	2.0	0.0	0.0	0.0	k__Bacteria; p__Chloroflexi; c__S085; o__; f__; g__; s__
New.CleanUp.ReferenceOTU1623	0.0	0.0	0.0	1.0	1.0	0.0	0.0	k__Archaea; p__Crenarchaeota; c__MCG; o__; f__; g__; s__
New.CleanUp.ReferenceOTU631	3.0	0.0	0.0	0.0	0.0	0.0	0.0	Unassigned
New.CleanUp.ReferenceOTU1355	0.0	0.0	0.0	0.0	2.0	0.0	0.0	Unassigned
New.CleanUp.ReferenceOTU189	1.0	0.0	29.0	0.0	7.0	0.0	0.0	Unassigned
New.CleanUp.ReferenceOTU636	0.0	0.0	3.0	0.0	4.0	0.0	0.0	k__Bacteria; p__Chloroflexi; c__Dehalococcoidetes; o__Dehalococcoidales; f__Dehalococcoidaceae; g__; s__
New.CleanUp.ReferenceOTU1350	0.0	0.0	0.0	2.0	0.0	0.0	0.0	Unassigned
New.CleanUp.ReferenceOTU634	3.0	0.0	0.0	0.0	0.0	0.0	0.0	k__Bacteria; p__Bacteroidetes; c__Bacteroidia; o__Bacteroidales; f__[Paraprevotellaceae]; g__; s__
New.CleanUp.ReferenceOTU187	0.0	3.0	23.0	4.0	20.0	40.0	26.0	k__Bacteria; p__Proteobacteria; c__Deltaproteobacteria; o__Myxococcales; f__; g__; s__
New.CleanUp.ReferenceOTU638	7.0	0.0	0.0	0.0	0.0	0.0	0.0	k__Bacteria; p__Proteobacteria; c__Alphaproteobacteria; o__BD7-3; f__; g__; s__
New.CleanUp.ReferenceOTU181	0.0	18.0	0.0	8.0	1.0	0.0	0.0	Unassigned
New.CleanUp.ReferenceOTU1050	1.0	1.0	0.0	0.0	5.0	0.0	1.0	Unassigned
New.CleanUp.ReferenceOTU806	6.0	0.0	0.0	0.0	0.0	0.0	0.0	k__Bacteria; p__Elusimicrobia; c__Elusimicrobia; o__FAC88; f__; g__; s__
New.CleanUp.ReferenceOTU1451	0.0	0.0	3.0	0.0	0.0	0.0	0.0	k__Bacteria; p__NKB19; c__TSBW08; o__; f__; g__; s__
New.CleanUp.ReferenceOTU132	65.0	0.0	0.0	0.0	0.0	0.0	0.0	Unassigned
New.CleanUp.ReferenceOTU807	5.0	0.0	0.0	0.0	0.0	0.0	0.0	k__Bacteria; p__Planctomycetes; c__Planctomycetia; o__Gemmatales; f__Gemmataceae; g__; s__
New.CleanUp.ReferenceOTU133	0.0	33.0	1.0	20.0	0.0	0.0	0.0	k__Bacteria; p__Chloroflexi; c__S085; o__; f__; g__; s__
New.CleanUp.ReferenceOTU134	0.0	6.0	34.0	2.0	41.0	0.0	0.0	Unassigned
New.CleanUp.ReferenceOTU643	4.0	0.0	0.0	0.0	0.0	0.0	0.0	Unassigned
New.CleanUp.ReferenceOTU641	0.0	0.0	5.0	0.0	2.0	0.0	0.0	Unassigned
New.CleanUp.ReferenceOTU138	0.0	0.0	32.0	22.0	8.0	0.0	45.0	Unassigned
New.CleanUp.ReferenceOTU139	4.0	3.0	1.0	0.0	30.0	0.0	8.0	k__Bacteria; p__WPS-2; c__; o__; f__; g__; s__
New.CleanUp.ReferenceOTU525	10.0	0.0	0.0	0.0	0.0	0.0	0.0	Unassigned
New.CleanUp.ReferenceOTU524	7.0	0.0	0.0	0.0	0.0	0.0	0.0	k__Bacteria; p__Proteobacteria; c__Deltaproteobacteria; o__Myxococcales; f__; g__; s__
New.CleanUp.ReferenceOTU523	8.0	0.0	0.0	0.0	0.0	0.0	0.0	k__Archaea; p__Crenarchaeota; c__MCG; o__; f__; g__; s__
New.CleanUp.ReferenceOTU522	0.0	0.0	6.0	0.0	0.0	0.0	0.0	k__Bacteria; p__Chloroflexi; c__SHA-26; o__; f__; g__; s__
New.CleanUp.ReferenceOTU1517	0.0	1.0	1.0	0.0	0.0	0.0	0.0	k__Bacteria; p__Proteobacteria; c__Deltaproteobacteria; o__; f__; g__; s__
New.CleanUp.ReferenceOTU546	0.0	0.0	3.0	0.0	1.0	0.0	2.0	Unassigned
New.CleanUp.ReferenceOTU541	5.0	0.0	0.0	0.0	0.0	0.0	0.0	k__Bacteria; p__Bacteroidetes; c__Bacteroidia; o__Bacteroidales; f__[Paraprevotellaceae]; g__CF231; s__
New.CleanUp.ReferenceOTU1577	0.0	0.0	0.0	2.0	0.0	0.0	0.0	k__Bacteria; p__Chloroflexi; c__SHA-26; o__; f__; g__; s__
New.CleanUp.ReferenceOTU549	4.0	0.0	0.0	0.0	0.0	0.0	0.0	k__Bacteria; p__Planctomycetes; c__Planctomycetia; o__Gemmatales; f__Gemmataceae; g__; s__
New.CleanUp.ReferenceOTU548	0.0	0.0	1.0	0.0	2.0	0.0	0.0	Unassigned
New.CleanUp.ReferenceOTU141	0.0	4.0	31.0	7.0	11.0	0.0	0.0	k__Bacteria; p__Planctomycetes; c__ODP123; o__; f__; g__; s__
New.CleanUp.ReferenceOTU140	0.0	0.0	2.0	0.0	23.0	0.0	32.0	Unassigned
New.CleanUp.ReferenceOTU143	16.0	6.0	2.0	0.0	29.0	0.0	0.0	Unassigned
New.CleanUp.ReferenceOTU142	0.0	50.0	0.0	1.0	1.0	0.0	0.0	k__Bacteria; p__Verrucomicrobia; c__Verruco-5; o__WCHB1-41; f__; g__; s__
New.CleanUp.ReferenceOTU145	0.0	7.0	9.0	0.0	22.0	0.0	10.0	k__Bacteria; p__Chloroflexi; c__Anaerolineae; o__; f__; g__; s__
New.CleanUp.ReferenceOTU144	0.0	28.0	21.0	16.0	0.0	0.0	0.0	k__Bacteria; p__Chloroflexi; c__Ellin6529; o__; f__; g__; s__
New.CleanUp.ReferenceOTU147	1.0	0.0	67.0	0.0	19.0	0.0	4.0	k__Archaea; p__Crenarchaeota; c__MCG; o__B10; f__; g__; s__
New.CleanUp.ReferenceOTU146	22.0	125.0	117.0	45.0	183.0	36.0	161.0	k__Bacteria; p__Nitrospirae; c__Nitrospira; o__Nitrospirales; f__[Thermodesulfovibrionaceae]; g__BD2-6; s__
New.CleanUp.ReferenceOTU149	5.0	15.0	1.0	0.0	36.0	0.0	0.0	Unassigned
New.CleanUp.ReferenceOTU148	4.0	11.0	8.0	10.0	0.0	28.0	0.0	k__Bacteria; p__Actinobacteria; c__OPB41; o__; f__; g__; s__
New.CleanUp.ReferenceOTU1223	3.0	0.0	0.0	0.0	0.0	0.0	0.0	Unassigned
New.CleanUp.ReferenceOTU1220	0.0	1.0	2.0	0.0	1.0	0.0	4.0	k__Bacteria; p__Chloroflexi; c__Anaerolineae; o__A31; f__; g__; s__
New.CleanUp.ReferenceOTU1378	1.0	0.0	1.0	0.0	2.0	0.0	0.0	k__Bacteria; p__AC1; c__TA06; o__; f__; g__; s__
New.CleanUp.ReferenceOTU1379	0.0	1.0	0.0	1.0	0.0	0.0	0.0	k__Bacteria; p__OP8; c__OP8_1; o__; f__; g__; s__
New.CleanUp.ReferenceOTU1371	0.0	0.0	2.0	0.0	0.0	0.0	0.0	Unassigned
New.CleanUp.ReferenceOTU1372	0.0	2.0	0.0	0.0	0.0	0.0	0.0	Unassigned
New.CleanUp.ReferenceOTU1375	0.0	1.0	0.0	1.0	0.0	0.0	0.0	k__Bacteria; p__GAL15; c__; o__; f__; g__; s__
New.CleanUp.ReferenceOTU1376	0.0	0.0	0.0	0.0	3.0	0.0	0.0	k__Bacteria; p__Chloroflexi; c__Anaerolineae; o__envOPS12; f__; g__; s__
New.CleanUp.ReferenceOTU1224	2.0	0.0	0.0	0.0	0.0	0.0	0.0	k__Bacteria; p__OD1; c__ZB2; o__; f__; g__; s__
New.CleanUp.ReferenceOTU1225	0.0	1.0	0.0	1.0	0.0	0.0	0.0	k__Bacteria; p__Chloroflexi; c__S085; o__; f__; g__; s__
New.CleanUp.ReferenceOTU1207	0.0	0.0	0.0	2.0	0.0	0.0	0.0	k__Bacteria; p__Chloroflexi; c__Dehalococcoidetes; o__Dehalococcoidales; f__Dehalococcoidaceae; g__; s__
New.CleanUp.ReferenceOTU1200	3.0	0.0	0.0	0.0	0.0	0.0	0.0	k__Bacteria; p__Proteobacteria; c__Alphaproteobacteria; o__BD7-3; f__; g__; s__
New.CleanUp.ReferenceOTU1201	0.0	0.0	0.0	0.0	2.0	0.0	0.0	Unassigned
New.CleanUp.ReferenceOTU1202	0.0	0.0	0.0	0.0	0.0	1.0	1.0	k__Bacteria; p__Chlorobi; c__SJA-28; o__; f__; g__; s__
New.CleanUp.ReferenceOTU1753	2.0	0.0	0.0	0.0	0.0	0.0	0.0	k__Bacteria; p__Deferribacteres; c__Deferribacteres; o__Deferribacterales; f__Deferribacteraceae; g__; s__
New.CleanUp.ReferenceOTU1757	0.0	0.0	0.0	0.0	1.0	0.0	1.0	Unassigned
New.CleanUp.ReferenceOTU1194	0.0	0.0	0.0	0.0	2.0	0.0	0.0	k__Bacteria; p__Proteobacteria; c__Deltaproteobacteria; o__Desulfuromonadales; f__Geobacteraceae; g__Geobacter; s__
New.CleanUp.ReferenceOTU439	55.0	0.0	10.0	0.0	1.0	0.0	1.0	Unassigned
New.CleanUp.ReferenceOTU438	11.0	0.0	0.0	0.0	0.0	0.0	0.0	Unassigned
New.CleanUp.ReferenceOTU1193	2.0	0.0	0.0	0.0	0.0	0.0	0.0	Unassigned
New.CleanUp.ReferenceOTU434	4.0	0.0	0.0	0.0	2.0	0.0	0.0	Unassigned
New.CleanUp.ReferenceOTU437	0.0	8.0	0.0	3.0	0.0	0.0	1.0	Unassigned
New.CleanUp.ReferenceOTU436	6.0	0.0	0.0	0.0	0.0	0.0	0.0	k__Bacteria; p__OP3; c__PBS-25; o__; f__; g__; s__
New.CleanUp.ReferenceOTU431	0.0	12.0	1.0	4.0	0.0	0.0	2.0	Unassigned
New.CleanUp.ReferenceOTU430	0.0	2.0	0.0	6.0	0.0	0.0	0.0	Unassigned
New.CleanUp.ReferenceOTU433	0.0	5.0	0.0	3.0	0.0	0.0	0.0	Unassigned
New.CleanUp.ReferenceOTU432	6.0	0.0	0.0	0.0	0.0	0.0	0.0	k__Bacteria; p__Proteobacteria; c__TA18; o__PHOS-HD29; f__; g__; s__
New.CleanUp.ReferenceOTU358	7.0	0.0	0.0	0.0	0.0	0.0	0.0	k__Bacteria; p__Bacteroidetes; c__Bacteroidia; o__Bacteroidales; f__S24-7; g__; s__
New.CleanUp.ReferenceOTU899	7.0	0.0	0.0	0.0	0.0	0.0	0.0	Unassigned
New.CleanUp.ReferenceOTU321	0.0	0.0	15.0	0.0	0.0	0.0	0.0	Unassigned
New.CleanUp.ReferenceOTU320	16.0	0.0	0.0	0.0	0.0	0.0	0.0	Unassigned
New.CleanUp.ReferenceOTU895	0.0	0.0	0.0	0.0	2.0	0.0	0.0	k__Bacteria; p__Chloroflexi; c__Anaerolineae; o__A31; f__S47; g__; s__
New.CleanUp.ReferenceOTU1683	0.0	0.0	0.0	0.0	2.0	0.0	0.0	k__Bacteria; p__Proteobacteria; c__Betaproteobacteria
New.CleanUp.ReferenceOTU1684	0.0	0.0	2.0	0.0	0.0	0.0	0.0	Unassigned
New.CleanUp.ReferenceOTU892	0.0	0.0	0.0	2.0	0.0	0.0	0.0	Unassigned
New.CleanUp.ReferenceOTU891	0.0	2.0	2.0	1.0	0.0	0.0	0.0	k__Bacteria; p__Chloroflexi; c__Anaerolineae; o__; f__; g__; s__
New.CleanUp.ReferenceOTU890	0.0	0.0	3.0	0.0	0.0	0.0	0.0	Unassigned
New.CleanUp.ReferenceOTU454	0.0	1.0	2.0	0.0	1.0	0.0	1.0	Unassigned
New.CleanUp.ReferenceOTU981	2.0	0.0	0.0	0.0	0.0	0.0	0.0	k__Bacteria; p__Proteobacteria; c__Gammaproteobacteria; o__Legionellales; f__Coxiellaceae; g__Aquicella; s__
New.CleanUp.ReferenceOTU452	5.0	0.0	0.0	0.0	0.0	0.0	0.0	Unassigned
New.CleanUp.ReferenceOTU451	5.0	0.0	0.0	0.0	0.0	0.0	0.0	k__Bacteria; p__OP11; c__WCHB1-64; o__d153; f__; g__; s__
New.CleanUp.ReferenceOTU575	1.0	0.0	0.0	0.0	4.0	0.0	0.0	k__Bacteria; p__Nitrospirae; c__Nitrospira; o__Nitrospirales; f__[Thermodesulfovibrionaceae]; g__GOUTA19; s__
New.CleanUp.ReferenceOTU982	2.0	0.0	0.0	0.0	0.0	0.0	0.0	k__Bacteria; p__TM7; c__TM7-1; o__; f__; g__; s__
New.CleanUp.ReferenceOTU351	0.0	0.0	2.0	0.0	1.0	0.0	6.0	Unassigned
New.CleanUp.ReferenceOTU824	2.0	0.0	0.0	0.0	0.0	0.0	0.0	Unassigned
New.CleanUp.ReferenceOTU825	0.0	4.0	0.0	2.0	0.0	0.0	0.0	k__Bacteria; p__Chloroflexi; c__S085; o__; f__; g__; s__
New.CleanUp.ReferenceOTU822	1.0	1.0	0.0	0.0	0.0	0.0	0.0	Unassigned
New.CleanUp.ReferenceOTU823	10.0	0.0	0.0	0.0	0.0	0.0	0.0	Unassigned
New.CleanUp.ReferenceOTU820	0.0	0.0	0.0	2.0	0.0	0.0	0.0	Unassigned
New.CleanUp.ReferenceOTU821	0.0	0.0	2.0	0.0	1.0	0.0	0.0	k__Bacteria; p__Actinobacteria; c__OPB41; o__; f__; g__; s__
New.CleanUp.ReferenceOTU644	2.0	0.0	3.0	0.0	0.0	0.0	0.0	k__Bacteria; p__Proteobacteria; c__Deltaproteobacteria; o__Syntrophobacterales; f__Syntrophobacteraceae; g__; s__
New.CleanUp.ReferenceOTU737	0.0	0.0	0.0	0.0	2.0	0.0	0.0	k__Bacteria; p__Nitrospirae; c__Nitrospira; o__Nitrospirales; f__[Thermodesulfovibrionaceae]; g__; s__
New.CleanUp.ReferenceOTU1125	0.0	0.0	0.0	2.0	0.0	0.0	0.0	k__Bacteria; p__Elusimicrobia; c__Elusimicrobia; o__Elusimicrobiales; f__; g__; s__
New.CleanUp.ReferenceOTU1124	0.0	0.0	2.0	0.0	0.0	0.0	0.0	Unassigned
New.CleanUp.ReferenceOTU911	4.0	0.0	0.0	0.0	0.0	0.0	0.0	Unassigned
New.CleanUp.ReferenceOTU1121	3.0	0.0	0.0	0.0	0.0	0.0	0.0	k__Bacteria; p__Chlamydiae; c__Chlamydiia; o__Chlamydiales; f__; g__; s__
New.CleanUp.ReferenceOTU917	4.0	0.0	0.0	0.0	0.0	0.0	0.0	Unassigned
New.CleanUp.ReferenceOTU853	0.0	0.0	0.0	2.0	0.0	0.0	0.0	k__Bacteria; p__Verrucomicrobia; c__[Pedosphaerae]; o__[Pedosphaerales]; f__; g__; s__
New.CleanUp.ReferenceOTU577	2.0	0.0	1.0	0.0	0.0	0.0	8.0	Unassigned
New.CleanUp.ReferenceOTU1645	0.0	1.0	0.0	0.0	1.0	0.0	0.0	k__Bacteria; p__Acidobacteria; c__GAL08; o__; f__; g__; s__
New.CleanUp.ReferenceOTU1640	2.0	0.0	0.0	0.0	0.0	0.0	0.0	k__Bacteria; p__Proteobacteria; c__Deltaproteobacteria; o__Myxococcales; f__; g__; s__
New.CleanUp.ReferenceOTU855	4.0	0.0	0.0	0.0	0.0	0.0	0.0	k__Bacteria; p__Proteobacteria; c__Gammaproteobacteria; o__Legionellales; f__Legionellaceae; g__Legionella; s__
New.CleanUp.ReferenceOTU854	0.0	1.0	3.0	0.0	2.0	0.0	0.0	Unassigned
New.CleanUp.ReferenceOTU404	6.0	0.0	0.0	0.0	0.0	0.0	0.0	k__Bacteria; p__Bacteroidetes; c__Bacteroidia; o__Bacteroidales; f__S24-7; g__; s__
New.CleanUp.ReferenceOTU1735	0.0	0.0	0.0	3.0	0.0	0.0	0.0	Unassigned
New.CleanUp.ReferenceOTU55	19.0	3.0	94.0	0.0	13.0	0.0	37.0	Unassigned
New.CleanUp.ReferenceOTU56	42.0	10.0	50.0	0.0	46.0	0.0	59.0	k__Bacteria; p__Chlorobi; c__BSV26; o__; f__; g__; s__
New.CleanUp.ReferenceOTU57	1.0	95.0	6.0	30.0	4.0	0.0	0.0	k__Bacteria; p__Chloroflexi; c__S085; o__; f__; g__; s__
New.CleanUp.ReferenceOTU50	243.0	0.0	11.0	1.0	4.0	1.0	1.0	Unassigned
New.CleanUp.ReferenceOTU51	0.0	107.0	14.0	92.0	3.0	0.0	10.0	k__Bacteria; p__Acidobacteria; c__Solibacteres; o__Solibacterales; f__; g__; s__
New.CleanUp.ReferenceOTU150	0.0	42.0	3.0	1.0	1.0	0.0	0.0	k__Bacteria; p__Chloroflexi; c__Dehalococcoidetes
New.CleanUp.ReferenceOTU151	0.0	5.0	20.0	5.0	5.0	0.0	8.0	Unassigned
New.CleanUp.ReferenceOTU58	19.0	0.0	14.0	0.0	93.0	0.0	25.0	Unassigned
New.CleanUp.ReferenceOTU59	2.0	6.0	40.0	2.0	77.0	0.0	32.0	Unassigned
New.CleanUp.ReferenceOTU158	9.0	0.0	14.0	0.0	25.0	0.0	0.0	k__Bacteria; p__Spirochaetes; c__MVP-15; o__PL-11B10; f__; g__; s__
New.CleanUp.ReferenceOTU159	0.0	2.0	26.0	0.0	8.0	0.0	1.0	k__Archaea; p__Crenarchaeota; c__MCG; o__pGrfC26; f__; g__; s__
New.CleanUp.ReferenceOTU1368	3.0	0.0	0.0	0.0	0.0	0.0	0.0	Unassigned
New.CleanUp.ReferenceOTU1362	0.0	2.0	0.0	2.0	0.0	0.0	0.0	k__Bacteria; p__Chlorobi; c__BSV26; o__; f__; g__; s__
New.CleanUp.ReferenceOTU1364	0.0	0.0	0.0	0.0	2.0	0.0	0.0	k__Bacteria; p__Chlorobi; c__OPB56; o__; f__; g__; s__
New.CleanUp.ReferenceOTU1572	1.0	0.0	0.0	0.0	1.0	0.0	0.0	k__Bacteria; p__Nitrospirae; c__Nitrospira; o__Nitrospirales; f__[Thermodesulfovibrionaceae]; g__; s__
New.CleanUp.ReferenceOTU558	4.0	0.0	0.0	0.0	0.0	0.0	0.0	k__Bacteria; p__Proteobacteria; c__Deltaproteobacteria; o__Syntrophobacterales; f__Syntrophaceae; g__Desulfobacca; s__
New.CleanUp.ReferenceOTU559	6.0	0.0	0.0	0.0	0.0	0.0	0.0	k__Bacteria; p__Bacteroidetes; c__[Saprospirae]; o__[Saprospirales]; f__Chitinophagaceae; g__; s__
New.CleanUp.ReferenceOTU544	4.0	0.0	0.0	0.0	0.0	0.0	0.0	k__Bacteria; p__Planctomycetes; c__Phycisphaerae; o__Phycisphaerales; f__; g__; s__
New.CleanUp.ReferenceOTU552	0.0	6.0	1.0	1.0	0.0	0.0	0.0	Unassigned
New.CleanUp.ReferenceOTU553	0.0	3.0	0.0	1.0	0.0	0.0	0.0	k__Bacteria; p__Firmicutes; c__Bacilli; o__Bacillales; f__Paenibacillaceae; g__Ammoniphilus; s__
New.CleanUp.ReferenceOTU550	10.0	0.0	0.0	0.0	0.0	0.0	0.0	k__Bacteria; p__Proteobacteria; c__Alphaproteobacteria; o__Rickettsiales; f__; g__; s__
New.CleanUp.ReferenceOTU551	8.0	0.0	1.0	0.0	0.0	0.0	0.0	k__Bacteria; p__Chloroflexi; c__Anaerolineae; o__A31; f__; g__; s__
New.CleanUp.ReferenceOTU556	5.0	0.0	0.0	0.0	0.0	0.0	0.0	Unassigned
New.CleanUp.ReferenceOTU557	0.0	4.0	5.0	0.0	7.0	0.0	0.0	Unassigned
New.CleanUp.ReferenceOTU554	4.0	0.0	0.0	0.0	0.0	0.0	0.0	Unassigned
New.CleanUp.ReferenceOTU555	6.0	0.0	0.0	0.0	0.0	0.0	0.0	k__Bacteria; p__Proteobacteria; c__TA18; o__CV90; f__; g__; s__
New.CleanUp.ReferenceOTU540	4.0	0.0	0.0	0.0	0.0	0.0	0.0	k__Archaea; p__[Parvarchaeota]; c__[Parvarchaea]; o__YLA114; f__; g__; s__
New.CleanUp.ReferenceOTU1744	0.0	0.0	0.0	0.0	2.0	0.0	0.0	k__Bacteria; p__Proteobacteria; c__Betaproteobacteria; o__Thiobacterales; f__Thiobacteraceae; g__Thiobacter; s__
New.CleanUp.ReferenceOTU1213	3.0	0.0	0.0	0.0	1.0	0.0	0.0	Unassigned
New.CleanUp.ReferenceOTU542	8.0	0.0	0.0	0.0	0.0	0.0	0.0	k__Bacteria; p__Proteobacteria; c__Deltaproteobacteria; o__Desulfovibrionales
New.CleanUp.ReferenceOTU1748	0.0	2.0	0.0	0.0	1.0	0.0	0.0	k__Bacteria; p__Spirochaetes; c__[Brevinematae]; o__[Brevinematales]; f__; g__; s__
New.CleanUp.ReferenceOTU1187	0.0	0.0	1.0	0.0	2.0	0.0	0.0	k__Archaea; p__Crenarchaeota; c__MCG; o__pGrfC26; f__; g__; s__
New.CleanUp.ReferenceOTU1186	0.0	2.0	1.0	1.0	1.0	0.0	0.0	k__Bacteria; p__Proteobacteria; c__Deltaproteobacteria; o__; f__; g__; s__
New.CleanUp.ReferenceOTU1185	2.0	0.0	1.0	0.0	1.0	0.0	0.0	k__Bacteria; p__Nitrospirae; c__Nitrospira; o__Nitrospirales; f__[Thermodesulfovibrionaceae]; g__; s__
New.CleanUp.ReferenceOTU1183	0.0	1.0	1.0	0.0	0.0	0.0	0.0	Unassigned
New.CleanUp.ReferenceOTU1180	0.0	2.0	0.0	2.0	0.0	0.0	0.0	k__Bacteria; p__Chlorobi; c__BSV26; o__; f__; g__; s__
New.CleanUp.ReferenceOTU428	8.0	0.0	0.0	0.0	0.0	0.0	0.0	k__Bacteria; p__Planctomycetes; c__028H05-P-BN-P5; o__; f__; g__; s__
New.CleanUp.ReferenceOTU429	13.0	0.0	0.0	0.0	0.0	0.0	0.0	k__Bacteria; p__Cyanobacteria; c__4C0d-2; o__SM1D11; f__; g__; s__
New.CleanUp.ReferenceOTU1189	0.0	0.0	1.0	0.0	0.0	0.0	1.0	Unassigned
New.CleanUp.ReferenceOTU1188	0.0	0.0	0.0	0.0	4.0	0.0	0.0	Unassigned
New.CleanUp.ReferenceOTU888	0.0	0.0	3.0	0.0	1.0	0.0	0.0	Unassigned
New.CleanUp.ReferenceOTU889	0.0	0.0	0.0	0.0	2.0	0.0	0.0	k__Bacteria; p__Actinobacteria; c__; o__; f__; g__; s__
New.CleanUp.ReferenceOTU338	14.0	2.0	0.0	0.0	8.0	0.0	0.0	Unassigned
New.CleanUp.ReferenceOTU339	2.0	4.0	4.0	0.0	4.0	0.0	0.0	Unassigned
New.CleanUp.ReferenceOTU884	0.0	5.0	0.0	6.0	0.0	0.0	0.0	k__Bacteria; p__GAL15; c__; o__; f__; g__; s__
New.CleanUp.ReferenceOTU885	0.0	1.0	1.0	0.0	3.0	1.0	1.0	k__Bacteria; p__OP1; c__[Acetothermia]; o__[Acetothermales]; f__[Acetothermaceae]; g__Candidatus Acetothermum; s__
New.CleanUp.ReferenceOTU886	3.0	0.0	0.0	0.0	0.0	0.0	0.0	Unassigned
New.CleanUp.ReferenceOTU887	3.0	0.0	3.0	0.0	0.0	0.0	0.0	Unassigned
New.CleanUp.ReferenceOTU880	7.0	0.0	0.0	0.0	0.0	0.0	0.0	k__Bacteria; p__GN02; c__BB34; o__; f__; g__; s__
New.CleanUp.ReferenceOTU333	0.0	12.0	0.0	0.0	0.0	0.0	0.0	k__Bacteria; p__Proteobacteria; c__Deltaproteobacteria; o__Syntrophobacterales
New.CleanUp.ReferenceOTU882	0.0	3.0	1.0	0.0	2.0	0.0	0.0	Unassigned
New.CleanUp.ReferenceOTU883	6.0	0.0	0.0	0.0	0.0	0.0	0.0	Unassigned
New.CleanUp.ReferenceOTU61	0.0	7.0	0.0	102.0	0.0	0.0	0.0	k__Bacteria; p__Actinobacteria; c__OPB41; o__; f__; g__; s__
New.CleanUp.ReferenceOTU60	0.0	33.0	24.0	70.0	3.0	0.0	16.0	k__Bacteria; p__NC10; c__wb1-A12; o__; f__; g__; s__
New.CleanUp.ReferenceOTU63	0.0	137.0	7.0	28.0	0.0	0.0	6.0	Unassigned
New.CleanUp.ReferenceOTU62	11.0	4.0	10.0	0.0	79.0	22.0	18.0	Unassigned
New.CleanUp.ReferenceOTU65	8.0	27.0	23.0	0.0	43.0	0.0	44.0	k__Bacteria; p__Armatimonadetes; c__Chthonomonadetes; o__SJA-22; f__; g__; s__
New.CleanUp.ReferenceOTU64	0.0	11.0	25.0	1.0	62.0	0.0	19.0	Unassigned
New.CleanUp.ReferenceOTU67	0.0	25.0	9.0	4.0	13.0	79.0	0.0	Unassigned
New.CleanUp.ReferenceOTU66	0.0	59.0	37.0	11.0	7.0	0.0	12.0	Unassigned
New.CleanUp.ReferenceOTU69	85.0	0.0	19.0	0.0	9.0	0.0	11.0	Unassigned
New.CleanUp.ReferenceOTU68	0.0	53.0	3.0	0.0	4.0	74.0	0.0	Unassigned
New.CleanUp.ReferenceOTU586	6.0	0.0	0.0	0.0	0.0	0.0	0.0	k__Bacteria; p__OP3; c__koll11; o__; f__; g__; s__
New.CleanUp.ReferenceOTU242	0.0	8.0	7.0	1.0	4.0	0.0	3.0	Unassigned
New.CleanUp.ReferenceOTU711	8.0	0.0	0.0	0.0	0.0	0.0	0.0	k__Bacteria; p__TM6; c__SBRH58; o__; f__; g__; s__
New.CleanUp.ReferenceOTU240	0.0	19.0	1.0	9.0	3.0	0.0	0.0	Unassigned
New.CleanUp.ReferenceOTU241	0.0	0.0	0.0	0.0	0.0	0.0	36.0	Unassigned
New.CleanUp.ReferenceOTU247	0.0	0.0	5.0	5.0	3.0	0.0	8.0	Unassigned
New.CleanUp.ReferenceOTU244	0.0	0.0	4.0	0.0	6.0	0.0	16.0	Unassigned
New.CleanUp.ReferenceOTU245	3.0	2.0	6.0	1.0	6.0	0.0	6.0	Unassigned
New.CleanUp.ReferenceOTU49	34.0	56.0	13.0	3.0	17.0	0.0	56.0	Unassigned
New.CleanUp.ReferenceOTU48	0.0	76.0	29.0	1.0	17.0	53.0	0.0	k__Bacteria; p__Verrucomicrobia; c__[Pedosphaerae]; o__[Pedosphaerales]
New.CleanUp.ReferenceOTU43	0.0	9.0	112.0	0.0	8.0	0.0	120.0	k__Bacteria; p__AC1; c__SHA-114; o__; f__; g__; s__
New.CleanUp.ReferenceOTU42	1.0	120.0	118.0	250.0	34.0	0.0	77.0	Unassigned
New.CleanUp.ReferenceOTU41	28.0	16.0	26.0	0.0	161.0	24.0	121.0	Unassigned
New.CleanUp.ReferenceOTU40	33.0	16.0	34.0	0.0	158.0	0.0	37.0	k__Bacteria; p__Nitrospirae; c__Nitrospira; o__Nitrospirales; f__[Thermodesulfovibrionaceae]; g__; s__
New.CleanUp.ReferenceOTU47	26.0	50.0	16.0	0.0	99.0	43.0	33.0	k__Bacteria; p__Chloroflexi; c__Anaerolineae; o__SJA-15; f__; g__; s__
New.CleanUp.ReferenceOTU46	0.0	241.0	17.0	13.0	5.0	0.0	0.0	Unassigned
New.CleanUp.ReferenceOTU45	0.0	132.0	43.0	27.0	29.0	0.0	69.0	k__Bacteria; p__OD1; c__ABY1; o__; f__; g__; s__
New.CleanUp.ReferenceOTU44	2.0	94.0	66.0	12.0	34.0	53.0	50.0	k__Bacteria; p__Chloroflexi; c__Anaerolineae; o__SJA-15; f__; g__; s__
New.CleanUp.ReferenceOTU664	0.0	0.0	3.0	0.0	0.0	0.0	1.0	Unassigned
New.CleanUp.ReferenceOTU665	5.0	0.0	0.0	0.0	0.0	0.0	0.0	k__Bacteria; p__Proteobacteria; c__Gammaproteobacteria; o__Legionellales; f__Coxiellaceae; g__Aquicella; s__
New.CleanUp.ReferenceOTU667	0.0	0.0	1.0	7.0	0.0	0.0	0.0	k__Bacteria; p__WS1; c__; o__; f__; g__; s__
New.CleanUp.ReferenceOTU660	3.0	0.0	0.0	0.0	0.0	0.0	0.0	k__Bacteria; p__Proteobacteria; c__Alphaproteobacteria; o__; f__; g__; s__
New.CleanUp.ReferenceOTU661	0.0	10.0	2.0	1.0	0.0	2.0	0.0	k__Bacteria; p__Chloroflexi; c__S085; o__; f__; g__; s__
New.CleanUp.ReferenceOTU1424	0.0	1.0	1.0	1.0	1.0	0.0	0.0	Unassigned
New.CleanUp.ReferenceOTU1427	3.0	0.0	0.0	0.0	0.0	0.0	0.0	Unassigned
New.CleanUp.ReferenceOTU637	3.0	0.0	0.0	0.0	0.0	0.0	0.0	k__Bacteria; p__Proteobacteria; c__Deltaproteobacteria; o__Myxococcales; f__Cystobacterineae; g__; s__
New.CleanUp.ReferenceOTU1422	0.0	0.0	1.0	0.0	2.0	0.0	0.0	k__Bacteria; p__Proteobacteria; c__; o__; f__; g__; s__
New.CleanUp.ReferenceOTU185	0.0	20.0	3.0	0.0	2.0	0.0	0.0	Unassigned
New.CleanUp.ReferenceOTU184	0.0	2.0	7.0	9.0	0.0	0.0	18.0	Unassigned
New.CleanUp.ReferenceOTU639	11.0	0.0	0.0	0.0	0.0	0.0	0.0	k__Bacteria; p__Proteobacteria; c__Alphaproteobacteria; o__BD7-3; f__; g__; s__
New.CleanUp.ReferenceOTU186	0.0	27.0	0.0	13.0	0.0	0.0	0.0	Unassigned
New.CleanUp.ReferenceOTU183	0.0	32.0	0.0	3.0	0.0	0.0	0.0	k__Bacteria; p__SC4; c__; o__; f__; g__; s__
New.CleanUp.ReferenceOTU182	0.0	0.0	31.0	0.0	6.0	0.0	0.0	k__Bacteria; p__Actinobacteria; c__OPB41; o__; f__; g__; s__
New.CleanUp.ReferenceOTU1519	2.0	0.0	0.0	0.0	0.0	0.0	0.0	Unassigned
New.CleanUp.ReferenceOTU529	0.0	3.0	0.0	7.0	0.0	0.0	0.0	k__Bacteria; p__Acidobacteria; c__Acidobacteria-6; o__iii1-15; f__; g__; s__
New.CleanUp.ReferenceOTU528	4.0	0.0	0.0	0.0	0.0	0.0	0.0	k__Bacteria; p__OD1; c__Mb-NB09; o__; f__; g__; s__
New.CleanUp.ReferenceOTU527	8.0	0.0	0.0	0.0	0.0	0.0	0.0	Unassigned
New.CleanUp.ReferenceOTU1512	2.0	0.0	0.0	0.0	0.0	0.0	0.0	Unassigned
New.CleanUp.ReferenceOTU521	0.0	3.0	0.0	1.0	0.0	0.0	8.0	k__Bacteria; p__Proteobacteria; c__Deltaproteobacteria; o__BPC076; f__; g__; s__
New.CleanUp.ReferenceOTU520	1.0	8.0	0.0	0.0	0.0	0.0	0.0	Unassigned
New.CleanUp.ReferenceOTU1730	2.0	0.0	0.0	0.0	0.0	0.0	0.0	k__Bacteria; p__Proteobacteria; c__Deltaproteobacteria; o__; f__; g__; s__
New.CleanUp.ReferenceOTU1227	4.0	0.0	0.0	0.0	0.0	0.0	0.0	k__Bacteria; p__TM6; c__SBRH58; o__; f__; g__; s__
New.CleanUp.ReferenceOTU1739	0.0	1.0	0.0	0.0	0.0	1.0	0.0	k__Bacteria; p__Chlorobi; c__OPB56; o__; f__; g__; s__
New.CleanUp.ReferenceOTU1228	0.0	7.0	0.0	1.0	1.0	2.0	1.0	k__Bacteria; p__OP8; c__OP8_1; o__; f__; g__; s__
New.CleanUp.ReferenceOTU985	0.0	0.0	4.0	16.0	4.0	1.0	2.0	k__Archaea; p__Crenarchaeota; c__MCG; o__; f__; g__; s__
New.CleanUp.ReferenceOTU456	0.0	0.0	3.0	0.0	2.0	0.0	7.0	k__Bacteria; p__Proteobacteria; c__Deltaproteobacteria
New.CleanUp.ReferenceOTU987	5.0	0.0	0.0	0.0	0.0	0.0	0.0	Unassigned
New.CleanUp.ReferenceOTU986	6.0	2.0	4.0	0.0	3.0	0.0	0.0	k__Bacteria; p__Proteobacteria; c__Betaproteobacteria; o__Rhodocyclales; f__Rhodocyclaceae; g__; s__
New.CleanUp.ReferenceOTU453	4.0	0.0	0.0	0.0	0.0	0.0	0.0	k__Bacteria; p__Proteobacteria; c__Gammaproteobacteria; o__Legionellales; f__Coxiellaceae; g__; s__
New.CleanUp.ReferenceOTU980	4.0	0.0	0.0	0.0	0.0	0.0	0.0	Unassigned
New.CleanUp.ReferenceOTU983	3.0	0.0	0.0	0.0	0.0	0.0	0.0	Unassigned
New.CleanUp.ReferenceOTU450	0.0	0.0	2.0	6.0	0.0	0.0	0.0	k__Bacteria; p__Chloroflexi; c__Dehalococcoidetes; o__Dehalococcoidales; f__Dehalococcoidaceae; g__; s__
New.CleanUp.ReferenceOTU989	2.0	0.0	0.0	0.0	0.0	0.0	0.0	k__Bacteria; p__Planctomycetes; c__Phycisphaerae; o__mle1-8; f__; g__; s__
New.CleanUp.ReferenceOTU988	0.0	0.0	0.0	2.0	0.0	0.0	4.0	Unassigned
New.CleanUp.ReferenceOTU459	0.0	0.0	0.0	0.0	0.0	0.0	4.0	Unassigned
New.CleanUp.ReferenceOTU458	0.0	0.0	0.0	0.0	0.0	0.0	17.0	k__Bacteria; p__AC1; c__; o__; f__; g__; s__
New.CleanUp.ReferenceOTU804	7.0	0.0	0.0	0.0	0.0	0.0	0.0	k__Bacteria; p__Cyanobacteria; c__Oscillatoriophycideae; o__Oscillatoriales; f__Phormidiaceae
New.CleanUp.ReferenceOTU859	0.0	0.0	0.0	0.0	2.0	0.0	0.0	k__Bacteria; p__Chlorobi; c__OPB56; o__; f__; g__; s__
New.CleanUp.ReferenceOTU858	0.0	1.0	5.0	0.0	0.0	0.0	0.0	k__Bacteria; p__Chlorobi; c__BSV26; o__A89; f__; g__; s__
New.CleanUp.ReferenceOTU805	0.0	0.0	5.0	0.0	2.0	0.0	0.0	k__Archaea; p__Euryarchaeota; c__Methanobacteria; o__Methanobacteriales; f__MSBL1; g__SAGMEG-1; s__
New.CleanUp.ReferenceOTU852	2.0	0.0	0.0	0.0	0.0	0.0	0.0	k__Bacteria; p__OD1; c__ZB2; o__; f__; g__; s__
New.CleanUp.ReferenceOTU851	2.0	0.0	0.0	0.0	0.0	0.0	0.0	k__Bacteria; p__Proteobacteria; c__Deltaproteobacteria; o__; f__; g__; s__
New.CleanUp.ReferenceOTU850	2.0	0.0	0.0	0.0	0.0	0.0	0.0	k__Bacteria; p__Nitrospirae; c__Nitrospira; o__Nitrospirales; f__[Thermodesulfovibrionaceae]; g__; s__
New.CleanUp.ReferenceOTU857	0.0	2.0	0.0	2.0	0.0	0.0	0.0	k__Bacteria; p__Nitrospirae; c__Nitrospira; o__Nitrospirales; f__0319-6A21; g__; s__
New.CleanUp.ReferenceOTU856	2.0	0.0	0.0	0.0	0.0	0.0	0.0	k__Bacteria; p__Cyanobacteria; c__Synechococcophycideae; o__Pseudanabaenales; f__Pseudanabaenaceae; g__Pseudanabaena; s__
New.CleanUp.ReferenceOTU800	4.0	0.0	0.0	0.0	0.0	0.0	0.0	Unassigned
New.CleanUp.ReferenceOTU1344	2.0	0.0	0.0	0.0	0.0	0.0	0.0	k__Bacteria; p__OP11; c__OP11-4; o__; f__; g__; s__
New.CleanUp.ReferenceOTU801	2.0	0.0	0.0	0.0	0.0	0.0	0.0	k__Bacteria; p__OP3; c__koll11; o__; f__; g__; s__
New.CleanUp.ReferenceOTU802	0.0	3.0	0.0	2.0	0.0	0.0	0.0	k__Bacteria; p__Chloroflexi; c__S085; o__; f__; g__; s__
New.CleanUp.ReferenceOTU803	3.0	0.0	0.0	0.0	0.0	0.0	0.0	k__Bacteria; p__Planctomycetes; c__Planctomycetia; o__Pirellulales; f__Pirellulaceae; g__; s__
New.CleanUp.ReferenceOTU1347	0.0	0.0	2.0	2.0	0.0	0.0	5.0	Unassigned
New.CleanUp.ReferenceOTU1208	1.0	0.0	0.0	0.0	1.0	0.0	0.0	k__Bacteria; p__Nitrospirae; c__Nitrospira; o__Nitrospirales; f__[Thermodesulfovibrionaceae]; g__LCP-6; s__
New.CleanUp.ReferenceOTU1209	0.0	1.0	0.0	1.0	0.0	0.0	0.0	Unassigned
New.CleanUp.ReferenceOTU6	220.0	106.0	286.0	0.0	719.0	114.0	308.0	k__Bacteria; p__Chloroflexi; c__Anaerolineae; o__A31; f__; g__; s__
New.CleanUp.ReferenceOTU4	11.0	988.0	391.0	59.0	135.0	203.0	311.0	k__Bacteria; p__Chlorobi; c__BSV26
New.CleanUp.ReferenceOTU5	0.0	612.0	507.0	433.0	24.0	19.0	506.0	Unassigned
New.CleanUp.ReferenceOTU2	14.0	611.0	548.0	456.0	136.0	27.0	375.0	Unassigned
New.CleanUp.ReferenceOTU3	0.0	453.0	668.0	596.0	105.0	0.0	419.0	k__Bacteria; p__OP1; c__[Acetothermia]; o__[Acetothermales]; f__; g__; s__
New.CleanUp.ReferenceOTU0	2.0	2598.0	48.0	2673.0	34.0	249.0	65.0	k__Bacteria; p__Chlorobi; c__BSV26; o__; f__; g__; s__
New.CleanUp.ReferenceOTU1	95.0	729.0	472.0	39.0	862.0	839.0	297.0	k__Bacteria; p__Chlorobi; c__BSV26; o__A89; f__; g__; s__
New.CleanUp.ReferenceOTU8	297.0	58.0	897.0	18.0	403.0	238.0	6.0	k__Bacteria; p__Proteobacteria; c__Betaproteobacteria; o__Rhodocyclales; f__Rhodocyclaceae; g__; s__
New.CleanUp.ReferenceOTU9	0.0	191.0	515.0	122.0	26.0	4.0	39.0	k__Bacteria; p__Chloroflexi; c__Anaerolineae; o__; f__; g__; s__
New.CleanUp.ReferenceOTU441	6.0	0.0	0.0	0.0	0.0	0.0	0.0	Unassigned
New.CleanUp.ReferenceOTU1198	0.0	0.0	0.0	0.0	1.0	0.0	1.0	Unassigned
New.CleanUp.ReferenceOTU1199	0.0	0.0	1.0	0.0	0.0	1.0	0.0	k__Bacteria; p__OP8; c__OP8_1; o__; f__; g__; s__
New.CleanUp.ReferenceOTU188	0.0	2.0	16.0	1.0	3.0	0.0	14.0	Unassigned
New.CleanUp.ReferenceOTU1011	0.0	0.0	2.0	0.0	0.0	0.0	0.0	k__Bacteria; p__Fibrobacteres; c__SBZC_2415; o__; f__; g__; s__
New.CleanUp.ReferenceOTU329	0.0	20.0	1.0	3.0	1.0	0.0	0.0	Unassigned
New.CleanUp.ReferenceOTU328	0.0	0.0	2.0	0.0	0.0	0.0	8.0	k__Bacteria; p__Acidobacteria; c__Solibacteres; o__Solibacterales
New.CleanUp.ReferenceOTU898	7.0	0.0	0.0	0.0	0.0	0.0	0.0	k__Bacteria; p__OP3; c__koll11; o__; f__; g__; s__
New.CleanUp.ReferenceOTU1681	0.0	2.0	0.0	0.0	0.0	0.0	0.0	k__Bacteria; p__Chloroflexi; c__TK10; o__; f__; g__; s__
New.CleanUp.ReferenceOTU1013	3.0	0.0	0.0	0.0	0.0	0.0	0.0	Unassigned
New.CleanUp.ReferenceOTU322	0.0	5.0	0.0	19.0	0.0	0.0	0.0	Unassigned
New.CleanUp.ReferenceOTU325	0.0	0.0	18.0	6.0	5.0	0.0	0.0	Unassigned
New.CleanUp.ReferenceOTU1012	2.0	0.0	0.0	0.0	0.0	0.0	0.0	k__Bacteria; p__Proteobacteria; c__Deltaproteobacteria; o__Myxococcales; f__Haliangiaceae; g__; s__
New.CleanUp.ReferenceOTU326	13.0	0.0	0.0	0.0	0.0	0.0	0.0	k__Bacteria; p__Proteobacteria; c__Alphaproteobacteria; o__Rhodospirillales; f__Rhodospirillaceae; g__; s__
New.CleanUp.ReferenceOTU682	0.0	1.0	0.0	28.0	0.0	0.0	0.0	k__Bacteria; p__Firmicutes; c__Clostridia; o__Clostridiales; f__; g__; s__
New.CleanUp.ReferenceOTU1017	0.0	0.0	1.0	0.0	1.0	0.0	2.0	Unassigned
New.CleanUp.ReferenceOTU38	122.0	24.0	52.0	0.0	38.0	0.0	19.0	Unassigned
New.CleanUp.ReferenceOTU39	0.0	84.0	98.0	59.0	25.0	0.0	95.0	Unassigned
New.CleanUp.ReferenceOTU36	4.0	66.0	56.0	4.0	55.0	7.0	203.0	k__Bacteria; p__AC1; c__HDBW-WB69; o__; f__; g__; s__
New.CleanUp.ReferenceOTU37	0.0	188.0	8.0	73.0	5.0	0.0	0.0	k__Bacteria; p__Chloroflexi; c__; o__; f__; g__; s__
New.CleanUp.ReferenceOTU34	0.0	88.0	133.0	43.0	23.0	8.0	4.0	k__Bacteria; p__Proteobacteria; c__Deltaproteobacteria; o__BPC076; f__; g__; s__
New.CleanUp.ReferenceOTU35	6.0	41.0	96.0	4.0	59.0	0.0	93.0	k__Bacteria; p__Chloroflexi; c__Anaerolineae; o__A31; f__; g__; s__
New.CleanUp.ReferenceOTU32	1.0	75.0	120.0	75.0	52.0	4.0	87.0	k__Bacteria; p__WS2; c__SHA-109; o__; f__; g__; s__
New.CleanUp.ReferenceOTU33	9.0	64.0	144.0	2.0	58.0	37.0	0.0	Unassigned
New.CleanUp.ReferenceOTU30	3.0	173.0	45.0	10.0	87.0	36.0	66.0	k__Bacteria; p__Proteobacteria; c__Deltaproteobacteria; o__; f__; g__; s__
New.CleanUp.ReferenceOTU31	0.0	137.0	51.0	0.0	32.0	90.0	38.0	k__Bacteria; p__AC1; c__SHA-114; o__; f__; g__; s__
New.CleanUp.ReferenceOTU1016	0.0	0.0	0.0	0.0	1.0	0.0	2.0	k__Bacteria; p__Chlorobi; c__SJA-28; o__; f__; g__; s__
New.CleanUp.ReferenceOTU1758	2.0	0.0	0.0	0.0	0.0	0.0	0.0	Unassigned
New.CleanUp.ReferenceOTU686	4.0	0.0	0.0	0.0	0.0	0.0	0.0	Unassigned
New.CleanUp.ReferenceOTU931	0.0	0.0	0.0	0.0	4.0	0.0	0.0	Unassigned
New.CleanUp.ReferenceOTU1105	3.0	1.0	1.0	0.0	0.0	0.0	0.0	Unassigned
New.CleanUp.ReferenceOTU1104	0.0	0.0	1.0	3.0	0.0	0.0	0.0	k__Archaea; p__Crenarchaeota; c__MCG; o__; f__; g__; s__
New.CleanUp.ReferenceOTU1103	3.0	0.0	0.0	0.0	0.0	0.0	0.0	k__Bacteria; p__Proteobacteria; c__Deltaproteobacteria; o__Bdellovibrionales; f__Bdellovibrionaceae; g__Bdellovibrio; s__
New.CleanUp.ReferenceOTU193	0.0	1.0	2.0	0.0	4.0	0.0	22.0	k__Bacteria; p__OD1; c__; o__; f__; g__; s__
New.CleanUp.ReferenceOTU1342	1.0	0.0	0.0	0.0	1.0	0.0	0.0	k__Bacteria; p__Nitrospirae; c__Nitrospira; o__Nitrospirales; f__[Thermodesulfovibrionaceae]; g__; s__
New.CleanUp.ReferenceOTU624	0.0	0.0	4.0	0.0	0.0	0.0	0.0	Unassigned
New.CleanUp.ReferenceOTU625	4.0	0.0	0.0	0.0	0.0	0.0	0.0	k__Bacteria; p__Chloroflexi; c__Dehalococcoidetes; o__Dehalococcoidales; f__; g__; s__
New.CleanUp.ReferenceOTU627	0.0	13.0	0.0	1.0	0.0	0.0	0.0	k__Bacteria; p__Actinobacteria; c__MB-A2-108; o__0319-7L14; f__; g__; s__
New.CleanUp.ReferenceOTU1348	0.0	0.0	1.0	0.0	1.0	0.0	0.0	k__Bacteria; p__Chlorobi; c__OPB56; o__; f__; g__; s__
New.CleanUp.ReferenceOTU198	0.0	0.0	3.0	2.0	11.0	0.0	21.0	Unassigned
New.CleanUp.ReferenceOTU199	0.0	10.0	1.0	34.0	0.0	0.0	0.0	Unassigned
New.CleanUp.ReferenceOTU1439	0.0	2.0	0.0	0.0	0.0	0.0	0.0	k__Bacteria; p__Chloroflexi; c__S085; o__; f__; g__; s__
New.CleanUp.ReferenceOTU1438	2.0	0.0	0.0	0.0	0.0	0.0	0.0	k__Bacteria; p__Fibrobacteres; c__Fibrobacteria; o__258ds10; f__; g__; s__
New.CleanUp.ReferenceOTU1509	25.0	0.0	3.0	0.0	1.0	0.0	0.0	Unassigned
New.CleanUp.ReferenceOTU1508	11.0	0.0	0.0	0.0	0.0	0.0	0.0	Unassigned
New.CleanUp.ReferenceOTU538	0.0	7.0	0.0	10.0	0.0	0.0	0.0	k__Bacteria; p__OD1; c__; o__; f__; g__; s__
New.CleanUp.ReferenceOTU539	0.0	1.0	4.0	0.0	6.0	0.0	0.0	Unassigned
New.CleanUp.ReferenceOTU534	0.0	0.0	0.0	5.0	0.0	0.0	0.0	Unassigned
New.CleanUp.ReferenceOTU535	5.0	0.0	0.0	0.0	0.0	0.0	0.0	k__Bacteria; p__Chlamydiae; c__Chlamydiia; o__Chlamydiales; f__; g__; s__
New.CleanUp.ReferenceOTU536	0.0	6.0	2.0	3.0	0.0	0.0	0.0	Unassigned
New.CleanUp.ReferenceOTU537	7.0	0.0	0.0	0.0	0.0	0.0	0.0	k__Bacteria; p__Proteobacteria; c__Gammaproteobacteria; o__Legionellales; f__Coxiellaceae; g__; s__
New.CleanUp.ReferenceOTU530	6.0	0.0	0.0	0.0	0.0	0.0	0.0	k__Bacteria; p__OD1; c__SM2F11; o__; f__; g__; s__
New.CleanUp.ReferenceOTU531	5.0	0.0	0.0	0.0	0.0	0.0	0.0	Unassigned
New.CleanUp.ReferenceOTU532	4.0	0.0	0.0	0.0	0.0	0.0	0.0	k__Bacteria; p__Proteobacteria; c__Deltaproteobacteria; o__; f__; g__; s__
New.CleanUp.ReferenceOTU533	0.0	0.0	1.0	0.0	2.0	0.0	6.0	Unassigned
New.CleanUp.ReferenceOTU1356	3.0	0.0	0.0	0.0	0.0	0.0	0.0	k__Archaea; p__[Parvarchaeota]; c__[Parvarchaea]; o__YLA114; f__; g__; s__
New.CleanUp.ReferenceOTU1720	2.0	0.0	0.0	0.0	0.0	0.0	0.0	Unassigned
New.CleanUp.ReferenceOTU1729	3.0	0.0	0.0	0.0	0.0	0.0	0.0	k__Bacteria; p__Planctomycetes; c__Phycisphaerae; o__WD2101; f__; g__; s__
New.CleanUp.ReferenceOTU685	4.0	0.0	0.0	0.0	0.0	0.0	0.0	Unassigned
New.CleanUp.ReferenceOTU444	0.0	2.0	0.0	2.0	0.0	0.0	0.0	Unassigned
New.CleanUp.ReferenceOTU445	10.0	0.0	0.0	0.0	0.0	0.0	0.0	Unassigned
New.CleanUp.ReferenceOTU446	4.0	0.0	0.0	0.0	0.0	0.0	0.0	k__Bacteria; p__SAR406; c__AB16; o__noFP_H7; f__; g__; s__
New.CleanUp.ReferenceOTU447	10.0	0.0	0.0	0.0	0.0	0.0	0.0	k__Bacteria; p__Bacteroidetes; c__Bacteroidia; o__Bacteroidales; f__S24-7; g__; s__
New.CleanUp.ReferenceOTU440	4.0	0.0	0.0	0.0	0.0	0.0	0.0	k__Bacteria; p__Verrucomicrobia; c__[Spartobacteria]; o__[Chthoniobacterales]; f__[Chthoniobacteraceae]; g__; s__
New.CleanUp.ReferenceOTU1238	0.0	1.0	1.0	0.0	0.0	0.0	2.0	k__Bacteria; p__OP1; c__[Acetothermia]; o__[Acetothermales]; f__; g__; s__
New.CleanUp.ReferenceOTU442	0.0	7.0	0.0	0.0	0.0	0.0	0.0	Unassigned
New.CleanUp.ReferenceOTU443	2.0	0.0	1.0	3.0	0.0	0.0	0.0	Unassigned
New.CleanUp.ReferenceOTU1234	0.0	0.0	0.0	10.0	0.0	0.0	0.0	k__Bacteria; p__GAL15; c__; o__; f__; g__; s__
New.CleanUp.ReferenceOTU1237	0.0	0.0	0.0	0.0	2.0	0.0	0.0	k__Bacteria; p__Nitrospirae; c__Nitrospira; o__Nitrospirales; f__[Thermodesulfovibrionaceae]; g__; s__
New.CleanUp.ReferenceOTU448	0.0	0.0	3.0	0.0	10.0	0.0	6.0	Unassigned
New.CleanUp.ReferenceOTU449	6.0	0.0	0.0	0.0	0.0	0.0	0.0	k__Bacteria; p__Bacteroidetes; c__Bacteroidia; o__Bacteroidales; f__Porphyromonadaceae; g__Paludibacter; s__
New.CleanUp.ReferenceOTU1232	4.0	0.0	2.0	0.0	1.0	0.0	0.0	k__Bacteria; p__Deferribacteres; c__Deferribacteres; o__Deferribacterales; f__Deferribacteraceae; g__; s__
New.CleanUp.ReferenceOTU848	3.0	0.0	1.0	0.0	1.0	0.0	0.0	k__Bacteria; p__Proteobacteria; c__Betaproteobacteria; o__Rhodocyclales; f__Rhodocyclaceae; g__; s__
New.CleanUp.ReferenceOTU849	3.0	0.0	0.0	0.0	0.0	0.0	0.0	Unassigned
New.CleanUp.ReferenceOTU840	2.0	0.0	0.0	0.0	0.0	0.0	0.0	k__Bacteria; p__Proteobacteria; c__Deltaproteobacteria; o__FAC87; f__; g__; s__
New.CleanUp.ReferenceOTU841	0.0	0.0	2.0	0.0	2.0	0.0	0.0	k__Bacteria; p__Planctomycetes; c__Phycisphaerae; o__Pla1; f__; g__; s__
New.CleanUp.ReferenceOTU842	2.0	0.0	0.0	0.0	0.0	0.0	0.0	k__Bacteria; p__OD1; c__ZB2; o__; f__; g__; s__
New.CleanUp.ReferenceOTU843	0.0	0.0	4.0	0.0	0.0	0.0	2.0	Unassigned
New.CleanUp.ReferenceOTU844	5.0	0.0	0.0	2.0	0.0	0.0	0.0	k__Bacteria; p__Actinobacteria; c__OPB41; o__; f__; g__; s__
New.CleanUp.ReferenceOTU845	0.0	0.0	0.0	0.0	4.0	0.0	0.0	k__Bacteria; p__Chloroflexi; c__Anaerolineae; o__SHA-20; f__; g__; s__
New.CleanUp.ReferenceOTU846	2.0	0.0	0.0	0.0	0.0	0.0	0.0	Unassigned
New.CleanUp.ReferenceOTU847	6.0	0.0	0.0	0.0	0.0	0.0	0.0	Unassigned
New.CleanUp.ReferenceOTU563	3.0	0.0	0.0	0.0	0.0	0.0	0.0	k__Bacteria; p__Verrucomicrobia; c__[Pedosphaerae]; o__[Pedosphaerales]; f__; g__; s__
New.CleanUp.ReferenceOTU998	0.0	0.0	0.0	0.0	0.0	0.0	3.0	Unassigned
New.CleanUp.ReferenceOTU999	0.0	0.0	1.0	0.0	2.0	0.0	0.0	k__Bacteria; p__Chloroflexi; c__Anaerolineae; o__A31; f__; g__; s__
New.CleanUp.ReferenceOTU992	0.0	2.0	3.0	1.0	0.0	0.0	2.0	Unassigned
New.CleanUp.ReferenceOTU990	0.0	2.0	0.0	0.0	0.0	0.0	0.0	k__Bacteria; p__Proteobacteria; c__Deltaproteobacteria; o__Myxococcales; f__; g__; s__
New.CleanUp.ReferenceOTU991	0.0	0.0	0.0	0.0	2.0	0.0	0.0	Unassigned
New.CleanUp.ReferenceOTU996	0.0	1.0	1.0	4.0	1.0	0.0	0.0	k__Bacteria; p__SBR1093; c__; o__; f__; g__; s__
New.CleanUp.ReferenceOTU1004	5.0	0.0	0.0	0.0	0.0	0.0	0.0	k__Bacteria; p__Nitrospirae; c__Nitrospira; o__Nitrospirales; f__[Thermodesulfovibrionaceae]; g__; s__
New.CleanUp.ReferenceOTU994	0.0	0.0	0.0	0.0	3.0	0.0	0.0	Unassigned
New.CleanUp.ReferenceOTU995	0.0	0.0	0.0	0.0	2.0	0.0	0.0	k__Bacteria; p__Chlorobi; c__OPB56; o__; f__; g__; s__
New.CleanUp.ReferenceOTU1557	0.0	3.0	0.0	0.0	0.0	0.0	0.0	k__Bacteria; p__Chloroflexi; c__S085; o__; f__; g__; s__
New.CleanUp.ReferenceOTU457	1.0	4.0	0.0	0.0	2.0	0.0	0.0	k__Bacteria; p__Chloroflexi; c__Anaerolineae; o__SBR1031; f__SHA-31; g__; s__
New.CleanUp.ReferenceOTU1552	3.0	0.0	0.0	0.0	0.0	0.0	0.0	k__Bacteria; p__Bacteroidetes; c__Bacteroidia; o__Bacteroidales; f__S24-7; g__; s__
New.CleanUp.ReferenceOTU1553	1.0	0.0	1.0	0.0	0.0	0.0	0.0	Unassigned
New.CleanUp.ReferenceOTU601	0.0	4.0	1.0	7.0	0.0	0.0	0.0	k__Bacteria; p__Acidobacteria; c__Solibacteres; o__Solibacterales; f__PK34; g__; s__
New.CleanUp.ReferenceOTU455	0.0	0.0	1.0	0.0	0.0	0.0	4.0	k__Bacteria; p__Chloroflexi; c__S085; o__; f__; g__; s__
New.CleanUp.ReferenceOTU516	0.0	7.0	5.0	2.0	0.0	0.0	0.0	k__Bacteria; p__Chloroflexi; c__Dehalococcoidetes; o__; f__; g__; s__
New.CleanUp.ReferenceOTU517	0.0	0.0	0.0	6.0	0.0	0.0	0.0	Unassigned
New.CleanUp.ReferenceOTU514	5.0	0.0	0.0	0.0	0.0	0.0	0.0	Unassigned
New.CleanUp.ReferenceOTU515	0.0	0.0	8.0	2.0	1.0	0.0	0.0	k__Bacteria; p__NC10; c__wb1-A12; o__; f__; g__; s__
New.CleanUp.ReferenceOTU512	0.0	4.0	0.0	1.0	1.0	0.0	0.0	k__Bacteria; p__Proteobacteria; c__Deltaproteobacteria; o__Desulfuromonadales; f__Desulfuromonadaceae; g__; s__
New.CleanUp.ReferenceOTU513	0.0	6.0	1.0	0.0	5.0	0.0	0.0	Unassigned
New.CleanUp.ReferenceOTU510	7.0	0.0	0.0	0.0	0.0	0.0	0.0	k__Bacteria; p__Elusimicrobia; c__Endomicrobia; o__; f__; g__; s__
New.CleanUp.ReferenceOTU606	0.0	4.0	3.0	2.0	0.0	0.0	0.0	k__Bacteria
New.CleanUp.ReferenceOTU89	0.0	36.0	11.0	7.0	6.0	45.0	0.0	Unassigned
New.CleanUp.ReferenceOTU88	0.0	10.0	44.0	3.0	11.0	0.0	13.0	k__Bacteria; p__Proteobacteria; c__Deltaproteobacteria; o__Syntrophobacterales; f__Syntrophobacteraceae; g__; s__
New.CleanUp.ReferenceOTU167	1.0	6.0	8.0	7.0	12.0	0.0	16.0	k__Bacteria; p__Acidobacteria; c__; o__; f__; g__; s__
New.CleanUp.ReferenceOTU166	0.0	43.0	4.0	45.0	9.0	0.0	5.0	Unassigned
New.CleanUp.ReferenceOTU165	0.0	9.0	19.0	0.0	2.0	19.0	3.0	Unassigned
New.CleanUp.ReferenceOTU84	0.0	14.0	10.0	54.0	2.0	0.0	17.0	Unassigned
New.CleanUp.ReferenceOTU83	98.0	5.0	0.0	0.0	3.0	0.0	0.0	Unassigned
New.CleanUp.ReferenceOTU82	0.0	49.0	14.0	20.0	2.0	0.0	6.0	k__Bacteria; p__Chloroflexi; c__Anaerolineae; o__SHA-20; f__; g__; s__
New.CleanUp.ReferenceOTU131	4.0	27.0	2.0	39.0	6.0	0.0	0.0	Unassigned
New.CleanUp.ReferenceOTU160	0.0	2.0	4.0	3.0	7.0	34.0	1.0	Unassigned
New.CleanUp.ReferenceOTU650	5.0	5.0	0.0	4.0	0.0	0.0	0.0	Unassigned
New.CleanUp.ReferenceOTU607	0.0	0.0	3.0	0.0	0.0	0.0	0.0	k__Bacteria; p__GN02; c__BD1-5; o__; f__; g__; s__
New.CleanUp.ReferenceOTU1003	2.0	0.0	0.0	0.0	0.0	0.0	0.0	Unassigned
New.CleanUp.ReferenceOTU29	0.0	175.0	10.0	8.0	8.0	286.0	0.0	k__Bacteria; p__Actinobacteria; c__MB-A2-108; o__0319-7L14; f__; g__; s__
New.CleanUp.ReferenceOTU28	0.0	262.0	8.0	25.0	7.0	255.0	0.0	k__Bacteria; p__Chloroflexi; c__S085; o__; f__; g__; s__
New.CleanUp.ReferenceOTU25	8.0	16.0	68.0	5.0	182.0	0.0	217.0	Unassigned
New.CleanUp.ReferenceOTU24	0.0	0.0	219.0	2.0	39.0	0.0	242.0	k__Bacteria; p__NC10; c__12-24; o__JH-WHS47; f__; g__; s__
New.CleanUp.ReferenceOTU27	7.0	269.0	138.0	31.0	30.0	6.0	31.0	k__Bacteria; p__Armatimonadetes; c__SJA-176; o__RB046; f__; g__; s__
New.CleanUp.ReferenceOTU26	0.0	124.0	55.0	0.0	73.0	85.0	123.0	k__Bacteria; p__Chloroflexi; c__[Thermobacula]; o__[Thermobaculales]; f__[Thermobaculaceae]; g__; s__
New.CleanUp.ReferenceOTU21	0.0	253.0	10.0	251.0	1.0	0.0	0.0	k__Bacteria; p__Chloroflexi; c__S085; o__; f__; g__; s__
New.CleanUp.ReferenceOTU20	72.0	6.0	60.0	0.0	327.0	25.0	38.0	k__Bacteria; p__Proteobacteria; c__Deltaproteobacteria; o__Syntrophobacterales; f__Syntrophobacteraceae; g__; s__
New.CleanUp.ReferenceOTU23	13.0	53.0	58.0	2.0	209.0	63.0	61.0	k__Bacteria; p__Proteobacteria; c__Deltaproteobacteria; o__MBNT15; f__; g__; s__
New.CleanUp.ReferenceOTU22	28.0	164.0	149.0	31.0	121.0	6.0	50.0	Unassigned
New.CleanUp.ReferenceOTU1000	2.0	0.0	0.0	0.0	0.0	0.0	0.0	k__Bacteria; p__Proteobacteria; c__Deltaproteobacteria; o__Myxococcales; f__; g__; s__
New.CleanUp.ReferenceOTU268	0.0	1.0	1.0	0.0	8.0	0.0	5.0	k__Bacteria; p__Chloroflexi; c__Anaerolineae; o__Anaerolineales; f__Anaerolinaceae; g__; s__
New.CleanUp.ReferenceOTU269	0.0	2.0	1.0	0.0	6.0	0.0	8.0	k__Bacteria; p__Proteobacteria; c__Deltaproteobacteria; o__Myxococcales; f__OM27; g__; s__
New.CleanUp.ReferenceOTU135	8.0	5.0	14.0	0.0	1.0	0.0	23.0	k__Bacteria; p__OP3; c__koll11; o__GIF10; f__; g__; s__
New.CleanUp.ReferenceOTU1001	6.0	0.0	0.0	0.0	0.0	0.0	0.0	Unassigned
New.CleanUp.ReferenceOTU136	0.0	21.0	0.0	60.0	0.0	0.0	0.0	Unassigned
New.CleanUp.ReferenceOTU617	0.0	0.0	1.0	3.0	1.0	0.0	0.0	Unassigned
New.CleanUp.ReferenceOTU616	5.0	20.0	9.0	0.0	1.0	0.0	4.0	k__Bacteria; p__Chloroflexi; c__Anaerolineae; o__SJA-15; f__; g__; s__
New.CleanUp.ReferenceOTU1406	0.0	0.0	0.0	0.0	0.0	2.0	0.0	k__Bacteria; p__Chloroflexi; c__S085; o__; f__; g__; s__
New.CleanUp.ReferenceOTU1407	0.0	0.0	0.0	0.0	0.0	0.0	2.0	k__Archaea; p__Crenarchaeota; c__MCG; o__pGrfC26; f__; g__; s__
New.CleanUp.ReferenceOTU613	5.0	0.0	0.0	0.0	0.0	0.0	0.0	k__Bacteria; p__OD1; c__ZB2; o__; f__; g__; s__
New.CleanUp.ReferenceOTU1409	5.0	1.0	8.0	0.0	1.0	0.0	0.0	k__Bacteria; p__Proteobacteria; c__Betaproteobacteria; o__ASSO-13; f__; g__; s__
New.CleanUp.ReferenceOTU619	0.0	0.0	3.0	0.0	0.0	0.0	0.0	k__Bacteria; p__Nitrospirae; c__Nitrospira; o__Nitrospirales; f__[Thermodesulfovibrionaceae]; g__; s__
New.CleanUp.ReferenceOTU1251	2.0	0.0	0.0	0.0	0.0	0.0	0.0	Unassigned
New.CleanUp.ReferenceOTU501	0.0	1.0	0.0	0.0	4.0	0.0	12.0	Unassigned
New.CleanUp.ReferenceOTU1534	0.0	2.0	0.0	0.0	0.0	0.0	0.0	k__Bacteria; p__Proteobacteria; c__Deltaproteobacteria; o__Syntrophobacterales; f__Syntrophobacteraceae; g__; s__
New.CleanUp.ReferenceOTU502	6.0	0.0	0.0	0.0	0.0	0.0	0.0	Unassigned
New.CleanUp.ReferenceOTU504	5.0	0.0	0.0	0.0	0.0	0.0	0.0	k__Bacteria; p__Proteobacteria; c__Deltaproteobacteria; o__Spirobacillales; f__; g__; s__
New.CleanUp.ReferenceOTU507	4.0	0.0	0.0	0.0	0.0	0.0	0.0	k__Bacteria; p__Bacteroidetes; c__Cytophagia; o__Cytophagales; f__Cytophagaceae; g__; s__
New.CleanUp.ReferenceOTU506	13.0	0.0	0.0	0.0	0.0	0.0	0.0	Unassigned
New.CleanUp.ReferenceOTU509	8.0	0.0	0.0	0.0	0.0	0.0	0.0	k__Bacteria; p__AncK6; c__; o__; f__; g__; s__
New.CleanUp.ReferenceOTU137	0.0	78.0	0.0	3.0	0.0	0.0	0.0	k__Bacteria; p__Acidobacteria; c__Acidobacteria-6; o__iii1-15; f__; g__; s__
New.CleanUp.ReferenceOTU1539	2.0	0.0	0.0	0.0	0.0	0.0	0.0	k__Bacteria; p__OP11; c__WCHB1-64; o__K2-4-19; f__; g__; s__
New.CleanUp.ReferenceOTU291	0.0	1.0	0.0	0.0	7.0	0.0	8.0	Unassigned
New.CleanUp.ReferenceOTU290	0.0	0.0	0.0	0.0	0.0	16.0	0.0	k__Bacteria; p__Actinobacteria; c__Acidimicrobiia; o__Acidimicrobiales; f__C111; g__; s__
New.CleanUp.ReferenceOTU293	0.0	0.0	4.0	5.0	1.0	0.0	0.0	Unassigned
New.CleanUp.ReferenceOTU292	0.0	8.0	0.0	12.0	0.0	0.0	0.0	k__Bacteria; p__Chloroflexi; c__S085; o__; f__; g__; s__
New.CleanUp.ReferenceOTU295	13.0	0.0	0.0	0.0	0.0	0.0	0.0	k__Bacteria; p__Proteobacteria; c__Deltaproteobacteria; o__FAC87; f__; g__; s__
New.CleanUp.ReferenceOTU294	7.0	1.0	6.0	0.0	0.0	0.0	0.0	Unassigned
New.CleanUp.ReferenceOTU297	10.0	0.0	1.0	0.0	5.0	0.0	0.0	Unassigned
New.CleanUp.ReferenceOTU296	8.0	0.0	0.0	0.0	0.0	0.0	0.0	Unassigned
New.CleanUp.ReferenceOTU299	0.0	0.0	4.0	0.0	1.0	0.0	15.0	k__Bacteria; p__Chloroflexi; c__Anaerolineae; o__GCA004; f__; g__; s__
New.CleanUp.ReferenceOTU298	8.0	0.0	0.0	0.0	0.0	0.0	0.0	k__Bacteria; p__Proteobacteria; c__TA18; o__PHOS-HD29; f__; g__; s__
New.CleanUp.ReferenceOTU1254	0.0	3.0	1.0	0.0	0.0	0.0	1.0	k__Bacteria; p__OP8; c__OP8_1; o__; f__; g__; s__
New.CleanUp.ReferenceOTU653	5.0	0.0	0.0	0.0	0.0	0.0	0.0	Unassigned
New.CleanUp.ReferenceOTU1088	6.0	0.0	0.0	0.0	9.0	0.0	0.0	k__Bacteria; p__Bacteroidetes; c__Bacteroidia; o__Bacteroidales; f__; g__; s__
New.CleanUp.ReferenceOTU760	0.0	0.0	0.0	2.0	0.0	0.0	0.0	k__Bacteria; p__OD1; c__; o__; f__; g__; s__
New.CleanUp.ReferenceOTU1086	3.0	0.0	0.0	0.0	0.0	0.0	0.0	k__Bacteria; p__Verrucomicrobia; c__[Methylacidiphilae]; o__S-BQ2-57; f__; g__; s__
New.CleanUp.ReferenceOTU1087	3.0	0.0	0.0	0.0	0.0	0.0	0.0	k__Bacteria; p__TM6; c__SJA-4; o__; f__; g__; s__
New.CleanUp.ReferenceOTU1082	1.0	0.0	0.0	0.0	1.0	0.0	0.0	k__Bacteria; p__Proteobacteria; c__Deltaproteobacteria; o__Syntrophobacterales; f__Syntrophobacteraceae; g__; s__
New.CleanUp.ReferenceOTU1080	0.0	0.0	1.0	0.0	3.0	0.0	0.0	Unassigned
New.CleanUp.ReferenceOTU1081	0.0	2.0	0.0	0.0	0.0	0.0	0.0	k__Bacteria; p__OP8; c__OP8_1; o__; f__; g__; s__
New.CleanUp.ReferenceOTU279	0.0	1.0	1.0	0.0	4.0	36.0	0.0	Unassigned
New.CleanUp.ReferenceOTU762	4.0	0.0	0.0	0.0	1.0	0.0	0.0	k__Bacteria; p__Proteobacteria; c__TA18; o__PHOS-HD29; f__; g__; s__
New.CleanUp.ReferenceOTU271	0.0	0.0	9.0	0.0	10.0	0.0	0.0	Unassigned
New.CleanUp.ReferenceOTU1246	0.0	1.0	0.0	0.0	0.0	1.0	0.0	k__Bacteria; p__OP8; c__OP8_1; o__; f__; g__; s__
New.CleanUp.ReferenceOTU274	0.0	0.0	9.0	0.0	2.0	0.0	0.0	k__Bacteria; p__Nitrospirae; c__Nitrospira; o__Nitrospirales; f__4-29; g__; s__
New.CleanUp.ReferenceOTU1485	0.0	2.0	0.0	0.0	0.0	0.0	0.0	Unassigned
New.CleanUp.ReferenceOTU602	4.0	0.0	0.0	0.0	0.0	0.0	0.0	Unassigned
New.CleanUp.ReferenceOTU768	0.0	16.0	0.0	12.0	2.0	2.0	0.0	k__Bacteria; p__Actinobacteria; c__Thermoleophilia; o__Gaiellales; f__Gaiellaceae; g__; s__
New.CleanUp.ReferenceOTU1250	0.0	0.0	0.0	0.0	1.0	0.0	1.0	k__Bacteria; p__Proteobacteria; c__Deltaproteobacteria; o__MBNT15; f__; g__; s__
New.CleanUp.ReferenceOTU1417	0.0	4.0	0.0	0.0	0.0	0.0	0.0	k__Bacteria; p__GAL15; c__; o__; f__; g__; s__
New.CleanUp.ReferenceOTU1668	2.0	0.0	0.0	0.0	0.0	0.0	0.0	Unassigned
New.CleanUp.ReferenceOTU879	0.0	0.0	2.0	0.0	0.0	0.0	7.0	Unassigned
New.CleanUp.ReferenceOTU878	3.0	0.0	0.0	0.0	0.0	0.0	0.0	k__Bacteria; p__Bacteroidetes; c__Bacteroidia; o__Bacteroidales; f__S24-7; g__; s__
New.CleanUp.ReferenceOTU875	0.0	0.0	0.0	0.0	6.0	0.0	0.0	k__Bacteria; p__FCPU426; c__; o__; f__; g__; s__
New.CleanUp.ReferenceOTU874	2.0	0.0	0.0	0.0	0.0	0.0	0.0	k__Bacteria; p__Proteobacteria; c__Betaproteobacteria; o__Neisseriales; f__Neisseriaceae
New.CleanUp.ReferenceOTU877	5.0	0.0	1.0	0.0	0.0	0.0	0.0	k__Bacteria; p__Nitrospirae; c__Nitrospira; o__Nitrospirales; f__[Thermodesulfovibrionaceae]; g__; s__
New.CleanUp.ReferenceOTU1666	0.0	1.0	0.0	0.0	0.0	2.0	0.0	k__Bacteria; p__Chloroflexi; c__S085; o__; f__; g__; s__
New.CleanUp.ReferenceOTU873	0.0	3.0	5.0	2.0	1.0	0.0	0.0	k__Bacteria; p__Chloroflexi; c__Dehalococcoidetes; o__Dehalococcoidales; f__Dehalococcoidaceae; g__; s__
New.CleanUp.ReferenceOTU872	0.0	0.0	0.0	4.0	0.0	0.0	0.0	k__Bacteria; p__Chloroflexi; c__Dehalococcoidetes; o__Dehalococcoidales; f__Dehalococcoidaceae; g__; s__
New.CleanUp.ReferenceOTU604	5.0	0.0	4.0	5.0	2.0	0.0	0.0	Unassigned
New.CleanUp.ReferenceOTU1257	0.0	1.0	1.0	0.0	0.0	0.0	0.0	Unassigned
New.CleanUp.ReferenceOTU605	7.0	0.0	0.0	0.0	0.0	0.0	0.0	k__Bacteria; p__Bacteroidetes; c__Bacteroidia; o__Bacteroidales; f__S24-7; g__; s__
New.CleanUp.ReferenceOTU479	0.0	7.0	4.0	1.0	3.0	0.0	0.0	k__Bacteria; p__OP1; c__[Acetothermia]; o__[Acetothermales]; f__; g__; s__
New.CleanUp.ReferenceOTU478	6.0	0.0	0.0	0.0	0.0	0.0	0.0	k__Bacteria; p__Cyanobacteria; c__4C0d-2; o__SM1D11; f__; g__; s__
New.CleanUp.ReferenceOTU471	0.0	0.0	0.0	0.0	6.0	0.0	0.0	k__Bacteria; p__Spirochaetes; c__[Brevinematae]; o__[Brevinematales]; f__; g__; s__
New.CleanUp.ReferenceOTU470	0.0	0.0	4.0	6.0	0.0	0.0	3.0	Unassigned
New.CleanUp.ReferenceOTU473	4.0	0.0	0.0	0.0	0.0	0.0	0.0	k__Bacteria; p__Proteobacteria; c__Gammaproteobacteria; o__Alteromonadales; f__Alteromonadaceae
New.CleanUp.ReferenceOTU472	6.0	0.0	0.0	0.0	0.0	0.0	0.0	k__Bacteria; p__Bacteroidetes; c__Bacteroidia; o__Bacteroidales; f__S24-7; g__; s__
New.CleanUp.ReferenceOTU475	4.0	0.0	0.0	0.0	0.0	0.0	0.0	k__Bacteria; p__Proteobacteria; c__Alphaproteobacteria; o__Rhodospirillales; f__Rhodospirillaceae; g__; s__
New.CleanUp.ReferenceOTU474	0.0	0.0	0.0	1.0	3.0	0.0	0.0	Unassigned
New.CleanUp.ReferenceOTU477	2.0	1.0	0.0	0.0	1.0	0.0	2.0	Unassigned
New.CleanUp.ReferenceOTU476	0.0	3.0	9.0	1.0	0.0	0.0	0.0	Unassigned
New.CleanUp.ReferenceOTU1399	2.0	0.0	0.0	0.0	0.0	0.0	0.0	k__Bacteria; p__Proteobacteria; c__Deltaproteobacteria; o__MIZ46; f__; g__; s__
New.CleanUp.ReferenceOTU1256	2.0	0.0	0.0	0.0	0.0	0.0	0.0	k__Bacteria; p__Proteobacteria; c__Deltaproteobacteria; o__Myxococcales; f__; g__; s__
New.CleanUp.ReferenceOTU1393	2.0	0.0	0.0	0.0	0.0	0.0	0.0	k__Bacteria; p__Bacteroidetes; c__[Saprospirae]; o__[Saprospirales]; f__Chitinophagaceae; g__; s__
New.CleanUp.ReferenceOTU1397	0.0	0.0	0.0	0.0	2.0	0.0	0.0	k__Bacteria; p__Proteobacteria; c__Betaproteobacteria
New.CleanUp.ReferenceOTU1394	0.0	0.0	2.0	0.0	0.0	0.0	0.0	k__Bacteria; p__OP1; c__[Acetothermia]; o__[Acetothermales]; f__; g__; s__
New.CleanUp.ReferenceOTU1395	2.0	0.0	0.0	0.0	0.0	0.0	0.0	k__Bacteria; p__OP3; c__koll11; o__GIF10; f__; g__; s__
New.CleanUp.ReferenceOTU652	0.0	1.0	0.0	2.0	0.0	0.0	0.0	k__Bacteria; p__Chloroflexi; c__S085; o__; f__; g__; s__
New.CleanUp.ReferenceOTU862	0.0	1.0	0.0	0.0	0.0	0.0	2.0	k__Bacteria; p__AC1; c__HDBW-WB69; o__; f__; g__; s__
New.CleanUp.ReferenceOTU863	4.0	0.0	0.0	0.0	0.0	0.0	0.0	Unassigned
New.CleanUp.ReferenceOTU860	6.0	0.0	0.0	0.0	0.0	0.0	0.0	Unassigned
New.CleanUp.ReferenceOTU691	1.0	0.0	0.0	0.0	5.0	0.0	0.0	k__Bacteria; p__Nitrospirae; c__Nitrospira; o__Nitrospirales; f__[Thermodesulfovibrionaceae]; g__; s__
New.CleanUp.ReferenceOTU861	3.0	0.0	0.0	0.0	0.0	0.0	0.0	Unassigned
New.CleanUp.ReferenceOTU866	0.0	2.0	0.0	3.0	0.0	0.0	0.0	Unassigned
New.CleanUp.ReferenceOTU867	3.0	0.0	0.0	0.0	0.0	0.0	0.0	k__Bacteria; p__Acidobacteria; c__Solibacteres; o__Solibacterales; f__; g__; s__
New.CleanUp.ReferenceOTU864	0.0	0.0	0.0	0.0	3.0	0.0	0.0	k__Bacteria; p__Proteobacteria; c__Deltaproteobacteria; o__MBNT15; f__; g__; s__
New.CleanUp.ReferenceOTU865	2.0	0.0	0.0	0.0	0.0	0.0	0.0	k__Bacteria; p__Bacteroidetes; c__Cytophagia; o__Cytophagales; f__Cytophagaceae; g__; s__
New.CleanUp.ReferenceOTU690	0.0	0.0	0.0	0.0	0.0	0.0	5.0	Unassigned
New.CleanUp.ReferenceOTU1775	0.0	0.0	0.0	0.0	2.0	0.0	0.0	Unassigned
New.CleanUp.ReferenceOTU1111	11.0	0.0	0.0	0.0	0.0	0.0	0.0	Unassigned
New.CleanUp.ReferenceOTU1112	0.0	0.0	4.0	0.0	1.0	0.0	0.0	k__Bacteria; p__Proteobacteria; c__Deltaproteobacteria; o__Myxococcales; f__; g__; s__
New.CleanUp.ReferenceOTU1176	0.0	1.0	0.0	1.0	0.0	0.0	0.0	Unassigned
New.CleanUp.ReferenceOTU940	2.0	0.0	0.0	0.0	0.0	0.0	0.0	k__Bacteria; p__Proteobacteria; c__Alphaproteobacteria; o__Rhodobacterales; f__Hyphomonadaceae; g__; s__
New.CleanUp.ReferenceOTU943	0.0	0.0	0.0	2.0	0.0	0.0	0.0	Unassigned
New.CleanUp.ReferenceOTU942	0.0	0.0	0.0	4.0	0.0	0.0	0.0	k__Bacteria; p__Bacteroidetes; c__[Saprospirae]; o__[Saprospirales]; f__Chitinophagaceae; g__; s__
New.CleanUp.ReferenceOTU1113	0.0	0.0	0.0	0.0	3.0	0.0	0.0	k__Bacteria; p__Chlorobi; c__OPB56; o__; f__; g__; s__
New.CleanUp.ReferenceOTU417	5.0	0.0	1.0	0.0	0.0	0.0	7.0	Unassigned
New.CleanUp.ReferenceOTU1173	0.0	0.0	0.0	3.0	1.0	0.0	0.0	k__Bacteria; p__Planctomycetes; c__Planctomycetia; o__Gemmatales; f__Gemmataceae; g__; s__
New.CleanUp.ReferenceOTU1170	0.0	0.0	1.0	3.0	0.0	0.0	2.0	Unassigned
New.CleanUp.ReferenceOTU414	0.0	13.0	0.0	2.0	0.0	0.0	0.0	k__Bacteria; p__Acidobacteria; c__Solibacteres; o__Solibacterales; f__OPB3; g__; s__
New.CleanUp.ReferenceOTU923	3.0	0.0	0.0	0.0	0.0	0.0	0.0	k__Bacteria; p__Proteobacteria; c__Gammaproteobacteria; o__Chromatiales; f__; g__; s__
New.CleanUp.ReferenceOTU10	29.0	201.0	262.0	32.0	200.0	69.0	127.0	k__Bacteria; p__Chloroflexi; c__Anaerolineae; o__; f__; g__; s__
New.CleanUp.ReferenceOTU11	0.0	471.0	19.0	302.0	4.0	44.0	1.0	k__Bacteria; p__Chloroflexi; c__S085; o__; f__; g__; s__
New.CleanUp.ReferenceOTU12	37.0	58.0	146.0	10.0	317.0	50.0	177.0	k__Bacteria; p__Chlorobi; c__Ignavibacteria; o__SM1H02; f__; g__; s__
New.CleanUp.ReferenceOTU13	0.0	382.0	143.0	146.0	15.0	30.0	13.0	Unassigned
New.CleanUp.ReferenceOTU14	23.0	275.0	227.0	12.0	166.0	61.0	114.0	k__Bacteria; p__OP1; c__[Acetothermia]; o__[Acetothermales]; f__[Acetothermaceae]; g__Candidatus Acetothermum; s__
New.CleanUp.ReferenceOTU15	0.0	140.0	6.0	551.0	0.0	0.0	0.0	k__Bacteria; p__Chloroflexi; c__S085; o__; f__; g__; s__
New.CleanUp.ReferenceOTU16	0.0	288.0	0.0	345.0	0.0	0.0	0.0	k__Bacteria; p__Chloroflexi; c__S085; o__; f__; g__; s__
New.CleanUp.ReferenceOTU17	10.0	216.0	73.0	38.0	130.0	108.0	74.0	Unassigned
New.CleanUp.ReferenceOTU18	0.0	331.0	75.0	45.0	41.0	77.0	27.0	k__Bacteria; p__Armatimonadetes; c__OPB50; o__; f__; g__; s__
New.CleanUp.ReferenceOTU19	3.0	135.0	162.0	81.0	43.0	61.0	107.0	k__Bacteria; p__Proteobacteria; c__Deltaproteobacteria; o__BPC076; f__; g__; s__
New.CleanUp.ReferenceOTU921	2.0	0.0	0.0	0.0	0.0	0.0	0.0	k__Archaea; p__Crenarchaeota; c__MCG; o__B10; f__; g__; s__
New.CleanUp.ReferenceOTU920	0.0	0.0	0.0	0.0	2.0	0.0	0.0	Unassigned
New.CleanUp.ReferenceOTU1521	2.0	0.0	0.0	0.0	0.0	0.0	0.0	k__Bacteria; p__GN02; c__3BR-5F; o__; f__; g__; s__
New.CleanUp.ReferenceOTU1520	3.0	0.0	0.0	0.0	0.0	0.0	0.0	k__Archaea; p__Crenarchaeota; c__MCG; o__; f__; g__; s__
New.CleanUp.ReferenceOTU1525	2.0	0.0	0.0	0.0	0.0	0.0	0.0	k__Bacteria; p__Proteobacteria; c__Alphaproteobacteria; o__; f__; g__; s__
New.CleanUp.ReferenceOTU518	7.0	0.0	0.0	0.0	0.0	0.0	0.0	Unassigned
New.CleanUp.ReferenceOTU519	0.0	3.0	0.0	0.0	0.0	5.0	0.0	k__Bacteria; p__Actinobacteria; c__Thermoleophilia; o__Solirubrobacterales; f__; g__; s__
New.CleanUp.ReferenceOTU286	0.0	7.0	0.0	0.0	5.0	0.0	0.0	k__Bacteria; p__Acidobacteria; c__OS-K; o__; f__; g__; s__
New.CleanUp.ReferenceOTU287	25.0	0.0	0.0	0.0	2.0	0.0	0.0	Unassigned
New.CleanUp.ReferenceOTU284	0.0	7.0	14.0	0.0	1.0	0.0	0.0	Unassigned
New.CleanUp.ReferenceOTU285	0.0	0.0	0.0	0.0	16.0	0.0	7.0	Unassigned
New.CleanUp.ReferenceOTU282	5.0	26.0	12.0	3.0	4.0	0.0	0.0	Unassigned
New.CleanUp.ReferenceOTU283	15.0	3.0	0.0	0.0	0.0	0.0	0.0	Unassigned
New.CleanUp.ReferenceOTU280	0.0	2.0	6.0	16.0	2.0	0.0	0.0	Unassigned
New.CleanUp.ReferenceOTU281	0.0	0.0	9.0	0.0	7.0	0.0	0.0	Unassigned
New.CleanUp.ReferenceOTU288	0.0	5.0	6.0	5.0	0.0	0.0	0.0	Unassigned
New.CleanUp.ReferenceOTU289	0.0	0.0	1.0	0.0	9.0	0.0	8.0	Unassigned
New.CleanUp.ReferenceOTU1099	3.0	0.0	0.0	0.0	0.0	0.0	0.0	k__Bacteria; p__Proteobacteria; c__Deltaproteobacteria; o__Bdellovibrionales; f__Bacteriovoracaceae; g__; s__
New.CleanUp.ReferenceOTU1090	3.0	0.0	0.0	0.0	0.0	0.0	0.0	k__Bacteria; p__Cyanobacteria; c__Synechococcophycideae; o__Pseudanabaenales; f__Pseudanabaenaceae; g__Pseudanabaena; s__
New.CleanUp.ReferenceOTU1093	0.0	0.0	0.0	0.0	0.0	2.0	0.0	k__Bacteria; p__Chlorobi; c__OPB56; o__; f__; g__; s__
New.CleanUp.ReferenceOTU1094	0.0	0.0	0.0	0.0	1.0	0.0	1.0	Unassigned
New.CleanUp.ReferenceOTU1258	2.0	0.0	0.0	0.0	0.0	0.0	0.0	Unassigned
New.CleanUp.ReferenceOTU1701	0.0	0.0	0.0	0.0	1.0	0.0	1.0	k__Bacteria; p__Chlorobi; c__OPB56; o__; f__; g__; s__
New.CleanUp.ReferenceOTU1255	1.0	0.0	0.0	0.0	0.0	0.0	1.0	k__Bacteria; p__Nitrospirae; c__Nitrospira; o__Nitrospirales; f__[Thermodesulfovibrionaceae]; g__LCP-6; s__
New.CleanUp.ReferenceOTU1706	4.0	0.0	0.0	0.0	0.0	0.0	0.0	k__Bacteria; p__Proteobacteria; c__Alphaproteobacteria; o__; f__; g__; s__
New.CleanUp.ReferenceOTU608	0.0	1.0	16.0	0.0	6.0	0.0	8.0	k__Archaea; p__Crenarchaeota; c__MCG; o__pGrfC26; f__; g__; s__
New.CleanUp.ReferenceOTU609	7.0	0.0	0.0	0.0	0.0	0.0	0.0	k__Bacteria; p__Proteobacteria; c__Alphaproteobacteria; o__; f__; g__; s__
New.CleanUp.ReferenceOTU603	3.0	0.0	0.0	0.0	0.0	0.0	0.0	k__Bacteria; p__Proteobacteria; c__Alphaproteobacteria; o__Rhodospirillales; f__Rhodospirillaceae; g__Inquilinus; s__limosus
New.CleanUp.ReferenceOTU1241	13.0	0.0	0.0	0.0	0.0	0.0	0.0	Unassigned
New.CleanUp.ReferenceOTU1412	0.0	0.0	1.0	0.0	0.0	0.0	1.0	k__Bacteria; p__Chloroflexi; c__Anaerolineae; o__; f__; g__; s__
New.CleanUp.ReferenceOTU336	19.0	0.0	0.0	0.0	1.0	0.0	0.0	k__Bacteria; p__Proteobacteria; c__Alphaproteobacteria; o__Sphingomonadales; f__Sphingomonadaceae; g__; s__
New.CleanUp.ReferenceOTU1674	0.0	3.0	0.0	1.0	0.0	0.0	0.0	Unassigned
New.CleanUp.ReferenceOTU1670	2.0	0.0	0.0	0.0	0.0	0.0	0.0	Unassigned
New.CleanUp.ReferenceOTU1673	0.0	0.0	2.0	0.0	0.0	0.0	0.0	k__Bacteria; p__Proteobacteria; c__Deltaproteobacteria; o__; f__; g__; s__
New.CleanUp.ReferenceOTU868	0.0	20.0	0.0	5.0	0.0	0.0	0.0	k__Bacteria; p__Chloroflexi; c__S085; o__; f__; g__; s__
New.CleanUp.ReferenceOTU869	0.0	2.0	2.0	0.0	0.0	0.0	1.0	k__Bacteria; p__Nitrospirae; c__Nitrospira; o__Nitrospirales; f__[Thermodesulfovibrionaceae]; g__LCP-6; s__
New.CleanUp.ReferenceOTU337	0.0	0.0	0.0	0.0	3.0	0.0	5.0	k__Bacteria; p__Chloroflexi; c__Anaerolineae; o__H39; f__; g__; s__
New.CleanUp.ReferenceOTU468	8.0	0.0	0.0	0.0	0.0	0.0	0.0	k__Bacteria; p__OD1; c__ABY1; o__; f__; g__; s__
New.CleanUp.ReferenceOTU469	6.0	0.0	0.0	0.0	0.0	0.0	0.0	k__Bacteria; p__Proteobacteria; c__Gammaproteobacteria
New.CleanUp.ReferenceOTU466	4.0	0.0	0.0	0.0	0.0	0.0	0.0	k__Bacteria; p__OD1; c__ABY1; o__; f__; g__; s__
New.CleanUp.ReferenceOTU467	0.0	1.0	4.0	0.0	0.0	0.0	0.0	k__Bacteria; p__Chloroflexi; c__Dehalococcoidetes; o__Dehalococcoidales; f__Dehalococcoidaceae; g__; s__
New.CleanUp.ReferenceOTU464	0.0	3.0	3.0	0.0	0.0	0.0	0.0	Unassigned
New.CleanUp.ReferenceOTU465	0.0	1.0	5.0	6.0	0.0	0.0	0.0	Unassigned
New.CleanUp.ReferenceOTU462	5.0	0.0	0.0	0.0	0.0	0.0	0.0	k__Bacteria; p__OD1; c__ZB2; o__; f__; g__; s__
New.CleanUp.ReferenceOTU463	0.0	2.0	2.0	6.0	0.0	0.0	0.0	k__Bacteria; p__Proteobacteria; c__Deltaproteobacteria; o__Syntrophobacterales; f__Syntrophobacteraceae; g__; s__
New.CleanUp.ReferenceOTU460	0.0	0.0	3.0	3.0	0.0	0.0	0.0	Unassigned
New.CleanUp.ReferenceOTU461	3.0	3.0	1.0	0.0	1.0	0.0	2.0	Unassigned
New.CleanUp.ReferenceOTU1385	2.0	0.0	0.0	0.0	0.0	0.0	0.0	k__Bacteria; p__Planctomycetes; c__; o__; f__; g__; s__
New.CleanUp.ReferenceOTU334	0.0	0.0	0.0	0.0	0.0	0.0	11.0	k__Archaea; p__Crenarchaeota; c__MBGB; o__; f__; g__; s__
New.CleanUp.ReferenceOTU1381	0.0	1.0	0.0	0.0	1.0	0.0	0.0	k__Bacteria; p__Chloroflexi; c__Anaerolineae; o__A31; f__; g__; s__
New.CleanUp.ReferenceOTU1383	0.0	0.0	2.0	0.0	0.0	0.0	0.0	k__Bacteria; p__Proteobacteria; c__Deltaproteobacteria; o__BPC076; f__; g__; s__
New.CleanUp.ReferenceOTU1244	2.0	0.0	0.0	0.0	0.0	0.0	0.0	k__Bacteria; p__Bacteroidetes; c__Bacteroidia; o__Bacteroidales; f__S24-7; g__; s__
New.CleanUp.ReferenceOTU335	14.0	0.0	0.0	0.0	0.0	0.0	0.0	k__Bacteria; p__Fibrobacteres; c__Fibrobacteria; o__258ds10; f__; g__; s__
New.CleanUp.ReferenceOTU1414	8.0	0.0	3.0	0.0	0.0	0.0	1.0	Unassigned
New.CleanUp.ReferenceOTU1436	2.0	0.0	0.0	0.0	0.0	0.0	0.0	k__Bacteria; p__Nitrospirae; c__Nitrospira; o__Nitrospirales; f__[Thermodesulfovibrionaceae]; g__LCP-6; s__
New.CleanUp.ReferenceOTU330	11.0	0.0	0.0	0.0	0.0	0.0	0.0	k__Bacteria; p__Proteobacteria; c__Gammaproteobacteria; o__Legionellales; f__Coxiellaceae; g__; s__
New.CleanUp.ReferenceOTU622	0.0	4.0	0.0	0.0	0.0	0.0	0.0	k__Bacteria; p__Firmicutes; c__Bacilli; o__Bacillales; f__Alicyclobacillaceae; g__Alicyclobacillus
New.CleanUp.ReferenceOTU623	0.0	0.0	0.0	0.0	3.0	0.0	0.0	Unassigned
New.CleanUp.ReferenceOTU1433	0.0	0.0	2.0	0.0	0.0	0.0	0.0	k__Bacteria; p__BRC1; c__PRR-11; o__; f__; g__; s__
New.CleanUp.ReferenceOTU626	0.0	0.0	3.0	0.0	0.0	0.0	0.0	Unassigned
New.CleanUp.ReferenceOTU331	9.0	0.0	0.0	0.0	0.0	0.0	0.0	k__Archaea; p__[Parvarchaeota]; c__[Parvarchaea]; o__YLA114; f__; g__; s__
New.CleanUp.ReferenceOTU628	1.0	2.0	0.0	0.0	4.0	0.0	0.0	Unassigned
New.CleanUp.ReferenceOTU629	4.0	0.0	0.0	0.0	0.0	0.0	0.0	k__Bacteria; p__Proteobacteria; c__Betaproteobacteria; o__Procabacteriales; f__Procabacteriaceae; g__; s__
New.CleanUp.ReferenceOTU1022	6.0	0.0	0.0	0.0	0.0	0.0	0.0	Unassigned
New.CleanUp.ReferenceOTU1023	4.0	0.0	0.0	0.0	1.0	0.0	0.0	k__Bacteria; p__Proteobacteria; c__Betaproteobacteria; o__; f__; g__; s__
New.CleanUp.ReferenceOTU585	0.0	16.0	0.0	5.0	0.0	0.0	0.0	k__Bacteria; p__Proteobacteria; c__Deltaproteobacteria; o__; f__; g__; s__
New.CleanUp.ReferenceOTU584	10.0	8.0	15.0	0.0	12.0	4.0	0.0	k__Bacteria; p__Nitrospirae; c__Nitrospira; o__Nitrospirales; f__[Thermodesulfovibrionaceae]; g__; s__
New.CleanUp.ReferenceOTU587	0.0	0.0	0.0	0.0	6.0	0.0	0.0	Unassigned
New.CleanUp.ReferenceOTU1027	0.0	2.0	0.0	1.0	0.0	0.0	0.0	k__Bacteria; p__Chlorobi; c__BSV26; o__; f__; g__; s__
New.CleanUp.ReferenceOTU663	0.0	0.0	0.0	0.0	1.0	0.0	4.0	Unassigned
New.CleanUp.ReferenceOTU100	12.0	30.0	24.0	16.0	15.0	18.0	25.0	Unassigned
New.CleanUp.ReferenceOTU1501	0.0	1.0	0.0	0.0	1.0	0.0	0.0	k__Bacteria; p__Actinobacteria; c__Thermoleophilia; o__; f__; g__; s__
New.CleanUp.ReferenceOTU1507	2.0	0.0	0.0	0.0	0.0	0.0	0.0	k__Bacteria; p__Firmicutes; c__Clostridia; o__Clostridiales; f__; g__; s__
New.CleanUp.ReferenceOTU1506	2.0	0.0	0.0	0.0	0.0	0.0	0.0	Unassigned
New.CleanUp.ReferenceOTU1504	0.0	0.0	0.0	0.0	0.0	3.0	0.0	k__Bacteria; p__Actinobacteria; c__Thermoleophilia; o__Gaiellales; f__Gaiellaceae; g__; s__
New.CleanUp.ReferenceOTU1029	0.0	0.0	5.0	0.0	2.0	0.0	8.0	Unassigned
New.CleanUp.ReferenceOTU1785	2.0	0.0	0.0	0.0	0.0	0.0	0.0	Unassigned
New.CleanUp.ReferenceOTU192	0.0	15.0	3.0	13.0	2.0	0.0	0.0	k__Bacteria; p__Proteobacteria; c__Deltaproteobacteria; o__BPC076; f__; g__; s__
New.CleanUp.ReferenceOTU1488	0.0	1.0	0.0	1.0	0.0	0.0	0.0	k__Bacteria; p__Chlorobi; c__BSV26; o__; f__; g__; s__
New.CleanUp.ReferenceOTU699	15.0	0.0	0.0	0.0	0.0	0.0	0.0	k__Bacteria; p__Bacteroidetes; c__Bacteroidia; o__Bacteroidales; f__S24-7; g__; s__
New.CleanUp.ReferenceOTU698	2.0	0.0	0.0	0.0	0.0	0.0	0.0	k__Bacteria; p__Cyanobacteria; c__Synechococcophycideae; o__Pseudanabaenales; f__Pseudanabaenaceae; g__Pseudanabaena; s__
New.CleanUp.ReferenceOTU1483	0.0	2.0	0.0	0.0	0.0	0.0	1.0	k__Bacteria; p__Chloroflexi; c__[Thermobacula]; o__[Thermobaculales]; f__[Thermobaculaceae]; g__; s__
New.CleanUp.ReferenceOTU1480	1.0	3.0	0.0	0.0	0.0	0.0	0.0	Unassigned
New.CleanUp.ReferenceOTU1065	2.0	0.0	0.0	0.0	0.0	0.0	0.0	Unassigned
New.CleanUp.ReferenceOTU1066	0.0	2.0	2.0	3.0	0.0	0.0	1.0	Unassigned
New.CleanUp.ReferenceOTU190	3.0	0.0	4.0	0.0	1.0	0.0	23.0	Unassigned
New.CleanUp.ReferenceOTU1062	4.0	0.0	0.0	0.0	0.0	0.0	0.0	k__Bacteria; p__Fibrobacteres; c__Fibrobacteria; o__258ds10; f__; g__; s__
New.CleanUp.ReferenceOTU1063	0.0	1.0	0.0	1.0	1.0	0.0	0.0	Unassigned
New.CleanUp.ReferenceOTU1338	2.0	0.0	0.0	0.0	0.0	0.0	0.0	k__Bacteria; p__Bacteroidetes; c__Bacteroidia; o__Bacteroidales; f__; g__; s__
New.CleanUp.ReferenceOTU1068	0.0	0.0	0.0	0.0	2.0	0.0	0.0	k__Bacteria; p__Chlorobi; c__BSV26; o__C20; f__; g__; s__
New.CleanUp.ReferenceOTU1069	0.0	0.0	2.0	0.0	0.0	0.0	1.0	k__Bacteria; p__Chloroflexi; c__Anaerolineae; o__; f__; g__; s__
New.CleanUp.ReferenceOTU1266	0.0	0.0	0.0	1.0	1.0	0.0	0.0	Unassigned
New.CleanUp.ReferenceOTU1267	3.0	0.0	0.0	0.0	0.0	0.0	0.0	Unassigned
New.CleanUp.ReferenceOTU700	3.0	0.0	0.0	0.0	0.0	0.0	0.0	Unassigned
New.CleanUp.ReferenceOTU259	1.0	14.0	0.0	4.0	1.0	0.0	0.0	k__Bacteria; p__Proteobacteria; c__Deltaproteobacteria; o__Myxococcales; f__; g__; s__
New.CleanUp.ReferenceOTU706	0.0	0.0	0.0	0.0	0.0	0.0	7.0	k__Bacteria; p__Proteobacteria; c__Deltaproteobacteria; o__Myxococcales; f__; g__; s__
New.CleanUp.ReferenceOTU705	0.0	0.0	0.0	0.0	2.0	0.0	0.0	Unassigned
New.CleanUp.ReferenceOTU255	0.0	7.0	0.0	10.0	0.0	0.0	0.0	k__Bacteria; p__Proteobacteria; c__Deltaproteobacteria; o__BPC076; f__; g__; s__
New.CleanUp.ReferenceOTU254	0.0	0.0	10.0	5.0	1.0	0.0	8.0	k__Bacteria; p__Verrucomicrobia; c__[Pedosphaerae]; o__[Pedosphaerales]; f__; g__; s__
New.CleanUp.ReferenceOTU709	3.0	0.0	0.0	0.0	0.0	0.0	0.0	k__Bacteria; p__OP3; c__koll11; o__GIF10; f__; g__; s__
New.CleanUp.ReferenceOTU708	0.0	3.0	2.0	0.0	4.0	0.0	0.0	Unassigned
New.CleanUp.ReferenceOTU251	0.0	0.0	0.0	0.0	4.0	0.0	17.0	k__Bacteria; p__Verrucomicrobia; c__Verruco-5; o__WCHB1-41; f__; g__; s__
New.CleanUp.ReferenceOTU250	0.0	0.0	0.0	0.0	3.0	0.0	21.0	Unassigned
New.CleanUp.ReferenceOTU1469	0.0	2.0	0.0	0.0	0.0	0.0	0.0	Unassigned
New.CleanUp.ReferenceOTU191	21.0	0.0	0.0	0.0	2.0	0.0	0.0	k__Bacteria; p__Verrucomicrobia; c__[Pedosphaerae]; o__[Pedosphaerales]; f__auto67_4W; g__; s__
New.CleanUp.ReferenceOTU679	0.0	4.0	0.0	9.0	0.0	0.0	0.0	k__Bacteria; p__NC10; c__wb1-A12; o__; f__; g__; s__
New.CleanUp.ReferenceOTU678	4.0	0.0	0.0	0.0	0.0	0.0	0.0	k__Bacteria; p__Verrucomicrobia; c__Verrucomicrobiae; o__Verrucomicrobiales; f__Verrucomicrobiaceae; g__Verrucomicrobium; s__
New.CleanUp.ReferenceOTU1460	6.0	0.0	0.0	0.0	0.0	0.0	0.0	k__Bacteria; p__Cyanobacteria; c__4C0d-2; o__SM1D11; f__; g__; s__
New.CleanUp.ReferenceOTU1464	2.0	0.0	0.0	0.0	0.0	0.0	0.0	k__Bacteria; p__Proteobacteria; c__TA18; o__PHOS-HD29; f__; g__; s__
New.CleanUp.ReferenceOTU1466	0.0	0.0	0.0	0.0	2.0	0.0	0.0	k__Bacteria; p__Nitrospirae; c__Nitrospira; o__Nitrospirales; f__0319-6A21; g__; s__
New.CleanUp.ReferenceOTU389	6.0	0.0	0.0	0.0	0.0	0.0	0.0	k__Bacteria; p__Proteobacteria; c__Alphaproteobacteria; o__Rickettsiales; f__Rickettsiaceae; g__; s__
New.CleanUp.ReferenceOTU388	0.0	0.0	5.0	0.0	4.0	0.0	2.0	k__Bacteria; p__Proteobacteria; c__Deltaproteobacteria; o__Thermodesulfobacteriales; f__; g__; s__
New.CleanUp.ReferenceOTU385	11.0	0.0	0.0	0.0	0.0	0.0	0.0	Unassigned
New.CleanUp.ReferenceOTU384	9.0	0.0	0.0	0.0	0.0	0.0	0.0	Unassigned
New.CleanUp.ReferenceOTU383	5.0	0.0	1.0	0.0	2.0	0.0	0.0	Unassigned
New.CleanUp.ReferenceOTU382	0.0	11.0	0.0	60.0	0.0	0.0	0.0	k__Bacteria; p__Chloroflexi; c__S085; o__; f__; g__; s__
New.CleanUp.ReferenceOTU381	0.0	0.0	5.0	0.0	2.0	0.0	0.0	Unassigned
New.CleanUp.ReferenceOTU380	0.0	0.0	0.0	0.0	0.0	6.0	0.0	k__Bacteria; p__Chloroflexi; c__; o__; f__; g__; s__
New.CleanUp.ReferenceOTU817	3.0	0.0	0.0	0.0	0.0	0.0	0.0	Unassigned
New.CleanUp.ReferenceOTU1607	0.0	1.0	1.0	0.0	2.0	1.0	0.0	Unassigned
New.CleanUp.ReferenceOTU819	3.0	0.0	0.0	0.0	0.0	0.0	0.0	k__Bacteria; p__Proteobacteria; c__Deltaproteobacteria; o__; f__; g__; s__
New.CleanUp.ReferenceOTU818	0.0	0.0	1.0	3.0	0.0	0.0	0.0	Unassigned
New.CleanUp.ReferenceOTU1226	4.0	1.0	0.0	0.0	2.0	0.0	0.0	Unassigned
New.CleanUp.ReferenceOTU197	0.0	14.0	0.0	14.0	0.0	0.0	0.0	Unassigned
New.CleanUp.ReferenceOTU493	4.0	0.0	0.0	0.0	0.0	0.0	0.0	Unassigned
New.CleanUp.ReferenceOTU492	0.0	0.0	0.0	6.0	0.0	0.0	0.0	k__Bacteria; p__Firmicutes; c__Clostridia; o__Clostridiales; f__EtOH8; g__; s__
New.CleanUp.ReferenceOTU490	0.0	0.0	0.0	0.0	7.0	0.0	3.0	k__Bacteria; p__NKB19; c__; o__; f__; g__; s__
New.CleanUp.ReferenceOTU497	2.0	0.0	1.0	0.0	2.0	0.0	0.0	k__Bacteria; p__Spirochaetes; c__[Brevinematae]; o__[Brevinematales]; f__; g__; s__
New.CleanUp.ReferenceOTU496	6.0	0.0	0.0	0.0	0.0	0.0	0.0	Unassigned
New.CleanUp.ReferenceOTU495	5.0	0.0	0.0	0.0	0.0	0.0	0.0	k__Bacteria; p__Proteobacteria; c__Alphaproteobacteria; o__Rhodospirillales; f__Rhodospirillaceae; g__; s__
New.CleanUp.ReferenceOTU494	8.0	0.0	0.0	0.0	0.0	0.0	0.0	k__Bacteria; p__Elusimicrobia; c__Elusimicrobia; o__Elusimicrobiales; f__; g__; s__
New.CleanUp.ReferenceOTU1231	0.0	0.0	2.0	0.0	1.0	0.0	0.0	k__Bacteria; p__Chlorobi; c__OPB56; o__; f__; g__; s__
New.CleanUp.ReferenceOTU499	0.0	2.0	6.0	0.0	0.0	0.0	0.0	Unassigned
New.CleanUp.ReferenceOTU498	5.0	0.0	0.0	0.0	0.0	0.0	0.0	k__Archaea; p__[Parvarchaeota]; c__[Parvarchaea]; o__WCHD3-30; f__; g__; s__
New.CleanUp.ReferenceOTU1230	0.0	0.0	1.0	1.0	0.0	1.0	0.0	Unassigned
New.CleanUp.ReferenceOTU194	0.0	1.0	3.0	0.0	3.0	0.0	53.0	Unassigned
New.CleanUp.ReferenceOTU929	0.0	0.0	0.0	0.0	0.0	4.0	0.0	k__Bacteria; p__OP11; c__; o__; f__; g__; s__
New.CleanUp.ReferenceOTU928	0.0	3.0	0.0	0.0	0.0	0.0	0.0	k__Bacteria; p__Planctomycetes; c__Phycisphaerae; o__Phycisphaerales; f__; g__; s__
New.CleanUp.ReferenceOTU1119	4.0	0.0	0.0	0.0	0.0	0.0	0.0	k__Bacteria; p__Acidobacteria; c__Solibacteres; o__Solibacterales; f__; g__; s__
New.CleanUp.ReferenceOTU1114	0.0	2.0	0.0	0.0	0.0	0.0	0.0	Unassigned
New.CleanUp.ReferenceOTU1115	0.0	3.0	0.0	0.0	0.0	0.0	0.0	Unassigned
New.CleanUp.ReferenceOTU1116	1.0	0.0	1.0	0.0	0.0	0.0	0.0	k__Bacteria; p__Nitrospirae; c__Nitrospira; o__Nitrospirales; f__[Thermodesulfovibrionaceae]; g__; s__
New.CleanUp.ReferenceOTU1110	0.0	0.0	2.0	0.0	0.0	0.0	0.0	Unassigned
New.CleanUp.ReferenceOTU926	0.0	0.0	0.0	0.0	3.0	0.0	0.0	Unassigned
New.CleanUp.ReferenceOTU925	0.0	2.0	4.0	0.0	0.0	0.0	3.0	k__Bacteria; p__OP1; c__[Acetothermia]; o__[Acetothermales]; f__; g__; s__
New.CleanUp.ReferenceOTU924	4.0	0.0	0.0	0.0	0.0	0.0	0.0	k__Bacteria; p__Bacteroidetes; c__Bacteroidia; o__Bacteroidales; f__S24-7; g__; s__
New.CleanUp.ReferenceOTU195	1.0	0.0	5.0	0.0	23.0	0.0	20.0	k__Bacteria; p__Chloroflexi; c__Anaerolineae; o__A31; f__; g__; s__
New.CleanUp.ReferenceOTU323	0.0	10.0	3.0	5.0	1.0	0.0	4.0	k__Bacteria; p__Chloroflexi; c__Dehalococcoidetes; o__; f__; g__; s__
New.CleanUp.ReferenceOTU211	0.0	3.0	9.0	15.0	0.0	0.0	0.0	k__Bacteria; p__Nitrospirae; c__Nitrospira; o__Nitrospirales; f__[Thermodesulfovibrionaceae]; g__BD2-6; s__
New.CleanUp.ReferenceOTU1288	2.0	0.0	0.0	0.0	0.0	0.0	0.0	Unassigned
New.CleanUp.ReferenceOTU1285	0.0	0.0	0.0	0.0	2.0	0.0	0.0	k__Bacteria; p__Chlorobi; c__OPB56; o__; f__; g__; s__
New.CleanUp.ReferenceOTU1287	2.0	0.0	0.0	0.0	0.0	0.0	0.0	k__Bacteria; p__Chlamydiae; c__Chlamydiia; o__Chlamydiales; f__Rhabdochlamydiaceae; g__Candidatus Rhabdochlamydia; s__
New.CleanUp.ReferenceOTU212	0.0	15.0	0.0	3.0	8.0	0.0	0.0	Unassigned
New.CleanUp.ReferenceOTU215	37.0	7.0	0.0	15.0	0.0	27.0	0.0	Unassigned
New.CleanUp.ReferenceOTU214	0.0	1.0	18.0	6.0	0.0	0.0	14.0	k__Archaea; p__Crenarchaeota; c__MCG; o__pGrfC26; f__; g__; s__
New.CleanUp.ReferenceOTU217	0.0	0.0	0.0	0.0	0.0	0.0	21.0	Unassigned
New.CleanUp.ReferenceOTU216	0.0	7.0	0.0	0.0	7.0	9.0	2.0	Unassigned
New.CleanUp.ReferenceOTU324	0.0	0.0	2.0	0.0	4.0	0.0	10.0	k__Bacteria; p__BRC1; c__; o__; f__; g__; s__
New.CleanUp.ReferenceOTU156	0.0	1.0	17.0	19.0	9.0	0.0	0.0	k__Archaea; p__Euryarchaeota; c__Thermoplasmata; o__E2; f__[Methanomassiliicoccaceae]; g__; s__
New.CleanUp.ReferenceOTU967	4.0	0.0	0.0	0.0	0.0	0.0	0.0	Unassigned
New.CleanUp.ReferenceOTU966	1.0	0.0	2.0	0.0	0.0	0.0	0.0	k__Bacteria; p__Nitrospirae; c__Nitrospira; o__Nitrospirales; f__[Thermodesulfovibrionaceae]; g__; s__
New.CleanUp.ReferenceOTU1152	4.0	0.0	0.0	0.0	0.0	0.0	0.0	k__Bacteria; p__Proteobacteria; c__Deltaproteobacteria; o__NKB15; f__; g__; s__
New.CleanUp.ReferenceOTU1153	0.0	0.0	0.0	0.0	0.0	0.0	4.0	Unassigned
New.CleanUp.ReferenceOTU961	2.0	0.0	0.0	0.0	0.0	0.0	0.0	k__Bacteria; p__OP3; c__koll11; o__; f__; g__; s__
New.CleanUp.ReferenceOTU960	0.0	2.0	0.0	0.0	0.0	0.0	0.0	Unassigned
New.CleanUp.ReferenceOTU1710	0.0	2.0	0.0	0.0	0.0	0.0	0.0	k__Bacteria; p__SC4; c__; o__; f__; g__; s__
New.CleanUp.ReferenceOTU258	0.0	2.0	0.0	1.0	1.0	0.0	14.0	Unassigned
New.CleanUp.ReferenceOTU81	0.0	19.0	48.0	108.0	13.0	0.0	16.0	k__Bacteria; p__Acidobacteria; c__GAL08; o__; f__; g__; s__
New.CleanUp.ReferenceOTU213	14.0	2.0	5.0	0.0	3.0	0.0	0.0	Unassigned
New.CleanUp.ReferenceOTU400	4.0	0.0	0.0	0.0	3.0	0.0	0.0	Unassigned
New.CleanUp.ReferenceOTU401	0.0	8.0	0.0	9.0	3.0	4.0	0.0	Unassigned
New.CleanUp.ReferenceOTU1711	0.0	1.0	2.0	0.0	0.0	0.0	1.0	k__Bacteria; p__OP1; c__[Acetothermia]; o__[Acetothermales]; f__[Acetothermaceae]; g__Candidatus Acetothermum; s__
New.CleanUp.ReferenceOTU1059	2.0	0.0	0.0	0.0	0.0	0.0	0.0	Unassigned
New.CleanUp.ReferenceOTU1073	1.0	1.0	0.0	0.0	0.0	0.0	0.0	k__Bacteria; p__Nitrospirae; c__Nitrospira; o__Nitrospirales; f__[Thermodesulfovibrionaceae]; g__; s__
New.CleanUp.ReferenceOTU243	9.0	0.0	11.0	0.0	2.0	0.0	3.0	k__Archaea; p__Euryarchaeota; c__Methanobacteria; o__Methanobacteriales; f__MSBL1; g__SAGMEG-1; s__
New.CleanUp.ReferenceOTU1273	2.0	0.0	0.0	0.0	0.0	0.0	0.0	Unassigned
New.CleanUp.ReferenceOTU1272	7.0	0.0	0.0	0.0	0.0	0.0	0.0	Unassigned
New.CleanUp.ReferenceOTU246	0.0	6.0	0.0	0.0	0.0	0.0	14.0	k__Bacteria; p__Chloroflexi; c__Anaerolineae; o__; f__; g__; s__
New.CleanUp.ReferenceOTU1274	0.0	2.0	0.0	0.0	0.0	0.0	0.0	Unassigned
New.CleanUp.ReferenceOTU718	7.0	0.0	0.0	0.0	0.0	0.0	0.0	k__Archaea; p__Crenarchaeota; c__MCG; o__; f__; g__; s__
New.CleanUp.ReferenceOTU719	0.0	1.0	1.0	4.0	2.0	0.0	0.0	Unassigned
New.CleanUp.ReferenceOTU248	0.0	0.0	0.0	20.0	0.0	0.0	0.0	k__Bacteria; p__Chloroflexi; c__S085; o__; f__; g__; s__
New.CleanUp.ReferenceOTU249	14.0	1.0	0.0	0.0	0.0	0.0	0.0	k__Bacteria; p__Actinobacteria; c__OPB41; o__; f__; g__; s__
New.CleanUp.ReferenceOTU1478	0.0	0.0	0.0	0.0	2.0	0.0	0.0	k__Bacteria; p__Proteobacteria; c__Deltaproteobacteria; o__Desulfuromonadales; f__Geobacteraceae; g__Geobacter; s__
New.CleanUp.ReferenceOTU668	5.0	0.0	0.0	0.0	0.0	0.0	0.0	k__Bacteria; p__Proteobacteria; c__Alphaproteobacteria; o__Caulobacterales; f__Caulobacteraceae; g__; s__
New.CleanUp.ReferenceOTU669	11.0	0.0	0.0	0.0	0.0	0.0	0.0	k__Bacteria; p__Cyanobacteria; c__Nostocophycideae; o__Nostocales; f__Nostocaceae; g__; s__
New.CleanUp.ReferenceOTU1473	6.0	0.0	0.0	0.0	0.0	0.0	0.0	Unassigned
New.CleanUp.ReferenceOTU666	9.0	0.0	0.0	0.0	0.0	0.0	0.0	k__Bacteria; p__Proteobacteria; c__Alphaproteobacteria; o__; f__; g__; s__
New.CleanUp.ReferenceOTU1477	0.0	2.0	2.0	0.0	0.0	0.0	5.0	Unassigned
New.CleanUp.ReferenceOTU1476	0.0	2.0	3.0	1.0	0.0	0.0	1.0	Unassigned
New.CleanUp.ReferenceOTU398	0.0	8.0	1.0	5.0	1.0	0.0	0.0	Unassigned
New.CleanUp.ReferenceOTU399	0.0	0.0	8.0	0.0	0.0	0.0	0.0	k__Bacteria; p__Chloroflexi; c__Anaerolineae; o__SHA-20; f__; g__; s__
New.CleanUp.ReferenceOTU394	5.0	0.0	0.0	0.0	0.0	0.0	0.0	k__Bacteria; p__Proteobacteria; c__Gammaproteobacteria
New.CleanUp.ReferenceOTU395	0.0	0.0	1.0	0.0	0.0	0.0	7.0	Unassigned
New.CleanUp.ReferenceOTU396	8.0	0.0	0.0	0.0	0.0	0.0	0.0	Unassigned
New.CleanUp.ReferenceOTU397	4.0	0.0	0.0	0.0	1.0	0.0	0.0	Unassigned
New.CleanUp.ReferenceOTU390	0.0	0.0	12.0	0.0	0.0	0.0	0.0	Unassigned
New.CleanUp.ReferenceOTU391	14.0	0.0	0.0	0.0	0.0	0.0	0.0	k__Bacteria; p__OD1; c__ZB2; o__; f__; g__; s__
New.CleanUp.ReferenceOTU392	0.0	11.0	0.0	0.0	1.0	0.0	0.0	k__Bacteria; p__Chloroflexi; c__; o__; f__; g__; s__
New.CleanUp.ReferenceOTU393	0.0	0.0	0.0	0.0	0.0	0.0	11.0	Unassigned
New.CleanUp.ReferenceOTU1615	0.0	1.0	1.0	0.0	0.0	0.0	0.0	Unassigned
New.CleanUp.ReferenceOTU1614	2.0	0.0	0.0	0.0	0.0	0.0	0.0	Unassigned
New.CleanUp.ReferenceOTU405	8.0	0.0	0.0	0.0	0.0	0.0	0.0	k__Bacteria; p__Proteobacteria; c__Deltaproteobacteria; o__MIZ46; f__; g__; s__
New.CleanUp.ReferenceOTU808	0.0	0.0	2.0	0.0	5.0	1.0	1.0	k__Bacteria; p__Chloroflexi; c__Anaerolineae; o__A31; f__; g__; s__
New.CleanUp.ReferenceOTU809	5.0	0.0	0.0	0.0	0.0	0.0	0.0	k__Bacteria; p__Cyanobacteria; c__4C0d-2; o__SM1D11; f__; g__; s__
New.CleanUp.ReferenceOTU480	5.0	0.0	0.0	0.0	0.0	0.0	0.0	k__Bacteria; p__Proteobacteria; c__Betaproteobacteria; o__; f__; g__; s__
New.CleanUp.ReferenceOTU481	7.0	0.0	0.0	0.0	0.0	0.0	0.0	k__Bacteria; p__Verrucomicrobia; c__[Pedosphaerae]; o__[Pedosphaerales]; f__Ellin515; g__; s__
New.CleanUp.ReferenceOTU482	4.0	0.0	0.0	0.0	0.0	0.0	0.0	Unassigned
New.CleanUp.ReferenceOTU483	0.0	2.0	0.0	3.0	0.0	0.0	0.0	k__Bacteria; p__Chloroflexi; c__Dehalococcoidetes; o__; f__; g__; s__
New.CleanUp.ReferenceOTU484	8.0	0.0	0.0	0.0	1.0	0.0	0.0	k__Bacteria; p__Acidobacteria; c__Solibacteres; o__Solibacterales; f__; g__; s__
New.CleanUp.ReferenceOTU485	0.0	13.0	3.0	1.0	0.0	42.0	0.0	k__Bacteria; p__Gemmatimonadetes; c__Gemm-1; o__; f__; g__; s__
New.CleanUp.ReferenceOTU486	0.0	9.0	0.0	0.0	0.0	0.0	0.0	k__Archaea; p__Euryarchaeota; c__DSEG; o__ArcA07; f__; g__; s__
New.CleanUp.ReferenceOTU487	0.0	1.0	3.0	9.0	0.0	0.0	0.0	k__Bacteria; p__Chloroflexi; c__Anaerolineae; o__; f__; g__; s__
New.CleanUp.ReferenceOTU488	6.0	0.0	0.0	0.0	0.0	0.0	0.0	k__Bacteria; p__Proteobacteria; c__Gammaproteobacteria; o__Legionellales; f__Coxiellaceae; g__Aquicella; s__
New.CleanUp.ReferenceOTU489	0.0	4.0	1.0	0.0	4.0	0.0	0.0	Unassigned
New.CleanUp.ReferenceOTU939	0.0	0.0	0.0	0.0	2.0	0.0	0.0	k__Bacteria; p__Chloroflexi; c__Chloroflexi; o__Chloroflexales; f__Chloroflexaceae; g__Chloronema; s__
New.CleanUp.ReferenceOTU407	9.0	0.0	0.0	0.0	0.0	0.0	0.0	k__Bacteria; p__Proteobacteria; c__Deltaproteobacteria; o__Bdellovibrionales; f__Bdellovibrionaceae; g__Bdellovibrio; s__
New.CleanUp.ReferenceOTU1109	0.0	0.0	2.0	0.0	0.0	0.0	0.0	Unassigned
New.CleanUp.ReferenceOTU930	1.0	0.0	1.0	0.0	2.0	0.0	0.0	Unassigned
New.CleanUp.ReferenceOTU1106	0.0	0.0	0.0	2.0	0.0	0.0	0.0	k__Bacteria; p__Chloroflexi; c__SHA-26; o__; f__; g__; s__
New.CleanUp.ReferenceOTU932	0.0	0.0	0.0	0.0	3.0	0.0	0.0	k__Bacteria; p__Verrucomicrobia; c__[Pedosphaerae]; o__[Pedosphaerales]; f__; g__; s__
New.CleanUp.ReferenceOTU933	3.0	0.0	0.0	0.0	0.0	0.0	0.0	k__Bacteria; p__Bacteroidetes; c__Bacteroidia; o__Bacteroidales; f__S24-7; g__; s__
New.CleanUp.ReferenceOTU934	3.0	0.0	0.0	0.0	0.0	0.0	0.0	Unassigned
New.CleanUp.ReferenceOTU935	0.0	0.0	0.0	0.0	3.0	0.0	2.0	Unassigned
New.CleanUp.ReferenceOTU1101	2.0	0.0	0.0	0.0	1.0	0.0	0.0	Unassigned
New.CleanUp.ReferenceOTU54	0.0	0.0	80.0	0.0	18.0	0.0	67.0	Unassigned
New.CleanUp.ReferenceOTU157	0.0	17.0	17.0	3.0	12.0	0.0	7.0	Unassigned
New.CleanUp.ReferenceOTU154	21.0	2.0	6.0	0.0	41.0	0.0	0.0	Unassigned
New.CleanUp.ReferenceOTU155	2.0	5.0	2.0	4.0	11.0	0.0	26.0	k__Bacteria; p__OP3; c__koll11; o__GIF10; f__; g__; s__
New.CleanUp.ReferenceOTU1299	2.0	0.0	0.0	0.0	0.0	0.0	0.0	Unassigned
New.CleanUp.ReferenceOTU1297	1.0	0.0	0.0	0.0	0.0	0.0	1.0	Unassigned
New.CleanUp.ReferenceOTU1295	2.0	0.0	0.0	0.0	0.0	0.0	0.0	k__Archaea; p__Euryarchaeota; c__Methanobacteria; o__Methanobacteriales; f__; g__; s__
New.CleanUp.ReferenceOTU153	3.0	2.0	5.0	0.0	0.0	0.0	38.0	Unassigned
New.CleanUp.ReferenceOTU52	6.0	23.0	63.0	0.0	81.0	4.0	53.0	Unassigned
[truncated: 58 more rows]
