# Supplementary material for: Investigating the Composition and Metabolic Potential of Microbial Communities in Chocolate Pots Hot Springs
Source: Front Microbiol. 2018 Sep 7;9:2075. doi: 10.3389/fmicb.2018.02075 (PMC6137239; doi:10.3389/fmicb.2018.02075)
Supplement: Supplementary file 8 [file Data_Sheet_5.zip]

Archive with 4 entries (4 files):
- CP_cores_AA_fastas.tar.gz
- CP_cores_nulc_fastas.tar.gz
- CP_ventpool_AA_fastas.tar.gz
- CP_ventpool_nulc_fastas.tar.gz
